# Supplementary material for: Free-Energy Simulations Support a Lipophilic Binding Route for Melatonin Receptors
Source: J Chem Inf Model. 2021 Dec 21;62(1):210–22. doi: 10.1021/acs.jcim.1c01183 (PMC8757440; doi:10.1021/acs.jcim.1c01183)
Supplement: Supplementary file 2 — ci1c01183_si_002.zip [file ci1c01183_si_002.zip]

Archive with 24 entries (23 files):
- Elisi_input_files/
- Elisi_input_files/index_MT1_iodoMLT.ndx
- Elisi_input_files/index_MT1_MES.ndx
- Elisi_input_files/index_MT2_iodoMLT.ndx
- Elisi_input_files/last.pdb
- Elisi_input_files/MT1_iodoMLT_equi.gro
- Elisi_input_files/MT1_iodoMLT_mini_GMX.top
- Elisi_input_files/MT1_MES_equi.gro
- Elisi_input_files/MT1_MES_mini_GMX.top
- Elisi_input_files/MT2_iodoMLT_equi.gro
- Elisi_input_files/MT2_iodoMLT_mini_GMX.top
- Elisi_input_files/plumed_MT1_metad1D.dat
- Elisi_input_files/plumed_MT1_metad2D.dat
- Elisi_input_files/plumed_MT1_steered.dat
- Elisi_input_files/plumed_MT2_metad1D.dat
- Elisi_input_files/plumed_MT2_metad2D.dat
- Elisi_input_files/plumed_MT2_steered.dat
- Elisi_input_files/plumed_path.dat
- Elisi_input_files/README.txt
- Elisi_input_files/reference_MT1.gro
- Elisi_input_files/reference_MT2.gro
- Elisi_input_files/restraint_MT1_MES.itp
- Elisi_input_files/restraint_MT1_US.itp
- Elisi_input_files/restraint_MT2_US.itp
