# Supplementary material for: Free-Energy Simulations Support a Lipophilic Binding Route for Melatonin Receptors
Source: J Chem Inf Model. 2021 Dec 21;62(1):210–22. doi: 10.1021/acs.jcim.1c01183 (PMC8757440; doi:10.1021/acs.jcim.1c01183)
Supplement: Supplementary file 2 — ci1c01183_si_002.zip [file ci1c01183_si_002.zip › Elisi_input_files/last.pdb]

ATOM   2146  CA  LEU X 135      42.820  26.310  69.510  1.00  1.00
ATOM   2165  CA  ALA X 136      46.440  25.220  70.390  1.00  1.00
ATOM   2175  CA  ALA X 137      47.440  28.900  71.260  1.00  1.00
ATOM   2185  CA  VAL X 138      44.490  29.320  73.670  1.00  1.00
ATOM   2201  CA  LEU X 139      43.920  25.710  75.040  1.00  1.00
ATOM   2228  CA  PRO X 140      46.880  25.990  77.600  1.00  1.00
ATOM   2234  CA  ASN X 141      44.490  28.290  79.650  1.00  1.00
ATOM   2248  CA  LEU X 142      42.790  24.950  80.790  1.00  1.00
ATOM   2267  CA  ARG X 143      46.070  23.880  82.670  1.00  1.00
ATOM   2291  CA  ALA X 144      47.350  27.430  83.490  1.00  1.00
ATOM   2589  CA  SER X 164      53.750  35.310  83.570  1.00  1.00
ATOM   2600  CA  ALA X 165      55.150  32.230  81.760  1.00  1.00
ATOM   2610  CA  TYR X 166      52.060  31.890  79.450  1.00  1.00
ATOM   2631  CA  THR X 167      51.910  35.670  79.140  1.00  1.00
ATOM   2645  CA  ILE X 168      55.330  35.830  77.530  1.00  1.00
ATOM   2664  CA  ALA X 169      54.300  32.850  75.250  1.00  1.00
ATOM   2674  CA  VAL X 170      51.300  35.060  74.060  1.00  1.00
ATOM   2690  CA  VAL X 171      53.370  38.210  73.530  1.00  1.00
ATOM   2706  CA  VAL X 172      56.070  36.270  71.540  1.00  1.00
ATOM   2722  CA  PHE X 173      54.210  33.520  69.600  1.00  1.00
ATOM   2742  CA  HIE X 174      50.630  34.850  69.190  1.00  1.00
ATOM   2759  CA  PHE X 175      51.270  38.680  68.870  1.00  1.00
ATOM   4859  C5  ML2 X 299      45.880  32.990  75.300  1.00  1.00
ATOM   4863  O1  ML2 X 299      44.400  33.080  75.630  1.00  1.00
ATOM   4864  C10 ML2 X 299      43.700  34.300  75.900  1.00  1.00
ATOM   4865  C11 ML2 X 299      44.220  35.520  75.620  1.00  1.00
ATOM   4866  C12 ML2 X 299      43.390  36.720  75.820  1.00  1.00
ATOM   4868  C4  ML2 X 299      42.430  34.190  76.560  1.00  1.00
ATOM   4870  C3  ML2 X 299      41.720  35.340  76.900  1.00  1.00
ATOM   4872  C2  ML2 X 299      42.170  36.620  76.460  1.00  1.00
ATOM   4873  N2  ML2 X 299      41.650  37.850  76.710  1.00  1.00
ATOM   4875  C1  ML2 X 299      42.620  38.760  76.310  1.00  1.00
ATOM   4876  I1  ML2 X 299      42.480  40.830  76.840  1.00  1.00
ATOM   4877  C6  ML2 X 299      43.680  38.110  75.650  1.00  1.00
ATOM   4878  C7  ML2 X 299      44.930  38.790  75.160  1.00  1.00
ATOM   4881  C13 ML2 X 299      45.820  38.990  76.400  1.00  1.00
ATOM   4884  N1  ML2 X 299      47.180  39.310  75.930  1.00  1.00
ATOM   4886  C8  ML2 X 299      48.240  39.570  76.730  1.00  1.00
ATOM   4887  O2  ML2 X 299      48.140  39.710  77.930  1.00  1.00
ATOM   4888  C9  ML2 X 299      49.500  39.820  75.930  1.00  1.00
END
ATOM   2146  CA  LEU X 135      41.782  25.972  69.990  1.00  1.00
ATOM   2165  CA  ALA X 136      45.391  24.725  70.562  1.00  1.00
ATOM   2175  CA  ALA X 137      46.552  28.276  71.424  1.00  1.00
ATOM   2185  CA  VAL X 138      43.667  28.844  74.046  1.00  1.00
ATOM   2201  CA  LEU X 139      42.935  25.315  75.567  1.00  1.00
ATOM   2228  CA  PRO X 140      45.951  25.316  77.989  1.00  1.00
ATOM   2234  CA  ASN X 141      43.976  28.032  80.010  1.00  1.00
ATOM   2248  CA  LEU X 142      41.788  25.197  81.434  1.00  1.00
ATOM   2267  CA  ARG X 143      44.964  23.921  83.288  1.00  1.00
ATOM   2291  CA  ALA X 144      46.724  27.296  83.811  1.00  1.00
ATOM   2589  CA  SER X 164      53.642  35.633  84.039  1.00  1.00
ATOM   2600  CA  ALA X 165      54.948  32.605  82.189  1.00  1.00
ATOM   2610  CA  TYR X 166      51.850  32.172  79.960  1.00  1.00
ATOM   2631  CA  THR X 167      51.626  35.934  79.328  1.00  1.00
ATOM   2645  CA  ILE X 168      55.153  36.230  77.916  1.00  1.00
ATOM   2664  CA  ALA X 169      54.583  33.186  75.612  1.00  1.00
ATOM   2674  CA  VAL X 170      51.150  34.683  74.288  1.00  1.00
ATOM   2690  CA  VAL X 171      52.846  38.012  73.491  1.00  1.00
ATOM   2706  CA  VAL X 172      55.881  36.264  71.827  1.00  1.00
ATOM   2722  CA  PHE X 173      54.312  33.340  69.923  1.00  1.00
ATOM   2742  CA  HIE X 174      50.685  34.310  69.327  1.00  1.00
ATOM   2759  CA  PHE X 175      51.075  38.152  68.815  1.00  1.00
ATOM   4859  C5  ML2 X 299      46.115  32.148  74.507  1.00  1.00
ATOM   4863  O1  ML2 X 299      45.507  32.146  75.853  1.00  1.00
ATOM   4864  C10 ML2 X 299      44.579  33.081  76.132  1.00  1.00
ATOM   4865  C11 ML2 X 299      44.792  34.407  75.875  1.00  1.00
ATOM   4866  C12 ML2 X 299      43.829  35.297  76.145  1.00  1.00
ATOM   4868  C4  ML2 X 299      43.382  32.689  76.632  1.00  1.00
ATOM   4870  C3  ML2 X 299      42.368  33.578  76.904  1.00  1.00
ATOM   4872  C2  ML2 X 299      42.684  34.907  76.640  1.00  1.00
ATOM   4873  N2  ML2 X 299      41.836  35.974  76.680  1.00  1.00
ATOM   4875  C1  ML2 X 299      42.497  37.018  76.143  1.00  1.00
ATOM   4876  I1  ML2 X 299      41.618  38.793  76.126  1.00  1.00
ATOM   4877  C6  ML2 X 299      43.740  36.670  75.886  1.00  1.00
ATOM   4878  C7  ML2 X 299      44.770  37.592  75.392  1.00  1.00
ATOM   4881  C13 ML2 X 299      45.733  37.961  76.505  1.00  1.00
ATOM   4884  N1  ML2 X 299      46.837  38.887  75.928  1.00  1.00
ATOM   4886  C8  ML2 X 299      47.794  39.578  76.654  1.00  1.00
ATOM   4887  O2  ML2 X 299      47.833  39.465  77.908  1.00  1.00
ATOM   4888  C9  ML2 X 299      48.748  40.502  75.748  1.00  1.00
END
ATOM   2146  CA  LEU X 135      42.135  25.483  69.218  1.00  1.00
ATOM   2165  CA  ALA X 136      45.706  24.238  69.811  1.00  1.00
ATOM   2175  CA  ALA X 137      46.719  27.873  70.723  1.00  1.00
ATOM   2185  CA  VAL X 138      43.899  28.342  73.365  1.00  1.00
ATOM   2201  CA  LEU X 139      43.110  24.882  74.936  1.00  1.00
ATOM   2228  CA  PRO X 140      46.330  24.929  77.158  1.00  1.00
ATOM   2234  CA  ASN X 141      44.421  27.410  79.471  1.00  1.00
ATOM   2248  CA  LEU X 142      42.358  24.564  80.750  1.00  1.00
ATOM   2267  CA  ARG X 143      45.510  23.263  82.710  1.00  1.00
ATOM   2291  CA  ALA X 144      46.727  26.786  83.573  1.00  1.00
ATOM   2589  CA  SER X 164      53.494  36.191  83.893  1.00  1.00
ATOM   2600  CA  ALA X 165      55.267  33.345  81.911  1.00  1.00
ATOM   2610  CA  TYR X 166      52.105  32.616  79.916  1.00  1.00
ATOM   2631  CA  THR X 167      51.492  36.491  79.459  1.00  1.00
ATOM   2645  CA  ILE X 168      54.895  36.869  77.792  1.00  1.00
ATOM   2664  CA  ALA X 169      54.377  33.579  75.735  1.00  1.00
ATOM   2674  CA  VAL X 170      50.918  34.886  74.381  1.00  1.00
ATOM   2690  CA  VAL X 171      52.430  38.436  73.684  1.00  1.00
ATOM   2706  CA  VAL X 172      55.455  36.981  71.697  1.00  1.00
ATOM   2722  CA  PHE X 173      54.159  33.943  69.762  1.00  1.00
ATOM   2742  CA  HIE X 174      50.479  34.756  69.276  1.00  1.00
ATOM   2759  CA  PHE X 175      50.780  38.451  68.389  1.00  1.00
ATOM   4859  C5  ML2 X 299      46.999  31.605  74.384  1.00  1.00
ATOM   4863  O1  ML2 X 299      46.249  31.462  75.606  1.00  1.00
ATOM   4864  C10 ML2 X 299      45.043  32.065  75.687  1.00  1.00
ATOM   4865  C11 ML2 X 299      44.906  33.452  75.475  1.00  1.00
ATOM   4866  C12 ML2 X 299      43.634  34.012  75.663  1.00  1.00
ATOM   4868  C4  ML2 X 299      43.918  31.356  76.096  1.00  1.00
ATOM   4870  C3  ML2 X 299      42.651  31.904  76.354  1.00  1.00
ATOM   4872  C2  ML2 X 299      42.571  33.240  76.099  1.00  1.00
ATOM   4873  N2  ML2 X 299      41.482  34.044  76.329  1.00  1.00
ATOM   4875  C1  ML2 X 299      41.801  35.348  75.999  1.00  1.00
ATOM   4876  I1  ML2 X 299      40.336  36.859  76.210  1.00  1.00
ATOM   4877  C6  ML2 X 299      43.112  35.371  75.543  1.00  1.00
ATOM   4878  C7  ML2 X 299      43.785  36.585  74.959  1.00  1.00
ATOM   4881  C13 ML2 X 299      44.653  37.300  76.004  1.00  1.00
ATOM   4884  N1  ML2 X 299      45.199  38.430  75.357  1.00  1.00
ATOM   4886  C8  ML2 X 299      45.696  39.453  76.183  1.00  1.00
ATOM   4887  O2  ML2 X 299      45.928  39.327  77.343  1.00  1.00
ATOM   4888  C9  ML2 X 299      45.717  40.816  75.529  1.00  1.00
END
ATOM   2146  CA  LEU X 135      42.442  26.055  69.952  1.00  1.00
ATOM   2165  CA  ALA X 136      46.028  24.677  70.454  1.00  1.00
ATOM   2175  CA  ALA X 137      47.128  28.292  71.640  1.00  1.00
ATOM   2185  CA  VAL X 138      44.123  28.934  73.877  1.00  1.00
ATOM   2201  CA  LEU X 139      43.204  25.672  75.666  1.00  1.00
ATOM   2228  CA  PRO X 140      46.493  25.162  77.615  1.00  1.00
ATOM   2234  CA  ASN X 141      45.247  27.919  80.096  1.00  1.00
ATOM   2248  CA  LEU X 142      42.547  25.377  81.303  1.00  1.00
ATOM   2267  CA  ARG X 143      45.404  24.123  83.627  1.00  1.00
ATOM   2291  CA  ALA X 144      47.258  27.479  84.145  1.00  1.00
ATOM   2589  CA  SER X 164      54.684  36.753  84.152  1.00  1.00
ATOM   2600  CA  ALA X 165      56.194  33.876  82.117  1.00  1.00
ATOM   2610  CA  TYR X 166      52.981  32.992  80.306  1.00  1.00
ATOM   2631  CA  THR X 167      52.323  36.732  79.455  1.00  1.00
ATOM   2645  CA  ILE X 168      55.634  36.686  77.507  1.00  1.00
ATOM   2664  CA  ALA X 169      54.569  33.643  75.449  1.00  1.00
ATOM   2674  CA  VAL X 170      51.252  35.525  74.536  1.00  1.00
ATOM   2690  CA  VAL X 171      53.193  38.869  73.756  1.00  1.00
ATOM   2706  CA  VAL X 172      55.486  36.609  71.483  1.00  1.00
ATOM   2722  CA  PHE X 173      53.760  33.693  69.673  1.00  1.00
ATOM   2742  CA  HIE X 174      50.332  35.358  69.434  1.00  1.00
ATOM   2759  CA  PHE X 175      51.253  39.037  68.837  1.00  1.00
ATOM   4859  C5  ML2 X 299      48.135  31.902  74.252  1.00  1.00
ATOM   4863  O1  ML2 X 299      47.642  31.829  75.567  1.00  1.00
ATOM   4864  C10 ML2 X 299      46.355  32.202  75.776  1.00  1.00
ATOM   4865  C11 ML2 X 299      46.074  33.578  75.701  1.00  1.00
ATOM   4866  C12 ML2 X 299      44.714  33.947  75.831  1.00  1.00
ATOM   4868  C4  ML2 X 299      45.381  31.283  76.244  1.00  1.00
ATOM   4870  C3  ML2 X 299      44.116  31.724  76.584  1.00  1.00
ATOM   4872  C2  ML2 X 299      43.745  33.084  76.234  1.00  1.00
ATOM   4873  N2  ML2 X 299      42.530  33.673  76.324  1.00  1.00
ATOM   4875  C1  ML2 X 299      42.757  35.060  76.162  1.00  1.00
ATOM   4876  I1  ML2 X 299      41.256  36.476  76.512  1.00  1.00
ATOM   4877  C6  ML2 X 299      44.058  35.218  75.744  1.00  1.00
ATOM   4878  C7  ML2 X 299      44.633  36.476  75.275  1.00  1.00
ATOM   4881  C13 ML2 X 299      44.898  37.425  76.463  1.00  1.00
ATOM   4884  N1  ML2 X 299      45.089  38.791  75.940  1.00  1.00
ATOM   4886  C8  ML2 X 299      44.943  39.822  76.846  1.00  1.00
ATOM   4887  O2  ML2 X 299      45.390  39.789  77.974  1.00  1.00
ATOM   4888  C9  ML2 X 299      44.005  40.884  76.235  1.00  1.00
END
ATOM   2146  CA  LEU X 135      42.255  26.164  69.988  1.00  1.00
ATOM   2165  CA  ALA X 136      45.678  24.674  70.658  1.00  1.00
ATOM   2175  CA  ALA X 137      46.773  28.161  71.526  1.00  1.00
ATOM   2185  CA  VAL X 138      44.031  28.902  74.096  1.00  1.00
ATOM   2201  CA  LEU X 139      43.200  25.494  75.689  1.00  1.00
ATOM   2228  CA  PRO X 140      46.485  25.031  77.758  1.00  1.00
ATOM   2234  CA  ASN X 141      45.149  27.503  80.426  1.00  1.00
ATOM   2248  CA  LEU X 142      42.676  24.828  81.617  1.00  1.00
ATOM   2267  CA  ARG X 143      45.550  23.590  83.866  1.00  1.00
ATOM   2291  CA  ALA X 144      46.264  26.950  85.444  1.00  1.00
ATOM   2589  CA  SER X 164      54.975  37.389  84.642  1.00  1.00
ATOM   2600  CA  ALA X 165      56.355  34.338  82.703  1.00  1.00
ATOM   2610  CA  TYR X 166      52.915  33.261  81.396  1.00  1.00
ATOM   2631  CA  THR X 167      52.439  36.849  80.078  1.00  1.00
ATOM   2645  CA  ILE X 168      55.727  36.830  78.151  1.00  1.00
ATOM   2664  CA  ALA X 169      54.422  33.972  75.895  1.00  1.00
ATOM   2674  CA  VAL X 170      51.162  36.018  75.140  1.00  1.00
ATOM   2690  CA  VAL X 171      53.471  38.707  73.770  1.00  1.00
ATOM   2706  CA  VAL X 172      55.840  36.241  71.962  1.00  1.00
ATOM   2722  CA  PHE X 173      53.698  33.501  70.434  1.00  1.00
ATOM   2742  CA  HIE X 174      50.346  35.274  69.685  1.00  1.00
ATOM   2759  CA  PHE X 175      51.225  38.930  68.889  1.00  1.00
ATOM   4859  C5  ML2 X 299      49.493  32.616  75.417  1.00  1.00
ATOM   4863  O1  ML2 X 299      48.704  31.722  76.084  1.00  1.00
ATOM   4864  C10 ML2 X 299      47.404  32.003  76.272  1.00  1.00
ATOM   4865  C11 ML2 X 299      46.856  33.267  76.207  1.00  1.00
ATOM   4866  C12 ML2 X 299      45.526  33.468  76.542  1.00  1.00
ATOM   4868  C4  ML2 X 299      46.583  30.948  76.681  1.00  1.00
ATOM   4870  C3  ML2 X 299      45.242  31.142  77.007  1.00  1.00
ATOM   4872  C2  ML2 X 299      44.740  32.462  77.002  1.00  1.00
ATOM   4873  N2  ML2 X 299      43.457  32.876  77.226  1.00  1.00
ATOM   4875  C1  ML2 X 299      43.359  34.217  76.889  1.00  1.00
ATOM   4876  I1  ML2 X 299      41.453  35.229  77.038  1.00  1.00
ATOM   4877  C6  ML2 X 299      44.669  34.654  76.500  1.00  1.00
ATOM   4878  C7  ML2 X 299      44.993  35.993  75.850  1.00  1.00
ATOM   4881  C13 ML2 X 299      44.890  37.226  76.736  1.00  1.00
ATOM   4884  N1  ML2 X 299      43.947  38.128  76.553  1.00  1.00
ATOM   4886  C8  ML2 X 299      43.770  39.268  77.256  1.00  1.00
ATOM   4887  O2  ML2 X 299      44.431  39.502  78.196  1.00  1.00
ATOM   4888  C9  ML2 X 299      42.705  40.151  76.817  1.00  1.00
END
ATOM   2146  CA  LEU X 135      42.320  26.127  69.973  1.00  1.00
ATOM   2165  CA  ALA X 136      45.801  24.633  70.526  1.00  1.00
ATOM   2175  CA  ALA X 137      46.990  28.089  71.423  1.00  1.00
ATOM   2185  CA  VAL X 138      44.353  28.760  74.172  1.00  1.00
ATOM   2201  CA  LEU X 139      43.691  25.323  75.738  1.00  1.00
ATOM   2228  CA  PRO X 140      47.067  24.887  77.618  1.00  1.00
ATOM   2234  CA  ASN X 141      45.699  27.131  80.509  1.00  1.00
ATOM   2248  CA  LEU X 142      43.345  24.350  81.633  1.00  1.00
ATOM   2267  CA  ARG X 143      46.237  23.273  83.921  1.00  1.00
ATOM   2291  CA  ALA X 144      46.610  26.721  85.614  1.00  1.00
ATOM   2589  CA  SER X 164      55.156  37.619  84.614  1.00  1.00
ATOM   2600  CA  ALA X 165      56.595  34.646  82.647  1.00  1.00
ATOM   2610  CA  TYR X 166      53.119  33.353  81.422  1.00  1.00
ATOM   2631  CA  THR X 167      52.445  36.913  80.011  1.00  1.00
ATOM   2645  CA  ILE X 168      55.676  36.828  78.014  1.00  1.00
ATOM   2664  CA  ALA X 169      54.347  33.907  75.859  1.00  1.00
ATOM   2674  CA  VAL X 170      51.075  35.978  75.148  1.00  1.00
ATOM   2690  CA  VAL X 171      53.438  38.564  73.591  1.00  1.00
ATOM   2706  CA  VAL X 172      55.846  36.003  71.962  1.00  1.00
ATOM   2722  CA  PHE X 173      53.518  33.334  70.510  1.00  1.00
ATOM   2742  CA  HIE X 174      50.177  35.140  69.674  1.00  1.00
ATOM   2759  CA  PHE X 175      51.253  38.757  68.809  1.00  1.00
ATOM   4859  C5  ML2 X 299      50.304  32.451  75.906  1.00  1.00
ATOM   4863  O1  ML2 X 299      49.360  31.411  76.058  1.00  1.00
ATOM   4864  C10 ML2 X 299      48.061  31.578  76.293  1.00  1.00
ATOM   4865  C11 ML2 X 299      47.400  32.781  76.095  1.00  1.00
ATOM   4866  C12 ML2 X 299      46.081  32.876  76.447  1.00  1.00
ATOM   4868  C4  ML2 X 299      47.343  30.498  76.826  1.00  1.00
ATOM   4870  C3  ML2 X 299      46.016  30.600  77.180  1.00  1.00
ATOM   4872  C2  ML2 X 299      45.398  31.851  77.050  1.00  1.00
ATOM   4873  N2  ML2 X 299      44.095  32.178  77.280  1.00  1.00
ATOM   4875  C1  ML2 X 299      43.906  33.492  76.833  1.00  1.00
ATOM   4876  I1  ML2 X 299      41.942  34.346  77.088  1.00  1.00
ATOM   4877  C6  ML2 X 299      45.123  33.999  76.319  1.00  1.00
ATOM   4878  C7  ML2 X 299      45.334  35.343  75.661  1.00  1.00
ATOM   4881  C13 ML2 X 299      45.533  36.528  76.596  1.00  1.00
ATOM   4884  N1  ML2 X 299      44.350  37.363  76.647  1.00  1.00
ATOM   4886  C8  ML2 X 299      44.412  38.531  77.311  1.00  1.00
ATOM   4887  O2  ML2 X 299      45.365  38.772  78.050  1.00  1.00
ATOM   4888  C9  ML2 X 299      43.254  39.372  77.108  1.00  1.00
END
ATOM   2146  CA  LEU X 135      42.602  26.010  69.739  1.00  1.00
ATOM   2165  CA  ALA X 136      46.148  24.551  70.265  1.00  1.00
ATOM   2175  CA  ALA X 137      47.194  28.079  71.379  1.00  1.00
ATOM   2185  CA  VAL X 138      44.345  28.511  74.026  1.00  1.00
ATOM   2201  CA  LEU X 139      43.956  24.960  75.541  1.00  1.00
ATOM   2228  CA  PRO X 140      47.253  25.103  77.488  1.00  1.00
ATOM   2234  CA  ASN X 141      45.578  27.108  80.394  1.00  1.00
ATOM   2248  CA  LEU X 142      43.373  24.055  81.288  1.00  1.00
ATOM   2267  CA  ARG X 143      46.177  23.010  83.828  1.00  1.00
ATOM   2291  CA  ALA X 144      46.346  26.470  85.653  1.00  1.00
ATOM   2589  CA  SER X 164      55.012  37.378  84.415  1.00  1.00
ATOM   2600  CA  ALA X 165      56.867  34.432  82.657  1.00  1.00
ATOM   2610  CA  TYR X 166      53.412  33.039  81.348  1.00  1.00
ATOM   2631  CA  THR X 167      52.498  36.552  79.943  1.00  1.00
ATOM   2645  CA  ILE X 168      55.743  36.660  77.959  1.00  1.00
ATOM   2664  CA  ALA X 169      54.596  33.660  75.824  1.00  1.00
ATOM   2674  CA  VAL X 170      51.288  35.562  74.994  1.00  1.00
ATOM   2690  CA  VAL X 171      53.369  38.449  73.534  1.00  1.00
ATOM   2706  CA  VAL X 172      56.078  36.243  71.906  1.00  1.00
ATOM   2722  CA  PHE X 173      53.848  33.533  70.311  1.00  1.00
ATOM   2742  CA  HIE X 174      50.285  34.960  69.829  1.00  1.00
ATOM   2759  CA  PHE X 175      51.319  38.607  68.899  1.00  1.00
ATOM   4859  C5  ML2 X 299      50.670  31.624  76.534  1.00  1.00
ATOM   4863  O1  ML2 X 299      49.682  31.465  75.939  1.00  1.00
ATOM   4864  C10 ML2 X 299      48.392  31.318  76.211  1.00  1.00
ATOM   4865  C11 ML2 X 299      47.510  32.358  76.078  1.00  1.00
ATOM   4866  C12 ML2 X 299      46.181  32.150  76.314  1.00  1.00
ATOM   4868  C4  ML2 X 299      47.920  30.061  76.723  1.00  1.00
ATOM   4870  C3  ML2 X 299      46.570  29.877  77.052  1.00  1.00
ATOM   4872  C2  ML2 X 299      45.709  30.948  76.844  1.00  1.00
ATOM   4873  N2  ML2 X 299      44.399  31.029  77.149  1.00  1.00
ATOM   4875  C1  ML2 X 299      44.011  32.322  76.895  1.00  1.00
ATOM   4876  I1  ML2 X 299      41.977  32.875  77.272  1.00  1.00
ATOM   4877  C6  ML2 X 299      45.076  33.075  76.327  1.00  1.00
ATOM   4878  C7  ML2 X 299      45.018  34.436  75.772  1.00  1.00
ATOM   4881  C13 ML2 X 299      45.596  35.531  76.876  1.00  1.00
ATOM   4884  N1  ML2 X 299      44.682  36.648  76.807  1.00  1.00
ATOM   4886  C8  ML2 X 299      45.065  37.779  77.401  1.00  1.00
ATOM   4887  O2  ML2 X 299      46.134  37.863  77.999  1.00  1.00
ATOM   4888  C9  ML2 X 299      44.108  38.861  77.332  1.00  1.00
END
ATOM   2146  CA  LEU X 135      42.807  25.903  69.442  1.00  1.00
ATOM   2165  CA  ALA X 136      46.392  24.629  70.189  1.00  1.00
ATOM   2175  CA  ALA X 137      47.419  28.243  71.275  1.00  1.00
ATOM   2185  CA  VAL X 138      44.275  28.483  73.712  1.00  1.00
ATOM   2201  CA  LEU X 139      43.794  24.947  75.256  1.00  1.00
ATOM   2228  CA  PRO X 140      47.009  25.329  77.342  1.00  1.00
ATOM   2234  CA  ASN X 141      45.351  27.499  80.103  1.00  1.00
ATOM   2248  CA  LEU X 142      43.018  24.545  80.948  1.00  1.00
ATOM   2267  CA  ARG X 143      45.817  23.234  83.429  1.00  1.00
ATOM   2291  CA  ALA X 144      46.089  26.599  85.402  1.00  1.00
ATOM   2589  CA  SER X 164      55.186  37.411  84.094  1.00  1.00
ATOM   2600  CA  ALA X 165      57.045  34.370  82.456  1.00  1.00
ATOM   2610  CA  TYR X 166      53.554  33.088  81.177  1.00  1.00
ATOM   2631  CA  THR X 167      52.571  36.616  79.882  1.00  1.00
ATOM   2645  CA  ILE X 168      55.798  36.803  77.855  1.00  1.00
ATOM   2664  CA  ALA X 169      54.807  33.648  75.928  1.00  1.00
ATOM   2674  CA  VAL X 170      51.469  35.413  75.045  1.00  1.00
ATOM   2690  CA  VAL X 171      53.319  38.477  73.618  1.00  1.00
ATOM   2706  CA  VAL X 172      56.045  36.319  71.873  1.00  1.00
ATOM   2722  CA  PHE X 173      53.723  33.680  70.236  1.00  1.00
ATOM   2742  CA  HIE X 174      50.224  35.187  70.059  1.00  1.00
ATOM   2759  CA  PHE X 175      51.352  38.741  68.987  1.00  1.00
ATOM   4859  C5  ML2 X 299      50.929  31.293  76.707  1.00  1.00
ATOM   4863  O1  ML2 X 299      49.999  31.544  76.290  1.00  1.00
ATOM   4864  C10 ML2 X 299      48.707  31.191  76.397  1.00  1.00
ATOM   4865  C11 ML2 X 299      47.686  32.117  76.446  1.00  1.00
ATOM   4866  C12 ML2 X 299      46.357  31.654  76.493  1.00  1.00
ATOM   4868  C4  ML2 X 299      48.409  29.855  76.470  1.00  1.00
ATOM   4870  C3  ML2 X 299      47.054  29.447  76.559  1.00  1.00
ATOM   4872  C2  ML2 X 299      46.029  30.369  76.565  1.00  1.00
ATOM   4873  N2  ML2 X 299      44.695  30.257  76.786  1.00  1.00
ATOM   4875  C1  ML2 X 299      44.148  31.515  76.912  1.00  1.00
ATOM   4876  I1  ML2 X 299      42.028  31.776  77.312  1.00  1.00
ATOM   4877  C6  ML2 X 299      45.117  32.409  76.683  1.00  1.00
ATOM   4878  C7  ML2 X 299      44.857  33.785  76.606  1.00  1.00
ATOM   4881  C13 ML2 X 299      45.334  34.816  77.042  1.00  1.00
ATOM   4884  N1  ML2 X 299      44.658  36.121  77.131  1.00  1.00
ATOM   4886  C8  ML2 X 299      45.321  37.238  77.567  1.00  1.00
ATOM   4887  O2  ML2 X 299      46.540  37.251  77.943  1.00  1.00
ATOM   4888  C9  ML2 X 299      44.411  38.438  77.686  1.00  1.00
END
ATOM   2146  CA  LEU X 135      42.492  25.817  69.723  1.00  1.00
ATOM   2165  CA  ALA X 136      46.178  24.708  70.268  1.00  1.00
ATOM   2175  CA  ALA X 137      47.096  28.216  71.473  1.00  1.00
ATOM   2185  CA  VAL X 138      43.772  28.652  73.488  1.00  1.00
ATOM   2201  CA  LEU X 139      43.010  25.194  75.143  1.00  1.00
ATOM   2228  CA  PRO X 140      46.190  24.746  77.457  1.00  1.00
ATOM   2234  CA  ASN X 141      45.499  27.545  79.997  1.00  1.00
ATOM   2248  CA  LEU X 142      42.633  25.444  81.424  1.00  1.00
ATOM   2267  CA  ARG X 143      45.408  23.623  83.442  1.00  1.00
ATOM   2291  CA  ALA X 144      46.485  26.848  85.288  1.00  1.00
ATOM   2589  CA  SER X 164      55.240  37.556  84.115  1.00  1.00
ATOM   2600  CA  ALA X 165      56.506  34.373  82.425  1.00  1.00
ATOM   2610  CA  TYR X 166      52.964  33.292  81.297  1.00  1.00
ATOM   2631  CA  THR X 167      52.333  36.952  79.921  1.00  1.00
ATOM   2645  CA  ILE X 168      55.646  36.918  77.900  1.00  1.00
ATOM   2664  CA  ALA X 169      54.253  33.787  76.210  1.00  1.00
ATOM   2674  CA  VAL X 170      50.903  35.619  75.384  1.00  1.00
ATOM   2690  CA  VAL X 171      52.838  38.587  73.991  1.00  1.00
ATOM   2706  CA  VAL X 172      55.283  36.386  71.985  1.00  1.00
ATOM   2722  CA  PHE X 173      53.059  33.697  70.370  1.00  1.00
ATOM   2742  CA  HIE X 174      49.708  35.553  70.216  1.00  1.00
ATOM   2759  CA  PHE X 175      50.945  38.970  68.815  1.00  1.00
ATOM   4859  C5  ML2 X 299      50.417  31.640  75.943  1.00  1.00
ATOM   4863  O1  ML2 X 299      49.711  30.459  76.439  1.00  1.00
ATOM   4864  C10 ML2 X 299      48.385  30.429  76.438  1.00  1.00
ATOM   4865  C11 ML2 X 299      47.593  31.567  76.754  1.00  1.00
ATOM   4866  C12 ML2 X 299      46.219  31.400  76.742  1.00  1.00
ATOM   4868  C4  ML2 X 299      47.798  29.238  76.183  1.00  1.00
ATOM   4870  C3  ML2 X 299      46.414  29.068  76.151  1.00  1.00
ATOM   4872  C2  ML2 X 299      45.644  30.198  76.477  1.00  1.00
ATOM   4873  N2  ML2 X 299      44.281  30.233  76.503  1.00  1.00
ATOM   4875  C1  ML2 X 299      43.956  31.552  76.742  1.00  1.00
ATOM   4876  I1  ML2 X 299      41.915  32.170  76.924  1.00  1.00
ATOM   4877  C6  ML2 X 299      45.097  32.334  76.887  1.00  1.00
ATOM   4878  C7  ML2 X 299      45.088  33.776  77.153  1.00  1.00
ATOM   4881  C13 ML2 X 299      44.423  34.582  75.917  1.00  1.00
ATOM   4884  N1  ML2 X 299      44.664  35.815  75.771  1.00  1.00
ATOM   4886  C8  ML2 X 299      44.475  37.066  76.055  1.00  1.00
ATOM   4887  O2  ML2 X 299      44.135  37.274  76.697  1.00  1.00
ATOM   4888  C9  ML2 X 299      44.732  38.156  75.658  1.00  1.00
END
ATOM   2146  CA  LEU X 135      42.627  26.055  69.792  1.00  1.00
ATOM   2165  CA  ALA X 136      46.221  24.841  70.474  1.00  1.00
ATOM   2175  CA  ALA X 137      47.215  28.567  71.059  1.00  1.00
ATOM   2185  CA  VAL X 138      44.363  28.821  73.759  1.00  1.00
ATOM   2201  CA  LEU X 139      43.439  25.517  75.472  1.00  1.00
ATOM   2228  CA  PRO X 140      46.668  24.893  77.562  1.00  1.00
ATOM   2234  CA  ASN X 141      45.658  27.673  80.032  1.00  1.00
ATOM   2248  CA  LEU X 142      42.966  25.184  81.329  1.00  1.00
ATOM   2267  CA  ARG X 143      45.947  23.467  83.121  1.00  1.00
ATOM   2291  CA  ALA X 144      46.812  26.886  84.633  1.00  1.00
ATOM   2589  CA  SER X 164      55.260  37.625  83.829  1.00  1.00
ATOM   2600  CA  ALA X 165      56.507  34.603  81.682  1.00  1.00
ATOM   2610  CA  TYR X 166      52.862  33.870  80.511  1.00  1.00
ATOM   2631  CA  THR X 167      52.163  37.532  79.500  1.00  1.00
ATOM   2645  CA  ILE X 168      55.538  37.498  77.614  1.00  1.00
ATOM   2664  CA  ALA X 169      54.267  34.287  75.872  1.00  1.00
ATOM   2674  CA  VAL X 170      51.067  36.279  75.016  1.00  1.00
ATOM   2690  CA  VAL X 171      53.006  39.354  73.627  1.00  1.00
ATOM   2706  CA  VAL X 172      55.426  37.029  71.702  1.00  1.00
ATOM   2722  CA  PHE X 173      53.178  34.252  70.171  1.00  1.00
ATOM   2742  CA  HIE X 174      49.723  35.920  69.583  1.00  1.00
ATOM   2759  CA  PHE X 175      51.008  39.418  68.655  1.00  1.00
ATOM   4859  C5  ML2 X 299      50.660  32.039  74.503  1.00  1.00
ATOM   4863  O1  ML2 X 299      50.242  31.375  75.712  1.00  1.00
ATOM   4864  C10 ML2 X 299      48.910  31.186  76.014  1.00  1.00
ATOM   4865  C11 ML2 X 299      48.046  32.325  76.095  1.00  1.00
ATOM   4866  C12 ML2 X 299      46.692  32.020  76.381  1.00  1.00
ATOM   4868  C4  ML2 X 299      48.412  29.905  76.193  1.00  1.00
ATOM   4870  C3  ML2 X 299      47.046  29.649  76.389  1.00  1.00
ATOM   4872  C2  ML2 X 299      46.205  30.713  76.506  1.00  1.00
ATOM   4873  N2  ML2 X 299      44.863  30.771  76.608  1.00  1.00
ATOM   4875  C1  ML2 X 299      44.465  32.091  76.594  1.00  1.00
ATOM   4876  I1  ML2 X 299      42.343  32.495  76.740  1.00  1.00
ATOM   4877  C6  ML2 X 299      45.574  32.938  76.517  1.00  1.00
ATOM   4878  C7  ML2 X 299      45.545  34.351  76.178  1.00  1.00
ATOM   4881  C13 ML2 X 299      44.923  34.572  74.877  1.00  1.00
ATOM   4884  N1  ML2 X 299      45.535  35.660  74.147  1.00  1.00
ATOM   4886  C8  ML2 X 299      44.818  36.731  73.682  1.00  1.00
ATOM   4887  O2  ML2 X 299      43.747  36.975  74.109  1.00  1.00
ATOM   4888  C9  ML2 X 299      45.540  37.467  72.596  1.00  1.00
END
ATOM   2146  CA  LEU X 135      42.220  25.830  69.742  1.00  1.00
ATOM   2165  CA  ALA X 136      45.842  24.499  70.124  1.00  1.00
ATOM   2175  CA  ALA X 137      47.093  27.917  71.267  1.00  1.00
ATOM   2185  CA  VAL X 138      44.218  28.558  73.695  1.00  1.00
ATOM   2201  CA  LEU X 139      43.731  25.309  75.651  1.00  1.00
ATOM   2228  CA  PRO X 140      47.171  25.329  77.513  1.00  1.00
ATOM   2234  CA  ASN X 141      45.868  28.238  79.681  1.00  1.00
ATOM   2248  CA  LEU X 142      43.436  25.751  81.332  1.00  1.00
ATOM   2267  CA  ARG X 143      46.648  24.470  83.437  1.00  1.00
ATOM   2291  CA  ALA X 144      47.614  28.112  84.044  1.00  1.00
ATOM   2589  CA  SER X 164      56.283  38.361  84.098  1.00  1.00
ATOM   2600  CA  ALA X 165      57.477  35.309  82.057  1.00  1.00
ATOM   2610  CA  TYR X 166      53.890  34.315  81.158  1.00  1.00
ATOM   2631  CA  THR X 167      53.023  37.974  79.987  1.00  1.00
ATOM   2645  CA  ILE X 168      56.248  38.216  77.931  1.00  1.00
ATOM   2664  CA  ALA X 169      55.326  34.806  76.314  1.00  1.00
ATOM   2674  CA  VAL X 170      51.946  36.273  75.142  1.00  1.00
ATOM   2690  CA  VAL X 171      53.435  39.493  73.737  1.00  1.00
ATOM   2706  CA  VAL X 172      56.381  37.618  71.982  1.00  1.00
ATOM   2722  CA  PHE X 173      54.450  34.473  70.704  1.00  1.00
ATOM   2742  CA  HIE X 174      50.856  35.591  70.033  1.00  1.00
ATOM   2759  CA  PHE X 175      51.811  39.091  68.901  1.00  1.00
ATOM   4859  C5  ML2 X 299      51.850  32.166  75.672  1.00  1.00
ATOM   4863  O1  ML2 X 299      51.002  31.775  76.803  1.00  1.00
ATOM   4864  C10 ML2 X 299      49.769  31.494  76.603  1.00  1.00
ATOM   4865  C11 ML2 X 299      48.722  32.464  76.739  1.00  1.00
ATOM   4866  C12 ML2 X 299      47.448  32.149  76.537  1.00  1.00
ATOM   4868  C4  ML2 X 299      49.476  30.252  76.418  1.00  1.00
ATOM   4870  C3  ML2 X 299      48.184  29.897  76.191  1.00  1.00
ATOM   4872  C2  ML2 X 299      47.191  30.880  76.216  1.00  1.00
ATOM   4873  N2  ML2 X 299      45.833  30.791  76.068  1.00  1.00
ATOM   4875  C1  ML2 X 299      45.291  32.044  76.175  1.00  1.00
ATOM   4876  I1  ML2 X 299      43.210  32.266  76.080  1.00  1.00
ATOM   4877  C6  ML2 X 299      46.236  32.925  76.561  1.00  1.00
ATOM   4878  C7  ML2 X 299      45.993  34.216  76.772  1.00  1.00
ATOM   4881  C13 ML2 X 299      45.408  34.803  75.661  1.00  1.00
ATOM   4884  N1  ML2 X 299      46.186  35.592  74.779  1.00  1.00
ATOM   4886  C8  ML2 X 299      45.569  36.556  74.156  1.00  1.00
ATOM   4887  O2  ML2 X 299      44.608  37.064  74.600  1.00  1.00
ATOM   4888  C9  ML2 X 299      46.233  36.854  72.926  1.00  1.00
END
ATOM   2146  CA  LEU X 135      42.268  25.697  69.567  1.00  1.00
ATOM   2165  CA  ALA X 136      45.869  24.267  69.880  1.00  1.00
ATOM   2175  CA  ALA X 137      47.362  27.582  71.310  1.00  1.00
ATOM   2185  CA  VAL X 138      44.291  28.380  73.439  1.00  1.00
ATOM   2201  CA  LEU X 139      43.943  25.040  75.324  1.00  1.00
ATOM   2228  CA  PRO X 140      47.336  25.145  77.178  1.00  1.00
ATOM   2234  CA  ASN X 141      46.355  28.439  78.986  1.00  1.00
ATOM   2248  CA  LEU X 142      43.632  26.431  80.837  1.00  1.00
ATOM   2267  CA  ARG X 143      46.469  25.053  83.249  1.00  1.00
ATOM   2291  CA  ALA X 144      47.884  28.460  83.852  1.00  1.00
ATOM   2589  CA  SER X 164      56.146  38.512  84.733  1.00  1.00
ATOM   2600  CA  ALA X 165      57.583  35.595  82.679  1.00  1.00
ATOM   2610  CA  TYR X 166      54.144  34.407  81.455  1.00  1.00
ATOM   2631  CA  THR X 167      53.293  38.124  80.588  1.00  1.00
ATOM   2645  CA  ILE X 168      56.502  38.782  78.679  1.00  1.00
ATOM   2664  CA  ALA X 169      55.972  35.492  76.767  1.00  1.00
ATOM   2674  CA  VAL X 170      52.444  36.655  75.478  1.00  1.00
ATOM   2690  CA  VAL X 171      53.922  39.966  74.288  1.00  1.00
ATOM   2706  CA  VAL X 172      56.777  38.213  72.387  1.00  1.00
ATOM   2722  CA  PHE X 173      55.101  34.928  71.142  1.00  1.00
ATOM   2742  CA  HIE X 174      51.461  35.915  70.783  1.00  1.00
ATOM   2759  CA  PHE X 175      52.114  39.438  69.449  1.00  1.00
ATOM   4859  C5  ML2 X 299      52.679  32.638  76.645  1.00  1.00
ATOM   4863  O1  ML2 X 299      51.787  31.985  77.062  1.00  1.00
ATOM   4864  C10 ML2 X 299      50.575  31.717  76.517  1.00  1.00
ATOM   4865  C11 ML2 X 299      49.452  32.563  76.787  1.00  1.00
ATOM   4866  C12 ML2 X 299      48.203  32.163  76.245  1.00  1.00
ATOM   4868  C4  ML2 X 299      50.404  30.512  75.800  1.00  1.00
ATOM   4870  C3  ML2 X 299      49.144  30.069  75.286  1.00  1.00
ATOM   4872  C2  ML2 X 299      48.063  30.960  75.525  1.00  1.00
ATOM   4873  N2  ML2 X 299      46.721  30.852  75.161  1.00  1.00
ATOM   4875  C1  ML2 X 299      46.088  32.021  75.629  1.00  1.00
ATOM   4876  I1  ML2 X 299      44.023  32.143  75.464  1.00  1.00
ATOM   4877  C6  ML2 X 299      46.953  32.813  76.374  1.00  1.00
ATOM   4878  C7  ML2 X 299      46.576  34.074  77.217  1.00  1.00
ATOM   4881  C13 ML2 X 299      46.394  35.345  76.464  1.00  1.00
ATOM   4884  N1  ML2 X 299      46.714  35.717  75.264  1.00  1.00
ATOM   4886  C8  ML2 X 299      46.104  36.653  74.620  1.00  1.00
ATOM   4887  O2  ML2 X 299      45.487  37.492  75.170  1.00  1.00
ATOM   4888  C9  ML2 X 299      46.137  36.408  73.280  1.00  1.00
END
ATOM   2146  CA  LEU X 135      42.348  25.598  69.725  1.00  1.00
ATOM   2165  CA  ALA X 136      45.938  24.246  69.897  1.00  1.00
ATOM   2175  CA  ALA X 137      47.477  27.579  71.362  1.00  1.00
ATOM   2185  CA  VAL X 138      44.350  28.216  73.544  1.00  1.00
ATOM   2201  CA  LEU X 139      43.987  24.759  75.190  1.00  1.00
ATOM   2228  CA  PRO X 140      47.151  24.577  77.334  1.00  1.00
ATOM   2234  CA  ASN X 141      46.451  28.071  78.968  1.00  1.00
ATOM   2248  CA  LEU X 142      43.355  26.444  80.711  1.00  1.00
ATOM   2267  CA  ARG X 143      45.856  25.032  83.335  1.00  1.00
ATOM   2291  CA  ALA X 144      47.592  28.198  84.248  1.00  1.00
ATOM   2589  CA  SER X 164      55.967  38.389  84.927  1.00  1.00
ATOM   2600  CA  ALA X 165      57.527  35.654  82.707  1.00  1.00
ATOM   2610  CA  TYR X 166      54.164  34.326  81.289  1.00  1.00
ATOM   2631  CA  THR X 167      53.122  37.991  80.695  1.00  1.00
ATOM   2645  CA  ILE X 168      56.371  38.896  78.902  1.00  1.00
ATOM   2664  CA  ALA X 169      55.983  35.712  76.727  1.00  1.00
ATOM   2674  CA  VAL X 170      52.386  36.910  75.712  1.00  1.00
ATOM   2690  CA  VAL X 171      53.837  40.303  74.581  1.00  1.00
ATOM   2706  CA  VAL X 172      56.502  38.415  72.508  1.00  1.00
ATOM   2722  CA  PHE X 173      54.887  35.219  71.137  1.00  1.00
ATOM   2742  CA  HIE X 174      51.225  36.276  71.086  1.00  1.00
ATOM   2759  CA  PHE X 175      51.863  39.836  69.589  1.00  1.00
ATOM   4859  C5  ML2 X 299      52.710  33.046  76.990  1.00  1.00
ATOM   4863  O1  ML2 X 299      52.168  31.900  76.733  1.00  1.00
ATOM   4864  C10 ML2 X 299      50.917  31.608  76.339  1.00  1.00
ATOM   4865  C11 ML2 X 299      49.783  32.444  76.653  1.00  1.00
ATOM   4866  C12 ML2 X 299      48.531  31.941  76.191  1.00  1.00
ATOM   4868  C4  ML2 X 299      50.793  30.419  75.589  1.00  1.00
ATOM   4870  C3  ML2 X 299      49.516  29.925  75.141  1.00  1.00
ATOM   4872  C2  ML2 X 299      48.402  30.750  75.490  1.00  1.00
ATOM   4873  N2  ML2 X 299      47.062  30.612  75.094  1.00  1.00
ATOM   4875  C1  ML2 X 299      46.382  31.724  75.602  1.00  1.00
ATOM   4876  I1  ML2 X 299      44.303  31.860  75.446  1.00  1.00
ATOM   4877  C6  ML2 X 299      47.238  32.514  76.346  1.00  1.00
ATOM   4878  C7  ML2 X 299      46.867  33.834  77.101  1.00  1.00
ATOM   4881  C13 ML2 X 299      47.283  35.108  76.322  1.00  1.00
ATOM   4884  N1  ML2 X 299      46.885  35.486  75.053  1.00  1.00
ATOM   4886  C8  ML2 X 299      46.111  36.467  74.699  1.00  1.00
ATOM   4887  O2  ML2 X 299      45.769  37.277  75.519  1.00  1.00
ATOM   4888  C9  ML2 X 299      45.502  36.258  73.421  1.00  1.00
END
ATOM   2146  CA  LEU X 135      41.956  26.098  69.839  1.00  1.00
ATOM   2165  CA  ALA X 136      45.457  24.420  70.423  1.00  1.00
ATOM   2175  CA  ALA X 137      46.725  27.856  71.600  1.00  1.00
ATOM   2185  CA  VAL X 138      43.715  28.477  74.059  1.00  1.00
ATOM   2201  CA  LEU X 139      43.377  24.905  75.589  1.00  1.00
ATOM   2228  CA  PRO X 140      46.743  24.979  77.534  1.00  1.00
ATOM   2234  CA  ASN X 141      45.684  28.241  79.440  1.00  1.00
ATOM   2248  CA  LEU X 142      42.706  26.479  81.245  1.00  1.00
ATOM   2267  CA  ARG X 143      45.463  24.718  83.438  1.00  1.00
ATOM   2291  CA  ALA X 144      47.283  27.964  84.510  1.00  1.00
ATOM   2589  CA  SER X 164      55.310  38.098  84.228  1.00  1.00
ATOM   2600  CA  ALA X 165      57.308  35.415  82.221  1.00  1.00
ATOM   2610  CA  TYR X 166      54.002  34.155  80.851  1.00  1.00
ATOM   2631  CA  THR X 167      52.865  37.800  80.091  1.00  1.00
ATOM   2645  CA  ILE X 168      56.228  38.733  78.397  1.00  1.00
ATOM   2664  CA  ALA X 169      55.753  35.578  76.246  1.00  1.00
ATOM   2674  CA  VAL X 170      52.312  36.997  75.099  1.00  1.00
ATOM   2690  CA  VAL X 171      53.896  40.286  74.112  1.00  1.00
ATOM   2706  CA  VAL X 172      56.701  38.350  72.233  1.00  1.00
ATOM   2722  CA  PHE X 173      55.011  35.256  70.705  1.00  1.00
ATOM   2742  CA  HIE X 174      51.390  36.631  70.052  1.00  1.00
ATOM   2759  CA  PHE X 175      51.880  40.427  69.209  1.00  1.00
ATOM   4859  C5  ML2 X 299      52.848  32.005  77.100  1.00  1.00
ATOM   4863  O1  ML2 X 299      52.480  31.647  75.865  1.00  1.00
ATOM   4864  C10 ML2 X 299      51.130  31.373  75.660  1.00  1.00
ATOM   4865  C11 ML2 X 299      50.192  32.345  76.064  1.00  1.00
ATOM   4866  C12 ML2 X 299      48.869  32.141  75.692  1.00  1.00
ATOM   4868  C4  ML2 X 299      50.788  30.203  75.017  1.00  1.00
ATOM   4870  C3  ML2 X 299      49.417  30.008  74.728  1.00  1.00
ATOM   4872  C2  ML2 X 299      48.463  30.947  75.131  1.00  1.00
ATOM   4873  N2  ML2 X 299      47.135  30.899  74.983  1.00  1.00
ATOM   4875  C1  ML2 X 299      46.619  32.128  75.508  1.00  1.00
ATOM   4876  I1  ML2 X 299      44.515  32.278  75.419  1.00  1.00
ATOM   4877  C6  ML2 X 299      47.659  32.922  75.928  1.00  1.00
ATOM   4878  C7  ML2 X 299      47.391  34.067  76.866  1.00  1.00
ATOM   4881  C13 ML2 X 299      46.674  35.226  76.404  1.00  1.00
ATOM   4884  N1  ML2 X 299      46.900  35.460  75.027  1.00  1.00
ATOM   4886  C8  ML2 X 299      46.252  36.397  74.383  1.00  1.00
ATOM   4887  O2  ML2 X 299      45.256  36.903  74.907  1.00  1.00
ATOM   4888  C9  ML2 X 299      46.833  36.763  73.040  1.00  1.00
END
ATOM   2146  CA  LEU X 135      41.626  25.347  69.699  1.00  1.00
ATOM   2165  CA  ALA X 136      44.755  23.586  70.855  1.00  1.00
ATOM   2175  CA  ALA X 137      46.017  27.131  72.060  1.00  1.00
ATOM   2185  CA  VAL X 138      42.963  27.880  74.274  1.00  1.00
ATOM   2201  CA  LEU X 139      42.322  24.360  75.796  1.00  1.00
ATOM   2228  CA  PRO X 140      45.336  24.164  78.307  1.00  1.00
ATOM   2234  CA  ASN X 141      44.517  27.580  79.931  1.00  1.00
ATOM   2248  CA  LEU X 142      41.462  25.768  81.429  1.00  1.00
ATOM   2267  CA  ARG X 143      43.815  23.842  83.734  1.00  1.00
ATOM   2291  CA  ALA X 144      45.901  27.019  84.685  1.00  1.00
ATOM   2589  CA  SER X 164      53.732  37.053  85.113  1.00  1.00
ATOM   2600  CA  ALA X 165      55.846  34.600  82.964  1.00  1.00
ATOM   2610  CA  TYR X 166      52.772  33.408  80.969  1.00  1.00
ATOM   2631  CA  THR X 167      51.789  37.026  80.217  1.00  1.00
ATOM   2645  CA  ILE X 168      55.388  37.706  79.061  1.00  1.00
ATOM   2664  CA  ALA X 169      55.043  34.617  76.851  1.00  1.00
ATOM   2674  CA  VAL X 170      51.918  36.141  75.159  1.00  1.00
ATOM   2690  CA  VAL X 171      53.616  39.578  74.308  1.00  1.00
ATOM   2706  CA  VAL X 172      56.416  37.531  72.591  1.00  1.00
ATOM   2722  CA  PHE X 173      54.557  34.620  70.831  1.00  1.00
ATOM   2742  CA  HIE X 174      51.031  35.901  70.091  1.00  1.00
ATOM   2759  CA  PHE X 175      51.875  39.462  68.987  1.00  1.00
ATOM   4859  C5  ML2 X 299      52.718  31.975  74.731  1.00  1.00
ATOM   4863  O1  ML2 X 299      52.153  30.760  74.902  1.00  1.00
ATOM   4864  C10 ML2 X 299      50.792  30.614  74.950  1.00  1.00
ATOM   4865  C11 ML2 X 299      49.928  31.514  75.628  1.00  1.00
ATOM   4866  C12 ML2 X 299      48.527  31.369  75.521  1.00  1.00
ATOM   4868  C4  ML2 X 299      50.224  29.650  74.162  1.00  1.00
ATOM   4870  C3  ML2 X 299      48.814  29.413  74.105  1.00  1.00
ATOM   4872  C2  ML2 X 299      48.023  30.340  74.776  1.00  1.00
ATOM   4873  N2  ML2 X 299      46.654  30.427  74.757  1.00  1.00
ATOM   4875  C1  ML2 X 299      46.248  31.454  75.570  1.00  1.00
ATOM   4876  I1  ML2 X 299      44.201  31.712  76.060  1.00  1.00
ATOM   4877  C6  ML2 X 299      47.353  32.089  76.079  1.00  1.00
ATOM   4878  C7  ML2 X 299      47.246  33.123  77.187  1.00  1.00
ATOM   4881  C13 ML2 X 299      46.460  34.397  76.822  1.00  1.00
ATOM   4884  N1  ML2 X 299      46.561  34.883  75.466  1.00  1.00
ATOM   4886  C8  ML2 X 299      45.754  35.851  75.017  1.00  1.00
ATOM   4887  O2  ML2 X 299      44.988  36.455  75.721  1.00  1.00
ATOM   4888  C9  ML2 X 299      45.915  36.359  73.589  1.00  1.00
END
ATOM   2146  CA  LEU X 135      41.652  25.652  69.910  1.00  1.00
ATOM   2165  CA  ALA X 136      44.851  23.819  71.083  1.00  1.00
ATOM   2175  CA  ALA X 137      46.374  27.280  71.780  1.00  1.00
ATOM   2185  CA  VAL X 138      43.455  28.277  74.170  1.00  1.00
ATOM   2201  CA  LEU X 139      42.629  24.765  75.744  1.00  1.00
ATOM   2228  CA  PRO X 140      45.344  24.705  78.552  1.00  1.00
ATOM   2234  CA  ASN X 141      43.756  27.802  80.186  1.00  1.00
ATOM   2248  CA  LEU X 142      40.815  25.604  81.538  1.00  1.00
ATOM   2267  CA  ARG X 143      43.234  24.036  84.150  1.00  1.00
ATOM   2291  CA  ALA X 144      45.573  27.054  84.742  1.00  1.00
ATOM   2589  CA  SER X 164      54.502  37.640  84.672  1.00  1.00
ATOM   2600  CA  ALA X 165      56.341  35.044  82.429  1.00  1.00
ATOM   2610  CA  TYR X 166      53.073  33.806  80.882  1.00  1.00
ATOM   2631  CA  THR X 167      52.225  37.513  80.190  1.00  1.00
ATOM   2645  CA  ILE X 168      55.705  38.218  78.563  1.00  1.00
ATOM   2664  CA  ALA X 169      54.958  35.120  76.414  1.00  1.00
ATOM   2674  CA  VAL X 170      51.889  37.030  74.952  1.00  1.00
ATOM   2690  CA  VAL X 171      53.927  40.209  73.903  1.00  1.00
ATOM   2706  CA  VAL X 172      56.699  38.009  72.298  1.00  1.00
ATOM   2722  CA  PHE X 173      54.762  35.062  70.803  1.00  1.00
ATOM   2742  CA  HIE X 174      51.195  36.084  70.058  1.00  1.00
ATOM   2759  CA  PHE X 175      51.944  39.709  68.932  1.00  1.00
ATOM   4859  C5  ML2 X 299      53.389  31.867  74.268  1.00  1.00
ATOM   4863  O1  ML2 X 299      52.753  31.257  75.003  1.00  1.00
ATOM   4864  C10 ML2 X 299      51.394  31.040  75.046  1.00  1.00
ATOM   4865  C11 ML2 X 299      50.538  31.928  75.723  1.00  1.00
ATOM   4866  C12 ML2 X 299      49.103  31.733  75.618  1.00  1.00
ATOM   4868  C4  ML2 X 299      50.814  30.059  74.161  1.00  1.00
ATOM   4870  C3  ML2 X 299      49.394  29.837  74.107  1.00  1.00
ATOM   4872  C2  ML2 X 299      48.614  30.724  74.858  1.00  1.00
ATOM   4873  N2  ML2 X 299      47.253  30.711  74.946  1.00  1.00
ATOM   4875  C1  ML2 X 299      46.818  31.781  75.685  1.00  1.00
ATOM   4876  I1  ML2 X 299      44.725  32.107  75.927  1.00  1.00
ATOM   4877  C6  ML2 X 299      47.967  32.523  76.103  1.00  1.00
ATOM   4878  C7  ML2 X 299      47.915  33.719  77.051  1.00  1.00
ATOM   4881  C13 ML2 X 299      46.968  34.852  76.766  1.00  1.00
ATOM   4884  N1  ML2 X 299      46.816  35.243  75.376  1.00  1.00
ATOM   4886  C8  ML2 X 299      45.837  36.071  74.987  1.00  1.00
ATOM   4887  O2  ML2 X 299      45.093  36.572  75.798  1.00  1.00
ATOM   4888  C9  ML2 X 299      45.700  36.292  73.533  1.00  1.00
END
ATOM   2146  CA  LEU X 135      41.841  25.772  69.996  1.00  1.00
ATOM   2165  CA  ALA X 136      45.208  23.991  70.837  1.00  1.00
ATOM   2175  CA  ALA X 137      46.786  27.334  71.590  1.00  1.00
ATOM   2185  CA  VAL X 138      43.948  28.465  74.059  1.00  1.00
ATOM   2201  CA  LEU X 139      43.040  25.041  75.612  1.00  1.00
ATOM   2228  CA  PRO X 140      45.830  24.806  78.256  1.00  1.00
ATOM   2234  CA  ASN X 141      44.314  27.849  79.916  1.00  1.00
ATOM   2248  CA  LEU X 142      41.191  25.907  81.166  1.00  1.00
ATOM   2267  CA  ARG X 143      43.558  24.289  83.849  1.00  1.00
ATOM   2291  CA  ALA X 144      45.877  27.246  84.607  1.00  1.00
ATOM   2589  CA  SER X 164      55.044  37.634  84.044  1.00  1.00
ATOM   2600  CA  ALA X 165      56.300  34.768  81.766  1.00  1.00
ATOM   2610  CA  TYR X 166      52.786  33.972  80.453  1.00  1.00
ATOM   2631  CA  THR X 167      52.391  37.778  80.054  1.00  1.00
ATOM   2645  CA  ILE X 168      55.676  38.293  77.951  1.00  1.00
ATOM   2664  CA  ALA X 169      54.613  35.226  75.881  1.00  1.00
ATOM   2674  CA  VAL X 170      51.599  37.452  74.586  1.00  1.00
ATOM   2690  CA  VAL X 171      53.908  40.422  73.567  1.00  1.00
ATOM   2706  CA  VAL X 172      56.569  38.209  71.932  1.00  1.00
ATOM   2722  CA  PHE X 173      54.721  35.218  70.508  1.00  1.00
ATOM   2742  CA  HIE X 174      51.073  36.231  69.922  1.00  1.00
ATOM   2759  CA  PHE X 175      51.767  39.893  68.872  1.00  1.00
ATOM   4859  C5  ML2 X 299      53.509  31.403  72.992  1.00  1.00
ATOM   4863  O1  ML2 X 299      52.991  31.457  74.425  1.00  1.00
ATOM   4864  C10 ML2 X 299      51.718  31.119  74.643  1.00  1.00
ATOM   4865  C11 ML2 X 299      50.929  32.037  75.266  1.00  1.00
ATOM   4866  C12 ML2 X 299      49.543  31.753  75.406  1.00  1.00
ATOM   4868  C4  ML2 X 299      51.152  29.990  73.974  1.00  1.00
ATOM   4870  C3  ML2 X 299      49.796  29.752  74.123  1.00  1.00
ATOM   4872  C2  ML2 X 299      49.058  30.648  74.858  1.00  1.00
ATOM   4873  N2  ML2 X 299      47.721  30.561  75.140  1.00  1.00
ATOM   4875  C1  ML2 X 299      47.336  31.771  75.701  1.00  1.00
ATOM   4876  I1  ML2 X 299      45.269  32.141  76.008  1.00  1.00
ATOM   4877  C6  ML2 X 299      48.478  32.610  75.887  1.00  1.00
ATOM   4878  C7  ML2 X 299      48.529  33.909  76.642  1.00  1.00
ATOM   4881  C13 ML2 X 299      47.376  34.931  76.540  1.00  1.00
ATOM   4884  N1  ML2 X 299      46.956  35.305  75.196  1.00  1.00
ATOM   4886  C8  ML2 X 299      45.943  36.167  74.963  1.00  1.00
ATOM   4887  O2  ML2 X 299      45.351  36.694  75.919  1.00  1.00
ATOM   4888  C9  ML2 X 299      45.522  36.231  73.510  1.00  1.00
END
ATOM   2146  CA  LEU X 135      41.881  25.635  70.069  1.00  1.00
ATOM   2165  CA  ALA X 136      45.251  23.774  70.750  1.00  1.00
ATOM   2175  CA  ALA X 137      46.715  27.085  71.833  1.00  1.00
ATOM   2185  CA  VAL X 138      43.968  28.384  74.259  1.00  1.00
ATOM   2201  CA  LEU X 139      42.953  25.084  75.802  1.00  1.00
ATOM   2228  CA  PRO X 140      46.024  24.537  78.081  1.00  1.00
ATOM   2234  CA  ASN X 141      45.180  27.744  79.853  1.00  1.00
ATOM   2248  CA  LEU X 142      41.882  26.263  81.258  1.00  1.00
ATOM   2267  CA  ARG X 143      44.271  24.367  83.645  1.00  1.00
ATOM   2291  CA  ALA X 144      46.553  27.347  84.608  1.00  1.00
ATOM   2589  CA  SER X 164      55.036  36.864  83.757  1.00  1.00
ATOM   2600  CA  ALA X 165      55.939  33.933  81.420  1.00  1.00
ATOM   2610  CA  TYR X 166      52.387  33.687  79.870  1.00  1.00
ATOM   2631  CA  THR X 167      52.306  37.515  79.760  1.00  1.00
ATOM   2645  CA  ILE X 168      55.571  37.814  77.757  1.00  1.00
ATOM   2664  CA  ALA X 169      54.466  34.915  75.584  1.00  1.00
ATOM   2674  CA  VAL X 170      51.437  37.112  74.333  1.00  1.00
ATOM   2690  CA  VAL X 171      53.769  40.032  73.426  1.00  1.00
ATOM   2706  CA  VAL X 172      56.219  37.749  71.638  1.00  1.00
ATOM   2722  CA  PHE X 173      54.273  34.886  70.081  1.00  1.00
ATOM   2742  CA  HIE X 174      50.648  36.214  69.659  1.00  1.00
ATOM   2759  CA  PHE X 175      51.691  39.820  68.817  1.00  1.00
ATOM   4859  C5  ML2 X 299      52.967  30.787  71.946  1.00  1.00
ATOM   4863  O1  ML2 X 299      52.622  31.062  73.350  1.00  1.00
ATOM   4864  C10 ML2 X 299      51.480  30.667  73.880  1.00  1.00
ATOM   4865  C11 ML2 X 299      50.839  31.642  74.543  1.00  1.00
ATOM   4866  C12 ML2 X 299      49.564  31.377  75.044  1.00  1.00
ATOM   4868  C4  ML2 X 299      50.848  29.458  73.510  1.00  1.00
ATOM   4870  C3  ML2 X 299      49.587  29.248  73.960  1.00  1.00
ATOM   4872  C2  ML2 X 299      49.005  30.201  74.776  1.00  1.00
ATOM   4873  N2  ML2 X 299      47.716  30.189  75.261  1.00  1.00
ATOM   4875  C1  ML2 X 299      47.489  31.482  75.762  1.00  1.00
ATOM   4876  I1  ML2 X 299      45.543  31.950  76.418  1.00  1.00
ATOM   4877  C6  ML2 X 299      48.616  32.275  75.684  1.00  1.00
ATOM   4878  C7  ML2 X 299      48.893  33.606  76.294  1.00  1.00
ATOM   4881  C13 ML2 X 299      47.720  34.670  76.282  1.00  1.00
ATOM   4884  N1  ML2 X 299      47.079  34.950  74.999  1.00  1.00
ATOM   4886  C8  ML2 X 299      46.056  35.871  74.871  1.00  1.00
ATOM   4887  O2  ML2 X 299      45.603  36.553  75.859  1.00  1.00
ATOM   4888  C9  ML2 X 299      45.596  35.924  73.432  1.00  1.00
END
ATOM   2146  CA  LEU X 135      41.978  25.532  70.029  1.00  1.00
ATOM   2165  CA  ALA X 136      45.304  23.623  70.699  1.00  1.00
ATOM   2175  CA  ALA X 137      46.676  26.911  72.143  1.00  1.00
ATOM   2185  CA  VAL X 138      43.902  28.158  74.489  1.00  1.00
ATOM   2201  CA  LEU X 139      42.754  24.884  75.876  1.00  1.00
ATOM   2228  CA  PRO X 140      46.029  24.086  77.942  1.00  1.00
ATOM   2234  CA  ASN X 141      45.790  27.501  79.760  1.00  1.00
ATOM   2248  CA  LEU X 142      42.343  26.419  81.272  1.00  1.00
ATOM   2267  CA  ARG X 143      44.736  24.352  83.502  1.00  1.00
ATOM   2291  CA  ALA X 144      46.975  27.347  84.557  1.00  1.00
ATOM   2589  CA  SER X 164      54.985  36.176  83.526  1.00  1.00
ATOM   2600  CA  ALA X 165      55.599  33.173  81.156  1.00  1.00
ATOM   2610  CA  TYR X 166      52.023  33.458  79.435  1.00  1.00
ATOM   2631  CA  THR X 167      52.258  37.306  79.516  1.00  1.00
ATOM   2645  CA  ILE X 168      55.507  37.366  77.637  1.00  1.00
ATOM   2664  CA  ALA X 169      54.331  34.599  75.364  1.00  1.00
ATOM   2674  CA  VAL X 170      51.259  36.702  74.180  1.00  1.00
ATOM   2690  CA  VAL X 171      53.611  39.607  73.424  1.00  1.00
ATOM   2706  CA  VAL X 172      55.960  37.346  71.481  1.00  1.00
ATOM   2722  CA  PHE X 173      53.979  34.550  69.833  1.00  1.00
ATOM   2742  CA  HIE X 174      50.380  36.112  69.549  1.00  1.00
ATOM   2759  CA  PHE X 175      51.615  39.642  68.783  1.00  1.00
ATOM   4859  C5  ML2 X 299      52.714  30.090  71.241  1.00  1.00
ATOM   4863  O1  ML2 X 299      52.478  30.585  72.556  1.00  1.00
ATOM   4864  C10 ML2 X 299      51.427  30.155  73.341  1.00  1.00
ATOM   4865  C11 ML2 X 299      50.871  31.189  74.019  1.00  1.00
ATOM   4866  C12 ML2 X 299      49.676  30.925  74.787  1.00  1.00
ATOM   4868  C4  ML2 X 299      50.779  28.867  73.243  1.00  1.00
ATOM   4870  C3  ML2 X 299      49.584  28.668  73.925  1.00  1.00
ATOM   4872  C2  ML2 X 299      49.075  29.677  74.749  1.00  1.00
ATOM   4873  N2  ML2 X 299      47.816  29.716  75.376  1.00  1.00
ATOM   4875  C1  ML2 X 299      47.676  31.064  75.802  1.00  1.00
ATOM   4876  I1  ML2 X 299      45.781  31.564  76.596  1.00  1.00
ATOM   4877  C6  ML2 X 299      48.788  31.835  75.524  1.00  1.00
ATOM   4878  C7  ML2 X 299      49.138  33.216  75.909  1.00  1.00
ATOM   4881  C13 ML2 X 299      48.080  34.229  76.256  1.00  1.00
ATOM   4884  N1  ML2 X 299      47.220  34.616  75.230  1.00  1.00
ATOM   4886  C8  ML2 X 299      46.111  35.365  75.230  1.00  1.00
ATOM   4887  O2  ML2 X 299      45.739  35.849  76.206  1.00  1.00
ATOM   4888  C9  ML2 X 299      45.568  35.618  73.921  1.00  1.00
END
ATOM   2146  CA  LEU X 135      42.080  25.585  69.842  1.00  1.00
ATOM   2165  CA  ALA X 136      45.321  23.710  70.755  1.00  1.00
ATOM   2175  CA  ALA X 137      46.752  27.007  72.281  1.00  1.00
ATOM   2185  CA  VAL X 138      43.793  27.889  74.581  1.00  1.00
ATOM   2201  CA  LEU X 139      42.559  24.464  75.688  1.00  1.00
ATOM   2228  CA  PRO X 140      45.727  23.680  77.990  1.00  1.00
ATOM   2234  CA  ASN X 141      45.508  27.205  79.713  1.00  1.00
ATOM   2248  CA  LEU X 142      42.049  26.123  81.140  1.00  1.00
ATOM   2267  CA  ARG X 143      44.393  24.219  83.608  1.00  1.00
ATOM   2291  CA  ALA X 144      46.615  27.189  84.507  1.00  1.00
ATOM   2589  CA  SER X 164      54.958  36.252  83.520  1.00  1.00
ATOM   2600  CA  ALA X 165      55.581  33.203  81.185  1.00  1.00
ATOM   2610  CA  TYR X 166      52.001  33.571  79.580  1.00  1.00
ATOM   2631  CA  THR X 167      52.339  37.431  79.539  1.00  1.00
ATOM   2645  CA  ILE X 168      55.569  37.400  77.678  1.00  1.00
ATOM   2664  CA  ALA X 169      54.314  34.587  75.402  1.00  1.00
ATOM   2674  CA  VAL X 170      51.192  36.587  74.281  1.00  1.00
ATOM   2690  CA  VAL X 171      53.578  39.524  73.631  1.00  1.00
ATOM   2706  CA  VAL X 172      56.088  37.422  71.654  1.00  1.00
ATOM   2722  CA  PHE X 173      54.216  34.513  70.093  1.00  1.00
ATOM   2742  CA  HIE X 174      50.625  35.968  69.801  1.00  1.00
ATOM   2759  CA  PHE X 175      51.600  39.452  68.810  1.00  1.00
ATOM   4859  C5  ML2 X 299      53.209  29.834  71.643  1.00  1.00
ATOM   4863  O1  ML2 X 299      52.888  30.408  72.905  1.00  1.00
ATOM   4864  C10 ML2 X 299      51.786  29.996  73.630  1.00  1.00
ATOM   4865  C11 ML2 X 299      51.131  31.045  74.261  1.00  1.00
ATOM   4866  C12 ML2 X 299      49.885  30.751  74.909  1.00  1.00
ATOM   4868  C4  ML2 X 299      51.213  28.689  73.534  1.00  1.00
ATOM   4870  C3  ML2 X 299      49.967  28.464  74.132  1.00  1.00
ATOM   4872  C2  ML2 X 299      49.327  29.482  74.827  1.00  1.00
ATOM   4873  N2  ML2 X 299      48.032  29.486  75.371  1.00  1.00
ATOM   4875  C1  ML2 X 299      47.781  30.804  75.740  1.00  1.00
ATOM   4876  I1  ML2 X 299      45.749  31.204  76.150  1.00  1.00
ATOM   4877  C6  ML2 X 299      48.906  31.619  75.544  1.00  1.00
ATOM   4878  C7  ML2 X 299      49.021  33.047  75.742  1.00  1.00
ATOM   4881  C13 ML2 X 299      48.220  33.901  76.658  1.00  1.00
ATOM   4884  N1  ML2 X 299      47.285  34.637  76.026  1.00  1.00
ATOM   4886  C8  ML2 X 299      46.018  34.943  76.094  1.00  1.00
ATOM   4887  O2  ML2 X 299      45.582  34.786  76.998  1.00  1.00
ATOM   4888  C9  ML2 X 299      45.359  35.572  75.006  1.00  1.00
END
ATOM   2146  CA  LEU X 135      42.622  25.715  69.676  1.00  1.00
ATOM   2165  CA  ALA X 136      46.009  24.166  70.479  1.00  1.00
ATOM   2175  CA  ALA X 137      47.012  27.359  72.473  1.00  1.00
ATOM   2185  CA  VAL X 138      43.677  27.772  74.377  1.00  1.00
ATOM   2201  CA  LEU X 139      42.581  24.132  75.318  1.00  1.00
ATOM   2228  CA  PRO X 140      45.737  24.080  77.562  1.00  1.00
ATOM   2234  CA  ASN X 141      44.674  27.491  79.101  1.00  1.00
ATOM   2248  CA  LEU X 142      41.650  25.746  80.615  1.00  1.00
ATOM   2267  CA  ARG X 143      44.210  24.032  83.073  1.00  1.00
ATOM   2291  CA  ALA X 144      46.446  27.078  83.516  1.00  1.00
ATOM   2589  CA  SER X 164      54.903  35.764  83.795  1.00  1.00
ATOM   2600  CA  ALA X 165      55.651  32.666  81.571  1.00  1.00
ATOM   2610  CA  TYR X 166      52.200  33.016  79.917  1.00  1.00
ATOM   2631  CA  THR X 167      52.315  36.856  79.891  1.00  1.00
ATOM   2645  CA  ILE X 168      55.634  36.851  78.018  1.00  1.00
ATOM   2664  CA  ALA X 169      54.154  34.063  75.752  1.00  1.00
ATOM   2674  CA  VAL X 170      51.025  36.111  74.671  1.00  1.00
ATOM   2690  CA  VAL X 171      53.245  39.219  73.851  1.00  1.00
ATOM   2706  CA  VAL X 172      55.941  37.227  71.930  1.00  1.00
ATOM   2722  CA  PHE X 173      54.122  34.434  70.081  1.00  1.00
ATOM   2742  CA  HIE X 174      50.480  35.778  69.707  1.00  1.00
ATOM   2759  CA  PHE X 175      51.431  39.318  68.802  1.00  1.00
ATOM   4859  C5  ML2 X 299      53.252  29.363  71.501  1.00  1.00
ATOM   4863  O1  ML2 X 299      52.893  30.132  72.708  1.00  1.00
ATOM   4864  C10 ML2 X 299      51.872  29.758  73.562  1.00  1.00
ATOM   4865  C11 ML2 X 299      51.207  30.773  74.271  1.00  1.00
ATOM   4866  C12 ML2 X 299      50.131  30.398  75.029  1.00  1.00
ATOM   4868  C4  ML2 X 299      51.456  28.431  73.550  1.00  1.00
ATOM   4870  C3  ML2 X 299      50.384  28.083  74.345  1.00  1.00
ATOM   4872  C2  ML2 X 299      49.760  29.083  75.079  1.00  1.00
ATOM   4873  N2  ML2 X 299      48.629  28.971  75.805  1.00  1.00
ATOM   4875  C1  ML2 X 299      48.324  30.259  76.235  1.00  1.00
ATOM   4876  I1  ML2 X 299      46.627  30.467  77.109  1.00  1.00
ATOM   4877  C6  ML2 X 299      49.187  31.156  75.726  1.00  1.00
ATOM   4878  C7  ML2 X 299      48.977  32.609  75.821  1.00  1.00
ATOM   4881  C13 ML2 X 299      47.963  33.066  76.542  1.00  1.00
ATOM   4884  N1  ML2 X 299      47.412  34.241  75.968  1.00  1.00
ATOM   4886  C8  ML2 X 299      46.143  34.561  76.143  1.00  1.00
ATOM   4887  O2  ML2 X 299      45.477  34.054  77.045  1.00  1.00
ATOM   4888  C9  ML2 X 299      45.434  35.477  75.051  1.00  1.00
END
ATOM   2146  CA  LEU X 135      42.186  25.274  69.711  1.00  1.00
ATOM   2165  CA  ALA X 136      45.856  24.014  70.274  1.00  1.00
ATOM   2175  CA  ALA X 137      46.192  27.214  72.493  1.00  1.00
ATOM   2185  CA  VAL X 138      42.603  27.753  73.992  1.00  1.00
ATOM   2201  CA  LEU X 139      42.260  24.166  75.274  1.00  1.00
ATOM   2228  CA  PRO X 140      45.405  24.514  77.495  1.00  1.00
ATOM   2234  CA  ASN X 141      44.057  27.981  78.681  1.00  1.00
ATOM   2248  CA  LEU X 142      40.792  26.329  79.795  1.00  1.00
ATOM   2267  CA  ARG X 143      42.713  23.730  81.928  1.00  1.00
ATOM   2291  CA  ALA X 144      45.228  26.432  83.132  1.00  1.00
ATOM   2589  CA  SER X 164      54.167  36.107  83.897  1.00  1.00
ATOM   2600  CA  ALA X 165      55.237  33.207  81.565  1.00  1.00
ATOM   2610  CA  TYR X 166      51.673  32.922  80.129  1.00  1.00
ATOM   2631  CA  THR X 167      51.742  36.673  79.767  1.00  1.00
ATOM   2645  CA  ILE X 168      54.907  36.182  77.733  1.00  1.00
ATOM   2664  CA  ALA X 169      53.462  33.275  75.606  1.00  1.00
ATOM   2674  CA  VAL X 170      50.592  35.584  74.327  1.00  1.00
ATOM   2690  CA  VAL X 171      52.997  38.425  73.648  1.00  1.00
ATOM   2706  CA  VAL X 172      55.474  36.197  71.663  1.00  1.00
ATOM   2722  CA  PHE X 173      53.427  33.481  70.109  1.00  1.00
ATOM   2742  CA  HIE X 174      50.097  35.289  69.698  1.00  1.00
ATOM   2759  CA  PHE X 175      51.155  38.981  68.784  1.00  1.00
ATOM   4859  C5  ML2 X 299      52.817  28.296  72.644  1.00  1.00
ATOM   4863  O1  ML2 X 299      51.667  29.138  72.926  1.00  1.00
ATOM   4864  C10 ML2 X 299      50.890  28.942  74.023  1.00  1.00
ATOM   4865  C11 ML2 X 299      50.233  30.051  74.563  1.00  1.00
ATOM   4866  C12 ML2 X 299      49.434  29.863  75.664  1.00  1.00
ATOM   4868  C4  ML2 X 299      50.697  27.603  74.541  1.00  1.00
ATOM   4870  C3  ML2 X 299      49.917  27.484  75.756  1.00  1.00
ATOM   4872  C2  ML2 X 299      49.246  28.659  76.202  1.00  1.00
ATOM   4873  N2  ML2 X 299      48.521  28.759  77.318  1.00  1.00
ATOM   4875  C1  ML2 X 299      48.263  30.131  77.514  1.00  1.00
ATOM   4876  I1  ML2 X 299      46.960  30.710  79.004  1.00  1.00
ATOM   4877  C6  ML2 X 299      48.719  30.859  76.437  1.00  1.00
ATOM   4878  C7  ML2 X 299      48.371  32.328  76.144  1.00  1.00
ATOM   4881  C13 ML2 X 299      46.842  32.523  75.948  1.00  1.00
ATOM   4884  N1  ML2 X 299      46.569  33.913  75.691  1.00  1.00
ATOM   4886  C8  ML2 X 299      45.427  34.510  76.074  1.00  1.00
ATOM   4887  O2  ML2 X 299      44.520  34.021  76.646  1.00  1.00
ATOM   4888  C9  ML2 X 299      45.373  35.976  75.750  1.00  1.00
END
ATOM   2146  CA  LEU X 135      42.093  25.369  69.641  1.00  1.00
ATOM   2165  CA  ALA X 136      45.654  24.075  70.350  1.00  1.00
ATOM   2175  CA  ALA X 137      46.156  27.337  72.358  1.00  1.00
ATOM   2185  CA  VAL X 138      42.635  27.852  74.009  1.00  1.00
ATOM   2201  CA  LEU X 139      42.189  24.301  75.415  1.00  1.00
ATOM   2228  CA  PRO X 140      45.350  24.609  77.611  1.00  1.00
ATOM   2234  CA  ASN X 141      43.941  27.867  79.099  1.00  1.00
ATOM   2248  CA  LEU X 142      40.848  25.973  80.259  1.00  1.00
ATOM   2267  CA  ARG X 143      43.021  23.609  82.375  1.00  1.00
ATOM   2291  CA  ALA X 144      45.610  26.333  83.327  1.00  1.00
ATOM   2589  CA  SER X 164      54.143  35.986  83.913  1.00  1.00
ATOM   2600  CA  ALA X 165      55.315  33.126  81.597  1.00  1.00
ATOM   2610  CA  TYR X 166      51.811  32.731  80.036  1.00  1.00
ATOM   2631  CA  THR X 167      51.763  36.511  79.649  1.00  1.00
ATOM   2645  CA  ILE X 168      55.012  36.214  77.707  1.00  1.00
ATOM   2664  CA  ALA X 169      53.614  33.376  75.502  1.00  1.00
ATOM   2674  CA  VAL X 170      50.679  35.592  74.352  1.00  1.00
ATOM   2690  CA  VAL X 171      52.895  38.569  73.676  1.00  1.00
ATOM   2706  CA  VAL X 172      55.498  36.447  71.702  1.00  1.00
ATOM   2722  CA  PHE X 173      53.554  33.646  70.072  1.00  1.00
ATOM   2742  CA  HIE X 174      50.153  35.350  69.627  1.00  1.00
ATOM   2759  CA  PHE X 175      51.215  39.009  68.720  1.00  1.00
ATOM   4859  C5  ML2 X 299      52.890  28.597  72.562  1.00  1.00
ATOM   4863  O1  ML2 X 299      51.736  29.356  73.000  1.00  1.00
ATOM   4864  C10 ML2 X 299      51.067  28.999  74.071  1.00  1.00
ATOM   4865  C11 ML2 X 299      50.343  29.986  74.697  1.00  1.00
ATOM   4866  C12 ML2 X 299      49.590  29.658  75.778  1.00  1.00
ATOM   4868  C4  ML2 X 299      51.029  27.659  74.544  1.00  1.00
ATOM   4870  C3  ML2 X 299      50.327  27.399  75.774  1.00  1.00
ATOM   4872  C2  ML2 X 299      49.557  28.437  76.275  1.00  1.00
ATOM   4873  N2  ML2 X 299      48.773  28.390  77.340  1.00  1.00
ATOM   4875  C1  ML2 X 299      48.338  29.692  77.586  1.00  1.00
ATOM   4876  I1  ML2 X 299      46.993  30.087  79.096  1.00  1.00
ATOM   4877  C6  ML2 X 299      48.760  30.511  76.569  1.00  1.00
ATOM   4878  C7  ML2 X 299      48.343  31.959  76.353  1.00  1.00
ATOM   4881  C13 ML2 X 299      46.828  32.067  76.161  1.00  1.00
ATOM   4884  N1  ML2 X 299      46.506  33.432  75.793  1.00  1.00
ATOM   4886  C8  ML2 X 299      45.301  33.897  76.032  1.00  1.00
ATOM   4887  O2  ML2 X 299      44.413  33.279  76.413  1.00  1.00
ATOM   4888  C9  ML2 X 299      45.212  35.407  75.802  1.00  1.00
END
ATOM   2146  CA  LEU X 135      42.025  25.491  69.583  1.00  1.00
ATOM   2165  CA  ALA X 136      45.473  24.155  70.433  1.00  1.00
ATOM   2175  CA  ALA X 137      46.170  27.478  72.213  1.00  1.00
ATOM   2185  CA  VAL X 138      42.740  27.974  74.039  1.00  1.00
ATOM   2201  CA  LEU X 139      42.143  24.464  75.565  1.00  1.00
ATOM   2228  CA  PRO X 140      45.324  24.724  77.732  1.00  1.00
ATOM   2234  CA  ASN X 141      43.841  27.761  79.540  1.00  1.00
ATOM   2248  CA  LEU X 142      40.956  25.586  80.775  1.00  1.00
ATOM   2267  CA  ARG X 143      43.429  23.504  82.870  1.00  1.00
ATOM   2291  CA  ALA X 144      46.060  26.280  83.536  1.00  1.00
ATOM   2589  CA  SER X 164      54.152  35.847  83.936  1.00  1.00
ATOM   2600  CA  ALA X 165      55.412  33.011  81.649  1.00  1.00
ATOM   2610  CA  TYR X 166      51.975  32.528  79.945  1.00  1.00
ATOM   2631  CA  THR X 167      51.801  36.342  79.547  1.00  1.00
ATOM   2645  CA  ILE X 168      55.146  36.263  77.703  1.00  1.00
ATOM   2664  CA  ALA X 169      53.794  33.494  75.424  1.00  1.00
ATOM   2674  CA  VAL X 170      50.785  35.608  74.404  1.00  1.00
ATOM   2690  CA  VAL X 171      52.793  38.738  73.713  1.00  1.00
ATOM   2706  CA  VAL X 172      55.526  36.723  71.753  1.00  1.00
ATOM   2722  CA  PHE X 173      53.686  33.844  70.027  1.00  1.00
ATOM   2742  CA  HIE X 174      50.200  35.430  69.551  1.00  1.00
ATOM   2759  CA  PHE X 175      51.276  39.051  68.661  1.00  1.00
ATOM   4859  C5  ML2 X 299      52.940  28.925  72.400  1.00  1.00
ATOM   4863  O1  ML2 X 299      51.825  29.604  73.036  1.00  1.00
ATOM   4864  C10 ML2 X 299      51.263  29.080  74.084  1.00  1.00
ATOM   4865  C11 ML2 X 299      50.478  29.942  74.810  1.00  1.00
ATOM   4866  C12 ML2 X 299      49.775  29.465  75.873  1.00  1.00
ATOM   4868  C4  ML2 X 299      51.377  27.740  74.497  1.00  1.00
ATOM   4870  C3  ML2 X 299      50.754  27.328  75.740  1.00  1.00
ATOM   4872  C2  ML2 X 299      49.899  28.223  76.319  1.00  1.00
ATOM   4873  N2  ML2 X 299      49.052  28.021  77.332  1.00  1.00
ATOM   4875  C1  ML2 X 299      48.440  29.249  77.638  1.00  1.00
ATOM   4876  I1  ML2 X 299      47.057  29.438  79.182  1.00  1.00
ATOM   4877  C6  ML2 X 299      48.827  30.164  76.685  1.00  1.00
ATOM   4878  C7  ML2 X 299      48.345  31.587  76.567  1.00  1.00
ATOM   4881  C13 ML2 X 299      46.845  31.612  76.384  1.00  1.00
ATOM   4884  N1  ML2 X 299      46.474  32.941  75.878  1.00  1.00
ATOM   4886  C8  ML2 X 299      45.205  33.282  75.956  1.00  1.00
ATOM   4887  O2  ML2 X 299      44.340  32.549  76.154  1.00  1.00
ATOM   4888  C9  ML2 X 299      45.059  34.803  75.775  1.00  1.00
END
ATOM   2146  CA  LEU X 135      41.902  25.753  69.857  1.00  1.00
ATOM   2165  CA  ALA X 136      45.257  24.237  70.747  1.00  1.00
ATOM   2175  CA  ALA X 137      46.528  27.638  71.914  1.00  1.00
ATOM   2185  CA  VAL X 138      43.543  28.382  74.257  1.00  1.00
ATOM   2201  CA  LEU X 139      42.178  25.097  75.862  1.00  1.00
ATOM   2228  CA  PRO X 140      45.268  24.953  78.259  1.00  1.00
ATOM   2234  CA  ASN X 141      43.812  27.901  80.271  1.00  1.00
ATOM   2248  CA  LEU X 142      41.335  25.255  81.657  1.00  1.00
ATOM   2267  CA  ARG X 143      44.255  23.594  83.613  1.00  1.00
ATOM   2291  CA  ALA X 144      46.334  26.750  84.305  1.00  1.00
ATOM   2589  CA  SER X 164      54.229  36.322  84.087  1.00  1.00
ATOM   2600  CA  ALA X 165      55.411  33.293  81.999  1.00  1.00
ATOM   2610  CA  TYR X 166      52.010  32.745  80.213  1.00  1.00
ATOM   2631  CA  THR X 167      51.782  36.598  79.626  1.00  1.00
ATOM   2645  CA  ILE X 168      55.164  36.611  77.811  1.00  1.00
ATOM   2664  CA  ALA X 169      53.955  33.615  75.812  1.00  1.00
ATOM   2674  CA  VAL X 170      50.896  35.568  74.645  1.00  1.00
ATOM   2690  CA  VAL X 171      52.770  38.794  73.820  1.00  1.00
ATOM   2706  CA  VAL X 172      55.449  36.672  71.836  1.00  1.00
ATOM   2722  CA  PHE X 173      53.487  33.772  70.219  1.00  1.00
ATOM   2742  CA  HIE X 174      50.004  35.383  69.796  1.00  1.00
ATOM   2759  CA  PHE X 175      51.176  38.944  68.823  1.00  1.00
ATOM   4859  C5  ML2 X 299      52.464  28.711  72.087  1.00  1.00
ATOM   4863  O1  ML2 X 299      51.595  29.551  72.990  1.00  1.00
ATOM   4864  C10 ML2 X 299      51.141  28.984  74.106  1.00  1.00
ATOM   4865  C11 ML2 X 299      50.395  29.856  74.908  1.00  1.00
ATOM   4866  C12 ML2 X 299      49.841  29.398  76.087  1.00  1.00
ATOM   4868  C4  ML2 X 299      51.387  27.664  74.589  1.00  1.00
ATOM   4870  C3  ML2 X 299      50.867  27.234  75.872  1.00  1.00
ATOM   4872  C2  ML2 X 299      50.119  28.142  76.578  1.00  1.00
ATOM   4873  N2  ML2 X 299      49.409  27.950  77.690  1.00  1.00
ATOM   4875  C1  ML2 X 299      48.725  29.178  77.957  1.00  1.00
ATOM   4876  I1  ML2 X 299      47.364  29.162  79.598  1.00  1.00
ATOM   4877  C6  ML2 X 299      48.910  30.026  76.928  1.00  1.00
ATOM   4878  C7  ML2 X 299      48.348  31.415  76.842  1.00  1.00
ATOM   4881  C13 ML2 X 299      46.809  31.385  76.694  1.00  1.00
ATOM   4884  N1  ML2 X 299      46.322  32.673  76.137  1.00  1.00
ATOM   4886  C8  ML2 X 299      44.992  32.940  75.913  1.00  1.00
ATOM   4887  O2  ML2 X 299      44.081  32.175  75.932  1.00  1.00
ATOM   4888  C9  ML2 X 299      44.809  34.371  75.564  1.00  1.00
END
ATOM   2146  CA  LEU X 135      42.200  25.851  69.907  1.00  1.00
ATOM   2165  CA  ALA X 136      45.739  24.487  70.693  1.00  1.00
ATOM   2175  CA  ALA X 137      46.777  28.099  71.633  1.00  1.00
ATOM   2185  CA  VAL X 138      43.841  28.361  74.236  1.00  1.00
ATOM   2201  CA  LEU X 139      43.726  24.756  75.777  1.00  1.00
ATOM   2228  CA  PRO X 140      46.793  25.259  78.015  1.00  1.00
ATOM   2234  CA  ASN X 141      44.679  27.776  80.139  1.00  1.00
ATOM   2248  CA  LEU X 142      42.530  24.965  81.615  1.00  1.00
ATOM   2267  CA  ARG X 143      45.476  23.431  83.467  1.00  1.00
ATOM   2291  CA  ALA X 144      47.059  26.861  84.255  1.00  1.00
ATOM   2589  CA  SER X 164      55.558  35.895  83.449  1.00  1.00
ATOM   2600  CA  ALA X 165      56.106  32.770  81.148  1.00  1.00
ATOM   2610  CA  TYR X 166      52.382  32.732  79.956  1.00  1.00
ATOM   2631  CA  THR X 167      52.336  36.492  79.559  1.00  1.00
ATOM   2645  CA  ILE X 168      55.536  36.948  77.373  1.00  1.00
ATOM   2664  CA  ALA X 169      54.540  33.805  75.363  1.00  1.00
ATOM   2674  CA  VAL X 170      51.230  35.645  74.547  1.00  1.00
ATOM   2690  CA  VAL X 171      52.935  39.030  73.865  1.00  1.00
ATOM   2706  CA  VAL X 172      55.537  37.447  71.555  1.00  1.00
ATOM   2722  CA  PHE X 173      53.951  34.457  69.827  1.00  1.00
ATOM   2742  CA  HIE X 174      50.216  35.535  69.653  1.00  1.00
ATOM   2759  CA  PHE X 175      51.142  39.218  68.845  1.00  1.00
ATOM   4859  C5  ML2 X 299      52.377  29.716  72.370  1.00  1.00
ATOM   4863  O1  ML2 X 299      52.161  28.771  73.080  1.00  1.00
ATOM   4864  C10 ML2 X 299      51.740  28.559  74.328  1.00  1.00
ATOM   4865  C11 ML2 X 299      51.073  29.534  75.020  1.00  1.00
ATOM   4866  C12 ML2 X 299      50.723  29.246  76.300  1.00  1.00
ATOM   4868  C4  ML2 X 299      52.030  27.370  74.929  1.00  1.00
ATOM   4870  C3  ML2 X 299      51.865  27.145  76.277  1.00  1.00
ATOM   4872  C2  ML2 X 299      51.130  28.120  76.960  1.00  1.00
ATOM   4873  N2  ML2 X 299      50.466  28.016  78.152  1.00  1.00
ATOM   4875  C1  ML2 X 299      49.695  29.161  78.317  1.00  1.00
ATOM   4876  I1  ML2 X 299      48.566  29.414  80.055  1.00  1.00
ATOM   4877  C6  ML2 X 299      49.881  29.987  77.211  1.00  1.00
ATOM   4878  C7  ML2 X 299      49.203  31.324  77.091  1.00  1.00
ATOM   4881  C13 ML2 X 299      47.755  31.277  76.625  1.00  1.00
ATOM   4884  N1  ML2 X 299      47.162  32.565  76.517  1.00  1.00
ATOM   4886  C8  ML2 X 299      45.874  32.794  76.164  1.00  1.00
ATOM   4887  O2  ML2 X 299      45.057  31.914  76.006  1.00  1.00
ATOM   4888  C9  ML2 X 299      45.695  34.223  75.897  1.00  1.00
END
ATOM   2146  CA  LEU X 135      42.097  25.980  69.797  1.00  1.00
ATOM   2165  CA  ALA X 136      45.512  24.366  70.664  1.00  1.00
ATOM   2175  CA  ALA X 137      46.539  27.973  71.489  1.00  1.00
ATOM   2185  CA  VAL X 138      43.649  28.446  74.102  1.00  1.00
ATOM   2201  CA  LEU X 139      43.385  25.019  75.777  1.00  1.00
ATOM   2228  CA  PRO X 140      46.597  25.709  77.980  1.00  1.00
ATOM   2234  CA  ASN X 141      44.684  28.143  80.209  1.00  1.00
ATOM   2248  CA  LEU X 142      42.493  25.276  81.710  1.00  1.00
ATOM   2267  CA  ARG X 143      45.534  23.754  83.392  1.00  1.00
ATOM   2291  CA  ALA X 144      46.707  27.268  84.644  1.00  1.00
ATOM   2589  CA  SER X 164      55.149  36.177  84.086  1.00  1.00
ATOM   2600  CA  ALA X 165      55.984  33.318  81.747  1.00  1.00
ATOM   2610  CA  TYR X 166      52.372  32.891  80.449  1.00  1.00
ATOM   2631  CA  THR X 167      51.826  36.554  79.965  1.00  1.00
ATOM   2645  CA  ILE X 168      55.253  36.831  78.212  1.00  1.00
ATOM   2664  CA  ALA X 169      54.166  33.891  75.981  1.00  1.00
ATOM   2674  CA  VAL X 170      51.048  35.713  74.707  1.00  1.00
ATOM   2690  CA  VAL X 171      52.724  39.028  73.838  1.00  1.00
ATOM   2706  CA  VAL X 172      55.591  36.890  72.247  1.00  1.00
ATOM   2722  CA  PHE X 173      54.028  33.859  70.352  1.00  1.00
ATOM   2742  CA  HIE X 174      50.336  35.073  69.986  1.00  1.00
ATOM   2759  CA  PHE X 175      51.161  38.692  68.998  1.00  1.00
ATOM   4859  C5  ML2 X 299      52.585  28.840  73.191  1.00  1.00
ATOM   4863  O1  ML2 X 299      52.554  27.803  74.223  1.00  1.00
ATOM   4864  C10 ML2 X 299      51.851  27.860  75.357  1.00  1.00
ATOM   4865  C11 ML2 X 299      50.921  28.879  75.618  1.00  1.00
ATOM   4866  C12 ML2 X 299      50.315  28.859  76.876  1.00  1.00
ATOM   4868  C4  ML2 X 299      52.219  26.961  76.328  1.00  1.00
ATOM   4870  C3  ML2 X 299      51.670  26.961  77.611  1.00  1.00
ATOM   4872  C2  ML2 X 299      50.714  27.975  77.849  1.00  1.00
ATOM   4873  N2  ML2 X 299      50.010  28.267  78.969  1.00  1.00
ATOM   4875  C1  ML2 X 299      49.083  29.261  78.634  1.00  1.00
ATOM   4876  I1  ML2 X 299      47.925  30.145  80.113  1.00  1.00
ATOM   4877  C6  ML2 X 299      49.263  29.714  77.331  1.00  1.00
ATOM   4878  C7  ML2 X 299      48.776  31.038  76.873  1.00  1.00
ATOM   4881  C13 ML2 X 299      47.244  31.091  76.634  1.00  1.00
ATOM   4884  N1  ML2 X 299      46.987  32.441  76.125  1.00  1.00
ATOM   4886  C8  ML2 X 299      45.691  32.826  75.789  1.00  1.00
ATOM   4887  O2  ML2 X 299      44.710  32.055  75.802  1.00  1.00
ATOM   4888  C9  ML2 X 299      45.564  34.188  75.273  1.00  1.00
END
ATOM   2146  CA  LEU X 135      42.036  25.992  69.829  1.00  1.00
ATOM   2165  CA  ALA X 136      45.387  24.234  70.720  1.00  1.00
ATOM   2175  CA  ALA X 137      46.584  27.801  71.432  1.00  1.00
ATOM   2185  CA  VAL X 138      43.738  28.435  74.042  1.00  1.00
ATOM   2201  CA  LEU X 139      43.305  25.067  75.772  1.00  1.00
ATOM   2228  CA  PRO X 140      46.522  25.515  78.002  1.00  1.00
ATOM   2234  CA  ASN X 141      44.699  27.863  80.403  1.00  1.00
ATOM   2248  CA  LEU X 142      42.454  25.007  81.756  1.00  1.00
ATOM   2267  CA  ARG X 143      45.364  23.481  83.648  1.00  1.00
ATOM   2291  CA  ALA X 144      46.490  26.988  84.996  1.00  1.00
ATOM   2589  CA  SER X 164      55.224  35.821  84.271  1.00  1.00
ATOM   2600  CA  ALA X 165      56.063  33.080  81.761  1.00  1.00
ATOM   2610  CA  TYR X 166      52.501  32.601  80.401  1.00  1.00
ATOM   2631  CA  THR X 167      51.856  36.263  79.971  1.00  1.00
ATOM   2645  CA  ILE X 168      55.297  36.679  78.284  1.00  1.00
ATOM   2664  CA  ALA X 169      54.437  33.738  75.955  1.00  1.00
ATOM   2674  CA  VAL X 170      51.172  35.402  74.703  1.00  1.00
ATOM   2690  CA  VAL X 171      52.852  38.739  73.938  1.00  1.00
ATOM   2706  CA  VAL X 172      55.659  36.578  72.308  1.00  1.00
ATOM   2722  CA  PHE X 173      54.224  33.543  70.395  1.00  1.00
ATOM   2742  CA  HIE X 174      50.520  34.647  70.054  1.00  1.00
ATOM   2759  CA  PHE X 175      51.187  38.362  69.102  1.00  1.00
ATOM   4859  C5  ML2 X 299      53.251  28.417  73.604  1.00  1.00
ATOM   4863  O1  ML2 X 299      53.271  27.643  74.864  1.00  1.00
ATOM   4864  C10 ML2 X 299      52.361  27.624  75.845  1.00  1.00
ATOM   4865  C11 ML2 X 299      51.355  28.609  75.963  1.00  1.00
ATOM   4866  C12 ML2 X 299      50.573  28.541  77.163  1.00  1.00
ATOM   4868  C4  ML2 X 299      52.595  26.663  76.810  1.00  1.00
ATOM   4870  C3  ML2 X 299      51.856  26.603  77.983  1.00  1.00
ATOM   4872  C2  ML2 X 299      50.858  27.585  78.143  1.00  1.00
ATOM   4873  N2  ML2 X 299      50.004  27.799  79.172  1.00  1.00
ATOM   4875  C1  ML2 X 299      49.192  28.876  78.799  1.00  1.00
ATOM   4876  I1  ML2 X 299      47.929  29.697  80.240  1.00  1.00
ATOM   4877  C6  ML2 X 299      49.508  29.417  77.556  1.00  1.00
ATOM   4878  C7  ML2 X 299      49.082  30.791  77.109  1.00  1.00
ATOM   4881  C13 ML2 X 299      47.524  30.797  76.774  1.00  1.00
ATOM   4884  N1  ML2 X 299      47.291  32.103  76.157  1.00  1.00
ATOM   4886  C8  ML2 X 299      45.990  32.358  75.741  1.00  1.00
ATOM   4887  O2  ML2 X 299      44.997  31.547  75.842  1.00  1.00
ATOM   4888  C9  ML2 X 299      45.886  33.598  74.975  1.00  1.00
END
ATOM   2146  CA  LEU X 135      41.984  25.997  69.845  1.00  1.00
ATOM   2165  CA  ALA X 136      45.278  24.120  70.759  1.00  1.00
ATOM   2175  CA  ALA X 137      46.646  27.649  71.368  1.00  1.00
ATOM   2185  CA  VAL X 138      43.850  28.452  73.970  1.00  1.00
ATOM   2201  CA  LEU X 139      43.228  25.135  75.738  1.00  1.00
ATOM   2228  CA  PRO X 140      46.396  25.338  78.053  1.00  1.00
ATOM   2234  CA  ASN X 141      44.624  27.639  80.541  1.00  1.00
ATOM   2248  CA  LEU X 142      42.313  24.801  81.739  1.00  1.00
ATOM   2267  CA  ARG X 143      45.077  23.254  83.847  1.00  1.00
ATOM   2291  CA  ALA X 144      46.236  26.711  85.265  1.00  1.00
ATOM   2589  CA  SER X 164      55.259  35.517  84.460  1.00  1.00
ATOM   2600  CA  ALA X 165      56.131  32.873  81.797  1.00  1.00
ATOM   2610  CA  TYR X 166      52.616  32.355  80.357  1.00  1.00
ATOM   2631  CA  THR X 167      51.883  36.019  79.964  1.00  1.00
ATOM   2645  CA  ILE X 168      55.340  36.577  78.352  1.00  1.00
ATOM   2664  CA  ALA X 169      54.719  33.608  75.956  1.00  1.00
ATOM   2674  CA  VAL X 170      51.321  35.116  74.698  1.00  1.00
ATOM   2690  CA  VAL X 171      52.994  38.478  74.014  1.00  1.00
ATOM   2706  CA  VAL X 172      55.766  36.320  72.347  1.00  1.00
ATOM   2722  CA  PHE X 173      54.432  33.276  70.447  1.00  1.00
ATOM   2742  CA  HIE X 174      50.712  34.266  70.111  1.00  1.00
ATOM   2759  CA  PHE X 175      51.232  38.063  69.200  1.00  1.00
ATOM   4859  C5  ML2 X 299      53.867  27.871  74.079  1.00  1.00
ATOM   4863  O1  ML2 X 299      53.908  27.452  75.480  1.00  1.00
ATOM   4864  C10 ML2 X 299      52.830  27.382  76.333  1.00  1.00
ATOM   4865  C11 ML2 X 299      51.744  28.315  76.312  1.00  1.00
ATOM   4866  C12 ML2 X 299      50.811  28.239  77.454  1.00  1.00
ATOM   4868  C4  ML2 X 299      52.960  26.406  77.313  1.00  1.00
ATOM   4870  C3  ML2 X 299      52.052  26.324  78.385  1.00  1.00
ATOM   4872  C2  ML2 X 299      51.008  27.264  78.452  1.00  1.00
ATOM   4873  N2  ML2 X 299      50.013  27.424  79.392  1.00  1.00
ATOM   4875  C1  ML2 X 299      49.288  28.535  78.968  1.00  1.00
ATOM   4876  I1  ML2 X 299      47.909  29.297  80.356  1.00  1.00
ATOM   4877  C6  ML2 X 299      49.717  29.109  77.775  1.00  1.00
ATOM   4878  C7  ML2 X 299      49.309  30.470  77.304  1.00  1.00
ATOM   4881  C13 ML2 X 299      47.827  30.512  76.881  1.00  1.00
ATOM   4884  N1  ML2 X 299      47.569  31.733  76.153  1.00  1.00
ATOM   4886  C8  ML2 X 299      46.299  31.918  75.692  1.00  1.00
ATOM   4887  O2  ML2 X 299      45.337  31.146  75.925  1.00  1.00
ATOM   4888  C9  ML2 X 299      46.214  33.016  74.675  1.00  1.00
END
ATOM   2146  CA  LEU X 135      42.020  25.970  69.751  1.00  1.00
ATOM   2165  CA  ALA X 136      45.290  24.114  70.690  1.00  1.00
ATOM   2175  CA  ALA X 137      46.756  27.627  71.244  1.00  1.00
ATOM   2185  CA  VAL X 138      44.047  28.574  73.850  1.00  1.00
ATOM   2201  CA  LEU X 139      43.210  25.247  75.557  1.00  1.00
ATOM   2228  CA  PRO X 140      46.090  25.279  78.205  1.00  1.00
ATOM   2234  CA  ASN X 141      44.181  27.738  80.345  1.00  1.00
ATOM   2248  CA  LEU X 142      41.730  24.955  81.382  1.00  1.00
ATOM   2267  CA  ARG X 143      44.293  23.301  83.709  1.00  1.00
ATOM   2291  CA  ALA X 144      45.837  26.511  85.103  1.00  1.00
ATOM   2589  CA  SER X 164      55.090  35.518  84.606  1.00  1.00
ATOM   2600  CA  ALA X 165      56.088  32.811  81.938  1.00  1.00
ATOM   2610  CA  TYR X 166      52.585  32.396  80.347  1.00  1.00
ATOM   2631  CA  THR X 167      51.872  36.077  79.895  1.00  1.00
ATOM   2645  CA  ILE X 168      55.372  36.707  78.424  1.00  1.00
ATOM   2664  CA  ALA X 169      54.964  33.607  76.101  1.00  1.00
ATOM   2674  CA  VAL X 170      51.553  35.034  74.693  1.00  1.00
ATOM   2690  CA  VAL X 171      53.160  38.429  73.959  1.00  1.00
ATOM   2706  CA  VAL X 172      56.034  36.379  72.309  1.00  1.00
ATOM   2722  CA  PHE X 173      54.673  33.306  70.530  1.00  1.00
ATOM   2742  CA  HIE X 174      50.906  34.176  70.125  1.00  1.00
ATOM   2759  CA  PHE X 175      51.363  37.971  69.257  1.00  1.00
ATOM   4859  C5  ML2 X 299      54.217  26.878  74.784  1.00  1.00
ATOM   4863  O1  ML2 X 299      54.045  27.140  75.799  1.00  1.00
ATOM   4864  C10 ML2 X 299      53.017  27.166  76.689  1.00  1.00
ATOM   4865  C11 ML2 X 299      51.808  27.953  76.572  1.00  1.00
ATOM   4866  C12 ML2 X 299      50.871  28.058  77.676  1.00  1.00
ATOM   4868  C4  ML2 X 299      53.230  26.417  77.783  1.00  1.00
ATOM   4870  C3  ML2 X 299      52.285  26.504  78.830  1.00  1.00
ATOM   4872  C2  ML2 X 299      51.154  27.349  78.753  1.00  1.00
ATOM   4873  N2  ML2 X 299      50.080  27.590  79.626  1.00  1.00
ATOM   4875  C1  ML2 X 299      49.240  28.452  79.081  1.00  1.00
ATOM   4876  I1  ML2 X 299      47.707  29.189  80.359  1.00  1.00
ATOM   4877  C6  ML2 X 299      49.643  28.781  77.875  1.00  1.00
ATOM   4878  C7  ML2 X 299      49.020  29.801  77.210  1.00  1.00
ATOM   4881  C13 ML2 X 299      48.140  30.315  76.757  1.00  1.00
ATOM   4884  N1  ML2 X 299      47.623  31.265  75.925  1.00  1.00
ATOM   4886  C8  ML2 X 299      46.560  31.713  75.619  1.00  1.00
ATOM   4887  O2  ML2 X 299      45.841  31.366  76.160  1.00  1.00
ATOM   4888  C9  ML2 X 299      46.478  32.609  74.389  1.00  1.00
END
ATOM   2146  CA  LEU X 135      41.895  25.950  69.639  1.00  1.00
ATOM   2165  CA  ALA X 136      45.346  24.369  70.413  1.00  1.00
ATOM   2175  CA  ALA X 137      46.690  27.856  71.409  1.00  1.00
ATOM   2185  CA  VAL X 138      43.876  28.972  73.702  1.00  1.00
ATOM   2201  CA  LEU X 139      42.345  25.738  75.205  1.00  1.00
ATOM   2228  CA  PRO X 140      44.948  25.340  78.211  1.00  1.00
ATOM   2234  CA  ASN X 141      43.221  28.298  79.803  1.00  1.00
ATOM   2248  CA  LEU X 142      40.630  25.819  81.173  1.00  1.00
ATOM   2267  CA  ARG X 143      43.443  24.068  83.114  1.00  1.00
ATOM   2291  CA  ALA X 144      45.545  27.008  84.116  1.00  1.00
ATOM   2589  CA  SER X 164      54.727  35.879  84.610  1.00  1.00
ATOM   2600  CA  ALA X 165      56.303  33.463  81.913  1.00  1.00
ATOM   2610  CA  TYR X 166      52.988  32.363  80.382  1.00  1.00
ATOM   2631  CA  THR X 167      52.052  36.036  79.623  1.00  1.00
ATOM   2645  CA  ILE X 168      55.502  36.980  78.209  1.00  1.00
ATOM   2664  CA  ALA X 169      55.165  33.763  76.037  1.00  1.00
ATOM   2674  CA  VAL X 170      51.794  35.082  74.601  1.00  1.00
ATOM   2690  CA  VAL X 171      53.339  38.528  73.774  1.00  1.00
ATOM   2706  CA  VAL X 172      56.393  36.769  71.977  1.00  1.00
ATOM   2722  CA  PHE X 173      54.634  33.782  70.357  1.00  1.00
ATOM   2742  CA  HIE X 174      50.907  34.630  69.869  1.00  1.00
ATOM   2759  CA  PHE X 175      51.333  38.368  69.078  1.00  1.00
ATOM   4859  C5  ML2 X 299      51.634  25.074  74.977  1.00  1.00
ATOM   4863  O1  ML2 X 299      51.530  25.575  75.637  1.00  1.00
ATOM   4864  C10 ML2 X 299      51.131  26.217  76.753  1.00  1.00
ATOM   4865  C11 ML2 X 299      50.505  27.206  76.594  1.00  1.00
ATOM   4866  C12 ML2 X 299      50.042  27.851  77.731  1.00  1.00
ATOM   4868  C4  ML2 X 299      51.416  25.834  78.084  1.00  1.00
ATOM   4870  C3  ML2 X 299      50.910  26.469  79.240  1.00  1.00
ATOM   4872  C2  ML2 X 299      50.320  27.522  78.991  1.00  1.00
ATOM   4873  N2  ML2 X 299      49.726  28.290  79.881  1.00  1.00
ATOM   4875  C1  ML2 X 299      49.078  29.061  79.178  1.00  1.00
ATOM   4876  I1  ML2 X 299      48.023  30.356  80.274  1.00  1.00
ATOM   4877  C6  ML2 X 299      49.249  28.783  77.832  1.00  1.00
ATOM   4878  C7  ML2 X 299      48.576  29.391  76.720  1.00  1.00
ATOM   4881  C13 ML2 X 299      48.043  30.333  76.453  1.00  1.00
ATOM   4884  N1  ML2 X 299      47.441  31.037  75.456  1.00  1.00
ATOM   4886  C8  ML2 X 299      46.555  31.865  75.187  1.00  1.00
ATOM   4887  O2  ML2 X 299      45.880  32.103  75.935  1.00  1.00
ATOM   4888  C9  ML2 X 299      46.647  32.604  73.907  1.00  1.00
END
ATOM   2146  CA  LEU X 135      41.778  25.789  69.356  1.00  1.00
ATOM   2165  CA  ALA X 136      45.313  24.425  70.225  1.00  1.00
ATOM   2175  CA  ALA X 137      46.443  28.024  71.238  1.00  1.00
ATOM   2185  CA  VAL X 138      43.493  28.994  73.490  1.00  1.00
ATOM   2201  CA  LEU X 139      42.315  25.760  75.147  1.00  1.00
ATOM   2228  CA  PRO X 140      45.328  24.963  77.599  1.00  1.00
ATOM   2234  CA  ASN X 141      44.336  27.867  79.885  1.00  1.00
ATOM   2248  CA  LEU X 142      41.544  25.739  81.397  1.00  1.00
ATOM   2267  CA  ARG X 143      44.311  24.016  83.367  1.00  1.00
ATOM   2291  CA  ALA X 144      46.384  27.199  84.010  1.00  1.00
ATOM   2589  CA  SER X 164      55.928  35.863  83.874  1.00  1.00
ATOM   2600  CA  ALA X 165      57.604  33.621  81.295  1.00  1.00
ATOM   2610  CA  TYR X 166      54.340  31.932  80.122  1.00  1.00
ATOM   2631  CA  THR X 167      53.131  35.573  79.429  1.00  1.00
ATOM   2645  CA  ILE X 168      56.387  36.644  77.596  1.00  1.00
ATOM   2664  CA  ALA X 169      55.827  33.502  75.398  1.00  1.00
ATOM   2674  CA  VAL X 170      52.219  34.590  74.616  1.00  1.00
ATOM   2690  CA  VAL X 171      53.275  38.154  73.603  1.00  1.00
ATOM   2706  CA  VAL X 172      56.252  36.614  71.542  1.00  1.00
ATOM   2722  CA  PHE X 173      54.807  33.461  69.895  1.00  1.00
ATOM   2742  CA  HIE X 174      51.046  34.345  69.604  1.00  1.00
ATOM   2759  CA  PHE X 175      51.183  38.069  68.650  1.00  1.00
ATOM   4859  C5  ML2 X 299      49.797  24.188  73.320  1.00  1.00
ATOM   4863  O1  ML2 X 299      50.562  23.855  74.618  1.00  1.00
ATOM   4864  C10 ML2 X 299      50.382  24.666  75.740  1.00  1.00
ATOM   4865  C11 ML2 X 299      50.209  26.087  75.605  1.00  1.00
ATOM   4866  C12 ML2 X 299      50.150  26.780  76.792  1.00  1.00
ATOM   4868  C4  ML2 X 299      50.511  24.005  77.010  1.00  1.00
ATOM   4870  C3  ML2 X 299      50.355  24.726  78.188  1.00  1.00
ATOM   4872  C2  ML2 X 299      50.262  26.123  78.002  1.00  1.00
ATOM   4873  N2  ML2 X 299      50.141  27.141  78.968  1.00  1.00
ATOM   4875  C1  ML2 X 299      50.060  28.442  78.377  1.00  1.00
ATOM   4876  I1  ML2 X 299      49.835  30.225  79.649  1.00  1.00
ATOM   4877  C6  ML2 X 299      49.998  28.251  76.971  1.00  1.00
ATOM   4878  C7  ML2 X 299      49.927  29.367  75.959  1.00  1.00
ATOM   4881  C13 ML2 X 299      48.421  29.891  75.976  1.00  1.00
ATOM   4884  N1  ML2 X 299      48.347  30.993  75.041  1.00  1.00
ATOM   4886  C8  ML2 X 299      47.171  31.606  74.719  1.00  1.00
ATOM   4887  O2  ML2 X 299      46.260  31.571  75.438  1.00  1.00
ATOM   4888  C9  ML2 X 299      47.189  32.473  73.490  1.00  1.00
END
ATOM   2146  CA  LEU X 135      41.852  25.717  69.146  1.00  1.00
ATOM   2165  CA  ALA X 136      45.326  24.408  70.151  1.00  1.00
ATOM   2175  CA  ALA X 137      46.472  28.060  70.949  1.00  1.00
ATOM   2185  CA  VAL X 138      43.594  28.970  73.345  1.00  1.00
ATOM   2201  CA  LEU X 139      42.800  25.627  75.069  1.00  1.00
ATOM   2228  CA  PRO X 140      45.769  24.828  77.493  1.00  1.00
ATOM   2234  CA  ASN X 141      44.767  27.712  79.807  1.00  1.00
ATOM   2248  CA  LEU X 142      41.809  25.652  81.090  1.00  1.00
ATOM   2267  CA  ARG X 143      44.242  23.869  83.436  1.00  1.00
ATOM   2291  CA  ALA X 144      46.577  26.975  84.006  1.00  1.00
ATOM   2589  CA  SER X 164      56.412  35.915  83.571  1.00  1.00
ATOM   2600  CA  ALA X 165      57.982  33.427  81.179  1.00  1.00
ATOM   2610  CA  TYR X 166      54.622  31.993  79.992  1.00  1.00
ATOM   2631  CA  THR X 167      53.500  35.652  79.388  1.00  1.00
ATOM   2645  CA  ILE X 168      56.729  36.604  77.450  1.00  1.00
ATOM   2664  CA  ALA X 169      56.135  33.388  75.328  1.00  1.00
ATOM   2674  CA  VAL X 170      52.480  34.445  74.661  1.00  1.00
ATOM   2690  CA  VAL X 171      53.259  38.066  73.487  1.00  1.00
ATOM   2706  CA  VAL X 172      56.270  36.644  71.413  1.00  1.00
ATOM   2722  CA  PHE X 173      55.063  33.329  69.841  1.00  1.00
ATOM   2742  CA  HIE X 174      51.212  34.167  69.574  1.00  1.00
ATOM   2759  CA  PHE X 175      51.255  37.843  68.539  1.00  1.00
ATOM   4859  C5  ML2 X 299      50.252  23.706  73.003  1.00  1.00
ATOM   4863  O1  ML2 X 299      51.100  23.530  74.154  1.00  1.00
ATOM   4864  C10 ML2 X 299      50.909  24.276  75.319  1.00  1.00
ATOM   4865  C11 ML2 X 299      50.560  25.643  75.203  1.00  1.00
ATOM   4866  C12 ML2 X 299      50.557  26.342  76.391  1.00  1.00
ATOM   4868  C4  ML2 X 299      51.105  23.614  76.581  1.00  1.00
ATOM   4870  C3  ML2 X 299      50.972  24.346  77.763  1.00  1.00
ATOM   4872  C2  ML2 X 299      50.764  25.708  77.573  1.00  1.00
ATOM   4873  N2  ML2 X 299      50.619  26.722  78.549  1.00  1.00
ATOM   4875  C1  ML2 X 299      50.493  27.962  77.975  1.00  1.00
ATOM   4876  I1  ML2 X 299      50.272  29.695  79.303  1.00  1.00
ATOM   4877  C6  ML2 X 299      50.332  27.765  76.556  1.00  1.00
ATOM   4878  C7  ML2 X 299      50.262  28.878  75.575  1.00  1.00
ATOM   4881  C13 ML2 X 299      48.889  29.587  75.637  1.00  1.00
ATOM   4884  N1  ML2 X 299      48.767  30.682  74.748  1.00  1.00
ATOM   4886  C8  ML2 X 299      47.636  31.436  74.650  1.00  1.00
ATOM   4887  O2  ML2 X 299      46.923  31.564  75.595  1.00  1.00
ATOM   4888  C9  ML2 X 299      47.498  32.252  73.360  1.00  1.00
END
ATOM   2146  CA  LEU X 135      41.565  26.355  69.383  1.00  1.00
ATOM   2165  CA  ALA X 136      44.714  24.476  70.204  1.00  1.00
ATOM   2175  CA  ALA X 137      46.520  27.773  70.967  1.00  1.00
ATOM   2185  CA  VAL X 138      43.709  29.019  73.353  1.00  1.00
ATOM   2201  CA  LEU X 139      42.975  25.593  75.064  1.00  1.00
ATOM   2228  CA  PRO X 140      45.750  25.272  77.767  1.00  1.00
ATOM   2234  CA  ASN X 141      44.169  28.146  79.645  1.00  1.00
ATOM   2248  CA  LEU X 142      41.325  25.867  80.678  1.00  1.00
ATOM   2267  CA  ARG X 143      43.693  24.295  83.229  1.00  1.00
ATOM   2291  CA  ALA X 144      46.323  27.081  83.990  1.00  1.00
ATOM   2589  CA  SER X 164      55.792  35.862  83.740  1.00  1.00
ATOM   2600  CA  ALA X 165      57.090  33.123  81.322  1.00  1.00
ATOM   2610  CA  TYR X 166      53.637  32.109  80.002  1.00  1.00
ATOM   2631  CA  THR X 167      52.731  35.834  79.525  1.00  1.00
ATOM   2645  CA  ILE X 168      56.045  36.492  77.677  1.00  1.00
ATOM   2664  CA  ALA X 169      55.289  33.352  75.515  1.00  1.00
ATOM   2674  CA  VAL X 170      51.796  34.796  74.551  1.00  1.00
ATOM   2690  CA  VAL X 171      52.982  38.341  73.743  1.00  1.00
ATOM   2706  CA  VAL X 172      55.910  36.875  71.659  1.00  1.00
ATOM   2722  CA  PHE X 173      54.632  33.642  69.992  1.00  1.00
ATOM   2742  CA  HIE X 174      50.796  34.485  69.669  1.00  1.00
ATOM   2759  CA  PHE X 175      50.934  38.152  68.730  1.00  1.00
ATOM   4859  C5  ML2 X 299      50.814  24.332  72.906  1.00  1.00
ATOM   4863  O1  ML2 X 299      51.423  23.903  74.137  1.00  1.00
ATOM   4864  C10 ML2 X 299      51.181  24.588  75.349  1.00  1.00
ATOM   4865  C11 ML2 X 299      50.904  25.924  75.370  1.00  1.00
ATOM   4866  C12 ML2 X 299      50.645  26.519  76.594  1.00  1.00
ATOM   4868  C4  ML2 X 299      51.186  23.827  76.557  1.00  1.00
ATOM   4870  C3  ML2 X 299      50.902  24.436  77.799  1.00  1.00
ATOM   4872  C2  ML2 X 299      50.648  25.810  77.732  1.00  1.00
ATOM   4873  N2  ML2 X 299      50.322  26.642  78.766  1.00  1.00
ATOM   4875  C1  ML2 X 299      50.101  27.874  78.241  1.00  1.00
ATOM   4876  I1  ML2 X 299      49.361  29.412  79.463  1.00  1.00
ATOM   4877  C6  ML2 X 299      50.295  27.881  76.888  1.00  1.00
ATOM   4878  C7  ML2 X 299      50.150  29.061  76.034  1.00  1.00
ATOM   4881  C13 ML2 X 299      48.810  29.389  75.722  1.00  1.00
ATOM   4884  N1  ML2 X 299      48.665  30.307  74.668  1.00  1.00
ATOM   4886  C8  ML2 X 299      47.649  31.248  74.656  1.00  1.00
ATOM   4887  O2  ML2 X 299      47.102  31.667  75.654  1.00  1.00
ATOM   4888  C9  ML2 X 299      47.336  31.836  73.282  1.00  1.00
END
ATOM   2146  CA  LEU X 135      41.339  26.810  69.733  1.00  1.00
ATOM   2165  CA  ALA X 136      44.300  24.472  70.345  1.00  1.00
ATOM   2175  CA  ALA X 137      46.590  27.465  71.236  1.00  1.00
ATOM   2185  CA  VAL X 138      43.769  28.991  73.524  1.00  1.00
ATOM   2201  CA  LEU X 139      42.915  25.530  75.144  1.00  1.00
ATOM   2228  CA  PRO X 140      45.537  25.689  78.117  1.00  1.00
ATOM   2234  CA  ASN X 141      43.459  28.594  79.574  1.00  1.00
ATOM   2248  CA  LEU X 142      40.775  26.093  80.496  1.00  1.00
ATOM   2267  CA  ARG X 143      43.244  24.682  83.019  1.00  1.00
ATOM   2291  CA  ALA X 144      45.904  27.277  84.014  1.00  1.00
ATOM   2589  CA  SER X 164      54.806  35.706  84.068  1.00  1.00
ATOM   2600  CA  ALA X 165      55.937  32.855  81.603  1.00  1.00
ATOM   2610  CA  TYR X 166      52.449  32.182  80.105  1.00  1.00
ATOM   2631  CA  THR X 167      51.760  35.973  79.684  1.00  1.00
ATOM   2645  CA  ILE X 168      55.167  36.421  77.987  1.00  1.00
ATOM   2664  CA  ALA X 169      54.300  33.353  75.794  1.00  1.00
ATOM   2674  CA  VAL X 170      51.000  35.142  74.429  1.00  1.00
ATOM   2690  CA  VAL X 171      52.739  38.570  74.027  1.00  1.00
ATOM   2706  CA  VAL X 172      55.584  37.000  71.997  1.00  1.00
ATOM   2722  CA  PHE X 173      54.119  33.948  70.177  1.00  1.00
ATOM   2742  CA  HIE X 174      50.391  34.894  69.715  1.00  1.00
ATOM   2759  CA  PHE X 175      50.659  38.607  69.015  1.00  1.00
ATOM   4859  C5  ML2 X 299      51.664  25.134  73.207  1.00  1.00
ATOM   4863  O1  ML2 X 299      51.824  24.691  74.456  1.00  1.00
ATOM   4864  C10 ML2 X 299      51.443  25.268  75.665  1.00  1.00
ATOM   4865  C11 ML2 X 299      51.281  26.594  75.824  1.00  1.00
ATOM   4866  C12 ML2 X 299      50.680  27.041  77.054  1.00  1.00
ATOM   4868  C4  ML2 X 299      51.228  24.392  76.802  1.00  1.00
ATOM   4870  C3  ML2 X 299      50.715  24.836  78.074  1.00  1.00
ATOM   4872  C2  ML2 X 299      50.433  26.222  78.145  1.00  1.00
ATOM   4873  N2  ML2 X 299      49.854  26.845  79.197  1.00  1.00
ATOM   4875  C1  ML2 X 299      49.539  28.099  78.712  1.00  1.00
ATOM   4876  I1  ML2 X 299      48.234  29.407  79.797  1.00  1.00
ATOM   4877  C6  ML2 X 299      50.165  28.321  77.450  1.00  1.00
ATOM   4878  C7  ML2 X 299      49.908  29.533  76.676  1.00  1.00
ATOM   4881  C13 ML2 X 299      48.583  29.364  75.923  1.00  1.00
ATOM   4884  N1  ML2 X 299      48.418  30.157  74.734  1.00  1.00
ATOM   4886  C8  ML2 X 299      47.474  31.163  74.699  1.00  1.00
ATOM   4887  O2  ML2 X 299      46.970  31.736  75.637  1.00  1.00
ATOM   4888  C9  ML2 X 299      47.055  31.586  73.296  1.00  1.00
END
ATOM   2146  CA  LEU X 135      41.977  25.842  69.668  1.00  1.00
ATOM   2165  CA  ALA X 136      45.368  24.180  70.610  1.00  1.00
ATOM   2175  CA  ALA X 137      46.954  27.516  71.733  1.00  1.00
ATOM   2185  CA  VAL X 138      43.900  28.608  73.951  1.00  1.00
ATOM   2201  CA  LEU X 139      43.451  25.057  75.412  1.00  1.00
ATOM   2228  CA  PRO X 140      46.084  25.381  78.300  1.00  1.00
ATOM   2234  CA  ASN X 141      44.291  28.290  79.909  1.00  1.00
ATOM   2248  CA  LEU X 142      41.356  26.020  81.055  1.00  1.00
ATOM   2267  CA  ARG X 143      43.758  24.268  83.511  1.00  1.00
ATOM   2291  CA  ALA X 144      46.111  27.191  84.193  1.00  1.00
ATOM   2589  CA  SER X 164      54.804  35.783  83.966  1.00  1.00
ATOM   2600  CA  ALA X 165      55.906  32.710  82.051  1.00  1.00
ATOM   2610  CA  TYR X 166      52.372  32.373  80.484  1.00  1.00
ATOM   2631  CA  THR X 167      52.030  36.241  79.868  1.00  1.00
ATOM   2645  CA  ILE X 168      55.434  36.707  78.143  1.00  1.00
ATOM   2664  CA  ALA X 169      54.600  33.446  76.195  1.00  1.00
ATOM   2674  CA  VAL X 170      51.320  34.841  74.657  1.00  1.00
ATOM   2690  CA  VAL X 171      52.920  38.221  73.945  1.00  1.00
ATOM   2706  CA  VAL X 172      55.865  36.647  72.185  1.00  1.00
ATOM   2722  CA  PHE X 173      54.423  33.623  70.280  1.00  1.00
ATOM   2742  CA  HIE X 174      50.927  34.961  69.424  1.00  1.00
ATOM   2759  CA  PHE X 175      51.173  38.811  69.133  1.00  1.00
ATOM   4859  C5  ML2 X 299      54.541  24.581  74.712  1.00  1.00
ATOM   4863  O1  ML2 X 299      54.331  25.227  75.715  1.00  1.00
ATOM   4864  C10 ML2 X 299      53.482  25.646  76.662  1.00  1.00
ATOM   4865  C11 ML2 X 299      52.913  26.921  76.589  1.00  1.00
ATOM   4866  C12 ML2 X 299      52.057  27.359  77.554  1.00  1.00
ATOM   4868  C4  ML2 X 299      53.294  24.946  77.861  1.00  1.00
ATOM   4870  C3  ML2 X 299      52.495  25.475  78.845  1.00  1.00
ATOM   4872  C2  ML2 X 299      51.869  26.688  78.691  1.00  1.00
ATOM   4873  N2  ML2 X 299      50.797  27.210  79.413  1.00  1.00
ATOM   4875  C1  ML2 X 299      50.385  28.360  78.742  1.00  1.00
ATOM   4876  I1  ML2 X 299      48.855  29.526  79.539  1.00  1.00
ATOM   4877  C6  ML2 X 299      51.120  28.447  77.584  1.00  1.00
ATOM   4878  C7  ML2 X 299      50.864  29.494  76.564  1.00  1.00
ATOM   4881  C13 ML2 X 299      49.631  29.070  75.588  1.00  1.00
ATOM   4884  N1  ML2 X 299      49.384  30.147  74.657  1.00  1.00
ATOM   4886  C8  ML2 X 299      48.309  30.999  74.848  1.00  1.00
ATOM   4887  O2  ML2 X 299      47.684  31.315  75.967  1.00  1.00
ATOM   4888  C9  ML2 X 299      47.861  31.622  73.566  1.00  1.00
END
ATOM   2146  CA  LEU X 135      41.961  26.185  69.724  1.00  1.00
ATOM   2165  CA  ALA X 136      45.190  24.334  70.631  1.00  1.00
ATOM   2175  CA  ALA X 137      47.041  27.534  71.783  1.00  1.00
ATOM   2185  CA  VAL X 138      43.991  28.739  73.942  1.00  1.00
ATOM   2201  CA  LEU X 139      43.478  25.234  75.432  1.00  1.00
ATOM   2228  CA  PRO X 140      45.985  25.655  78.451  1.00  1.00
ATOM   2234  CA  ASN X 141      43.988  28.449  79.954  1.00  1.00
ATOM   2248  CA  LEU X 142      41.156  26.140  81.284  1.00  1.00
ATOM   2267  CA  ARG X 143      43.696  24.502  83.688  1.00  1.00
ATOM   2291  CA  ALA X 144      46.328  27.250  84.151  1.00  1.00
ATOM   2589  CA  SER X 164      54.988  36.203  84.102  1.00  1.00
ATOM   2600  CA  ALA X 165      55.824  32.984  82.153  1.00  1.00
ATOM   2610  CA  TYR X 166      52.249  32.618  80.750  1.00  1.00
ATOM   2631  CA  THR X 167      51.992  36.483  80.024  1.00  1.00
ATOM   2645  CA  ILE X 168      55.462  36.855  78.352  1.00  1.00
ATOM   2664  CA  ALA X 169      54.523  33.691  76.311  1.00  1.00
ATOM   2674  CA  VAL X 170      51.288  35.117  74.731  1.00  1.00
ATOM   2690  CA  VAL X 171      52.967  38.465  74.075  1.00  1.00
ATOM   2706  CA  VAL X 172      55.890  36.776  72.281  1.00  1.00
ATOM   2722  CA  PHE X 173      54.257  33.796  70.378  1.00  1.00
ATOM   2742  CA  HIE X 174      50.758  35.111  69.546  1.00  1.00
ATOM   2759  CA  PHE X 175      51.177  38.934  69.119  1.00  1.00
ATOM   4859  C5  ML2 X 299      54.286  24.739  75.224  1.00  1.00
ATOM   4863  O1  ML2 X 299      54.408  24.739  76.611  1.00  1.00
ATOM   4864  C10 ML2 X 299      53.637  25.452  77.462  1.00  1.00
ATOM   4865  C11 ML2 X 299      52.918  26.633  77.118  1.00  1.00
ATOM   4866  C12 ML2 X 299      52.088  27.268  78.019  1.00  1.00
ATOM   4868  C4  ML2 X 299      53.487  25.061  78.855  1.00  1.00
ATOM   4870  C3  ML2 X 299      52.740  25.822  79.741  1.00  1.00
ATOM   4872  C2  ML2 X 299      51.976  26.911  79.307  1.00  1.00
ATOM   4873  N2  ML2 X 299      50.891  27.472  79.937  1.00  1.00
ATOM   4875  C1  ML2 X 299      50.392  28.458  79.080  1.00  1.00
ATOM   4876  I1  ML2 X 299      48.813  29.765  79.632  1.00  1.00
ATOM   4877  C6  ML2 X 299      51.123  28.358  77.913  1.00  1.00
ATOM   4878  C7  ML2 X 299      50.919  29.335  76.801  1.00  1.00
ATOM   4881  C13 ML2 X 299      49.722  28.943  75.876  1.00  1.00
ATOM   4884  N1  ML2 X 299      49.420  29.924  74.845  1.00  1.00
ATOM   4886  C8  ML2 X 299      48.459  30.883  75.050  1.00  1.00
ATOM   4887  O2  ML2 X 299      47.885  31.205  76.139  1.00  1.00
ATOM   4888  C9  ML2 X 299      48.098  31.508  73.809  1.00  1.00
END
ATOM   2146  CA  LEU X 135      41.545  25.892  69.731  1.00  1.00
ATOM   2165  CA  ALA X 136      44.788  24.203  70.572  1.00  1.00
ATOM   2175  CA  ALA X 137      46.588  27.390  71.854  1.00  1.00
ATOM   2185  CA  VAL X 138      43.453  28.587  73.868  1.00  1.00
ATOM   2201  CA  LEU X 139      42.245  25.237  75.208  1.00  1.00
ATOM   2228  CA  PRO X 140      44.685  24.915  78.165  1.00  1.00
ATOM   2234  CA  ASN X 141      43.091  27.964  79.817  1.00  1.00
ATOM   2248  CA  LEU X 142      40.232  25.779  81.212  1.00  1.00
ATOM   2267  CA  ARG X 143      42.708  23.876  83.520  1.00  1.00
ATOM   2291  CA  ALA X 144      45.299  26.620  83.870  1.00  1.00
ATOM   2589  CA  SER X 164      54.458  35.897  83.973  1.00  1.00
ATOM   2600  CA  ALA X 165      55.150  32.674  81.961  1.00  1.00
ATOM   2610  CA  TYR X 166      51.574  32.387  80.506  1.00  1.00
ATOM   2631  CA  THR X 167      51.642  36.155  79.664  1.00  1.00
ATOM   2645  CA  ILE X 168      55.130  36.088  77.929  1.00  1.00
ATOM   2664  CA  ALA X 169      53.974  33.110  75.801  1.00  1.00
ATOM   2674  CA  VAL X 170      50.859  34.808  74.243  1.00  1.00
ATOM   2690  CA  VAL X 171      52.814  38.051  73.700  1.00  1.00
ATOM   2706  CA  VAL X 172      55.713  36.243  71.819  1.00  1.00
ATOM   2722  CA  PHE X 173      53.879  33.428  69.909  1.00  1.00
ATOM   2742  CA  HIE X 174      50.351  34.878  69.237  1.00  1.00
ATOM   2759  CA  PHE X 175      51.052  38.638  68.798  1.00  1.00
ATOM   4859  C5  ML2 X 299      54.264  23.696  75.604  1.00  1.00
ATOM   4863  O1  ML2 X 299      53.573  24.197  75.983  1.00  1.00
ATOM   4864  C10 ML2 X 299      52.905  24.849  76.950  1.00  1.00
ATOM   4865  C11 ML2 X 299      51.789  25.634  76.616  1.00  1.00
ATOM   4866  C12 ML2 X 299      51.072  26.202  77.692  1.00  1.00
ATOM   4868  C4  ML2 X 299      53.174  24.633  78.350  1.00  1.00
ATOM   4870  C3  ML2 X 299      52.414  25.229  79.360  1.00  1.00
ATOM   4872  C2  ML2 X 299      51.352  26.007  78.995  1.00  1.00
ATOM   4873  N2  ML2 X 299      50.406  26.571  79.794  1.00  1.00
ATOM   4875  C1  ML2 X 299      49.575  27.324  79.024  1.00  1.00
ATOM   4876  I1  ML2 X 299      48.159  28.570  79.972  1.00  1.00
ATOM   4877  C6  ML2 X 299      49.962  27.186  77.717  1.00  1.00
ATOM   4878  C7  ML2 X 299      49.392  27.881  76.578  1.00  1.00
ATOM   4881  C13 ML2 X 299      49.411  28.753  76.109  1.00  1.00
ATOM   4884  N1  ML2 X 299      48.792  29.417  74.911  1.00  1.00
ATOM   4886  C8  ML2 X 299      48.740  30.588  74.724  1.00  1.00
ATOM   4887  O2  ML2 X 299      49.381  31.040  75.407  1.00  1.00
ATOM   4888  C9  ML2 X 299      47.828  31.241  73.712  1.00  1.00
END
ATOM   2146  CA  LEU X 135      41.530  26.071  70.718  1.00  1.00
ATOM   2165  CA  ALA X 136      44.925  24.399  71.812  1.00  1.00
ATOM   2175  CA  ALA X 137      46.306  27.750  72.988  1.00  1.00
ATOM   2185  CA  VAL X 138      42.927  28.766  74.524  1.00  1.00
ATOM   2201  CA  LEU X 139      41.903  25.497  76.399  1.00  1.00
ATOM   2228  CA  PRO X 140      44.722  25.254  78.988  1.00  1.00
ATOM   2234  CA  ASN X 141      43.682  28.649  80.614  1.00  1.00
ATOM   2248  CA  LEU X 142      40.709  26.608  81.980  1.00  1.00
ATOM   2267  CA  ARG X 143      43.059  24.435  84.171  1.00  1.00
ATOM   2291  CA  ALA X 144      45.479  27.362  84.633  1.00  1.00
ATOM   2589  CA  SER X 164      55.275  36.123  83.916  1.00  1.00
ATOM   2600  CA  ALA X 165      55.689  32.962  81.684  1.00  1.00
ATOM   2610  CA  TYR X 166      52.030  32.701  80.751  1.00  1.00
ATOM   2631  CA  THR X 167      52.089  36.341  79.571  1.00  1.00
ATOM   2645  CA  ILE X 168      55.338  36.527  77.559  1.00  1.00
ATOM   2664  CA  ALA X 169      54.197  33.252  75.874  1.00  1.00
ATOM   2674  CA  VAL X 170      50.812  34.552  74.651  1.00  1.00
ATOM   2690  CA  VAL X 171      52.256  38.055  73.794  1.00  1.00
ATOM   2706  CA  VAL X 172      55.082  36.568  71.555  1.00  1.00
ATOM   2722  CA  PHE X 173      54.099  33.363  69.812  1.00  1.00
ATOM   2742  CA  HIE X 174      50.317  34.486  69.335  1.00  1.00
ATOM   2759  CA  PHE X 175      50.908  38.161  68.605  1.00  1.00
ATOM   4859  C5  ML2 X 299      54.034  22.844  75.828  1.00  1.00
ATOM   4863  O1  ML2 X 299      54.361  24.079  76.554  1.00  1.00
ATOM   4864  C10 ML2 X 299      53.569  24.367  77.570  1.00  1.00
ATOM   4865  C11 ML2 X 299      52.336  24.974  77.271  1.00  1.00
ATOM   4866  C12 ML2 X 299      51.563  25.387  78.345  1.00  1.00
ATOM   4868  C4  ML2 X 299      53.980  24.156  78.875  1.00  1.00
ATOM   4870  C3  ML2 X 299      53.200  24.665  79.974  1.00  1.00
ATOM   4872  C2  ML2 X 299      51.992  25.242  79.638  1.00  1.00
ATOM   4873  N2  ML2 X 299      51.165  25.937  80.480  1.00  1.00
ATOM   4875  C1  ML2 X 299      50.140  26.547  79.722  1.00  1.00
ATOM   4876  I1  ML2 X 299      48.751  27.814  80.724  1.00  1.00
ATOM   4877  C6  ML2 X 299      50.315  26.222  78.406  1.00  1.00
ATOM   4878  C7  ML2 X 299      49.498  26.771  77.285  1.00  1.00
ATOM   4881  C13 ML2 X 299      50.065  28.083  76.791  1.00  1.00
ATOM   4884  N1  ML2 X 299      49.090  28.797  75.956  1.00  1.00
ATOM   4886  C8  ML2 X 299      49.433  30.037  75.526  1.00  1.00
ATOM   4887  O2  ML2 X 299      50.539  30.559  75.703  1.00  1.00
ATOM   4888  C9  ML2 X 299      48.417  30.733  74.694  1.00  1.00
END
ATOM   2146  CA  LEU X 135      41.673  25.789  69.662  1.00  1.00
ATOM   2165  CA  ALA X 136      45.031  24.184  70.766  1.00  1.00
ATOM   2175  CA  ALA X 137      46.165  27.622  72.292  1.00  1.00
ATOM   2185  CA  VAL X 138      42.530  28.253  73.584  1.00  1.00
ATOM   2201  CA  LEU X 139      41.616  24.863  75.201  1.00  1.00
ATOM   2228  CA  PRO X 140      44.638  24.727  77.749  1.00  1.00
ATOM   2234  CA  ASN X 141      43.315  27.838  79.683  1.00  1.00
ATOM   2248  CA  LEU X 142      40.365  25.751  81.089  1.00  1.00
ATOM   2267  CA  ARG X 143      42.805  23.589  83.271  1.00  1.00
ATOM   2291  CA  ALA X 144      45.160  26.503  83.807  1.00  1.00
ATOM   2589  CA  SER X 164      54.112  35.008  83.758  1.00  1.00
ATOM   2600  CA  ALA X 165      54.765  31.898  81.469  1.00  1.00
ATOM   2610  CA  TYR X 166      51.347  31.711  79.626  1.00  1.00
ATOM   2631  CA  THR X 167      51.404  35.591  79.388  1.00  1.00
ATOM   2645  CA  ILE X 168      54.877  36.016  77.830  1.00  1.00
ATOM   2664  CA  ALA X 169      53.948  32.994  75.468  1.00  1.00
ATOM   2674  CA  VAL X 170      50.626  34.583  74.386  1.00  1.00
ATOM   2690  CA  VAL X 171      52.442  37.841  73.756  1.00  1.00
ATOM   2706  CA  VAL X 172      55.413  36.410  71.732  1.00  1.00
ATOM   2722  CA  PHE X 173      54.203  33.338  69.816  1.00  1.00
ATOM   2742  CA  HIE X 174      50.512  34.369  69.410  1.00  1.00
ATOM   2759  CA  PHE X 175      50.977  38.067  68.426  1.00  1.00
ATOM   4859  C5  ML2 X 299      54.383  22.676  74.708  1.00  1.00
ATOM   4863  O1  ML2 X 299      54.728  22.791  76.096  1.00  1.00
ATOM   4864  C10 ML2 X 299      53.839  23.069  77.070  1.00  1.00
ATOM   4865  C11 ML2 X 299      52.658  23.830  76.863  1.00  1.00
ATOM   4866  C12 ML2 X 299      51.834  24.121  77.956  1.00  1.00
ATOM   4868  C4  ML2 X 299      54.165  22.643  78.381  1.00  1.00
ATOM   4870  C3  ML2 X 299      53.340  22.992  79.462  1.00  1.00
ATOM   4872  C2  ML2 X 299      52.190  23.774  79.209  1.00  1.00
ATOM   4873  N2  ML2 X 299      51.156  24.141  80.077  1.00  1.00
ATOM   4875  C1  ML2 X 299      50.130  24.721  79.349  1.00  1.00
ATOM   4876  I1  ML2 X 299      48.453  25.289  80.332  1.00  1.00
ATOM   4877  C6  ML2 X 299      50.563  24.835  78.013  1.00  1.00
ATOM   4878  C7  ML2 X 299      49.827  25.552  76.928  1.00  1.00
ATOM   4881  C13 ML2 X 299      50.315  27.018  76.867  1.00  1.00
ATOM   4884  N1  ML2 X 299      49.536  27.868  76.066  1.00  1.00
ATOM   4886  C8  ML2 X 299      49.923  28.372  74.889  1.00  1.00
ATOM   4887  O2  ML2 X 299      51.027  28.257  74.350  1.00  1.00
ATOM   4888  C9  ML2 X 299      48.801  29.041  74.157  1.00  1.00
END
ATOM   2146  CA  LEU X 135      41.872  26.748  69.727  1.00  1.00
ATOM   2165  CA  ALA X 136      45.483  25.133  70.465  1.00  1.00
ATOM   2175  CA  ALA X 137      46.635  28.694  71.533  1.00  1.00
ATOM   2185  CA  VAL X 138      43.538  29.394  73.824  1.00  1.00
ATOM   2201  CA  LEU X 139      42.942  26.031  75.516  1.00  1.00
ATOM   2228  CA  PRO X 140      46.053  25.923  77.843  1.00  1.00
ATOM   2234  CA  ASN X 141      44.674  29.120  79.640  1.00  1.00
ATOM   2248  CA  LEU X 142      42.051  26.890  81.331  1.00  1.00
ATOM   2267  CA  ARG X 143      44.922  25.117  83.171  1.00  1.00
ATOM   2291  CA  ALA X 144      46.989  28.283  83.552  1.00  1.00
ATOM   2589  CA  SER X 164      55.675  36.713  82.970  1.00  1.00
ATOM   2600  CA  ALA X 165      56.168  33.476  80.952  1.00  1.00
ATOM   2610  CA  TYR X 166      52.560  33.416  79.646  1.00  1.00
ATOM   2631  CA  THR X 167      52.426  37.203  78.903  1.00  1.00
ATOM   2645  CA  ILE X 168      55.715  36.914  76.865  1.00  1.00
ATOM   2664  CA  ALA X 169      54.259  34.001  74.952  1.00  1.00
ATOM   2674  CA  VAL X 170      51.023  36.095  74.410  1.00  1.00
ATOM   2690  CA  VAL X 171      52.768  39.397  73.261  1.00  1.00
ATOM   2706  CA  VAL X 172      55.344  37.641  71.066  1.00  1.00
ATOM   2722  CA  PHE X 173      53.418  34.802  69.264  1.00  1.00
ATOM   2742  CA  HIE X 174      49.897  36.408  69.355  1.00  1.00
ATOM   2759  CA  PHE X 175      50.905  39.931  68.333  1.00  1.00
ATOM   4859  C5  ML2 X 299      56.685  24.731  74.061  1.00  1.00
ATOM   4863  O1  ML2 X 299      56.648  23.965  75.223  1.00  1.00
ATOM   4864  C10 ML2 X 299      55.738  24.414  76.257  1.00  1.00
ATOM   4865  C11 ML2 X 299      54.492  25.044  75.970  1.00  1.00
ATOM   4866  C12 ML2 X 299      53.725  25.356  77.120  1.00  1.00
ATOM   4868  C4  ML2 X 299      56.135  24.206  77.597  1.00  1.00
ATOM   4870  C3  ML2 X 299      55.392  24.684  78.663  1.00  1.00
ATOM   4872  C2  ML2 X 299      54.148  25.243  78.424  1.00  1.00
ATOM   4873  N2  ML2 X 299      53.086  25.618  79.291  1.00  1.00
ATOM   4875  C1  ML2 X 299      52.037  26.039  78.518  1.00  1.00
ATOM   4876  I1  ML2 X 299      50.340  26.744  79.540  1.00  1.00
ATOM   4877  C6  ML2 X 299      52.399  25.981  77.166  1.00  1.00
ATOM   4878  C7  ML2 X 299      51.569  26.533  76.092  1.00  1.00
ATOM   4881  C13 ML2 X 299      51.559  28.054  76.131  1.00  1.00
ATOM   4884  N1  ML2 X 299      50.607  28.550  75.159  1.00  1.00
ATOM   4886  C8  ML2 X 299      51.015  29.283  74.082  1.00  1.00
ATOM   4887  O2  ML2 X 299      52.077  29.200  73.541  1.00  1.00
ATOM   4888  C9  ML2 X 299      49.928  30.162  73.602  1.00  1.00
END
ATOM   2146  CA  LEU X 135      42.441  25.790  69.766  1.00  1.00
ATOM   2165  CA  ALA X 136      45.816  24.081  70.442  1.00  1.00
ATOM   2175  CA  ALA X 137      47.123  27.445  71.681  1.00  1.00
ATOM   2185  CA  VAL X 138      44.179  28.240  74.161  1.00  1.00
ATOM   2201  CA  LEU X 139      43.119  24.714  75.327  1.00  1.00
ATOM   2228  CA  PRO X 140      46.388  24.540  77.596  1.00  1.00
ATOM   2234  CA  ASN X 141      45.158  27.705  79.477  1.00  1.00
ATOM   2248  CA  LEU X 142      42.233  25.753  81.085  1.00  1.00
ATOM   2267  CA  ARG X 143      44.716  23.602  83.164  1.00  1.00
ATOM   2291  CA  ALA X 144      47.224  26.488  83.900  1.00  1.00
ATOM   2589  CA  SER X 164      55.956  35.353  83.409  1.00  1.00
ATOM   2600  CA  ALA X 165      56.592  32.255  81.269  1.00  1.00
ATOM   2610  CA  TYR X 166      53.144  32.107  79.658  1.00  1.00
ATOM   2631  CA  THR X 167      52.829  35.857  79.247  1.00  1.00
ATOM   2645  CA  ILE X 168      56.150  35.775  77.188  1.00  1.00
ATOM   2664  CA  ALA X 169      54.774  32.822  75.224  1.00  1.00
ATOM   2674  CA  VAL X 170      51.562  34.818  74.444  1.00  1.00
ATOM   2690  CA  VAL X 171      53.317  37.990  73.238  1.00  1.00
ATOM   2706  CA  VAL X 172      56.072  36.130  71.382  1.00  1.00
ATOM   2722  CA  PHE X 173      53.937  33.324  69.775  1.00  1.00
ATOM   2742  CA  HIE X 174      50.397  34.873  69.602  1.00  1.00
ATOM   2759  CA  PHE X 175      51.255  38.459  68.314  1.00  1.00
ATOM   4859  C5  ML2 X 299      56.783  22.279  74.342  1.00  1.00
ATOM   4863  O1  ML2 X 299      56.896  22.113  75.738  1.00  1.00
ATOM   4864  C10 ML2 X 299      56.201  22.786  76.630  1.00  1.00
ATOM   4865  C11 ML2 X 299      54.831  23.230  76.408  1.00  1.00
ATOM   4866  C12 ML2 X 299      54.107  23.618  77.557  1.00  1.00
ATOM   4868  C4  ML2 X 299      56.783  22.881  77.910  1.00  1.00
ATOM   4870  C3  ML2 X 299      56.037  23.387  78.990  1.00  1.00
ATOM   4872  C2  ML2 X 299      54.715  23.748  78.780  1.00  1.00
ATOM   4873  N2  ML2 X 299      53.840  24.221  79.730  1.00  1.00
ATOM   4875  C1  ML2 X 299      52.648  24.432  79.003  1.00  1.00
ATOM   4876  I1  ML2 X 299      51.088  25.667  79.768  1.00  1.00
ATOM   4877  C6  ML2 X 299      52.750  23.971  77.693  1.00  1.00
ATOM   4878  C7  ML2 X 299      51.893  24.471  76.570  1.00  1.00
ATOM   4881  C13 ML2 X 299      52.138  25.936  76.245  1.00  1.00
ATOM   4884  N1  ML2 X 299      51.548  26.282  74.953  1.00  1.00
ATOM   4886  C8  ML2 X 299      51.654  27.465  74.310  1.00  1.00
ATOM   4887  O2  ML2 X 299      52.241  28.471  74.670  1.00  1.00
ATOM   4888  C9  ML2 X 299      50.640  27.608  73.288  1.00  1.00
END
ATOM   2146  CA  LEU X 135      42.740  25.903  69.953  1.00  1.00
ATOM   2165  CA  ALA X 136      46.315  24.595  70.794  1.00  1.00
ATOM   2175  CA  ALA X 137      47.454  28.140  71.875  1.00  1.00
ATOM   2185  CA  VAL X 138      44.518  29.049  74.358  1.00  1.00
ATOM   2201  CA  LEU X 139      43.869  25.573  75.875  1.00  1.00
ATOM   2228  CA  PRO X 140      46.969  25.603  78.163  1.00  1.00
ATOM   2234  CA  ASN X 141      45.460  28.782  79.717  1.00  1.00
ATOM   2248  CA  LEU X 142      42.631  26.714  81.151  1.00  1.00
ATOM   2267  CA  ARG X 143      44.984  24.373  83.252  1.00  1.00
ATOM   2291  CA  ALA X 144      47.560  27.120  84.112  1.00  1.00
ATOM   2589  CA  SER X 164      55.720  36.631  83.861  1.00  1.00
ATOM   2600  CA  ALA X 165      56.843  33.439  82.010  1.00  1.00
ATOM   2610  CA  TYR X 166      53.404  32.960  80.510  1.00  1.00
ATOM   2631  CA  THR X 167      52.869  36.792  79.857  1.00  1.00
ATOM   2645  CA  ILE X 168      56.301  36.997  77.998  1.00  1.00
ATOM   2664  CA  ALA X 169      55.467  33.824  76.062  1.00  1.00
ATOM   2674  CA  VAL X 170      52.115  35.413  75.148  1.00  1.00
ATOM   2690  CA  VAL X 171      53.566  38.805  73.999  1.00  1.00
ATOM   2706  CA  VAL X 172      56.178  36.924  71.824  1.00  1.00
ATOM   2722  CA  PHE X 173      54.370  33.904  70.363  1.00  1.00
ATOM   2742  CA  HIE X 174      50.585  35.035  70.651  1.00  1.00
ATOM   2759  CA  PHE X 175      51.458  38.575  69.219  1.00  1.00
ATOM   4859  C5  ML2 X 299      57.623  22.869  75.583  1.00  1.00
ATOM   4863  O1  ML2 X 299      57.961  23.036  76.926  1.00  1.00
ATOM   4864  C10 ML2 X 299      57.124  23.677  77.824  1.00  1.00
ATOM   4865  C11 ML2 X 299      55.819  24.001  77.538  1.00  1.00
ATOM   4866  C12 ML2 X 299      54.999  24.528  78.538  1.00  1.00
ATOM   4868  C4  ML2 X 299      57.641  23.786  79.162  1.00  1.00
ATOM   4870  C3  ML2 X 299      56.767  24.230  80.187  1.00  1.00
ATOM   4872  C2  ML2 X 299      55.449  24.595  79.833  1.00  1.00
ATOM   4873  N2  ML2 X 299      54.483  25.230  80.618  1.00  1.00
ATOM   4875  C1  ML2 X 299      53.419  25.564  79.722  1.00  1.00
ATOM   4876  I1  ML2 X 299      51.651  26.498  80.355  1.00  1.00
ATOM   4877  C6  ML2 X 299      53.716  25.163  78.437  1.00  1.00
ATOM   4878  C7  ML2 X 299      52.850  25.341  77.260  1.00  1.00
ATOM   4881  C13 ML2 X 299      52.876  26.815  76.740  1.00  1.00
ATOM   4884  N1  ML2 X 299      51.936  26.852  75.596  1.00  1.00
ATOM   4886  C8  ML2 X 299      51.507  28.009  75.036  1.00  1.00
ATOM   4887  O2  ML2 X 299      51.653  29.080  75.535  1.00  1.00
ATOM   4888  C9  ML2 X 299      50.658  27.840  73.819  1.00  1.00
END
ATOM   2146  CA  LEU X 135      42.600  26.531  70.128  1.00  1.00
ATOM   2165  CA  ALA X 136      46.173  25.331  70.945  1.00  1.00
ATOM   2175  CA  ALA X 137      47.048  28.990  71.772  1.00  1.00
ATOM   2185  CA  VAL X 138      43.834  29.674  73.738  1.00  1.00
ATOM   2201  CA  LEU X 139      43.021  26.433  75.693  1.00  1.00
ATOM   2228  CA  PRO X 140      46.368  26.620  77.834  1.00  1.00
ATOM   2234  CA  ASN X 141      44.996  29.854  79.489  1.00  1.00
ATOM   2248  CA  LEU X 142      42.229  27.590  81.078  1.00  1.00
ATOM   2267  CA  ARG X 143      44.661  25.464  82.875  1.00  1.00
ATOM   2291  CA  ALA X 144      46.972  28.273  83.754  1.00  1.00
ATOM   2589  CA  SER X 164      56.210  37.086  83.401  1.00  1.00
ATOM   2600  CA  ALA X 165      56.827  33.701  81.630  1.00  1.00
ATOM   2610  CA  TYR X 166      53.192  33.308  80.304  1.00  1.00
ATOM   2631  CA  THR X 167      52.971  37.035  79.514  1.00  1.00
ATOM   2645  CA  ILE X 168      56.307  36.980  77.338  1.00  1.00
ATOM   2664  CA  ALA X 169      54.789  33.888  75.627  1.00  1.00
ATOM   2674  CA  VAL X 170      51.498  35.597  74.646  1.00  1.00
ATOM   2690  CA  VAL X 171      53.228  38.820  73.450  1.00  1.00
ATOM   2706  CA  VAL X 172      55.738  36.780  71.528  1.00  1.00
ATOM   2722  CA  PHE X 173      53.767  34.128  69.708  1.00  1.00
ATOM   2742  CA  HIE X 174      50.305  35.616  69.324  1.00  1.00
ATOM   2759  CA  PHE X 175      51.010  39.190  68.139  1.00  1.00
ATOM   4859  C5  ML2 X 299      56.819  22.343  75.114  1.00  1.00
ATOM   4863  O1  ML2 X 299      57.405  22.926  76.275  1.00  1.00
ATOM   4864  C10 ML2 X 299      56.622  23.523  77.293  1.00  1.00
ATOM   4865  C11 ML2 X 299      55.466  24.174  76.979  1.00  1.00
ATOM   4866  C12 ML2 X 299      54.607  24.668  77.945  1.00  1.00
ATOM   4868  C4  ML2 X 299      57.147  23.565  78.627  1.00  1.00
ATOM   4870  C3  ML2 X 299      56.297  24.130  79.620  1.00  1.00
ATOM   4872  C2  ML2 X 299      55.023  24.652  79.229  1.00  1.00
ATOM   4873  N2  ML2 X 299      54.170  25.412  79.989  1.00  1.00
ATOM   4875  C1  ML2 X 299      53.064  25.752  79.164  1.00  1.00
ATOM   4876  I1  ML2 X 299      51.428  26.946  79.823  1.00  1.00
ATOM   4877  C6  ML2 X 299      53.351  25.377  77.823  1.00  1.00
ATOM   4878  C7  ML2 X 299      52.520  25.670  76.628  1.00  1.00
ATOM   4881  C13 ML2 X 299      52.912  27.041  76.048  1.00  1.00
ATOM   4884  N1  ML2 X 299      52.017  27.353  74.888  1.00  1.00
ATOM   4886  C8  ML2 X 299      50.878  28.110  75.069  1.00  1.00
ATOM   4887  O2  ML2 X 299      50.597  28.740  76.063  1.00  1.00
ATOM   4888  C9  ML2 X 299      50.072  28.129  73.819  1.00  1.00
END
ATOM   2146  CA  LEU X 135      42.570  27.205  70.212  1.00  1.00
ATOM   2165  CA  ALA X 136      45.999  25.773  71.216  1.00  1.00
ATOM   2175  CA  ALA X 137      46.878  29.465  72.389  1.00  1.00
ATOM   2185  CA  VAL X 138      43.783  30.198  74.602  1.00  1.00
ATOM   2201  CA  LEU X 139      43.259  26.729  76.186  1.00  1.00
ATOM   2228  CA  PRO X 140      46.492  26.979  78.278  1.00  1.00
ATOM   2234  CA  ASN X 141      45.022  30.096  80.051  1.00  1.00
ATOM   2248  CA  LEU X 142      42.332  27.764  81.570  1.00  1.00
ATOM   2267  CA  ARG X 143      45.142  25.426  82.938  1.00  1.00
ATOM   2291  CA  ALA X 144      47.286  28.370  84.277  1.00  1.00
ATOM   2589  CA  SER X 164      56.052  37.433  83.689  1.00  1.00
ATOM   2600  CA  ALA X 165      56.664  34.318  81.505  1.00  1.00
ATOM   2610  CA  TYR X 166      53.045  33.768  80.427  1.00  1.00
ATOM   2631  CA  THR X 167      52.689  37.512  79.715  1.00  1.00
ATOM   2645  CA  ILE X 168      55.868  37.511  77.492  1.00  1.00
ATOM   2664  CA  ALA X 169      54.559  34.100  75.957  1.00  1.00
ATOM   2674  CA  VAL X 170      51.254  35.843  75.077  1.00  1.00
ATOM   2690  CA  VAL X 171      53.120  39.010  73.881  1.00  1.00
ATOM   2706  CA  VAL X 172      55.645  37.052  71.678  1.00  1.00
ATOM   2722  CA  PHE X 173      53.604  34.239  69.992  1.00  1.00
ATOM   2742  CA  HIE X 174      50.125  35.987  69.802  1.00  1.00
ATOM   2759  CA  PHE X 175      51.313  39.418  68.651  1.00  1.00
ATOM   4859  C5  ML2 X 299      57.349  22.165  75.564  1.00  1.00
ATOM   4863  O1  ML2 X 299      57.699  22.642  76.859  1.00  1.00
ATOM   4864  C10 ML2 X 299      56.931  23.377  77.716  1.00  1.00
ATOM   4865  C11 ML2 X 299      55.864  24.188  77.311  1.00  1.00
ATOM   4866  C12 ML2 X 299      55.081  24.756  78.248  1.00  1.00
ATOM   4868  C4  ML2 X 299      57.246  23.292  79.034  1.00  1.00
ATOM   4870  C3  ML2 X 299      56.474  23.980  80.051  1.00  1.00
ATOM   4872  C2  ML2 X 299      55.379  24.681  79.628  1.00  1.00
ATOM   4873  N2  ML2 X 299      54.461  25.469  80.394  1.00  1.00
ATOM   4875  C1  ML2 X 299      53.643  26.046  79.391  1.00  1.00
ATOM   4876  I1  ML2 X 299      52.004  27.307  79.994  1.00  1.00
ATOM   4877  C6  ML2 X 299      53.878  25.546  78.113  1.00  1.00
ATOM   4878  C7  ML2 X 299      53.081  25.959  76.901  1.00  1.00
ATOM   4881  C13 ML2 X 299      53.542  27.285  76.339  1.00  1.00
ATOM   4884  N1  ML2 X 299      52.635  27.752  75.273  1.00  1.00
ATOM   4886  C8  ML2 X 299      51.434  28.413  75.445  1.00  1.00
ATOM   4887  O2  ML2 X 299      51.142  28.964  76.505  1.00  1.00
ATOM   4888  C9  ML2 X 299      50.572  28.498  74.202  1.00  1.00
END
ATOM   2146  CA  LEU X 135      42.577  26.517  70.324  1.00  1.00
ATOM   2165  CA  ALA X 136      46.266  25.397  71.136  1.00  1.00
ATOM   2175  CA  ALA X 137      47.259  28.991  72.265  1.00  1.00
ATOM   2185  CA  VAL X 138      44.140  29.564  74.544  1.00  1.00
ATOM   2201  CA  LEU X 139      43.293  26.225  76.156  1.00  1.00
ATOM   2228  CA  PRO X 140      46.509  26.458  78.295  1.00  1.00
ATOM   2234  CA  ASN X 141      44.825  29.321  80.117  1.00  1.00
ATOM   2248  CA  LEU X 142      41.881  27.006  81.272  1.00  1.00
ATOM   2267  CA  ARG X 143      44.355  25.308  83.705  1.00  1.00
ATOM   2291  CA  ALA X 144      47.156  27.880  84.223  1.00  1.00
ATOM   2589  CA  SER X 164      55.987  36.916  83.965  1.00  1.00
ATOM   2600  CA  ALA X 165      56.459  33.843  81.765  1.00  1.00
ATOM   2610  CA  TYR X 166      52.760  33.321  80.781  1.00  1.00
ATOM   2631  CA  THR X 167      52.576  37.176  80.091  1.00  1.00
ATOM   2645  CA  ILE X 168      55.685  37.020  77.780  1.00  1.00
ATOM   2664  CA  ALA X 169      54.384  33.790  76.123  1.00  1.00
ATOM   2674  CA  VAL X 170      51.108  35.747  75.301  1.00  1.00
ATOM   2690  CA  VAL X 171      52.758  38.973  74.074  1.00  1.00
ATOM   2706  CA  VAL X 172      55.327  37.284  71.911  1.00  1.00
ATOM   2722  CA  PHE X 173      53.724  34.092  70.437  1.00  1.00
ATOM   2742  CA  HIE X 174      50.136  35.376  70.137  1.00  1.00
ATOM   2759  CA  PHE X 175      50.912  38.945  68.896  1.00  1.00
ATOM   4859  C5  ML2 X 299      57.785  21.078  75.984  1.00  1.00
ATOM   4863  O1  ML2 X 299      58.297  22.129  76.779  1.00  1.00
ATOM   4864  C10 ML2 X 299      57.455  22.877  77.481  1.00  1.00
ATOM   4865  C11 ML2 X 299      56.324  23.639  76.999  1.00  1.00
ATOM   4866  C12 ML2 X 299      55.501  24.281  77.936  1.00  1.00
ATOM   4868  C4  ML2 X 299      57.785  22.935  78.822  1.00  1.00
ATOM   4870  C3  ML2 X 299      56.968  23.626  79.747  1.00  1.00
ATOM   4872  C2  ML2 X 299      55.851  24.294  79.254  1.00  1.00
ATOM   4873  N2  ML2 X 299      54.845  25.002  79.937  1.00  1.00
ATOM   4875  C1  ML2 X 299      53.906  25.420  78.973  1.00  1.00
ATOM   4876  I1  ML2 X 299      52.209  26.541  79.602  1.00  1.00
ATOM   4877  C6  ML2 X 299      54.314  25.054  77.713  1.00  1.00
ATOM   4878  C7  ML2 X 299      53.515  25.341  76.483  1.00  1.00
ATOM   4881  C13 ML2 X 299      53.506  26.841  76.148  1.00  1.00
ATOM   4884  N1  ML2 X 299      52.629  27.245  75.028  1.00  1.00
ATOM   4886  C8  ML2 X 299      51.325  27.583  75.150  1.00  1.00
ATOM   4887  O2  ML2 X 299      50.893  27.885  76.258  1.00  1.00
ATOM   4888  C9  ML2 X 299      50.640  27.915  73.937  1.00  1.00
END
ATOM   2146  CA  LEU X 135      43.812  26.415  70.250  1.00  1.00
ATOM   2165  CA  ALA X 136      47.432  25.445  70.898  1.00  1.00
ATOM   2175  CA  ALA X 137      48.161  29.141  71.967  1.00  1.00
ATOM   2185  CA  VAL X 138      44.880  29.467  74.037  1.00  1.00
ATOM   2201  CA  LEU X 139      44.134  26.033  75.666  1.00  1.00
ATOM   2228  CA  PRO X 140      47.292  26.403  77.931  1.00  1.00
ATOM   2234  CA  ASN X 141      45.465  29.506  79.481  1.00  1.00
ATOM   2248  CA  LEU X 142      42.739  27.466  81.253  1.00  1.00
ATOM   2267  CA  ARG X 143      45.597  25.674  83.255  1.00  1.00
ATOM   2291  CA  ALA X 144      48.010  28.660  83.798  1.00  1.00
ATOM   2589  CA  SER X 164      56.681  37.989  83.511  1.00  1.00
ATOM   2600  CA  ALA X 165      57.467  34.659  81.689  1.00  1.00
ATOM   2610  CA  TYR X 166      53.787  34.372  80.691  1.00  1.00
ATOM   2631  CA  THR X 167      53.438  38.092  79.710  1.00  1.00
ATOM   2645  CA  ILE X 168      56.547  38.164  77.541  1.00  1.00
ATOM   2664  CA  ALA X 169      55.468  34.812  75.820  1.00  1.00
ATOM   2674  CA  VAL X 170      51.981  36.351  75.029  1.00  1.00
ATOM   2690  CA  VAL X 171      53.309  39.555  73.499  1.00  1.00
ATOM   2706  CA  VAL X 172      56.015  37.627  71.579  1.00  1.00
ATOM   2722  CA  PHE X 173      54.559  34.444  70.107  1.00  1.00
ATOM   2742  CA  HIE X 174      50.961  35.722  69.756  1.00  1.00
ATOM   2759  CA  PHE X 175      51.561  39.221  68.313  1.00  1.00
ATOM   4859  C5  ML2 X 299      60.039  21.721  75.670  1.00  1.00
ATOM   4863  O1  ML2 X 299      59.749  23.133  75.628  1.00  1.00
ATOM   4864  C10 ML2 X 299      59.149  23.800  76.701  1.00  1.00
ATOM   4865  C11 ML2 X 299      57.943  24.462  76.405  1.00  1.00
ATOM   4866  C12 ML2 X 299      57.326  25.058  77.543  1.00  1.00
ATOM   4868  C4  ML2 X 299      59.714  23.757  78.035  1.00  1.00
ATOM   4870  C3  ML2 X 299      58.940  24.132  79.148  1.00  1.00
ATOM   4872  C2  ML2 X 299      57.812  24.905  78.828  1.00  1.00
ATOM   4873  N2  ML2 X 299      57.103  25.697  79.669  1.00  1.00
ATOM   4875  C1  ML2 X 299      56.072  26.240  78.950  1.00  1.00
ATOM   4876  I1  ML2 X 299      54.428  27.017  80.079  1.00  1.00
ATOM   4877  C6  ML2 X 299      56.196  26.005  77.596  1.00  1.00
ATOM   4878  C7  ML2 X 299      55.105  26.146  76.614  1.00  1.00
ATOM   4881  C13 ML2 X 299      55.054  27.427  75.879  1.00  1.00
ATOM   4884  N1  ML2 X 299      54.024  27.453  74.884  1.00  1.00
ATOM   4886  C8  ML2 X 299      52.811  27.957  75.115  1.00  1.00
ATOM   4887  O2  ML2 X 299      52.452  28.249  76.240  1.00  1.00
ATOM   4888  C9  ML2 X 299      51.957  28.133  73.946  1.00  1.00
END
ATOM   2146  CA  LEU X 135      43.349  26.120  70.533  1.00  1.00
ATOM   2165  CA  ALA X 136      47.106  25.309  71.002  1.00  1.00
ATOM   2175  CA  ALA X 137      47.543  29.005  71.880  1.00  1.00
ATOM   2185  CA  VAL X 138      44.551  29.835  74.066  1.00  1.00
ATOM   2201  CA  LEU X 139      43.937  26.400  75.848  1.00  1.00
ATOM   2228  CA  PRO X 140      46.972  27.042  78.082  1.00  1.00
ATOM   2234  CA  ASN X 141      45.082  29.946  79.824  1.00  1.00
ATOM   2248  CA  LEU X 142      42.463  27.481  81.303  1.00  1.00
ATOM   2267  CA  ARG X 143      45.379  25.561  83.145  1.00  1.00
ATOM   2291  CA  ALA X 144      47.381  28.730  83.776  1.00  1.00
ATOM   2589  CA  SER X 164      55.750  38.245  84.157  1.00  1.00
ATOM   2600  CA  ALA X 165      56.884  34.963  82.445  1.00  1.00
ATOM   2610  CA  TYR X 166      53.407  34.335  80.820  1.00  1.00
ATOM   2631  CA  THR X 167      53.079  38.073  80.056  1.00  1.00
ATOM   2645  CA  ILE X 168      56.408  37.832  78.014  1.00  1.00
ATOM   2664  CA  ALA X 169      55.130  34.731  76.128  1.00  1.00
ATOM   2674  CA  VAL X 170      51.810  36.692  75.476  1.00  1.00
ATOM   2690  CA  VAL X 171      53.448  39.781  74.006  1.00  1.00
ATOM   2706  CA  VAL X 172      56.205  38.030  72.002  1.00  1.00
ATOM   2722  CA  PHE X 173      54.528  34.880  70.298  1.00  1.00
ATOM   2742  CA  HIE X 174      50.842  36.102  70.048  1.00  1.00
ATOM   2759  CA  PHE X 175      51.693  39.662  68.749  1.00  1.00
ATOM   4859  C5  ML2 X 299      59.857  21.175  75.741  1.00  1.00
ATOM   4863  O1  ML2 X 299      59.038  22.396  75.620  1.00  1.00
ATOM   4864  C10 ML2 X 299      58.678  23.106  76.722  1.00  1.00
ATOM   4865  C11 ML2 X 299      57.508  23.850  76.534  1.00  1.00
ATOM   4866  C12 ML2 X 299      57.008  24.463  77.675  1.00  1.00
ATOM   4868  C4  ML2 X 299      59.380  22.990  77.914  1.00  1.00
ATOM   4870  C3  ML2 X 299      58.874  23.700  79.065  1.00  1.00
ATOM   4872  C2  ML2 X 299      57.672  24.423  78.887  1.00  1.00
ATOM   4873  N2  ML2 X 299      57.040  25.257  79.767  1.00  1.00
ATOM   4875  C1  ML2 X 299      55.951  25.864  79.188  1.00  1.00
ATOM   4876  I1  ML2 X 299      54.630  27.170  80.194  1.00  1.00
ATOM   4877  C6  ML2 X 299      55.906  25.380  77.842  1.00  1.00
ATOM   4878  C7  ML2 X 299      54.776  25.681  76.936  1.00  1.00
ATOM   4881  C13 ML2 X 299      54.781  27.158  76.310  1.00  1.00
ATOM   4884  N1  ML2 X 299      53.815  27.188  75.242  1.00  1.00
ATOM   4886  C8  ML2 X 299      52.559  27.747  75.474  1.00  1.00
ATOM   4887  O2  ML2 X 299      52.023  27.674  76.577  1.00  1.00
ATOM   4888  C9  ML2 X 299      51.874  28.555  74.406  1.00  1.00
END
ATOM   2146  CA  LEU X 135      43.111  27.196  70.459  1.00  1.00
ATOM   2165  CA  ALA X 136      46.786  26.048  71.212  1.00  1.00
ATOM   2175  CA  ALA X 137      47.934  29.765  71.925  1.00  1.00
ATOM   2185  CA  VAL X 138      44.975  30.341  74.513  1.00  1.00
ATOM   2201  CA  LEU X 139      44.208  26.887  76.062  1.00  1.00
ATOM   2228  CA  PRO X 140      47.234  27.390  78.483  1.00  1.00
ATOM   2234  CA  ASN X 141      45.826  30.747  79.993  1.00  1.00
ATOM   2248  CA  LEU X 142      43.119  28.489  81.630  1.00  1.00
ATOM   2267  CA  ARG X 143      45.908  26.529  83.261  1.00  1.00
ATOM   2291  CA  ALA X 144      48.325  29.453  83.895  1.00  1.00
ATOM   2589  CA  SER X 164      56.399  39.465  83.010  1.00  1.00
ATOM   2600  CA  ALA X 165      57.520  36.234  81.325  1.00  1.00
ATOM   2610  CA  TYR X 166      53.822  35.235  80.257  1.00  1.00
ATOM   2631  CA  THR X 167      53.121  38.810  78.931  1.00  1.00
ATOM   2645  CA  ILE X 168      56.329  39.140  76.893  1.00  1.00
ATOM   2664  CA  ALA X 169      55.490  35.718  75.450  1.00  1.00
ATOM   2674  CA  VAL X 170      52.034  36.911  74.353  1.00  1.00
ATOM   2690  CA  VAL X 171      53.198  40.291  72.978  1.00  1.00
ATOM   2706  CA  VAL X 172      55.999  38.236  71.142  1.00  1.00
ATOM   2722  CA  PHE X 173      54.407  35.047  69.928  1.00  1.00
ATOM   2742  CA  HIE X 174      50.691  36.102  69.465  1.00  1.00
ATOM   2759  CA  PHE X 175      51.215  39.762  68.334  1.00  1.00
ATOM   4859  C5  ML2 X 299      61.339  21.290  76.281  1.00  1.00
ATOM   4863  O1  ML2 X 299      60.041  21.941  76.087  1.00  1.00
ATOM   4864  C10 ML2 X 299      59.599  22.845  77.020  1.00  1.00
ATOM   4865  C11 ML2 X 299      58.604  23.788  76.703  1.00  1.00
ATOM   4866  C12 ML2 X 299      57.971  24.542  77.766  1.00  1.00
ATOM   4868  C4  ML2 X 299      60.144  22.819  78.373  1.00  1.00
ATOM   4870  C3  ML2 X 299      59.537  23.681  79.368  1.00  1.00
ATOM   4872  C2  ML2 X 299      58.444  24.484  79.055  1.00  1.00
ATOM   4873  N2  ML2 X 299      57.696  25.202  79.914  1.00  1.00
ATOM   4875  C1  ML2 X 299      56.674  25.770  79.084  1.00  1.00
ATOM   4876  I1  ML2 X 299      55.485  27.227  80.101  1.00  1.00
ATOM   4877  C6  ML2 X 299      56.873  25.404  77.763  1.00  1.00
ATOM   4878  C7  ML2 X 299      56.193  26.054  76.532  1.00  1.00
ATOM   4881  C13 ML2 X 299      54.856  26.784  76.612  1.00  1.00
ATOM   4884  N1  ML2 X 299      54.193  27.000  75.275  1.00  1.00
ATOM   4886  C8  ML2 X 299      52.839  27.125  75.322  1.00  1.00
ATOM   4887  O2  ML2 X 299      52.140  26.889  76.294  1.00  1.00
ATOM   4888  C9  ML2 X 299      52.208  27.737  74.129  1.00  1.00
END
ATOM   2146  CA  LEU X 135      41.729  26.044  69.691  1.00  1.00
ATOM   2165  CA  ALA X 136      45.192  24.654  70.541  1.00  1.00
ATOM   2175  CA  ALA X 137      46.114  28.098  71.811  1.00  1.00
ATOM   2185  CA  VAL X 138      43.096  28.635  74.105  1.00  1.00
ATOM   2201  CA  LEU X 139      42.774  25.156  75.749  1.00  1.00
ATOM   2228  CA  PRO X 140      46.080  25.420  77.811  1.00  1.00
ATOM   2234  CA  ASN X 141      44.866  28.624  79.358  1.00  1.00
ATOM   2248  CA  LEU X 142      41.565  26.841  80.524  1.00  1.00
ATOM   2267  CA  ARG X 143      43.768  23.895  81.609  1.00  1.00
ATOM   2291  CA  ALA X 144      45.867  26.453  83.529  1.00  1.00
ATOM   2589  CA  SER X 164      54.766  36.209  83.653  1.00  1.00
ATOM   2600  CA  ALA X 165      56.245  33.029  82.021  1.00  1.00
ATOM   2610  CA  TYR X 166      52.979  32.119  80.274  1.00  1.00
ATOM   2631  CA  THR X 167      52.056  35.635  79.256  1.00  1.00
ATOM   2645  CA  ILE X 168      55.610  35.908  77.642  1.00  1.00
ATOM   2664  CA  ALA X 169      54.567  32.870  75.523  1.00  1.00
ATOM   2674  CA  VAL X 170      51.201  34.759  74.806  1.00  1.00
ATOM   2690  CA  VAL X 171      52.981  38.000  73.670  1.00  1.00
ATOM   2706  CA  VAL X 172      55.420  35.936  71.620  1.00  1.00
ATOM   2722  CA  PHE X 173      53.445  33.088  69.937  1.00  1.00
ATOM   2742  CA  HIE X 174      49.758  34.390  69.962  1.00  1.00
ATOM   2759  CA  PHE X 175      50.628  37.966  68.886  1.00  1.00
ATOM   4859  C5  ML2 X 299      58.870  17.613  75.047  1.00  1.00
ATOM   4863  O1  ML2 X 299      58.965  18.960  75.503  1.00  1.00
ATOM   4864  C10 ML2 X 299      58.203  19.493  76.510  1.00  1.00
ATOM   4865  C11 ML2 X 299      57.395  20.682  76.350  1.00  1.00
ATOM   4866  C12 ML2 X 299      56.746  21.130  77.501  1.00  1.00
ATOM   4868  C4  ML2 X 299      58.210  18.794  77.731  1.00  1.00
ATOM   4870  C3  ML2 X 299      57.503  19.344  78.885  1.00  1.00
ATOM   4872  C2  ML2 X 299      56.802  20.486  78.703  1.00  1.00
ATOM   4873  N2  ML2 X 299      56.024  21.195  79.587  1.00  1.00
ATOM   4875  C1  ML2 X 299      55.376  22.230  78.913  1.00  1.00
ATOM   4876  I1  ML2 X 299      54.019  23.449  80.068  1.00  1.00
ATOM   4877  C6  ML2 X 299      55.867  22.252  77.614  1.00  1.00
ATOM   4878  C7  ML2 X 299      55.469  23.261  76.555  1.00  1.00
ATOM   4881  C13 ML2 X 299      53.906  23.247  76.486  1.00  1.00
ATOM   4884  N1  ML2 X 299      53.461  23.720  75.125  1.00  1.00
ATOM   4886  C8  ML2 X 299      52.153  23.831  74.864  1.00  1.00
ATOM   4887  O2  ML2 X 299      51.302  23.263  75.497  1.00  1.00
ATOM   4888  C9  ML2 X 299      51.877  24.687  73.666  1.00  1.00
END
