# Supplementary material for: Free-Energy Simulations Support a Lipophilic Binding Route for Melatonin Receptors
Source: J Chem Inf Model. 2021 Dec 21;62(1):210–22. doi: 10.1021/acs.jcim.1c01183 (PMC8757440; doi:10.1021/acs.jcim.1c01183)
Supplement: Supplementary file 2 — ci1c01183_si_002.zip [file ci1c01183_si_002.zip › Elisi_input_files/MT1_iodoMLT_equi.gro]

MT1-iodoMLT_mini
67154
    1ACE   HH31    1   3.449   5.747   8.723 -1.6683 -0.6496  0.9336
    1ACE    CH3    2   3.434   5.809   8.812  0.1145 -0.0403  0.8520
    1ACE   HH32    3   3.521   5.874   8.822  0.3186 -0.1453 -0.0646
    1ACE   HH33    4   3.428   5.735   8.891 -1.3751 -0.4946  0.3537
    1ACE      C    5   3.305   5.881   8.800  0.0651  0.9727 -0.3096
    1ACE      O    6   3.214   5.857   8.879  0.3411 -0.1464  0.1346
    2PRO      N    7   3.288   5.972   8.701  0.8692 -0.1612  0.2026
    2PRO     CD    8   3.381   6.025   8.607  0.3303 -0.2782 -0.5647
    2PRO    HD2    9   3.395   5.936   8.545 -0.9680 -0.9380  0.0608
    2PRO    HD3   10   3.474   6.058   8.653  0.4804 -0.7594 -0.5162
    2PRO     CG   11   3.326   6.147   8.533  0.5242  0.0086 -0.0893
    2PRO    HG2   12   3.356   6.141   8.429  0.4484  1.7064 -0.2377
    2PRO    HG3   13   3.348   6.242   8.582  2.6921 -0.6466  0.3213
    2PRO     CB   14   3.179   6.119   8.555 -0.3148 -0.3120  0.1733
    2PRO    HB2   15   3.144   6.047   8.481 -0.5067 -0.0475  0.0040
    2PRO    HB3   16   3.122   6.211   8.545  1.4218  0.8418  0.6602
    2PRO     CA   17   3.164   6.047   8.687 -0.6481 -0.5628  0.0837
    2PRO     HA   18   3.160   6.116   8.770  1.0596 -0.7483  0.3479
    2PRO      C   19   3.034   5.972   8.677  0.6070 -0.1055 -0.0818
    2PRO      O   20   3.027   5.857   8.631 -0.3364 -0.2292 -0.2263
    3SER      N   21   2.927   6.036   8.719 -0.0603 -0.2845  0.6180
    3SER      H   22   2.932   6.130   8.754 -2.0364  0.0190  0.1915
    3SER     CA   23   2.788   5.982   8.726  0.9640 -0.4453  0.4394
    3SER     HA   24   2.780   5.922   8.816 -0.8448 -0.2780  0.4135
    3SER     CB   25   2.683   6.094   8.742 -0.9200  0.0563  0.5189
    3SER    HB2   26   2.584   6.048   8.735 -1.2219  0.7926 -0.2598
    3SER    HB3   27   2.703   6.144   8.837 -0.4275  1.5741 -0.3475
    3SER     OG   28   2.681   6.177   8.627  0.7988 -0.0686 -0.2125
    3SER     HG   29   2.604   6.234   8.632  1.7319  1.2257 -0.0282
    3SER      C   30   2.751   5.902   8.602 -0.1895 -0.0615 -0.4813
    3SER      O   31   2.693   5.793   8.611 -0.6734 -0.7073  0.0376
    4TRP      N   32   2.789   5.939   8.480  0.1068 -0.6029 -0.0875
    4TRP      H   33   2.833   6.030   8.481 -0.5294 -0.2433 -1.9020
    4TRP     CA   34   2.752   5.877   8.356  0.8920  0.5697 -0.4461
    4TRP     HA   35   2.665   5.812   8.367  2.0891 -0.8723  1.1646
    4TRP     CB   36   2.732   5.999   8.255 -0.3802  0.1168 -0.0377
    4TRP    HB2   37   2.730   5.955   8.155 -1.8600 -1.8958  0.8082
    4TRP    HB3   38   2.635   6.032   8.292 -0.2390 -0.8010  1.2329
    4TRP     CG   39   2.843   6.104   8.261 -0.0557  0.9582  0.4625
    4TRP    CD1   40   2.832   6.222   8.326  0.6861 -0.2946 -0.2273
    4TRP    HD1   41   2.741   6.264   8.368  1.4348  1.1677  0.0090
    4TRP    NE1   42   2.949   6.289   8.334 -0.9856  0.1306  0.2115
    4TRP    HE1   43   2.968   6.371   8.390  0.1152 -0.2130  0.3709
    4TRP    CE2   44   3.047   6.221   8.270 -0.1770  0.4616 -0.1917
    4TRP    CZ2   45   3.181   6.248   8.243  0.1636 -0.0016  0.3566
    4TRP    HZ2   46   3.224   6.343   8.272  2.1530 -0.7345 -0.0388
    4TRP    CH2   47   3.259   6.152   8.168  0.3251 -0.6026  0.0916
    4TRP    HH2   48   3.359   6.176   8.137 -0.2247 -1.0778 -2.2598
    4TRP    CZ3   49   3.204   6.028   8.129 -0.4379 -0.3218  0.3277
    4TRP    HZ3   50   3.261   5.953   8.076 -0.4577 -0.4092  0.4283
    4TRP    CE3   51   3.062   6.011   8.143  0.0876 -0.3248 -0.3168
    4TRP    HE3   52   3.024   5.921   8.097  0.7373  0.0767 -1.6767
    4TRP    CD2   53   2.984   6.096   8.226  0.2573  0.3763 -0.0649
    4TRP      C   54   2.857   5.780   8.308 -0.1781  0.2671  0.4304
    4TRP      O   55   2.835   5.725   8.199 -0.2118  0.2140  0.5691
    5LEU      N   56   2.969   5.757   8.376 -0.1776  0.9416  0.0293
    5LEU      H   57   2.987   5.807   8.462  1.8174 -1.9258  1.4358
    5LEU     CA   58   3.086   5.692   8.300  0.4307 -0.2136  0.1271
    5LEU     HA   59   3.092   5.740   8.202 -0.7300  1.6594  0.9242
    5LEU     CB   60   3.209   5.731   8.387 -0.0158  1.0270 -0.3989
    5LEU    HB2   61   3.220   5.839   8.381  0.0257  1.0765  0.4695
    5LEU    HB3   62   3.191   5.692   8.487 -0.2827 -0.7858 -1.1147
    5LEU     CG   63   3.348   5.671   8.362 -0.5122 -0.2227 -0.4308
    5LEU     HG   64   3.421   5.732   8.416  0.7593 -0.5082 -1.7549
    5LEU    CD1   65   3.363   5.537   8.416  0.2278  0.2515  0.1143
    5LEU   HD11   66   3.336   5.524   8.521 -1.2471 -2.9387 -0.5433
    5LEU   HD12   67   3.312   5.465   8.352  0.6267 -0.4727  0.5989
    5LEU   HD13   68   3.462   5.492   8.421 -0.0807 -0.3826  0.7893
    5LEU    CD2   69   3.388   5.695   8.215 -0.3144  0.0863  0.0067
    5LEU   HD21   70   3.495   5.683   8.203 -0.5526 -0.9004 -1.4058
    5LEU   HD22   71   3.354   5.614   8.151  0.8188  0.2183 -0.7879
    5LEU   HD23   72   3.350   5.795   8.194  0.6530  0.3816 -0.3776
    5LEU      C   73   3.075   5.541   8.276 -0.1532 -0.1935 -0.4820
    5LEU      O   74   3.126   5.496   8.177 -0.4485 -0.5018 -0.3044
    6ALA      N   75   3.020   5.462   8.364 -0.0207  0.4664  0.1799
    6ALA      H   76   2.984   5.505   8.447  1.1395  2.4313 -0.2748
    6ALA     CA   77   2.989   5.322   8.329  0.0138 -0.0674 -0.0550
    6ALA     HA   78   3.080   5.282   8.285 -0.3681  1.6958 -2.6383
    6ALA     CB   79   2.948   5.254   8.459 -0.0730 -0.5295 -0.8117
    6ALA    HB1   80   2.867   5.307   8.510  1.1614 -0.3658  1.0722
    6ALA    HB2   81   2.920   5.150   8.443 -0.0815 -0.5481 -0.6775
    6ALA    HB3   82   3.029   5.267   8.531 -1.1273 -0.4823  0.3913
    6ALA      C   83   2.874   5.298   8.225 -0.1176 -1.1684 -0.3241
    6ALA      O   84   2.870   5.196   8.159 -0.2588 -0.2921  0.3685
    7SER      N   85   2.793   5.400   8.207 -0.0674 -0.6263 -0.2997
    7SER      H   86   2.796   5.480   8.269 -1.7412 -0.0223 -0.9300
    7SER     CA   87   2.693   5.410   8.095  0.1020 -0.6922  0.3055
    7SER     HA   88   2.650   5.313   8.069  0.4783 -0.4119 -1.5020
    7SER     CB   89   2.581   5.510   8.132  0.4995 -0.1526  0.1414
    7SER    HB2   90   2.613   5.615   8.128 -4.0493  1.4868  0.6540
    7SER    HB3   91   2.512   5.514   8.048  0.8082  1.7179 -0.0675
    7SER     OG   92   2.513   5.473   8.245 -0.5049 -0.1396 -0.1777
    7SER     HG   93   2.572   5.497   8.316  1.3716  0.8262 -1.9447
    7SER      C   94   2.766   5.446   7.968  0.3697 -0.2604 -0.1217
    7SER      O   95   2.741   5.392   7.862  0.6339 -0.3282 -0.0489
    8ALA      N   96   2.860   5.543   7.986 -0.3110  0.2045  0.8148
    8ALA      H   97   2.879   5.583   8.077 -0.9523  1.1829  0.5396
    8ALA     CA   98   2.954   5.575   7.881  0.1133 -1.5058 -1.3084
    8ALA     HA   99   2.897   5.611   7.795  1.4562  1.7544 -1.0093
    8ALA     CB  100   3.047   5.696   7.916 -0.1635  0.1302 -0.0981
    8ALA    HB1  101   3.116   5.721   7.836 -0.2036 -2.7828 -1.1882
    8ALA    HB2  102   2.983   5.783   7.930 -0.6138 -0.0918 -0.7153
    8ALA    HB3  103   3.104   5.676   8.007 -1.7719  1.5485  1.2898
    8ALA      C  104   3.033   5.455   7.829  0.5009  0.1093  0.2265
    8ALA      O  105   3.033   5.426   7.704  0.2302 -0.3520 -0.0216
    9LEU      N  106   3.089   5.374   7.916  0.1456  0.0750 -0.3429
    9LEU      H  107   3.093   5.388   8.016  3.2818 -2.5730  0.0664
    9LEU     CA  108   3.159   5.251   7.879 -0.2587  0.3391 -0.2388
    9LEU     HA  109   3.238   5.270   7.805  1.2945 -0.6574  1.1012
    9LEU     CB  110   3.228   5.196   8.004 -0.0010 -0.0453  0.3939
    9LEU    HB2  111   3.157   5.195   8.086  0.3731  2.0745  0.8032
    9LEU    HB3  112   3.256   5.091   7.988  0.1855  0.0050  0.3795
    9LEU     CG  113   3.368   5.260   8.040  0.3365  0.0791  0.6970
    9LEU     HG  114   3.354   5.366   8.056  2.6604  0.7026 -0.8493
    9LEU    CD1  115   3.425   5.211   8.174  0.2839 -0.5530 -0.5763
    9LEU   HD11  116   3.503   5.282   8.204 -1.8710  2.5911 -1.9113
    9LEU   HD12  117   3.344   5.210   8.247 -1.0136 -1.0740 -1.9852
    9LEU   HD13  118   3.472   5.113   8.166 -0.3772 -1.1265  1.7854
    9LEU    CD2  119   3.480   5.231   7.938  0.3325 -0.1280 -0.0229
    9LEU   HD21  120   3.451   5.277   7.843  0.2697 -1.1894 -0.5367
    9LEU   HD22  121   3.573   5.266   7.983  0.4116  1.1182 -1.0935
    9LEU   HD23  122   3.487   5.123   7.924  1.8411 -0.0536  0.0201
    9LEU      C  123   3.072   5.146   7.810 -1.0027 -0.2848  1.1280
    9LEU      O  124   3.108   5.086   7.706  0.8086 -0.8921 -0.0041
   10ALA      N  125   2.953   5.126   7.862  0.0908 -0.4935  0.2135
   10ALA      H  126   2.940   5.171   7.952 -2.2800  1.8603 -1.1567
   10ALA     CA  127   2.848   5.039   7.807  0.3026  0.8428 -0.8949
   10ALA     HA  128   2.890   4.939   7.795  0.9415  0.7491  1.4963
   10ALA     CB  129   2.735   5.031   7.913 -0.0562 -0.5060  0.6573
   10ALA    HB1  130   2.701   5.124   7.958 -0.5233 -0.3434 -0.0282
   10ALA    HB2  131   2.646   4.989   7.867  0.8323  0.9015 -2.5590
   10ALA    HB3  132   2.778   4.971   7.994  0.8651 -1.8414 -0.7738
   10ALA      C  133   2.793   5.089   7.675 -0.5691  0.1041 -0.2552
   10ALA      O  134   2.775   5.007   7.587  0.2107  0.0950 -0.3841
   11CYS      N  135   2.773   5.218   7.635 -0.0631 -0.0878  0.0852
   11CYS      H  136   2.793   5.287   7.706 -2.5514 -0.5943  1.3904
   11CYS     CA  137   2.759   5.272   7.499 -0.6006  0.4725 -0.3287
   11CYS     HA  138   2.660   5.242   7.465 -0.0129  0.1075 -1.7829
   11CYS     CB  139   2.764   5.425   7.508 -0.0775  0.1913  0.6075
   11CYS    HB2  140   2.852   5.459   7.563 -0.8035  2.0966  0.6581
   11CYS    HB3  141   2.768   5.468   7.408  4.0289  0.2266  0.6165
   11CYS     SG  142   2.607   5.473   7.592 -0.2430 -0.4045  0.4205
   11CYS     HG  143   2.642   5.403   7.701  0.3946 -0.9551 -0.1290
   11CYS      C  144   2.871   5.219   7.404 -0.1953 -0.7119 -0.2150
   11CYS      O  145   2.830   5.191   7.291  0.3506 -0.0707 -0.1515
   12VAL      N  146   2.999   5.212   7.446 -0.3385 -0.1539 -0.1951
   12VAL      H  147   3.020   5.237   7.541  0.1574 -2.0772  0.2468
   12VAL     CA  148   3.105   5.161   7.358 -0.0979  0.0683 -0.5637
   12VAL     HA  149   3.101   5.229   7.272 -0.8606  1.5525  0.5884
   12VAL     CB  150   3.240   5.168   7.423 -0.5235  0.0031  0.6295
   12VAL     HB  151   3.240   5.080   7.488 -0.4642 -0.2232  0.3286
   12VAL    CG1  152   3.347   5.160   7.316 -0.3537  0.3107  0.3874
   12VAL   HG11  153   3.345   5.064   7.265  1.1184  0.5022 -0.1007
   12VAL   HG12  154   3.355   5.243   7.246  1.1434 -1.0432 -1.1471
   12VAL   HG13  155   3.440   5.158   7.374  0.0294  0.6829 -0.1972
   12VAL    CG2  156   3.279   5.291   7.506  0.1535 -0.2304  0.9352
   12VAL   HG21  157   3.378   5.274   7.548 -0.0657 -1.8878  0.8210
   12VAL   HG22  158   3.283   5.381   7.444 -0.1399 -0.8854 -0.0606
   12VAL   HG23  159   3.204   5.310   7.583  0.9263  1.8527  1.2440
   12VAL      C  160   3.064   5.020   7.314  0.4176  0.8520 -0.4750
   12VAL      O  161   3.064   4.984   7.197  0.2702 -0.4598  0.1747
   13LEU      N  162   3.027   4.941   7.410  0.1803 -0.4702 -0.5633
   13LEU      H  163   3.020   4.978   7.504  0.2914 -0.6887 -0.4705
   13LEU     CA  164   3.008   4.797   7.389 -0.4349  0.3162  0.2100
   13LEU     HA  165   3.084   4.766   7.318 -0.4938 -1.2684  0.8092
   13LEU     CB  166   3.029   4.709   7.516  0.0675 -0.3216 -0.0536
   13LEU    HB2  167   2.993   4.761   7.605 -0.6175 -0.2126 -0.3865
   13LEU    HB3  168   2.989   4.609   7.505 -0.4559 -0.5178  2.8201
   13LEU     CG  169   3.176   4.664   7.536  0.8581  0.0909  0.2786
   13LEU     HG  170   3.242   4.751   7.543  1.9682 -0.4923 -1.9434
   13LEU    CD1  171   3.188   4.583   7.669  0.4301  0.2194  0.6127
   13LEU   HD11  172   3.154   4.480   7.661 -0.2177  0.4418  0.4830
   13LEU   HD12  173   3.291   4.583   7.706  0.7540 -0.3741 -0.2581
   13LEU   HD13  174   3.124   4.636   7.739 -1.8636  1.1255 -1.9565
   13LEU    CD2  175   3.228   4.581   7.425 -0.8546 -0.1398 -0.2453
   13LEU   HD21  176   3.268   4.641   7.343  0.3675 -0.3684  0.1563
   13LEU   HD22  177   3.314   4.521   7.455  1.1585  1.1779 -2.9111
   13LEU   HD23  178   3.148   4.519   7.386 -1.4108  0.8657 -0.7346
   13LEU      C  179   2.877   4.774   7.316 -0.2617  0.4868  0.3241
   13LEU      O  180   2.872   4.688   7.228 -0.3883  0.2302  0.1003
   14ILE      N  181   2.770   4.852   7.345 -0.4271 -0.4077 -0.2309
   14ILE      H  182   2.788   4.925   7.413  1.9968 -0.9993 -0.1392
   14ILE     CA  183   2.641   4.848   7.273 -1.1344 -0.2870  0.0995
   14ILE     HA  184   2.609   4.745   7.284  1.9917 -1.5951 -1.5397
   14ILE     CB  185   2.531   4.940   7.332  0.0197  0.5680 -0.4679
   14ILE     HB  186   2.567   5.039   7.361 -0.6582  0.4163  0.9915
   14ILE    CG2  187   2.414   4.950   7.231  0.3883  0.1650 -0.4099
   14ILE   HG21  188   2.387   4.849   7.203 -0.7906  0.6065 -0.9211
   14ILE   HG22  189   2.336   5.005   7.283  0.3436 -0.4731  0.2051
   14ILE   HG23  190   2.446   5.011   7.146  0.1273  1.3737  0.3261
   14ILE    CG1  191   2.474   4.881   7.464 -0.1842  0.5230 -0.1183
   14ILE   HG12  192   2.405   4.798   7.451 -1.3969  1.6775 -1.5059
   14ILE   HG13  193   2.564   4.847   7.515 -1.2757 -1.2224  0.7097
   14ILE    CD1  194   2.409   4.982   7.553  0.2566 -0.1390  0.2419
   14ILE   HD11  195   2.310   5.010   7.516  0.9780 -0.3419 -1.9751
   14ILE   HD12  196   2.393   4.945   7.655 -2.5188 -0.5923 -0.2634
   14ILE   HD13  197   2.466   5.074   7.562  2.9003 -1.4559 -1.8558
   14ILE      C  198   2.666   4.878   7.121 -0.3587  0.1775  0.2803
   14ILE      O  199   2.636   4.790   7.040  0.3587  0.6004 -0.1521
   15PHE      N  200   2.732   4.987   7.091 -0.1165 -0.3916 -0.3385
   15PHE      H  201   2.752   5.047   7.169 -1.7397 -2.7362  2.0867
   15PHE     CA  202   2.762   5.022   6.952 -0.3014 -0.2806 -0.3639
   15PHE     HA  203   2.671   5.012   6.893  0.2307 -1.6554 -0.9920
   15PHE     CB  204   2.812   5.164   6.944 -0.7515  1.0120 -0.2212
   15PHE    HB2  205   2.722   5.214   6.979 -1.7632 -0.7225 -0.2275
   15PHE    HB3  206   2.895   5.178   7.014  0.1989  0.8771 -1.2810
   15PHE     CG  207   2.844   5.223   6.811  0.3725  0.1168  0.1331
   15PHE    CD1  208   2.973   5.216   6.767 -0.4432  0.2685  0.5855
   15PHE    HD1  209   3.049   5.171   6.830 -0.2177 -0.9240 -0.4831
   15PHE    CE1  210   3.015   5.273   6.643  0.2004 -0.0231  0.4012
   15PHE    HE1  211   3.117   5.279   6.608 -0.0754  0.5827 -0.3243
   15PHE     CZ  212   2.918   5.346   6.570  0.0218  0.3297  0.0737
   15PHE     HZ  213   2.941   5.383   6.471 -2.4031 -0.7665 -0.9871
   15PHE    CE2  214   2.783   5.353   6.611 -0.0932  0.1640 -0.0119
   15PHE    HE2  215   2.712   5.400   6.544  0.0230  0.7875  0.2965
   15PHE    CD2  216   2.746   5.289   6.731 -0.1452 -0.4954 -0.8635
   15PHE    HD2  217   2.643   5.282   6.760  0.2283  0.9133  1.0399
   15PHE      C  218   2.863   4.926   6.884 -0.3445 -0.0613 -0.1439
   15PHE      O  219   2.853   4.902   6.763  0.1920  0.3804 -0.3108
   16THR      N  220   2.950   4.858   6.959  0.4184  0.2231 -0.3234
   16THR      H  221   2.947   4.869   7.059  2.1469  1.2692 -0.3435
   16THR     CA  222   3.034   4.750   6.901  0.1926  0.7947 -0.3830
   16THR     HA  223   3.085   4.794   6.815 -1.2154  3.7457  0.1673
   16THR     CB  224   3.141   4.707   6.999  0.4972  1.0645  0.1153
   16THR     HB  225   3.103   4.663   7.091  0.3887 -1.2322 -0.9481
   16THR    CG2  226   3.253   4.608   6.943 -0.5672  0.3316  0.3231
   16THR   HG21  227   3.202   4.534   6.881  0.2840  1.9561 -2.5316
   16THR   HG22  228   3.326   4.660   6.880  1.1324 -0.1101  1.8519
   16THR   HG23  229   3.315   4.563   7.020  0.1475  0.4078 -0.1991
   16THR    OG1  230   3.207   4.829   7.031  0.7819  0.4278  0.1423
   16THR    HG1  231   3.154   4.881   7.092  1.0240  0.3814  0.3936
   16THR      C  232   2.943   4.628   6.865 -0.2387 -0.6606 -0.0675
   16THR      O  233   2.958   4.578   6.756 -0.1767  0.1094  0.0516
   17ILE      N  234   2.845   4.592   6.949 -0.4515  0.4761  0.3815
   17ILE      H  235   2.832   4.642   7.035 -0.1748  1.3654 -0.0817
   17ILE     CA  236   2.766   4.475   6.922 -0.3206 -0.1786 -0.1617
   17ILE     HA  237   2.841   4.403   6.890  1.3392  1.9892 -1.3798
   17ILE     CB  238   2.699   4.420   7.044 -0.1878 -0.5958 -0.4601
   17ILE     HB  239   2.635   4.499   7.085  0.0989 -0.4159 -0.3506
   17ILE    CG2  240   2.593   4.312   7.010 -0.0923  0.0132 -1.0813
   17ILE   HG21  241   2.551   4.263   7.098 -0.1687  1.7195 -0.1335
   17ILE   HG22  242   2.517   4.348   6.941 -0.5140  1.0478 -0.1016
   17ILE   HG23  243   2.641   4.224   6.966 -0.7548  0.1244 -2.0753
   17ILE    CG1  244   2.800   4.383   7.152 -0.4301  0.1699 -0.1684
   17ILE   HG12  245   2.824   4.277   7.145 -0.2041  0.2510 -0.6257
   17ILE   HG13  246   2.894   4.437   7.148 -0.8162  0.9824  1.0506
   17ILE    CD1  247   2.743   4.405   7.290  0.5100  0.0181 -0.4674
   17ILE   HD11  248   2.708   4.506   7.310 -3.6229 -1.5937  1.5760
   17ILE   HD12  249   2.654   4.343   7.292 -0.3067  1.0773  3.1959
   17ILE   HD13  250   2.801   4.361   7.372 -1.4380 -2.1163 -0.1595
   17ILE      C  251   2.669   4.511   6.807 -0.0093 -1.1523 -0.3491
   17ILE      O  252   2.657   4.428   6.722  0.0521 -0.1451 -0.5154
   18VAL      N  253   2.612   4.632   6.808  0.3354 -0.0821 -0.1483
   18VAL      H  254   2.619   4.690   6.891  0.7458 -0.9613  0.4431
   18VAL     CA  255   2.518   4.678   6.703  0.1720 -0.0603 -0.0279
   18VAL     HA  256   2.428   4.617   6.695 -0.7738  1.1570  0.9782
   18VAL     CB  257   2.478   4.822   6.732  0.0014 -0.5557 -0.1136
   18VAL     HB  258   2.568   4.878   6.759 -0.2455 -0.6721  1.0019
   18VAL    CG1  259   2.409   4.898   6.616  1.1409 -0.2402  0.1910
   18VAL   HG11  260   2.389   4.998   6.654 -0.0678  0.2263 -1.5621
   18VAL   HG12  261   2.467   4.897   6.523  1.5029  1.2371  0.3735
   18VAL   HG13  262   2.305   4.870   6.603  0.2959  1.4036  2.6793
   18VAL    CG2  263   2.376   4.829   6.846  0.1146  0.0820 -0.0682
   18VAL   HG21  264   2.415   4.784   6.937  0.8981 -2.0453 -1.3862
   18VAL   HG22  265   2.357   4.936   6.861  0.2188  0.1217 -0.2189
   18VAL   HG23  266   2.285   4.772   6.825  0.7599 -1.0691  0.1837
   18VAL      C  267   2.586   4.670   6.567  0.0356  0.0081 -0.0996
   18VAL      O  268   2.528   4.614   6.473 -0.0303 -0.2129  0.2033
   19VAL      N  269   2.704   4.727   6.551 -0.3621 -0.5536  0.1717
   19VAL      H  270   2.746   4.764   6.635 -1.1717  0.3539  0.1905
   19VAL     CA  271   2.788   4.716   6.427 -0.3225  0.0397 -0.2370
   19VAL     HA  272   2.726   4.746   6.342  1.6019  0.4575 -1.5650
   19VAL     CB  273   2.890   4.833   6.432 -1.1349 -0.1572  0.3735
   19VAL     HB  274   2.961   4.824   6.514 -0.0309  0.4754 -0.4715
   19VAL    CG1  275   2.981   4.829   6.309 -0.2158  0.7290  0.0217
   19VAL   HG11  276   3.039   4.736   6.314 -1.5737 -0.0809  2.3649
   19VAL   HG12  277   2.929   4.838   6.214 -1.3307 -1.8744  0.2839
   19VAL   HG13  278   3.059   4.905   6.318  0.6011 -0.1025  0.2521
   19VAL    CG2  279   2.836   4.971   6.447  0.2573  0.1287 -0.6093
   19VAL   HG21  280   2.824   5.018   6.349  0.8130 -0.2509 -0.8611
   19VAL   HG22  281   2.742   4.971   6.503  1.3462  0.3382  1.3186
   19VAL   HG23  282   2.903   5.035   6.504  0.3199 -0.6899  0.2515
   19VAL      C  283   2.849   4.575   6.390 -0.2558 -0.0304  0.0849
   19VAL      O  284   2.861   4.543   6.272  0.1150 -0.2094  0.2937
   20ASP      N  285   2.882   4.490   6.491  0.8091 -0.1262  0.4146
   20ASP      H  286   2.869   4.529   6.584  0.2535  1.9366 -0.4675
   20ASP     CA  287   2.944   4.354   6.461  0.0102  0.0417 -0.3361
   20ASP     HA  288   3.016   4.361   6.379  0.9906 -0.3190  0.4682
   20ASP     CB  289   3.017   4.292   6.585 -0.4093  0.1375 -0.5921
   20ASP    HB2  290   2.959   4.313   6.675  1.6668  2.5738  0.2792
   20ASP    HB3  291   3.040   4.187   6.570 -2.2018 -0.3211 -0.3872
   20ASP     CG  292   3.150   4.357   6.617  0.0804 -0.5322 -0.7610
   20ASP    OD1  293   3.204   4.431   6.528 -0.1819  0.6128  0.9296
   20ASP    OD2  294   3.219   4.318   6.714  0.1279 -0.2410 -0.4374
   20ASP      C  295   2.838   4.254   6.415  0.5586  0.0782 -0.1993
   20ASP      O  296   2.854   4.164   6.334  0.1096  0.0223  0.1877
   21ILE      N  297   2.718   4.266   6.467 -0.1334 -0.7628  0.4891
   21ILE      H  298   2.703   4.335   6.539 -2.5712  0.6639 -1.2258
   21ILE     CA  299   2.608   4.169   6.448 -0.0743  0.0894 -0.1423
   21ILE     HA  300   2.640   4.066   6.466 -2.2720 -0.1823  3.1594
   21ILE     CB  301   2.497   4.190   6.552 -0.1666  0.5870  0.8630
   21ILE     HB  302   2.469   4.294   6.572 -1.3673  0.3530  0.4636
   21ILE    CG2  303   2.372   4.123   6.506  0.2722 -0.0484  0.3911
   21ILE   HG21  304   2.313   4.114   6.597 -0.8010  4.6040  0.3969
   21ILE   HG22  305   2.320   4.183   6.431 -1.6504  1.5824  2.8565
   21ILE   HG23  306   2.394   4.020   6.479  0.3384 -0.2500  1.1748
   21ILE    CG1  307   2.552   4.137   6.690 -0.2151  0.4599 -0.4393
   21ILE   HG12  308   2.645   4.190   6.707 -0.4039  1.1067 -1.3656
   21ILE   HG13  309   2.481   4.164   6.769 -0.9225  3.3251 -1.8964
   21ILE    CD1  310   2.577   3.983   6.701  0.0121  0.1468 -0.0538
   21ILE   HD11  311   2.675   3.958   6.660  0.2688  2.0859 -0.6893
   21ILE   HD12  312   2.581   3.946   6.804  1.6636  0.4920  0.0361
   21ILE   HD13  313   2.500   3.925   6.651  1.4049  0.3205 -2.5594
   21ILE      C  314   2.567   4.181   6.302  0.4812  0.1266 -1.1711
   21ILE      O  315   2.565   4.087   6.226  0.7938  0.1588 -0.2189
   22LEU      N  316   2.527   4.301   6.265 -0.5925  0.1242  0.3457
   22LEU      H  317   2.519   4.370   6.339 -2.6045  0.3478 -0.0177
   22LEU     CA  318   2.502   4.326   6.126 -0.3656  0.1366 -0.6042
   22LEU     HA  319   2.445   4.242   6.085  0.7937 -1.2348  0.4982
   22LEU     CB  320   2.409   4.448   6.101  0.0095  0.3805 -0.3276
   22LEU    HB2  321   2.458   4.537   6.139  0.9797 -0.2594 -0.0394
   22LEU    HB3  322   2.413   4.462   5.993  1.2999 -1.2649 -0.5300
   22LEU     CG  323   2.266   4.458   6.149  0.0191 -0.0808 -0.2475
   22LEU     HG  324   2.222   4.545   6.101  0.3256  1.3709  1.9717
   22LEU    CD1  325   2.188   4.333   6.100  0.3154 -0.5352 -0.2824
   22LEU   HD11  326   2.084   4.338   6.134  0.8777  0.7379  1.3995
   22LEU   HD12  327   2.194   4.316   5.992 -0.8238  1.3649 -0.7054
   22LEU   HD13  328   2.223   4.245   6.153 -1.1439 -0.7571  0.3881
   22LEU    CD2  329   2.251   4.491   6.297 -0.2906 -0.7776 -0.0518
   22LEU   HD21  330   2.144   4.497   6.314 -0.1506  0.6874  0.4846
   22LEU   HD22  331   2.292   4.413   6.361 -1.6343 -0.7887  0.8220
   22LEU   HD23  332   2.285   4.594   6.310 -2.4244 -0.2021  1.6255
   22LEU      C  333   2.629   4.340   6.036  0.8154 -0.0163 -0.1145
   22LEU      O  334   2.625   4.269   5.938 -0.2838  0.5212  0.6399
   23GLY      N  335   2.737   4.410   6.070  0.2746 -0.3312 -0.0136
   23GLY      H  336   2.752   4.445   6.164  0.4725 -1.3873  0.3700
   23GLY     CA  337   2.862   4.416   5.986 -0.3275 -0.0765 -0.2693
   23GLY    HA2  338   2.845   4.462   5.889  1.0840 -1.4414 -1.2172
   23GLY    HA3  339   2.942   4.474   6.032  0.9323 -1.6958 -0.3204
   23GLY      C  340   2.919   4.280   5.948 -0.2263 -0.3443 -0.4464
   23GLY      O  341   2.938   4.260   5.827  0.2378 -0.6771 -0.3856
   24ASN      N  342   2.933   4.184   6.040  0.7622 -0.2259  0.3716
   24ASN      H  343   2.915   4.204   6.137  0.8673  1.5083  0.0594
   24ASN     CA  344   2.980   4.054   5.998 -0.0048  0.3302 -0.4588
   24ASN     HA  345   3.072   4.079   5.943  0.1418  0.7569 -0.0224
   24ASN     CB  346   3.030   3.969   6.115  0.2758 -0.7046 -0.5113
   24ASN    HB2  347   2.951   3.961   6.189  0.2122  1.8320 -0.2132
   24ASN    HB3  348   3.062   3.873   6.074  1.4668 -0.4715 -0.1753
   24ASN     CG  349   3.151   4.032   6.179 -0.4598 -0.5702  0.8819
   24ASN    OD1  350   3.258   4.043   6.127 -0.5996 -0.0454  0.0586
   24ASN    ND2  351   3.127   4.092   6.296 -0.2813 -0.3339  0.5034
   24ASN   HD21  352   3.210   4.137   6.332  0.4046 -1.0124 -0.1914
   24ASN   HD22  353   3.043   4.087   6.352  0.2404 -0.6116  1.2832
   24ASN      C  354   2.892   3.971   5.906  0.1618  0.0307 -0.0865
   24ASN      O  355   2.935   3.921   5.804  0.1512  0.4565 -0.1618
   25LEU      N  356   2.764   3.969   5.943  0.1092  0.4488  0.2178
   25LEU      H  357   2.742   4.018   6.028 -1.3104 -0.4931  0.4212
   25LEU     CA  358   2.657   3.910   5.862  0.2807 -0.6043 -0.0764
   25LEU     HA  359   2.684   3.804   5.852 -1.8906 -1.0988 -1.3420
   25LEU     CB  360   2.531   3.914   5.948 -0.2879 -0.1027 -0.1188
   25LEU    HB2  361   2.548   3.864   6.044 -1.8786 -0.1188  0.1741
   25LEU    HB3  362   2.512   4.018   5.974 -0.5223  0.2140 -1.4618
   25LEU     CG  363   2.403   3.856   5.893  0.1688  0.4049 -0.0829
   25LEU     HG  364   2.370   3.919   5.810 -0.4289 -1.9148 -1.7115
   25LEU    CD1  365   2.416   3.721   5.825 -0.0387  0.5836  0.1168
   25LEU   HD11  366   2.473   3.738   5.733  1.0987  0.1531  0.7280
   25LEU   HD12  367   2.475   3.658   5.891 -0.4098  1.1240  0.9729
   25LEU   HD13  368   2.315   3.690   5.795  0.3066  0.6227 -1.1534
   25LEU    CD2  369   2.297   3.847   6.005 -0.1362  0.3981 -0.5134
   25LEU   HD21  370   2.275   3.948   6.041  0.5737 -0.6487  3.2494
   25LEU   HD22  371   2.201   3.803   5.979 -0.3754 -0.6959  1.9247
   25LEU   HD23  372   2.330   3.795   6.095 -1.5554 -2.6414 -1.6039
   25LEU      C  373   2.646   3.974   5.727 -0.2069 -0.2922  0.1189
   25LEU      O  374   2.617   3.910   5.628 -0.2244  0.0777 -0.2255
   26LEU      N  375   2.668   4.107   5.712  0.5583  0.3286 -0.5909
   26LEU      H  376   2.691   4.156   5.796 -1.0258 -1.0373  0.7044
   26LEU     CA  377   2.676   4.165   5.579 -0.4950 -0.3874  1.0565
   26LEU     HA  378   2.585   4.125   5.533 -1.2614  0.6908  1.5913
   26LEU     CB  379   2.667   4.321   5.598 -0.2693 -0.1766  0.3665
   26LEU    HB2  380   2.730   4.342   5.684 -0.1965  0.4802  0.1630
   26LEU    HB3  381   2.717   4.360   5.508  0.8746 -1.6179  0.3453
   26LEU     CG  382   2.532   4.392   5.616 -0.3443 -0.7062 -0.3511
   26LEU     HG  383   2.485   4.339   5.698  0.1104 -3.1885 -1.5965
   26LEU    CD1  384   2.570   4.539   5.643  0.0005  0.0266  0.0897
   26LEU   HD11  385   2.484   4.604   5.653  0.2819  0.2767  1.0038
   26LEU   HD12  386   2.621   4.556   5.738  1.1384  0.3854 -0.5669
   26LEU   HD13  387   2.631   4.573   5.559  0.7077  0.2314  0.6721
   26LEU    CD2  388   2.447   4.370   5.489 -0.2704  0.0936 -0.0152
   26LEU   HD21  389   2.362   4.438   5.496  0.7328  1.2470  1.9628
   26LEU   HD22  390   2.504   4.398   5.400 -1.1785  0.7003 -0.4211
   26LEU   HD23  391   2.412   4.267   5.487 -3.7369  1.1111  0.4239
   26LEU      C  392   2.801   4.119   5.497 -0.1957  0.1681 -0.8728
   26LEU      O  393   2.792   4.108   5.375  0.3251 -0.6462 -0.5004
   27VAL      N  394   2.918   4.107   5.556 -0.2424 -0.6564 -0.1430
   27VAL      H  395   2.926   4.126   5.654  1.2449 -2.2291  0.0857
   27VAL     CA  396   3.044   4.063   5.488 -0.1052 -0.1571  0.9264
   27VAL     HA  397   3.058   4.130   5.403 -0.9190 -0.2003  0.7474
   27VAL     CB  398   3.166   4.082   5.591  0.2699 -0.1189  0.2271
   27VAL     HB  399   3.131   4.061   5.692 -0.7621  2.5894  0.5293
   27VAL    CG1  400   3.293   4.003   5.562  0.3968  0.3076 -0.5172
   27VAL   HG11  401   3.339   4.041   5.471  0.0687 -0.8827 -1.2104
   27VAL   HG12  402   3.358   4.030   5.645 -1.3010  3.8673 -0.1542
   27VAL   HG13  403   3.268   3.897   5.561  3.0200 -0.3747 -0.9875
   27VAL    CG2  404   3.204   4.232   5.600  0.3352  0.0467  0.5279
   27VAL   HG21  405   3.289   4.227   5.669 -0.4855  0.2312  1.5615
   27VAL   HG22  406   3.237   4.277   5.507  1.1338 -0.2606  0.6476
   27VAL   HG23  407   3.122   4.292   5.637 -0.6257 -1.6736  1.2860
   27VAL      C  408   3.023   3.923   5.432 -0.2752  0.0601 -0.5520
   27VAL      O  409   3.044   3.905   5.312  0.3619  0.1200  0.2137
   28ILE      N  410   2.980   3.835   5.522  0.4567 -0.0912  0.8424
   28ILE      H  411   2.988   3.871   5.616 -1.9030 -0.8258  1.3983
   28ILE     CA  412   2.928   3.694   5.495  0.4943 -0.6640 -0.3304
   28ILE     HA  413   3.018   3.641   5.464  0.7255 -0.7173  0.4224
   28ILE     CB  414   2.881   3.648   5.632 -0.9931 -0.0123  0.4391
   28ILE     HB  415   2.813   3.719   5.677 -0.6004 -0.9227  2.5852
   28ILE    CG2  416   2.805   3.517   5.619  0.4246 -0.6166  0.0523
   28ILE   HG21  417   2.875   3.437   5.594 -0.4818 -0.8028 -2.0884
   28ILE   HG22  418   2.737   3.504   5.704 -0.8289  1.6946 -0.5104
   28ILE   HG23  419   2.736   3.534   5.536 -1.8739  0.4438  2.0444
   28ILE    CG1  420   2.995   3.620   5.737  0.1026  0.3383  0.2789
   28ILE   HG12  421   3.070   3.553   5.694  0.6916  0.5445  0.9578
   28ILE   HG13  422   3.048   3.714   5.750  1.9784 -0.2736 -2.1003
   28ILE    CD1  423   2.954   3.572   5.881 -0.1301 -0.2617  0.5442
   28ILE   HD11  424   2.933   3.466   5.872 -2.2665  0.2779 -3.8012
   28ILE   HD12  425   3.033   3.589   5.954 -1.0659  1.0666  1.2880
   28ILE   HD13  426   2.866   3.628   5.913 -1.2321 -0.9007 -1.1943
   28ILE      C  427   2.828   3.700   5.379  0.0411 -0.1441  0.8862
   28ILE      O  428   2.850   3.621   5.286  0.3038 -0.2584  0.4833
   29LEU      N  429   2.710   3.768   5.385 -0.2883 -0.1391  0.7529
   29LEU      H  430   2.703   3.830   5.465 -0.1356  2.3058 -1.0208
   29LEU     CA  431   2.611   3.760   5.282 -0.0021  0.3090  0.4361
   29LEU     HA  432   2.600   3.654   5.258  0.4724  0.2308  0.5517
   29LEU     CB  433   2.471   3.816   5.323  0.3953 -0.2435 -0.1339
   29LEU    HB2  434   2.486   3.922   5.346 -2.1162 -0.2122  1.7123
   29LEU    HB3  435   2.400   3.813   5.240  0.4753  1.6754 -0.3312
   29LEU     CG  436   2.411   3.748   5.449  0.3591 -0.0732 -0.1249
   29LEU     HG  437   2.484   3.755   5.529  0.2070 -0.6405  0.0625
   29LEU    CD1  438   2.288   3.812   5.496 -0.9574 -0.6300  0.2331
   29LEU   HD11  439   2.320   3.915   5.508 -0.1178 -1.0068  1.4063
   29LEU   HD12  440   2.197   3.800   5.437 -0.2419 -0.4789 -0.9137
   29LEU   HD13  441   2.267   3.775   5.597 -0.7843  0.1370  0.5538
   29LEU    CD2  442   2.372   3.609   5.419 -0.3122 -0.0314  0.1456
   29LEU   HD21  443   2.329   3.567   5.509  0.4543  0.1188  0.5907
   29LEU   HD22  444   2.308   3.584   5.334 -0.0273  1.7064 -0.6393
   29LEU   HD23  445   2.465   3.553   5.406 -1.1717 -1.6666  0.8073
   29LEU      C  446   2.671   3.817   5.153  0.4102  0.5510  0.4962
   29LEU      O  447   2.637   3.763   5.048 -0.1301 -0.0076  0.1088
   30SER      N  448   2.762   3.917   5.146 -0.0645  0.1204 -0.3109
   30SER      H  449   2.802   3.961   5.228  0.5102  0.7667 -0.9304
   30SER     CA  450   2.815   3.962   5.019  0.3015 -0.5482 -0.5291
   30SER     HA  451   2.724   3.978   4.962  0.3736 -1.3735 -0.9063
   30SER     CB  452   2.887   4.097   5.038 -0.5609  0.3856 -0.2973
   30SER    HB2  453   2.970   4.082   5.107  0.1013  3.1928 -0.3408
   30SER    HB3  454   2.915   4.135   4.940 -1.0182 -0.2881 -0.7003
   30SER     OG  455   2.796   4.186   5.095 -0.4855  0.5420 -0.6478
   30SER     HG  456   2.803   4.172   5.190 -1.5528 -0.7178 -0.7410
   30SER      C  457   2.904   3.864   4.946 -0.1576  0.2052  0.3620
   30SER      O  458   2.888   3.841   4.826 -0.5488  0.0195 -0.6039
   31VAL      N  459   3.004   3.802   5.017  0.2319  0.3501  0.3312
   31VAL      H  460   3.009   3.815   5.117  0.1991 -1.8178  0.6561
   31VAL     CA  461   3.088   3.687   4.966 -0.4434  0.5557  0.4138
   31VAL     HA  462   3.132   3.726   4.874 -0.9111  0.3421  0.0998
   31VAL     CB  463   3.190   3.648   5.070 -0.0260 -0.5646  0.7729
   31VAL     HB  464   3.132   3.621   5.158  0.0678 -1.9229  0.4451
   31VAL    CG1  465   3.269   3.520   5.028 -0.3406 -0.0710 -0.4247
   31VAL   HG11  466   3.343   3.505   5.107 -1.4211  2.0403  1.0918
   31VAL   HG12  467   3.202   3.435   5.025 -0.5104 -0.0216  1.1914
   31VAL   HG13  468   3.308   3.538   4.928  1.4088  0.4970  0.3068
   31VAL    CG2  469   3.288   3.762   5.110 -0.6725 -0.1470  0.6127
   31VAL   HG21  470   3.239   3.854   5.143  0.3213  0.7200 -0.2393
   31VAL   HG22  471   3.360   3.725   5.182  2.8651  1.3336 -1.8801
   31VAL   HG23  472   3.337   3.790   5.016 -2.1075 -1.3706 -0.5516
   31VAL      C  473   2.998   3.570   4.932 -0.4679  0.0692 -0.5857
   31VAL      O  474   3.026   3.504   4.831 -0.4401 -0.1148  0.2110
   32TYR      N  475   2.881   3.546   5.000 -0.5380  0.0213  0.3877
   32TYR      H  476   2.873   3.595   5.088 -0.8382  0.0537  0.3421
   32TYR     CA  477   2.798   3.430   4.961 -0.8198 -0.1985 -0.1678
   32TYR     HA  478   2.870   3.350   4.949  0.0811  0.6722 -0.7717
   32TYR     CB  479   2.700   3.399   5.075 -0.1077  0.2378 -0.6213
   32TYR    HB2  480   2.760   3.340   5.145 -0.3732 -0.9422 -1.3614
   32TYR    HB3  481   2.656   3.491   5.114 -0.9418 -0.5254  0.3108
   32TYR     CG  482   2.586   3.320   5.020  0.1216 -0.4827  0.7964
   32TYR    CD1  483   2.606   3.189   4.975  0.1838  0.0059  0.2252
   32TYR    HD1  484   2.707   3.153   4.964  0.8706  2.0741 -0.6695
   32TYR    CE1  485   2.496   3.110   4.935 -0.0197  0.1124  0.0440
   32TYR    HE1  486   2.515   3.009   4.902 -0.1396 -0.6638  2.1752
   32TYR     CZ  487   2.372   3.172   4.933 -0.3744  0.8465  0.4630
   32TYR     OH  488   2.264   3.098   4.890 -0.6205  0.4523 -0.6338
   32TYR     HH  489   2.212   3.144   4.824 -0.9257  1.7090  0.4428
   32TYR    CE2  490   2.351   3.305   4.961 -0.0853 -0.5586  0.1094
   32TYR    HE2  491   2.250   3.344   4.964 -0.5299 -1.7275  1.0926
   32TYR    CD2  492   2.462   3.380   5.005  0.0905  0.6846 -0.6837
   32TYR    HD2  493   2.440   3.476   5.049 -6.0241 -0.4959 -0.2913
   32TYR      C  494   2.723   3.455   4.826 -0.3432 -0.2276 -0.5188
   32TYR      O  495   2.695   3.357   4.760 -0.4444  0.2530  0.6930
   33ARG      N  496   2.691   3.578   4.789 -0.1245  0.9109  0.5496
   33ARG      H  497   2.730   3.652   4.845  1.2134  0.5886  0.1003
   33ARG     CA  498   2.602   3.619   4.686  0.2447 -0.1262 -0.3395
   33ARG     HA  499   2.531   3.541   4.656  0.9371 -0.8851 -0.0609
   33ARG     CB  500   2.527   3.744   4.739 -0.5406  0.1482  0.1916
   33ARG    HB2  501   2.600   3.798   4.800  1.3457 -0.9493 -1.0136
   33ARG    HB3  502   2.498   3.808   4.656 -0.9141 -1.8478 -1.2791
   33ARG     CG  503   2.402   3.704   4.815  0.6505 -0.0127  0.2847
   33ARG    HG2  504   2.336   3.657   4.741  0.6213 -2.1698  1.6027
   33ARG    HG3  505   2.427   3.633   4.894  0.5903  0.4484  0.7198
   33ARG     CD  506   2.329   3.819   4.877 -0.3012  0.1467  0.2063
   33ARG    HD2  507   2.240   3.787   4.930 -0.2867  0.0601  0.1771
   33ARG    HD3  508   2.398   3.856   4.953 -1.6580  1.0747  1.0285
   33ARG     NE  509   2.297   3.928   4.784  0.2782  1.0020 -0.1770
   33ARG     HE  510   2.366   3.999   4.765 -0.4303  1.5134 -0.9233
   33ARG     CZ  511   2.186   3.954   4.722  0.5341  0.1825  0.7073
   33ARG    NH1  512   2.076   3.884   4.732 -0.2945  0.5711 -0.5582
   33ARG   HH11  513   2.072   3.798   4.786  0.9423 -0.4548 -1.9971
   33ARG   HH12  514   1.997   3.906   4.673  0.3652 -1.5330 -2.3857
   33ARG    NH2  515   2.194   4.055   4.636 -0.3123  0.3657 -0.2482
   33ARG   HH21  516   2.290   4.087   4.628  0.3385 -1.4235  0.0709
   33ARG   HH22  517   2.127   4.067   4.562 -0.4222  0.6047 -0.1123
   33ARG      C  518   2.669   3.670   4.564 -0.0397 -0.1200  0.6594
   33ARG      O  519   2.634   3.627   4.458  0.0743 -0.1114 -0.2101
   34ASN      N  520   2.761   3.771   4.573 -0.0733  0.0793  0.8716
   34ASN      H  521   2.802   3.790   4.663  1.6834 -0.3997  0.2280
   34ASN     CA  522   2.805   3.845   4.455  0.4063 -0.5735  0.2987
   34ASN     HA  523   2.729   3.867   4.381  1.3775 -1.2296 -0.9438
   34ASN     CB  524   2.868   3.977   4.504  0.3434  0.3661 -0.0514
   34ASN    HB2  525   2.800   4.028   4.573 -0.9896 -1.4587  0.0496
   34ASN    HB3  526   2.957   3.945   4.559 -0.5563 -0.9592  0.6926
   34ASN     CG  527   2.900   4.067   4.392 -0.5306 -0.2911  0.3590
   34ASN    OD1  528   3.004   4.052   4.327 -0.2171 -0.5174 -0.0994
   34ASN    ND2  529   2.829   4.174   4.373 -0.2617 -0.2533 -0.2285
   34ASN   HD21  530   2.855   4.237   4.299  2.4618  1.0124  1.6406
   34ASN   HD22  531   2.748   4.189   4.431  0.8869  1.6572  0.9920
   34ASN      C  532   2.907   3.758   4.380 -0.0263 -0.6302 -0.2310
   34ASN      O  533   3.014   3.721   4.430  0.6553  0.1274 -0.0382
   35LYS      N  534   2.879   3.734   4.252 -0.0480  0.1431  0.0621
   35LYS      H  535   2.788   3.758   4.215 -0.5968 -1.0498  0.5624
   35LYS     CA  536   2.959   3.659   4.157  0.0515  0.6619  0.0681
   35LYS     HA  537   2.971   3.555   4.186  0.3232  0.3826 -1.0051
   35LYS     CB  538   2.884   3.638   4.027 -0.5092 -0.8491 -0.1241
   35LYS    HB2  539   2.784   3.612   4.062 -0.7247  0.5903  0.4140
   35LYS    HB3  540   2.870   3.734   3.977  3.7375  0.2606  0.4104
   35LYS     CG  541   2.941   3.534   3.933 -0.3479  0.1277  0.0661
   35LYS    HG2  542   3.043   3.567   3.917  0.0763 -1.3698 -0.4827
   35LYS    HG3  543   2.934   3.435   3.978 -3.4596  0.7274  1.1843
   35LYS     CD  544   2.855   3.534   3.804 -0.2411  0.9565  0.0098
   35LYS    HD2  545   2.750   3.518   3.827 -0.5886 -1.0160 -2.4997
   35LYS    HD3  546   2.871   3.628   3.751  0.3730  1.1806  0.5828
   35LYS     CE  547   2.894   3.418   3.713 -0.8452 -0.6327 -0.2427
   35LYS    HE2  548   3.003   3.411   3.700 -1.0246  0.0804 -2.6669
   35LYS    HE3  549   2.876   3.325   3.768 -1.8734 -0.1764  0.2047
   35LYS     NZ  550   2.839   3.439   3.581 -0.0097  0.8414 -0.1681
   35LYS    HZ1  551   2.897   3.393   3.512  0.5328 -0.7446  1.2799
   35LYS    HZ2  552   2.745   3.402   3.578  0.3509 -0.1218 -0.0766
   35LYS    HZ3  553   2.835   3.538   3.563 -0.7299  0.5164 -2.0705
   35LYS      C  554   3.103   3.705   4.139 -0.8143  0.2103  0.1534
   35LYS      O  555   3.185   3.618   4.115  0.1471  1.0441  0.1573
   36LYS      N  556   3.140   3.829   4.165  0.4595  0.3597  0.4642
   36LYS      H  557   3.061   3.890   4.174  0.7310  0.8600 -0.4893
   36LYS     CA  558   3.281   3.877   4.167 -0.1184  0.7203  0.2565
   36LYS     HA  559   3.342   3.817   4.100 -2.4683  1.9570 -3.2465
   36LYS     CB  560   3.298   4.027   4.148 -0.4663 -0.3277  1.1067
   36LYS    HB2  561   3.206   4.080   4.176 -1.0473  0.2731 -1.6430
   36LYS    HB3  562   3.382   4.077   4.197 -0.1198 -0.2145  0.4097
   36LYS     CG  563   3.309   4.054   3.996 -0.2565  0.8853  0.0974
   36LYS    HG2  564   3.397   4.002   3.959 -1.1192 -1.1092  0.7176
   36LYS    HG3  565   3.225   4.003   3.948  0.4962  1.4576 -1.9205
   36LYS     CD  566   3.320   4.198   3.966  0.6005  0.4360  0.1350
   36LYS    HD2  567   3.230   4.254   3.992  0.1395  0.8685 -2.1322
   36LYS    HD3  568   3.400   4.244   4.024  1.9998 -1.5683 -0.1232
   36LYS     CE  569   3.352   4.225   3.819 -0.1898 -0.5405  0.2471
   36LYS    HE2  570   3.403   4.318   3.798 -0.9351  0.4752  2.6711
   36LYS    HE3  571   3.423   4.148   3.787 -2.0696 -1.7895 -1.1767
   36LYS     NZ  572   3.228   4.219   3.734 -0.1489  0.1071  0.0429
   36LYS    HZ1  573   3.165   4.298   3.740 -0.8746 -0.3368 -1.3194
   36LYS    HZ2  574   3.242   4.205   3.635 -0.5473 -0.0603  0.0115
   36LYS    HZ3  575   3.177   4.140   3.770  1.2102 -0.2222  1.3544
   36LYS      C  576   3.348   3.855   4.309  0.2495 -0.0165  0.0956
   36LYS      O  577   3.472   3.843   4.318  0.5236  0.0994 -0.0806
   37LEU      N  578   3.266   3.862   4.417 -0.4831  0.6412  0.3569
   37LEU      H  579   3.168   3.882   4.406 -0.3441  0.8925 -0.4900
   37LEU     CA  580   3.318   3.833   4.555 -0.5382  0.2911 -0.1114
   37LEU     HA  581   3.415   3.877   4.575 -1.6565  3.2377 -0.7244
   37LEU     CB  582   3.219   3.907   4.650  0.4196  0.7369 -0.1631
   37LEU    HB2  583   3.120   3.865   4.634  1.2332 -2.2195  1.8357
   37LEU    HB3  584   3.242   3.880   4.753  1.8676 -1.0490 -0.9083
   37LEU     CG  585   3.220   4.059   4.632 -0.0673  0.2903 -0.4028
   37LEU     HG  586   3.169   4.085   4.539 -2.0424 -0.6465  0.3701
   37LEU    CD1  587   3.136   4.111   4.751  0.6271  0.5011  0.7127
   37LEU   HD11  588   3.194   4.105   4.843  0.0189 -1.5814  1.0106
   37LEU   HD12  589   3.105   4.210   4.718 -3.1070 -0.7332 -0.0369
   37LEU   HD13  590   3.047   4.048   4.751  1.6762 -1.1364 -1.8869
   37LEU    CD2  591   3.350   4.138   4.645  0.5589 -0.3590  0.3001
   37LEU   HD21  592   3.327   4.243   4.658 -2.2637 -1.1036  2.3097
   37LEU   HD22  593   3.401   4.102   4.735 -0.0369 -2.3206 -0.0939
   37LEU   HD23  594   3.395   4.133   4.546 -0.3218 -0.7006 -0.0905
   37LEU      C  595   3.339   3.682   4.586  0.1236 -0.4743 -0.3698
   37LEU      O  596   3.406   3.643   4.682 -0.0000 -0.2178  0.8942
   38ARG      N  597   3.267   3.589   4.515  0.1340  0.0260  0.0168
   38ARG      H  598   3.189   3.613   4.456 -0.1742 -1.7110 -0.3196
   38ARG     CA  599   3.295   3.453   4.507  0.0904 -0.5201 -0.0379
   38ARG     HA  600   3.299   3.406   4.605 -0.3839 -0.5792 -0.0453
   38ARG     CB  601   3.179   3.387   4.430  0.6567 -0.1559 -0.4982
   38ARG    HB2  602   3.162   3.439   4.336 -0.7321  1.4141  0.5702
   38ARG    HB3  603   3.211   3.284   4.415  0.1659 -0.1719 -1.4864
   38ARG     CG  604   3.042   3.390   4.501  0.1123  0.6326  0.4171
   38ARG    HG2  605   3.059   3.351   4.602  0.3244 -1.2451 -0.3132
   38ARG    HG3  606   3.001   3.491   4.498 -1.0943  0.1248 -0.8895
   38ARG     CD  607   2.939   3.293   4.431 -0.4083  0.1505 -0.0581
   38ARG    HD2  608   2.925   3.334   4.331  1.4452  2.4758  0.5168
   38ARG    HD3  609   2.982   3.193   4.428 -0.9838 -0.0817 -0.9425
   38ARG     NE  610   2.815   3.285   4.507 -0.7308  0.0922  1.1783
   38ARG     HE  611   2.800   3.332   4.595 -2.5584  1.8292  0.0286
   38ARG     CZ  612   2.712   3.207   4.475 -0.2918  0.6688  0.2122
   38ARG    NH1  613   2.712   3.122   4.376  0.0815 -0.0507  0.6274
   38ARG   HH11  614   2.779   3.128   4.300 -2.7968  1.0783 -2.0624
   38ARG   HH12  615   2.627   3.070   4.357  0.9445 -1.2563 -0.0844
   38ARG    NH2  616   2.605   3.203   4.556 -0.1869  0.3318  0.3895
   38ARG   HH21  617   2.611   3.246   4.647  1.2323  0.9357  0.0363
   38ARG   HH22  618   2.531   3.141   4.527  1.2656 -1.0214 -0.5600
   38ARG      C  619   3.427   3.415   4.445  0.7942 -0.4537 -0.4019
   38ARG      O  620   3.442   3.396   4.325 -0.6307 -0.2980  0.1414
   39ASN      N  621   3.521   3.407   4.533 -1.0086 -0.3991  0.3336
   39ASN      H  622   3.494   3.415   4.630 -1.6706 -2.6100  0.3818
   39ASN     CA  623   3.660   3.364   4.504  0.2131  0.1398 -0.2094
   39ASN     HA  624   3.656   3.288   4.425 -0.7362 -0.8694  0.7771
   39ASN     CB  625   3.742   3.481   4.450 -0.2621  0.3180  0.3086
   39ASN    HB2  626   3.842   3.448   4.422 -0.0522  1.3726 -0.2124
   39ASN    HB3  627   3.687   3.524   4.366 -1.0050 -0.4496  0.3924
   39ASN     CG  628   3.765   3.593   4.545  0.1885  0.6335  0.4300
   39ASN    OD1  629   3.838   3.591   4.640 -0.6019  1.1501 -0.0250
   39ASN    ND2  630   3.712   3.710   4.521  0.7552  0.3577 -0.2317
   39ASN   HD21  631   3.724   3.791   4.580  1.0919 -1.6234  2.6642
   39ASN   HD22  632   3.647   3.717   4.444  0.8428  0.8714 -0.2583
   39ASN      C  633   3.716   3.283   4.623  0.2643 -0.4116 -0.0080
   39ASN      O  634   3.677   3.314   4.734  0.3535  0.2216 -0.1453
   40ALA      N  635   3.817   3.199   4.597 -0.3647  0.0689 -0.2421
   40ALA      H  636   3.835   3.174   4.501  0.1170 -0.3414 -0.0490
   40ALA     CA  637   3.880   3.117   4.700 -0.1219 -0.3097 -0.1957
   40ALA     HA  638   3.798   3.066   4.750  1.2229  0.0729  2.5835
   40ALA     CB  639   3.959   3.002   4.643 -0.4569 -0.1777  0.3171
   40ALA    HB1  640   3.977   2.930   4.723 -0.8239 -1.2060 -0.4978
   40ALA    HB2  641   3.889   2.959   4.571 -0.6004  0.5263  0.0268
   40ALA    HB3  642   4.049   3.038   4.594 -1.1434 -0.4180 -1.1851
   40ALA      C  643   3.970   3.202   4.803 -0.1882 -0.3553  0.0964
   40ALA      O  644   4.017   3.142   4.896 -0.2740 -0.2456 -0.1447
   41GLY      N  645   3.987   3.333   4.767  0.3990  0.0980 -0.1228
   41GLY      H  646   3.955   3.361   4.676  2.0253  0.6278 -0.5651
   41GLY     CA  647   4.058   3.432   4.856  0.0638 -0.1340 -0.5486
   41GLY    HA2  648   4.140   3.379   4.905  0.2645  0.4989 -0.1945
   41GLY    HA3  649   4.105   3.511   4.797  0.2728 -0.3799 -0.7110
   41GLY      C  650   3.966   3.489   4.966 -0.5450 -0.2424 -0.1996
   41GLY      O  651   4.009   3.521   5.071  0.5374  0.6248 -0.6518
   42ASN      N  652   3.840   3.511   4.932  0.5362  0.2851 -0.0953
   42ASN      H  653   3.818   3.507   4.834  1.1580  1.4230 -0.3083
   42ASN     CA  654   3.736   3.553   5.023  0.2826 -0.7114 -0.0440
   42ASN     HA  655   3.772   3.628   5.093 -0.9529 -0.0267 -0.1158
   42ASN     CB  656   3.623   3.632   4.943 -0.0008 -0.0546 -0.3691
   42ASN    HB2  657   3.611   3.580   4.848  0.4009 -0.7458 -0.0515
   42ASN    HB3  658   3.528   3.626   4.997  0.0787 -1.2545 -0.3187
   42ASN     CG  659   3.652   3.780   4.909  0.0073 -0.2266  0.3669
   42ASN    OD1  660   3.740   3.843   4.966 -0.0273 -0.0042  0.8396
   42ASN    ND2  661   3.577   3.841   4.816  0.0210 -0.1766 -0.2570
   42ASN   HD21  662   3.597   3.931   4.776 -0.4568 -0.5353 -1.3485
   42ASN   HD22  663   3.507   3.786   4.768  0.0292 -0.2614 -0.1723
   42ASN      C  664   3.682   3.441   5.116 -0.1072 -0.0516 -0.2483
   42ASN      O  665   3.602   3.477   5.207 -0.3977  0.1915 -0.1129
   43ILE      N  666   3.723   3.312   5.106 -0.3399 -0.1674 -0.2429
   43ILE      H  667   3.786   3.289   5.031 -0.6752 -0.2655 -0.4968
   43ILE     CA  668   3.697   3.206   5.210 -0.3355 -0.1715  0.7374
   43ILE     HA  669   3.590   3.189   5.220 -0.5157  1.0415  0.9221
   43ILE     CB  670   3.757   3.077   5.153  0.4281  0.3703  0.6813
   43ILE     HB  671   3.860   3.092   5.120  0.8497 -1.5479  1.0331
   43ILE    CG2  672   3.755   2.960   5.254  0.1996  0.4060 -0.0228
   43ILE   HG21  673   3.764   2.864   5.203  0.9711  0.3844  0.1461
   43ILE   HG22  674   3.837   2.953   5.326  0.0756 -1.3153 -0.0086
   43ILE   HG23  675   3.664   2.962   5.314 -0.5575 -0.1899 -1.1187
   43ILE    CG1  676   3.692   3.021   5.022  0.3012  0.2517 -0.0569
   43ILE   HG12  677   3.683   3.098   4.946  2.4148 -0.4643 -1.1209
   43ILE   HG13  678   3.761   2.948   4.978 -0.4992 -0.9564  0.6394
   43ILE    CD1  679   3.555   2.962   5.038  0.1093  1.2757  0.5267
   43ILE   HD11  680   3.546   2.873   5.100  2.3052 -0.0770 -0.9362
   43ILE   HD12  681   3.493   3.042   5.079 -0.2038  1.7537 -0.8256
   43ILE   HD13  682   3.517   2.941   4.938  0.4029 -1.0509  0.8606
   43ILE      C  683   3.760   3.239   5.345 -0.5464  0.0374  0.5748
   43ILE      O  684   3.701   3.217   5.452 -0.4337 -0.2824 -0.3874
   44PHE      N  685   3.879   3.302   5.344 -0.5027 -0.0501 -0.1499
   44PHE      H  686   3.931   3.308   5.258 -3.0457 -2.6371 -2.0425
   44PHE     CA  687   3.944   3.355   5.470  0.4640  0.0719  0.3638
   44PHE     HA  688   3.944   3.274   5.544 -0.4112  0.5638  0.9229
   44PHE     CB  689   4.087   3.397   5.432  0.6214 -0.0849 -0.0792
   44PHE    HB2  690   4.082   3.469   5.350 -0.2447  0.1829  0.1932
   44PHE    HB3  691   4.139   3.444   5.515  0.8281 -0.5398  0.0528
   44PHE     CG  692   4.173   3.282   5.381 -1.6570 -0.3937  0.2855
   44PHE    CD1  693   4.213   3.185   5.477  0.3591 -0.2400  0.4197
   44PHE    HD1  694   4.181   3.188   5.580 -1.2644  0.7029 -0.0874
   44PHE    CE1  695   4.302   3.084   5.432 -0.8041 -0.3351 -0.0162
   44PHE    HE1  696   4.350   3.011   5.496 -1.2798 -2.4531 -1.9356
   44PHE     CZ  697   4.342   3.080   5.298  0.4044  0.6555 -0.1241
   44PHE     HZ  698   4.416   3.006   5.270  0.0103 -0.0891  0.7404
   44PHE    CE2  699   4.296   3.175   5.206 -0.1966  0.0518  0.6970
   44PHE    HE2  700   4.333   3.163   5.105  0.6180 -2.1462  1.1928
   44PHE    CD2  701   4.213   3.277   5.248 -0.0180 -0.0716  0.1254
   44PHE    HD2  702   4.188   3.353   5.176  0.6431 -1.1744 -1.3228
   44PHE      C  703   3.867   3.477   5.528 -0.1354 -0.1033  0.3597
   44PHE      O  704   3.866   3.488   5.648 -0.5200  0.4171 -0.1837
   45VAL      N  705   3.797   3.558   5.448  0.1168  0.5666 -0.0784
   45VAL      H  706   3.773   3.520   5.357 -3.4667  2.1113  0.0711
   45VAL     CA  707   3.725   3.684   5.484  0.3882 -0.1371 -0.5671
   45VAL     HA  708   3.791   3.737   5.553  1.0205  1.2931 -2.2180
   45VAL     CB  709   3.711   3.770   5.360 -0.1674  0.0769 -0.5344
   45VAL     HB  710   3.668   3.710   5.280  0.0276  0.0217 -0.5981
   45VAL    CG1  711   3.625   3.907   5.374 -0.0664  0.4302  0.1622
   45VAL   HG11  712   3.644   3.971   5.289 -1.1238 -0.1348 -0.5202
   45VAL   HG12  713   3.518   3.894   5.385 -0.2061  0.3718 -1.1996
   45VAL   HG13  714   3.645   3.968   5.462 -3.9003  1.1895  0.6593
   45VAL    CG2  715   3.851   3.826   5.321 -0.0695  0.8119 -0.2633
   45VAL   HG21  716   3.926   3.748   5.310 -0.3023  0.4238  0.8293
   45VAL   HG22  717   3.832   3.862   5.220 -1.4276  0.9872  0.0292
   45VAL   HG23  718   3.878   3.906   5.390 -1.4631 -0.4039  1.8081
   45VAL      C  719   3.598   3.657   5.565  0.5675 -0.0538  0.1511
   45VAL      O  720   3.560   3.730   5.657  0.1128 -0.2093 -0.1041
   46VAL      N  721   3.524   3.554   5.517 -0.1170 -0.0189 -0.2579
   46VAL      H  722   3.546   3.505   5.432  0.0707  1.2312 -0.9605
   46VAL     CA  723   3.413   3.493   5.595 -0.0992  0.4822  0.5707
   46VAL     HA  724   3.347   3.571   5.633  0.9823  1.1436  1.1403
   46VAL     CB  725   3.334   3.408   5.496  0.1442  0.2330 -0.1468
   46VAL     HB  726   3.400   3.333   5.453 -0.0418  0.8400 -1.5448
   46VAL    CG1  727   3.221   3.329   5.572  0.4621 -0.7613  0.1197
   46VAL   HG11  728   3.187   3.373   5.666  1.4899  1.3285 -0.4311
   46VAL   HG12  729   3.132   3.303   5.514  0.5075  0.2273 -0.4076
   46VAL   HG13  730   3.272   3.240   5.609  1.5118 -0.9375 -1.6548
   46VAL    CG2  731   3.268   3.493   5.387 -0.0334 -0.0214 -0.2382
   46VAL   HG21  732   3.204   3.425   5.330  0.5640  0.0008 -0.9515
   46VAL   HG22  733   3.204   3.573   5.424  1.4340  0.9070  0.3774
   46VAL   HG23  734   3.335   3.544   5.318 -1.8940  1.4754 -1.0569
   46VAL      C  735   3.469   3.427   5.724  0.2316  0.0210  0.5372
   46VAL      O  736   3.413   3.451   5.832 -0.2218  0.4270  0.5632
   47SER      N  737   3.582   3.360   5.721 -0.1663 -0.1415  0.6653
   47SER      H  738   3.622   3.343   5.629 -1.5113  1.1754 -0.2052
   47SER     CA  739   3.653   3.303   5.835  0.9863  0.6259 -0.1860
   47SER     HA  740   3.573   3.242   5.878 -0.1502  1.5119 -0.9597
   47SER     CB  741   3.767   3.213   5.794 -0.5040  0.3297  0.5101
   47SER    HB2  742   3.751   3.152   5.705 -0.2523  1.0479 -0.0373
   47SER    HB3  743   3.843   3.282   5.757 -2.3685  1.7241 -0.8655
   47SER     OG  744   3.823   3.131   5.896 -0.1824 -0.2620  0.2288
   47SER     HG  745   3.904   3.175   5.922  0.3872 -0.7973 -0.5734
   47SER      C  746   3.683   3.409   5.944  0.6792 -0.5238 -0.0805
   47SER      O  747   3.647   3.391   6.059 -0.3806 -0.2841  0.4797
   48LEU      N  748   3.742   3.523   5.904 -0.1287 -0.4098 -0.2766
   48LEU      H  749   3.776   3.530   5.810  0.1784 -0.6331 -0.1815
   48LEU     CA  750   3.772   3.641   5.991  1.0802 -1.0188 -0.0002
   48LEU     HA  751   3.824   3.612   6.082  1.0835 -0.4660  0.1816
   48LEU     CB  752   3.866   3.734   5.913 -0.2466  0.4369 -0.4717
   48LEU    HB2  753   3.957   3.678   5.894 -1.4519 -1.2692 -1.4504
   48LEU    HB3  754   3.815   3.755   5.819  2.3158 -2.1294 -2.5685
   48LEU     CG  755   3.905   3.867   5.985 -0.2562  1.1865  0.0589
   48LEU     HG  756   3.815   3.925   6.007  1.3517  3.2102  1.9335
   48LEU    CD1  757   3.983   3.839   6.118 -0.3749  0.0701  0.5049
   48LEU   HD11  758   4.073   3.781   6.100 -0.4214  0.0498  0.3356
   48LEU   HD12  759   3.993   3.933   6.172 -0.7314  0.5403 -0.2499
   48LEU   HD13  760   3.914   3.780   6.180 -2.1219  0.8647 -0.6187
   48LEU    CD2  761   4.000   3.959   5.904 -1.1081 -0.5838 -0.1035
   48LEU   HD21  762   3.951   3.981   5.810 -0.9576 -1.7211 -0.4566
   48LEU   HD22  763   4.017   4.057   5.949 -2.6437 -0.9343  1.3382
   48LEU   HD23  764   4.093   3.913   5.871 -1.0215 -0.1186 -0.5194
   48LEU      C  765   3.645   3.713   6.034 -0.2570 -0.8585 -0.2919
   48LEU      O  766   3.630   3.741   6.155  0.0831  0.4979  0.4357
   49ALA      N  767   3.540   3.726   5.948 -0.4233 -0.7003 -0.7922
   49ALA      H  768   3.553   3.710   5.849 -0.0435 -0.5890 -0.7643
   49ALA     CA  769   3.412   3.775   5.995  0.1139  0.0485 -0.3020
   49ALA     HA  770   3.433   3.872   6.039  1.2293  0.3832 -1.5008
   49ALA     CB  771   3.326   3.805   5.878  0.4829 -0.1887 -0.6449
   49ALA    HB1  772   3.304   3.708   5.831  1.3055 -0.2308 -0.9682
   49ALA    HB2  773   3.235   3.858   5.904  1.4526  2.1438 -1.7301
   49ALA    HB3  774   3.377   3.863   5.801 -1.1103  0.8026 -0.9822
   49ALA      C  775   3.340   3.686   6.096 -0.4740  0.6241  0.4145
   49ALA      O  776   3.274   3.741   6.179 -0.3132  0.0817  0.5292
   50VAL      N  777   3.359   3.553   6.100  0.2804 -0.4029  0.4753
   50VAL      H  778   3.409   3.507   6.026 -0.6227  0.7290 -0.9035
   50VAL     CA  779   3.306   3.479   6.213 -0.0883  0.3646 -0.3690
   50VAL     HA  780   3.203   3.514   6.221  0.1500  1.0021 -0.0206
   50VAL     CB  781   3.313   3.325   6.185 -0.2418  0.0464 -0.0357
   50VAL     HB  782   3.418   3.302   6.165  0.1899  2.7149 -1.3502
   50VAL    CG1  783   3.270   3.238   6.306  0.1915 -0.1862  0.0186
   50VAL   HG11  784   3.244   3.135   6.278  1.8535 -1.2285  2.0020
   50VAL   HG12  785   3.358   3.222   6.368 -0.6705  1.3173  1.6903
   50VAL   HG13  786   3.187   3.278   6.364  0.5267  1.1638 -0.3955
   50VAL    CG2  787   3.218   3.285   6.072  0.3265 -0.1062 -0.1114
   50VAL   HG21  788   3.241   3.182   6.044  1.4097  0.1670 -0.2339
   50VAL   HG22  789   3.115   3.305   6.102  0.1657 -0.5511 -0.3490
   50VAL   HG23  790   3.229   3.340   5.979 -0.1350  0.1397 -0.0287
   50VAL      C  791   3.388   3.507   6.345 -0.4820 -0.3081  0.0443
   50VAL      O  792   3.325   3.502   6.449 -0.0904  0.3948 -0.2567
   51ALA      N  793   3.515   3.545   6.347 -0.2206 -0.3929 -0.7355
   51ALA      H  794   3.548   3.587   6.261  0.5840  0.3695 -0.0834
   51ALA     CA  795   3.600   3.570   6.457  0.5073 -0.2185 -0.4599
   51ALA     HA  796   3.586   3.484   6.523 -1.1513  1.8660  2.1441
   51ALA     CB  797   3.744   3.574   6.409 -0.2165 -0.2718 -0.1948
   51ALA    HB1  798   3.765   3.666   6.354  1.1843 -0.6118 -0.2608
   51ALA    HB2  799   3.799   3.577   6.503 -1.8331  1.3040  0.7476
   51ALA    HB3  800   3.765   3.493   6.339 -0.0781 -0.9665  0.6355
   51ALA      C  801   3.550   3.687   6.549  0.1817 -0.3189 -0.2577
   51ALA      O  802   3.545   3.673   6.670 -0.3426 -0.4350 -0.7040
   52ASP      N  803   3.504   3.797   6.494 -0.4322  0.0956  0.0032
   52ASP      H  804   3.530   3.805   6.397  0.7535 -0.0607  0.2806
   52ASP     CA  805   3.433   3.903   6.562 -0.0313  0.0869 -0.3785
   52ASP     HA  806   3.495   3.949   6.639  0.0992 -0.9616  0.1610
   52ASP     CB  807   3.403   4.011   6.460  0.1344  0.4574 -0.1129
   52ASP    HB2  808   3.366   3.971   6.365 -1.2632  2.0761 -0.3076
   52ASP    HB3  809   3.331   4.078   6.508 -0.4246  1.4491 -2.2078
   52ASP     CG  810   3.519   4.094   6.425 -0.6359 -0.0657  0.2151
   52ASP    OD1  811   3.497   4.192   6.348  0.4309  0.2118 -0.3315
   52ASP    OD2  812   3.626   4.079   6.491 -0.4578  0.0471 -0.3959
   52ASP      C  813   3.302   3.856   6.625  0.2814 -0.2094  0.4606
   52ASP      O  814   3.269   3.896   6.735 -0.0821 -0.2546 -0.1414
   53LEU      N  815   3.221   3.778   6.553  0.5550  0.0694 -0.0137
   53LEU      H  816   3.255   3.761   6.459  3.0802 -0.2208  0.8582
   53LEU     CA  817   3.087   3.733   6.590 -0.4703  0.6452 -0.2280
   53LEU     HA  818   3.023   3.819   6.610 -2.9092 -1.1322  0.1256
   53LEU     CB  819   3.022   3.659   6.481 -0.2170  0.1608  0.3192
   53LEU    HB2  820   3.094   3.592   6.434 -0.5699  0.6290 -0.9161
   53LEU    HB3  821   2.940   3.599   6.521  0.2917 -0.4548  0.4499
   53LEU     CG  822   2.959   3.755   6.367 -1.2087 -0.2561  0.7524
   53LEU     HG  823   3.042   3.806   6.318 -1.1794 -1.5809 -0.6731
   53LEU    CD1  824   2.907   3.667   6.258 -0.0532  0.2935 -0.7343
   53LEU   HD11  825   2.835   3.596   6.296  0.5279 -0.6984 -1.4387
   53LEU   HD12  826   2.879   3.732   6.175  1.1758  0.4256 -1.0779
   53LEU   HD13  827   2.984   3.605   6.211  0.2124 -0.4065  0.5919
   53LEU    CD2  828   2.862   3.859   6.420  0.8502  0.0527 -0.2872
   53LEU   HD21  829   2.794   3.902   6.346 -0.9980  0.9198  1.8057
   53LEU   HD22  830   2.799   3.804   6.489 -1.1945  3.9636  1.3075
   53LEU   HD23  831   2.912   3.939   6.475  0.9087  0.6639 -1.2111
   53LEU      C  832   3.100   3.643   6.720  0.8395 -0.7092  1.1227
   53LEU      O  833   3.013   3.659   6.804  0.4328  0.3437 -0.1739
   54VAL      N  834   3.202   3.562   6.740 -0.6330  0.0140  0.4338
   54VAL      H  835   3.264   3.557   6.661  1.3489  1.1847  1.8360
   54VAL     CA  836   3.230   3.481   6.860 -0.0367 -0.3899 -0.3958
   54VAL     HA  837   3.160   3.397   6.853 -1.4019  0.5320  1.3489
   54VAL     CB  838   3.375   3.421   6.858  0.2878 -0.2670 -0.1679
   54VAL     HB  839   3.453   3.497   6.863 -0.8067  0.8999 -0.2450
   54VAL    CG1  840   3.385   3.320   6.970  0.2942  0.1249  0.0707
   54VAL   HG11  841   3.487   3.280   6.968 -0.5535 -2.1955 -0.2846
   54VAL   HG12  842   3.371   3.374   7.063 -0.4135  0.2921 -0.1309
   54VAL   HG13  843   3.310   3.244   6.951 -0.7989  1.6895 -2.2795
   54VAL    CG2  844   3.403   3.343   6.730 -0.4321  0.1013  0.3312
   54VAL   HG21  845   3.443   3.403   6.648  0.5239 -0.5040  0.3391
   54VAL   HG22  846   3.474   3.263   6.749 -0.5423 -0.4931 -1.5981
   54VAL   HG23  847   3.310   3.297   6.697 -0.4107 -1.2513  1.9965
   54VAL      C  848   3.200   3.550   6.999 -0.4170 -0.8471 -0.0760
   54VAL      O  849   3.135   3.489   7.085 -0.5484  0.0902  0.6757
   55VAL      N  850   3.238   3.679   7.011  0.0503  0.0489  0.0983
   55VAL      H  851   3.266   3.720   6.923  0.1853 -0.2161  0.0201
   55VAL     CA  852   3.218   3.762   7.131  0.0233 -0.1985 -0.0298
   55VAL     HA  853   3.206   3.683   7.205  0.2157  0.4592  0.7096
   55VAL     CB  854   3.345   3.848   7.163 -0.3108  1.1929  0.0306
   55VAL     HB  855   3.330   3.918   7.245  1.5868 -0.1085  1.5835
   55VAL    CG1  856   3.452   3.751   7.216  0.1693  0.3421  1.0065
   55VAL   HG11  857   3.548   3.801   7.234  1.1929 -0.6694 -1.2096
   55VAL   HG12  858   3.418   3.707   7.310  1.3097 -0.1337  1.2171
   55VAL   HG13  859   3.470   3.677   7.137  1.4876  1.3093  0.3472
   55VAL    CG2  860   3.394   3.918   7.040  0.3156  0.1165  0.9325
   55VAL   HG21  861   3.313   3.975   6.994 -0.3626 -2.3868 -1.1813
   55VAL   HG22  862   3.462   4.001   7.062 -1.0127  2.0252 -1.6154
   55VAL   HG23  863   3.434   3.844   6.971 -2.2495 -0.1580 -0.3485
   55VAL      C  864   3.096   3.852   7.132 -0.4540 -0.0964 -0.0173
   55VAL      O  865   3.030   3.868   7.234 -0.5766 -0.0716 -0.2504
   56ALA      N  866   3.068   3.911   7.018 -0.0238  0.2903  0.1824
   56ALA      H  867   3.127   3.904   6.936 -0.7365  1.5209 -0.4743
   56ALA     CA  868   2.947   3.994   7.010 -0.2975  0.2176 -0.1577
   56ALA     HA  869   2.952   4.069   7.089 -0.0990  0.3310 -0.2768
   56ALA     CB  870   2.954   4.075   6.881  0.2127 -0.8708 -0.0421
   56ALA    HB1  871   2.936   4.021   6.788  2.6279  0.4939 -1.3867
   56ALA    HB2  872   2.889   4.163   6.886 -3.1853 -3.1228 -1.4060
   56ALA    HB3  873   3.053   4.118   6.870 -1.4384  3.6683  0.5683
   56ALA      C  874   2.817   3.914   7.043  0.5440 -0.1398  0.2606
   56ALA      O  875   2.721   3.970   7.091 -0.1499 -0.0234 -0.5826
   57ILE      N  876   2.813   3.783   7.026 -0.1490 -0.0465 -0.6008
   57ILE      H  877   2.891   3.731   6.988 -0.9156 -1.3505 -0.4287
   57ILE     CA  878   2.684   3.713   7.040  0.2823 -0.5572 -0.1494
   57ILE     HA  879   2.605   3.779   7.002  1.3965 -0.2058 -1.9609
   57ILE     CB  880   2.698   3.602   6.935  0.0171 -0.2417 -0.5307
   57ILE     HB  881   2.747   3.651   6.851  1.2513  1.5929  1.1811
   57ILE    CG2  882   2.791   3.480   6.976  0.0535 -0.5040  0.1544
   57ILE   HG21  883   2.871   3.524   7.036 -0.5948  1.7194 -0.5095
   57ILE   HG22  884   2.742   3.396   7.025 -1.3846 -1.2301 -2.3536
   57ILE   HG23  885   2.840   3.437   6.888 -3.1121 -1.9116 -1.0876
   57ILE    CG1  886   2.562   3.542   6.882 -0.8594  0.2453  0.2121
   57ILE   HG12  887   2.494   3.509   6.961  0.1250  1.0088  1.4189
   57ILE   HG13  888   2.515   3.629   6.835  1.6671  0.6235 -1.8217
   57ILE    CD1  889   2.586   3.425   6.782 -0.3224 -0.9089 -0.3600
   57ILE   HD11  890   2.486   3.404   6.744 -2.0479  2.5261  1.7034
   57ILE   HD12  891   2.653   3.454   6.701  1.2360  0.5569  1.3672
   57ILE   HD13  892   2.610   3.336   6.839 -2.2833 -0.6337  0.9971
   57ILE      C  893   2.638   3.664   7.179 -0.8185  0.1105 -0.4371
   57ILE      O  894   2.523   3.656   7.210  0.9809 -0.0296 -0.1387
   58TYR      N  895   2.730   3.658   7.269 -0.5261  0.2380  0.1029
   58TYR      H  896   2.820   3.689   7.233 -0.3651 -0.9136 -0.5339
   58TYR     CA  897   2.717   3.619   7.408  0.4617  0.1205  0.1515
   58TYR     HA  898   2.619   3.651   7.443  0.3545 -2.4999  2.5970
   58TYR     CB  899   2.693   3.466   7.424 -0.3553 -0.7253  0.5940
   58TYR    HB2  900   2.596   3.450   7.377 -1.4147  2.1285  1.5845
   58TYR    HB3  901   2.767   3.423   7.356  0.0426  0.9300 -0.0815
   58TYR     CG  902   2.700   3.413   7.565 -0.2408 -0.3956  0.8578
   58TYR    CD1  903   2.584   3.400   7.646 -0.2797 -0.3419 -0.4961
   58TYR    HD1  904   2.486   3.418   7.606 -0.5264 -1.4736 -0.4495
   58TYR    CE1  905   2.601   3.359   7.782  0.1891 -0.1452  0.0328
   58TYR    HE1  906   2.510   3.362   7.840  0.1486  0.6191 -0.0571
   58TYR     CZ  907   2.732   3.320   7.833  1.1080 -0.0771 -0.0222
   58TYR     OH  908   2.738   3.270   7.963  0.7315 -0.6133  0.5449
   58TYR     HH  909   2.651   3.255   8.001 -1.0025  0.3787 -2.6499
   58TYR    CE2  910   2.851   3.345   7.755 -0.0268 -0.0160 -0.9416
   58TYR    HE2  911   2.948   3.320   7.796 -0.3675  1.5157  0.9088
   58TYR    CD2  912   2.830   3.383   7.620 -0.1977  0.5369  0.6778
   58TYR    HD2  913   2.915   3.392   7.553 -0.6932  1.4697  0.1491
   58TYR      C  914   2.821   3.680   7.509  0.1414  0.0008 -0.3788
   58TYR      O  915   2.784   3.743   7.604  0.0451  0.0979 -0.6542
   59PRO      N  916   2.956   3.670   7.488 -0.1094  0.1100 -0.6340
   59PRO     CD  917   3.026   3.573   7.407 -0.1678  0.4266 -0.5606
   59PRO    HD2  918   3.057   3.628   7.318  2.3301  1.3412  0.7791
   59PRO    HD3  919   2.970   3.499   7.350  1.0160 -0.6629 -0.3691
   59PRO     CG  920   3.161   3.548   7.471 -0.0792 -0.1916  0.0083
   59PRO    HG2  921   3.239   3.512   7.404  2.1639  0.7349  1.9882
   59PRO    HG3  922   3.148   3.472   7.549  1.1919 -1.9693 -1.4507
   59PRO     CB  923   3.189   3.687   7.525  0.6502 -0.0700 -0.2079
   59PRO    HB2  924   3.226   3.754   7.448  2.2277  0.3828  0.8803
   59PRO    HB3  925   3.261   3.688   7.606 -0.0490  0.9182  0.4128
   59PRO     CA  926   3.056   3.730   7.584  0.4272  0.2724  0.3653
   59PRO     HA  927   3.042   3.681   7.680 -1.3334  1.2526  0.6486
   59PRO      C  928   3.041   3.879   7.611 -0.1760 -0.5298  0.6816
   59PRO      O  929   3.036   3.921   7.724  1.0583 -0.1284  0.1557
   60TYR      N  930   3.033   3.963   7.506  0.3657  0.3619  0.0587
   60TYR      H  931   3.058   3.925   7.417 -1.7276 -3.7969  1.0050
   60TYR     CA  932   3.002   4.112   7.524 -0.1702 -0.4877 -0.0152
   60TYR     HA  933   3.077   4.152   7.593 -0.9681  1.0205  0.0334
   60TYR     CB  934   3.038   4.199   7.401  0.0520 -0.5689  0.5782
   60TYR    HB2  935   2.975   4.160   7.321  1.4271  0.7559 -1.2193
   60TYR    HB3  936   3.009   4.300   7.428  1.9243 -0.4775  2.5739
   60TYR     CG  937   3.181   4.210   7.352 -0.2983  0.0992  0.0854
   60TYR    CD1  938   3.295   4.203   7.439 -0.1548  0.7849  0.4951
   60TYR    HD1  939   3.280   4.193   7.546  0.2417 -0.6163  0.4433
   60TYR    CE1  940   3.422   4.215   7.383  0.2850 -0.0339 -0.1322
   60TYR    HE1  941   3.501   4.216   7.457  0.7989  0.3711 -0.6703
   60TYR     CZ  942   3.439   4.241   7.242 -0.5339  0.5655 -1.0529
   60TYR     OH  943   3.564   4.247   7.187 -0.3433  0.0434 -0.1900
   60TYR     HH  944   3.563   4.289   7.100 -1.8252  1.8894  0.6377
   60TYR    CE2  945   3.324   4.251   7.159  0.1714 -1.0048  0.0738
   60TYR    HE2  946   3.334   4.272   7.054  1.4615  2.3830  0.7398
   60TYR    CD2  947   3.196   4.238   7.216 -0.0015  0.2247  0.4352
   60TYR    HD2  948   3.104   4.239   7.160  0.0392  0.8598  0.3743
   60TYR      C  949   2.861   4.151   7.585  0.6912  0.1767  0.3882
   60TYR      O  950   2.864   4.231   7.678 -0.1040 -0.0892 -0.1946
   61PRO      N  951   2.752   4.076   7.547 -0.9378 -0.3232  0.0924
   61PRO     CD  952   2.731   4.011   7.417 -0.3453  0.0391  0.0774
   61PRO    HD2  953   2.775   3.912   7.425  0.1236  0.3304  1.2984
   61PRO    HD3  954   2.784   4.060   7.336 -0.7636 -3.4811 -2.5708
   61PRO     CG  955   2.577   4.008   7.398 -0.3202 -0.6640 -0.7385
   61PRO    HG2  956   2.563   3.910   7.352  0.5792 -0.5664 -1.2468
   61PRO    HG3  957   2.534   4.085   7.334  1.0483  0.2751 -0.5781
   61PRO     CB  958   2.525   4.018   7.540  0.0971  0.1589  0.1368
   61PRO    HB2  959   2.521   3.919   7.585  1.8205  0.4238  0.9598
   61PRO    HB3  960   2.430   4.071   7.547  1.5691  3.0555 -0.1529
   61PRO     CA  961   2.630   4.102   7.608 -0.4852 -0.1071 -0.5636
   61PRO     HA  962   2.603   4.207   7.596 -0.1126  0.3601  2.1630
   61PRO      C  963   2.634   4.066   7.755 -0.0077 -0.6758 -0.8641
   61PRO      O  964   2.567   4.128   7.838  0.3090 -0.1383 -0.5670
   62LEU      N  965   2.723   3.975   7.791 -0.0851 -0.5957 -0.5338
   62LEU      H  966   2.766   3.927   7.714  0.5132 -1.7598  0.4801
   62LEU     CA  967   2.757   3.933   7.932  0.9800  0.1811 -0.7754
   62LEU     HA  968   2.664   3.922   7.986  0.7995  0.9630 -0.9112
   62LEU     CB  969   2.825   3.794   7.928 -0.0494  0.3539 -0.0976
   62LEU    HB2  970   2.771   3.725   7.862 -0.2849 -0.1968  0.6617
   62LEU    HB3  971   2.926   3.817   7.894  0.2196 -0.0947  0.3794
   62LEU     CG  972   2.835   3.706   8.052 -0.4755  0.0228  0.0988
   62LEU     HG  973   2.865   3.766   8.137  0.7878 -0.1408 -0.2188
   62LEU    CD1  974   2.701   3.637   8.084 -0.3375  0.9409  0.4708
   62LEU   HD11  975   2.705   3.570   8.170 -0.0791 -0.1199 -0.3372
   62LEU   HD12  976   2.623   3.710   8.104 -1.2990  0.0498  0.0497
   62LEU   HD13  977   2.680   3.586   7.990  2.1264  0.4323  0.1038
   62LEU    CD2  978   2.945   3.609   8.037  0.2292  0.1018 -0.0632
   62LEU   HD21  979   3.043   3.658   8.032  0.4546 -0.1416  1.4868
   62LEU   HD22  980   2.949   3.549   8.128  0.7565  1.5623  0.9237
   62LEU   HD23  981   2.920   3.543   7.954  0.2940 -0.3348  0.2627
   62LEU      C  982   2.840   4.038   8.008  0.8240  0.1916 -0.0581
   62LEU      O  983   2.823   4.052   8.131 -0.1608 -0.0822  0.1066
   63VAL      N  984   2.930   4.107   7.942  0.0542  0.2437  0.3473
   63VAL      H  985   2.910   4.112   7.843 -0.9800 -1.8440  0.3863
   63VAL     CA  986   3.011   4.215   7.993  0.3988 -0.3133  0.2859
   63VAL     HA  987   3.069   4.194   8.083  1.8219 -0.1281 -0.5721
   63VAL     CB  988   3.120   4.275   7.898  0.1085  0.3050  0.5180
   63VAL     HB  989   3.084   4.290   7.796  0.4635 -1.6786  0.0670
   63VAL    CG1  990   3.186   4.401   7.968  0.6467 -0.0725  0.4904
   63VAL   HG11  991   3.222   4.377   8.068  1.2978 -0.4003  0.1824
   63VAL   HG12  992   3.274   4.429   7.910  0.0596 -1.0125 -0.9117
   63VAL   HG13  993   3.115   4.482   7.986  0.8415 -0.0420  1.1450
   63VAL    CG2  994   3.229   4.168   7.871 -0.1183 -0.5092 -0.6516
   63VAL   HG21  995   3.229   4.112   7.965  0.8546  1.9495  0.9362
   63VAL   HG22  996   3.215   4.107   7.782  1.0571  1.8722 -2.5776
   63VAL   HG23  997   3.331   4.207   7.873  1.0290 -3.2600 -0.2173
   63VAL      C  998   2.917   4.330   8.029 -1.0282 -0.3849 -0.2093
   63VAL      O  999   2.929   4.376   8.145  0.1922 -0.7192 -0.2604
   64LEU      N 1000   2.827   4.376   7.942  0.5894  0.7045  0.1826
   64LEU      H 1001   2.818   4.332   7.851  0.3711  1.8881 -0.3796
   64LEU     CA 1002   2.717   4.467   7.979 -0.8003  0.1215  0.6327
   64LEU     HA 1003   2.757   4.565   8.005 -2.4167  1.1188 -0.4620
   64LEU     CB 1004   2.622   4.475   7.852  0.8156 -0.3290 -0.1269
   64LEU    HB2 1005   2.593   4.374   7.821 -1.3857 -0.5337  2.2925
   64LEU    HB3 1006   2.534   4.532   7.879  2.8510  2.1264  1.8982
   64LEU     CG 1007   2.676   4.541   7.724 -0.1480  0.0672  0.1319
   64LEU     HG 1008   2.748   4.469   7.685 -2.1957 -1.7225 -0.5849
   64LEU    CD1 1009   2.564   4.571   7.616  0.5023  0.4601 -0.6316
   64LEU   HD11 1010   2.505   4.650   7.661  2.4344  1.6015 -0.0105
   64LEU   HD12 1011   2.605   4.609   7.522  1.0647  2.2290  0.3029
   64LEU   HD13 1012   2.504   4.482   7.598  0.5406  0.7588 -2.4302
   64LEU    CD2 1013   2.755   4.666   7.749 -0.2129 -0.5566 -0.2726
   64LEU   HD21 1014   2.754   4.730   7.661 -3.0835  1.7047  1.1968
   64LEU   HD22 1015   2.706   4.722   7.830  0.3093  1.8547 -1.5173
   64LEU   HD23 1016   2.857   4.636   7.770  0.7815  2.4969 -0.2481
   64LEU      C 1017   2.638   4.429   8.098  0.7922  0.0374  0.2362
   64LEU      O 1018   2.604   4.512   8.181 -0.0629  0.2599  0.2826
   65MET      N 1019   2.606   4.299   8.113  0.0072 -0.4877 -0.8332
   65MET      H 1020   2.645   4.232   8.048  1.0447  1.0663 -1.8834
   65MET     CA 1021   2.523   4.249   8.226 -0.6253  0.1309  0.5648
   65MET     HA 1022   2.435   4.313   8.226 -0.6089  0.2343 -1.8853
   65MET     CB 1023   2.485   4.102   8.212  0.3221  0.2619 -0.3440
   65MET    HB2 1024   2.422   4.078   8.127  1.2604 -1.5029 -0.5806
   65MET    HB3 1025   2.570   4.037   8.191 -1.1211 -1.1176 -2.1994
   65MET     CG 1026   2.402   4.057   8.332 -0.1549  0.5876  0.3515
   65MET    HG2 1027   2.479   4.030   8.404  0.1491  0.6860  0.0671
   65MET    HG3 1028   2.333   4.134   8.366  0.0969  0.8359  0.3114
   65MET     SD 1029   2.302   3.906   8.327  0.3074  0.3587 -0.2269
   65MET     CE 1030   2.434   3.791   8.365 -0.0491 -0.0512  0.3358
   65MET    HE1 1031   2.489   3.765   8.275  0.2023  0.7780  0.2361
   65MET    HE2 1032   2.501   3.828   8.442  0.4437 -2.2851  1.0235
   65MET    HE3 1033   2.396   3.694   8.397  1.3117 -1.1859 -1.3054
   65MET      C 1034   2.603   4.276   8.365  0.1759 -0.3569 -0.7830
   65MET      O 1035   2.544   4.328   8.461  0.1616 -0.1216  0.1274
   66SER      N 1036   2.733   4.250   8.366 -0.0737 -0.4401  0.3498
   66SER      H 1037   2.765   4.215   8.277 -2.0900 -0.7760 -0.2818
   66SER     CA 1038   2.820   4.282   8.477 -0.1025  0.4633 -0.7214
   66SER     HA 1039   2.781   4.232   8.566 -1.2571  2.2856 -0.1408
   66SER     CB 1040   2.957   4.218   8.460  0.3344 -0.7630 -0.0508
   66SER    HB2 1041   3.005   4.249   8.367  0.8081  2.1351  1.0380
   66SER    HB3 1042   3.026   4.240   8.542 -0.3334  0.8710  0.1023
   66SER     OG 1043   2.941   4.079   8.448  1.0065 -0.1157  0.2891
   66SER     HG 1044   3.014   4.051   8.393 -1.1799 -0.9372 -2.4376
   66SER      C 1045   2.834   4.432   8.502  0.6631  0.0624  0.0464
   66SER      O 1046   2.838   4.473   8.616  0.0745  0.2136 -0.2355
   67ILE      N 1047   2.831   4.515   8.393 -0.0009 -0.0151 -0.2951
   67ILE      H 1048   2.829   4.471   8.303  1.3809 -0.2711 -0.2297
   67ILE     CA 1049   2.823   4.666   8.415 -0.2673  0.3432 -0.3003
   67ILE     HA 1050   2.901   4.702   8.483 -3.1779  3.1194  1.8859
   67ILE     CB 1051   2.835   4.746   8.286 -0.2979 -0.0633  0.0306
   67ILE     HB 1052   2.758   4.709   8.218 -0.4559 -1.0745  0.7283
   67ILE    CG2 1053   2.804   4.894   8.311  0.0159  1.0935  0.3907
   67ILE   HG21 1054   2.822   4.956   8.223 -0.8972  2.0281  0.8460
   67ILE   HG22 1055   2.697   4.912   8.324 -0.0519  2.6442 -1.8027
   67ILE   HG23 1056   2.867   4.933   8.391  0.4576  0.7403  0.2191
   67ILE    CG1 1057   2.976   4.730   8.216  0.7357  0.1948 -0.2287
   67ILE   HG12 1058   3.051   4.774   8.283  0.1576  0.0395  0.5329
   67ILE   HG13 1059   2.999   4.624   8.208  0.4969  0.1307 -0.0628
   67ILE    CD1 1060   2.967   4.788   8.080 -0.0522  0.0889  0.5334
   67ILE   HD11 1061   3.058   4.763   8.026  1.0041  0.2154  2.1684
   67ILE   HD12 1062   2.879   4.756   8.025 -0.0910  0.4713  0.3645
   67ILE   HD13 1063   2.967   4.897   8.076  1.5200  0.0862 -0.3953
   67ILE      C 1064   2.690   4.700   8.485 -0.0492  0.7970 -0.1833
   67ILE      O 1065   2.687   4.766   8.588  0.1035  0.4910  0.0902
   68PHE      N 1066   2.577   4.649   8.436 -0.8972 -0.7355 -0.6099
   68PHE      H 1067   2.589   4.605   8.346  3.5893 -0.0399 -0.5633
   68PHE     CA 1068   2.449   4.658   8.495  0.5298 -0.0145  0.2176
   68PHE     HA 1069   2.420   4.763   8.494 -1.5441 -0.3851 -4.3008
   68PHE     CB 1070   2.345   4.582   8.405  0.6657 -0.0469  0.0544
   68PHE    HB2 1071   2.362   4.601   8.299  1.4811  0.2009  0.2212
   68PHE    HB3 1072   2.368   4.478   8.427  1.1493  0.0355 -0.0299
   68PHE     CG 1073   2.205   4.609   8.443 -0.7624 -0.2219  0.2419
   68PHE    CD1 1074   2.139   4.694   8.354 -0.5707  0.4055  0.2601
   68PHE    HD1 1075   2.189   4.730   8.265  0.8975  0.6639  1.1462
   68PHE    CE1 1076   2.008   4.724   8.381  0.1810 -0.2660  0.3253
   68PHE    HE1 1077   1.952   4.768   8.300 -1.4366 -3.5160 -0.4767
   68PHE     CZ 1078   1.947   4.681   8.498 -0.0079 -0.1838 -0.5811
   68PHE     HZ 1079   1.848   4.714   8.527 -0.1370  0.9374 -2.1529
   68PHE    CE2 1080   2.014   4.602   8.588  0.6263  0.7445 -0.1301
   68PHE    HE2 1081   1.960   4.566   8.674  0.7849 -0.6006 -0.5695
   68PHE    CD2 1082   2.142   4.554   8.553  0.3873  0.3670 -0.3022
   68PHE    HD2 1083   2.190   4.481   8.616 -2.3850 -0.8698  0.5057
   68PHE      C 1084   2.444   4.613   8.644 -1.1873 -0.7068  1.1489
   68PHE      O 1085   2.401   4.690   8.726  0.1146 -1.2544 -0.3259
   69ASN      N 1086   2.480   4.488   8.676  0.2497  0.1871  0.0174
   69ASN      H 1087   2.489   4.429   8.595  0.0456  1.4965 -0.9959
   69ASN     CA 1088   2.486   4.440   8.810 -0.3396  0.1737  0.4203
   69ASN     HA 1089   2.399   4.470   8.868  2.2505  1.8936  3.7957
   69ASN     CB 1090   2.510   4.281   8.800 -0.3455 -0.7543 -0.4218
   69ASN    HB2 1091   2.599   4.268   8.738 -0.8559 -0.4367 -1.2418
   69ASN    HB3 1092   2.543   4.242   8.896  1.5204  0.3447 -0.5817
   69ASN     CG 1093   2.406   4.189   8.749 -0.0849 -0.0839  0.1393
   69ASN    OD1 1094   2.287   4.222   8.758 -0.2427 -0.3775 -0.3410
   69ASN    ND2 1095   2.445   4.068   8.708  0.3226  0.8385  0.4014
   69ASN   HD21 1096   2.366   4.005   8.697 -1.3790  2.8354  0.4969
   69ASN   HD22 1097   2.542   4.040   8.709  0.0089 -0.3658  2.0365
   69ASN      C 1098   2.599   4.509   8.893 -0.5694  0.2940  0.5446
   69ASN      O 1099   2.606   4.473   9.007  0.2439 -0.5155  0.2969
   70ASN      N 1100   2.696   4.582   8.835  0.0360 -0.4297 -0.2423
   70ASN      H 1101   2.674   4.607   8.739 -2.1629 -0.8122  0.1107
   70ASN     CA 1102   2.814   4.642   8.892  0.5026  0.5882  0.7805
   70ASN     HA 1103   2.867   4.684   8.807 -1.0938 -0.0538 -0.5839
   70ASN     CB 1104   2.769   4.756   8.987  0.4627  0.7542 -0.4854
   70ASN    HB2 1105   2.700   4.825   8.939 -0.3002 -1.1998 -2.3542
   70ASN    HB3 1106   2.717   4.724   9.077 -0.9617  2.1173 -0.7881
   70ASN     CG 1107   2.886   4.842   9.028  0.3600 -1.0943  0.6302
   70ASN    OD1 1108   2.982   4.868   8.960  0.3496  0.5306  0.2832
   70ASN    ND2 1109   2.883   4.894   9.149 -0.5944  0.9075 -0.4859
   70ASN   HD21 1110   2.963   4.950   9.174  0.7402 -1.0807 -0.0846
   70ASN   HD22 1111   2.796   4.902   9.200 -0.3238 -1.7559  0.5689
   70ASN      C 1112   2.904   4.534   8.946 -0.2439  0.5545 -0.8593
   70ASN      O 1113   2.958   4.544   9.055 -0.2386  0.0571 -0.6631
   71GLY      N 1114   2.923   4.422   8.878 -0.0307 -0.4774 -0.3527
   71GLY      H 1115   2.886   4.417   8.784  2.3254 -0.9503 -1.3091
   71GLY     CA 1116   2.999   4.303   8.929 -0.1551  0.0708 -0.1452
   71GLY    HA2 1117   3.104   4.319   8.903  0.1418  1.6315  1.7585
   71GLY    HA3 1118   3.002   4.295   9.037  2.8839  1.8144  0.0205
   71GLY      C 1119   2.973   4.164   8.868  0.9447 -0.0496  0.0643
   71GLY      O 1120   2.884   4.148   8.781 -0.2218  0.0174 -0.2395
   72TRP      N 1121   3.057   4.064   8.901  0.4683  0.1815 -0.1032
   72TRP      H 1122   3.124   4.074   8.976 -0.7969 -2.3529  1.5124
   72TRP     CA 1123   3.041   3.923   8.850 -0.2864 -0.3278 -0.6069
   72TRP     HA 1124   3.007   3.923   8.746  1.5024 -0.0425 -1.2385
   72TRP     CB 1125   3.170   3.845   8.845  0.3349 -0.2814  0.0324
   72TRP    HB2 1126   3.237   3.905   8.784  0.5083 -0.8806 -0.3810
   72TRP    HB3 1127   3.225   3.836   8.939  0.5202  1.2623  0.0941
   72TRP     CG 1128   3.159   3.707   8.791  0.2119 -0.4715 -0.3294
   72TRP    CD1 1129   3.155   3.593   8.857 -0.4869  0.6745 -0.3012
   72TRP    HD1 1130   3.171   3.580   8.963 -1.4989 -0.2023 -0.2315
   72TRP    NE1 1131   3.149   3.489   8.765 -0.6697 -0.3793 -0.1112
   72TRP    HE1 1132   3.152   3.393   8.797 -0.2941  0.0317  1.1794
   72TRP    CE2 1133   3.128   3.538   8.636 -0.1011 -0.1676 -0.5022
   72TRP    CZ2 1134   3.096   3.477   8.517 -0.3483 -0.3823 -0.4712
   72TRP    HZ2 1135   3.092   3.369   8.515  0.4209 -0.4386  0.6672
   72TRP    CH2 1136   3.086   3.557   8.402 -0.4540  0.3233  0.0485
   72TRP    HH2 1137   3.078   3.507   8.307 -0.3813  0.9447 -0.2911
   72TRP    CZ3 1138   3.094   3.698   8.413  0.2421  0.4786  0.3275
   72TRP    HZ3 1139   3.075   3.762   8.328  1.9515  0.0598 -0.4051
   72TRP    CE3 1140   3.126   3.756   8.535 -0.4319 -0.5420  0.4764
   72TRP    HE3 1141   3.148   3.862   8.530 -0.1903 -0.6480 -2.1273
   72TRP    CD2 1142   3.133   3.679   8.655 -0.5015 -0.5392  0.6461
   72TRP      C 1143   2.931   3.848   8.933  0.3399  0.0599 -0.7032
   72TRP      O 1144   2.958   3.787   9.036  0.1643  0.0029 -0.1381
   73ASN      N 1145   2.807   3.840   8.894  0.5168  0.1899  0.2657
   73ASN      H 1146   2.782   3.874   8.802 -1.3333 -1.1306  0.2174
   73ASN     CA 1147   2.701   3.771   8.967 -0.5139  0.5264  0.3657
   73ASN     HA 1148   2.729   3.778   9.072  1.2586  3.0511 -0.1783
   73ASN     CB 1149   2.571   3.842   8.945 -0.3157  0.4119  0.2600
   73ASN    HB2 1150   2.556   3.870   8.841  1.9398  1.2819  0.1112
   73ASN    HB3 1151   2.494   3.775   8.983 -0.4184  0.6506  0.4821
   73ASN     CG 1152   2.558   3.972   9.028 -0.3891 -0.3065 -0.1281
   73ASN    OD1 1153   2.652   4.032   9.081  0.3545  0.0249 -0.2187
   73ASN    ND2 1154   2.436   4.028   9.054 -0.0526  0.0587 -0.1639
   73ASN   HD21 1155   2.418   4.105   9.117  0.7248  0.2412 -0.1588
   73ASN   HD22 1156   2.355   3.986   9.011 -0.4352  0.9403 -0.3328
   73ASN      C 1157   2.688   3.621   8.942  0.5087  0.5107 -0.3630
   73ASN      O 1158   2.649   3.549   9.035 -0.2144 -0.9556  0.0794
   74LEU      N 1159   2.724   3.575   8.820  0.2219  0.7177 -0.3846
   74LEU      H 1160   2.762   3.630   8.744  0.1175  1.7402  0.2965
   74LEU     CA 1161   2.716   3.433   8.786  0.0203 -0.7909  0.0338
   74LEU     HA 1162   2.620   3.403   8.829 -0.1269  3.3638  3.3493
   74LEU     CB 1163   2.722   3.422   8.631  0.0753  0.1200 -0.0411
   74LEU    HB2 1164   2.808   3.473   8.589 -1.6531  2.3071 -1.1255
   74LEU    HB3 1165   2.722   3.315   8.609  0.9283 -0.1964  1.3371
   74LEU     CG 1166   2.601   3.485   8.556 -0.2390  0.1966 -0.2071
   74LEU     HG 1167   2.584   3.589   8.582  1.1826  0.8330 -1.7200
   74LEU    CD1 1168   2.611   3.474   8.409  0.1373  0.0516  1.0366
   74LEU   HD11 1169   2.515   3.501   8.364  0.3837 -0.4916  0.1616
   74LEU   HD12 1170   2.698   3.535   8.382  0.5217 -0.2016  1.6742
   74LEU   HD13 1171   2.643   3.372   8.387 -0.7342 -0.0423  0.1459
   74LEU    CD2 1172   2.479   3.412   8.600 -0.1100  0.3867  0.1211
   74LEU   HD21 1173   2.497   3.308   8.574 -0.4973 -0.2281  2.1307
   74LEU   HD22 1174   2.460   3.426   8.707  0.0881 -1.6856  0.4697
   74LEU   HD23 1175   2.390   3.443   8.545 -0.5140 -0.2284  0.4129
   74LEU      C 1176   2.821   3.342   8.857  0.1441 -0.8156  0.3914
   74LEU      O 1177   2.916   3.392   8.918 -0.1390 -0.7994  0.0453
   75GLY      N 1178   2.797   3.215   8.837 -0.0464 -0.0036 -0.4276
   75GLY      H 1179   2.705   3.183   8.812 -1.5741  3.1419  0.6949
   75GLY     CA 1180   2.904   3.116   8.845  0.4869 -0.4156 -0.2958
   75GLY    HA2 1181   2.914   3.093   8.951 -0.3320 -3.2812 -0.7440
   75GLY    HA3 1182   2.875   3.022   8.796 -0.0448 -0.3269 -0.1567
   75GLY      C 1183   3.038   3.146   8.770  0.7811  0.2874  0.5076
   75GLY      O 1184   3.033   3.183   8.652 -0.0182  0.8063  0.4275
   76TYR      N 1185   3.144   3.089   8.824 -0.0668  0.2418 -0.0013
   76TYR      H 1186   3.140   3.027   8.904  0.6596 -1.5733 -1.2946
   76TYR     CA 1187   3.280   3.096   8.763  0.0661 -0.1518  1.0753
   76TYR     HA 1188   3.294   3.200   8.734 -0.7211 -0.2080  0.4362
   76TYR     CB 1189   3.385   3.076   8.876 -0.0932  0.1522 -0.3705
   76TYR    HB2 1190   3.377   3.160   8.946  0.9816  0.1305 -0.2173
   76TYR    HB3 1191   3.364   2.982   8.926  0.2910  0.6444  0.7530
   76TYR     CG 1192   3.520   3.070   8.824 -1.4355 -0.2800 -0.1496
   76TYR    CD1 1193   3.592   3.187   8.782 -0.1966 -0.4666  0.6483
   76TYR    HD1 1194   3.553   3.288   8.778  1.0568  0.0422  0.6601
   76TYR    CE1 1195   3.722   3.181   8.718 -0.0725  0.1281 -0.4145
   76TYR    HE1 1196   3.759   3.269   8.667  2.0173 -0.4439  0.0470
   76TYR     CZ 1197   3.793   3.060   8.716  0.2072  0.4559 -0.0929
   76TYR     OH 1198   3.914   3.045   8.653 -0.4072  0.0708  0.5781
   76TYR     HH 1199   3.935   3.126   8.607 -0.0951 -0.5821 -0.4615
   76TYR    CE2 1200   3.730   2.941   8.773 -0.1278 -0.3487 -0.0309
   76TYR    HE2 1201   3.782   2.847   8.762  1.6031  0.3648  1.5041
   76TYR    CD2 1202   3.601   2.951   8.834 -0.3021  0.1331 -0.0862
   76TYR    HD2 1203   3.554   2.856   8.856 -1.5200  0.5024 -0.9732
   76TYR      C 1204   3.284   3.013   8.634  0.0698 -0.7884  0.4536
   76TYR      O 1205   3.356   3.048   8.542  0.1790  0.2148  0.0773
   77LEU      N 1206   3.194   2.914   8.612  0.3513  0.1377  0.1229
   77LEU      H 1207   3.138   2.875   8.688  0.3675  0.4197  0.2802
   77LEU     CA 1208   3.195   2.840   8.483  0.3768 -0.1676 -0.0132
   77LEU     HA 1209   3.291   2.790   8.470 -0.4223 -1.3589 -1.6112
   77LEU     CB 1210   3.089   2.729   8.503 -0.2184  0.1304  0.9219
   77LEU    HB2 1211   3.124   2.658   8.578  0.6257 -0.2912  0.1565
   77LEU    HB3 1212   2.998   2.779   8.534 -1.3478 -0.0317 -1.8402
   77LEU     CG 1213   3.056   2.645   8.370  0.8197  0.2001 -0.8464
   77LEU     HG 1214   3.026   2.720   8.297 -0.8266  1.0868  0.6719
   77LEU    CD1 1215   3.178   2.559   8.333  1.1309  0.3581  0.2161
   77LEU   HD11 1216   3.264   2.616   8.296  0.1485  1.5162 -0.3483
   77LEU   HD12 1217   3.203   2.504   8.424 -0.9367 -2.5732 -0.8530
   77LEU   HD13 1218   3.150   2.483   8.261 -1.0974  0.7116  0.6462
   77LEU    CD2 1219   2.942   2.545   8.396  0.0105 -0.4891 -0.5540
   77LEU   HD21 1220   2.973   2.460   8.457  1.3802 -0.9022 -1.7692
   77LEU   HD22 1221   2.853   2.593   8.435  0.2413  0.8388 -1.5955
   77LEU   HD23 1222   2.918   2.512   8.295 -1.8720 -0.2039 -0.2374
   77LEU      C 1223   3.169   2.936   8.357  0.4207 -0.1663 -0.4271
   77LEU      O 1224   3.241   2.938   8.257 -0.4304 -0.3461 -0.3201
   78HIE      N 1225   3.078   3.031   8.371 -0.6130  0.0817 -0.5280
   78HIE      H 1226   3.023   3.039   8.455 -0.9913 -0.8458 -0.6763
   78HIE     CA 1227   3.049   3.131   8.268  0.3338 -0.0766  0.7627
   78HIE     HA 1228   3.042   3.078   8.172 -0.1485 -0.5959  1.0767
   78HIE     CB 1229   2.910   3.199   8.294  0.2311 -0.9042  0.3955
   78HIE    HB2 1230   2.916   3.256   8.387  1.6770 -2.5749  1.3886
   78HIE    HB3 1231   2.896   3.266   8.209 -0.8379  0.6139  1.6967
   78HIE     CG 1232   2.796   3.103   8.303  0.3459 -0.0379 -0.0822
   78HIE    ND1 1233   2.749   3.010   8.210  0.6905 -0.8246  0.7132
   78HIE    CE1 1234   2.681   2.915   8.275 -0.1109 -1.0132 -0.4393
   78HIE    HE1 1235   2.645   2.824   8.230  0.2995 -0.7592 -1.3080
   78HIE    NE2 1236   2.670   2.950   8.406  0.0334  0.9181 -0.8159
   78HIE    HE2 1237   2.632   2.895   8.482 -0.9367 -1.0239 -2.6009
   78HIE    CD2 1238   2.756   3.054   8.424  0.9052  0.8184 -0.4468
   78HIE    HD2 1239   2.801   3.086   8.517 -1.5113  2.8256  0.1475
   78HIE      C 1240   3.169   3.225   8.237  0.4013 -0.3511  0.2069
   78HIE      O 1241   3.170   3.281   8.131  0.1233  0.2125  0.2035
   79CYX      N 1242   3.257   3.246   8.334  0.2749 -0.3638 -0.1078
   79CYX      H 1243   3.246   3.188   8.417  1.0342 -0.0514  0.2229
   79CYX     CA 1244   3.370   3.329   8.330  0.2778 -0.3261  0.1728
   79CYX     HA 1245   3.346   3.424   8.283  0.6496 -0.7680 -0.9533
   79CYX     CB 1246   3.416   3.351   8.475 -0.0253 -0.9003  0.6957
   79CYX    HB2 1247   3.340   3.398   8.537 -0.1243  0.9890 -0.7893
   79CYX    HB3 1248   3.454   3.260   8.524 -0.0231 -1.4821 -0.3660
   79CYX     SG 1249   3.542   3.474   8.503  0.0645 -0.3826 -0.0165
   79CYX      C 1250   3.483   3.259   8.258 -0.3763  0.3078 -0.2873
   79CYX      O 1251   3.544   3.314   8.167  0.1170 -0.4486  0.1460
   80GLN      N 1252   3.495   3.127   8.291 -0.4895  0.6036  0.3748
   80GLN      H 1253   3.443   3.092   8.370  0.7396  1.3428  1.5386
   80GLN     CA 1254   3.585   3.035   8.218 -0.1963  0.0305  0.4655
   80GLN     HA 1255   3.687   3.073   8.225  1.4637 -3.5808 -1.2691
   80GLN     CB 1256   3.595   2.896   8.284 -0.0796 -0.0471  0.0826
   80GLN    HB2 1257   3.497   2.850   8.292 -0.0090 -0.0862  0.8406
   80GLN    HB3 1258   3.661   2.835   8.223  2.1817  2.3913 -0.1158
   80GLN     CG 1259   3.659   2.897   8.426 -0.2078 -0.2974  0.0713
   80GLN    HG2 1260   3.762   2.931   8.422  0.0001 -0.9429 -0.1929
   80GLN    HG3 1261   3.597   2.957   8.493 -1.1724 -1.4828  0.2822
   80GLN     CD 1262   3.648   2.763   8.488 -0.0805  0.8618  0.2205
   80GLN    OE1 1263   3.542   2.702   8.502 -0.6260  0.6399 -0.5467
   80GLN    NE2 1264   3.766   2.710   8.524 -0.1428 -0.1360  0.4993
   80GLN   HE21 1265   3.762   2.619   8.569 -0.2658 -1.2953 -1.7119
   80GLN   HE22 1266   3.856   2.755   8.517 -0.1219 -0.1876  0.4328
   80GLN      C 1267   3.548   3.029   8.067  0.4532  0.3315  0.3359
   80GLN      O 1268   3.631   3.052   7.983  0.0474 -0.5037  0.2144
   81VAL      N 1269   3.413   3.017   8.038 -0.2623  0.6613 -0.5468
   81VAL      H 1270   3.349   2.995   8.113 -0.9145  1.9970 -0.6800
   81VAL     CA 1271   3.367   2.997   7.899  0.7642  0.3922  0.5644
   81VAL     HA 1272   3.427   2.923   7.846 -1.5399 -0.9212 -0.3473
   81VAL     CB 1273   3.223   2.949   7.896  0.4505  0.4156  0.5434
   81VAL     HB 1274   3.161   3.005   7.965 -1.0992 -1.0446  0.3977
   81VAL    CG1 1275   3.148   2.966   7.758 -0.7529 -0.3177 -0.4747
   81VAL   HG11 1276   3.137   3.073   7.741  0.8645 -0.0741 -0.1776
   81VAL   HG12 1277   3.186   2.907   7.674 -1.8513  0.6119 -1.6584
   81VAL   HG13 1278   3.041   2.944   7.763 -0.9952  1.0369  2.9501
   81VAL    CG2 1279   3.216   2.795   7.929  0.6386  0.5597 -0.2088
   81VAL   HG21 1280   3.285   2.747   7.861 -0.8770 -1.7623 -0.2006
   81VAL   HG22 1281   3.254   2.782   8.031  0.6922  0.9080 -0.1800
   81VAL   HG23 1282   3.118   2.749   7.914 -0.4714  2.1359  1.5573
   81VAL      C 1283   3.375   3.130   7.823 -0.3001 -0.4638 -0.3736
   81VAL      O 1284   3.440   3.138   7.717  0.3332 -0.2249 -0.1032
   82SER      N 1285   3.335   3.243   7.885  0.2881 -0.4371  0.3473
   82SER      H 1286   3.283   3.231   7.971 -0.6175  0.6671 -0.0255
   82SER     CA 1287   3.334   3.375   7.818  0.2686 -1.4359  0.1080
   82SER     HA 1288   3.290   3.377   7.718  1.7281  2.2175 -0.6127
   82SER     CB 1289   3.244   3.474   7.907 -0.1224 -0.0983 -0.2523
   82SER    HB2 1290   3.262   3.572   7.861  1.2815  0.4078  1.2803
   82SER    HB3 1291   3.140   3.441   7.906  0.1186 -0.8463 -0.6630
   82SER     OG 1292   3.286   3.487   8.035 -0.1473 -0.7106 -0.1462
   82SER     HG 1293   3.245   3.410   8.076 -0.2781 -1.1159 -1.0181
   82SER      C 1294   3.478   3.425   7.792  1.2992  0.1541 -0.1338
   82SER      O 1295   3.506   3.475   7.681  0.0585 -0.0378  0.1161
   83GLY      N 1296   3.562   3.408   7.897 -0.5615 -0.0176  0.5030
   83GLY      H 1297   3.537   3.360   7.982  0.9046 -2.3963 -0.3070
   83GLY     CA 1298   3.706   3.424   7.892  0.5057 -0.6352 -0.2174
   83GLY    HA2 1299   3.734   3.529   7.888 -0.1220 -0.4800 -0.8399
   83GLY    HA3 1300   3.747   3.387   7.986  0.7166  1.0788  0.4005
   83GLY      C 1301   3.772   3.349   7.781 -0.1173 -0.0741 -0.1144
   83GLY      O 1302   3.853   3.402   7.705  0.4534  0.1675  0.6713
   84PHE      N 1303   3.732   3.221   7.760 -0.1927  0.5429 -0.1328
   84PHE      H 1304   3.658   3.186   7.819  1.8186  2.2575  3.7785
   84PHE     CA 1305   3.799   3.134   7.665  0.5567 -0.5405 -0.3601
   84PHE     HA 1306   3.907   3.143   7.675  0.3921  2.0840 -0.1398
   84PHE     CB 1307   3.749   2.990   7.688  0.3175 -0.1121 -0.3724
   84PHE    HB2 1308   3.778   2.967   7.790 -0.4199  1.5522  0.2612
   84PHE    HB3 1309   3.641   2.979   7.685  0.2012  0.5452  0.7267
   84PHE     CG 1310   3.814   2.892   7.596 -0.4845 -0.2060  0.0368
   84PHE    CD1 1311   3.946   2.844   7.636 -0.4869 -1.1160  0.7569
   84PHE    HD1 1312   3.998   2.879   7.724  0.7619  1.9912 -1.0641
   84PHE    CE1 1313   4.004   2.741   7.560  0.0076 -0.0329  0.4935
   84PHE    HE1 1314   4.095   2.693   7.593  0.7225  0.2085 -1.0469
   84PHE     CZ 1315   3.938   2.692   7.450  0.2372  0.5893  0.2678
   84PHE     HZ 1316   3.980   2.612   7.391  0.2325  0.9843 -0.2826
   84PHE    CE2 1317   3.813   2.750   7.407 -0.0536 -0.5623 -0.1363
   84PHE    HE2 1318   3.773   2.714   7.314 -1.1809 -0.7777  0.4269
   84PHE    CD2 1319   3.756   2.857   7.475  0.1321  0.2300  0.5252
   84PHE    HD2 1320   3.673   2.918   7.442 -0.5185 -0.1798  1.3763
   84PHE      C 1321   3.757   3.178   7.523  0.8454  0.0486 -0.6808
   84PHE      O 1322   3.835   3.200   7.431  0.4241 -0.0347  0.2493
   85LEU      N 1323   3.629   3.211   7.500  0.9659 -0.2244  0.1357
   85LEU      H 1324   3.570   3.185   7.578  0.6462  0.4970  0.1387
   85LEU     CA 1325   3.567   3.267   7.381  0.2371  0.8777  0.2997
   85LEU     HA 1326   3.585   3.194   7.302 -0.9363  1.5370 -0.6128
   85LEU     CB 1327   3.413   3.282   7.380  0.7795  0.2957  0.1967
   85LEU    HB2 1328   3.383   3.339   7.468 -0.6130  0.6335 -0.4753
   85LEU    HB3 1329   3.384   3.332   7.287  0.4434  0.2070  0.2511
   85LEU     CG 1330   3.348   3.138   7.391 -0.2297 -0.1434  0.1904
   85LEU     HG 1331   3.390   3.085   7.476  0.0106  1.1757  0.9258
   85LEU    CD1 1332   3.201   3.159   7.412 -0.1632  0.2262  0.3184
   85LEU   HD11 1333   3.169   3.232   7.338  0.1333 -0.9775 -1.0511
   85LEU   HD12 1334   3.153   3.061   7.416  0.9060 -0.2825  0.9982
   85LEU   HD13 1335   3.184   3.201   7.511 -1.9731  1.0143 -0.2863
   85LEU    CD2 1336   3.372   3.045   7.269  0.8162 -0.7477 -0.6357
   85LEU   HD21 1337   3.325   3.095   7.185  0.8319  2.6671  1.2200
   85LEU   HD22 1338   3.476   3.013   7.263  0.3904 -2.3379 -0.0576
   85LEU   HD23 1339   3.315   2.953   7.285 -0.3786 -0.2423 -1.8451
   85LEU      C 1340   3.639   3.397   7.338 -0.4229  0.7194  0.1078
   85LEU      O 1341   3.666   3.413   7.217 -0.0087  0.0602  0.4519
   86MET      N 1342   3.676   3.480   7.436  0.3999  0.4869  0.7586
   86MET      H 1343   3.643   3.464   7.530 -0.3833  0.9302  0.5611
   86MET     CA 1344   3.758   3.606   7.428  0.4963 -0.1331 -0.5254
   86MET     HA 1345   3.733   3.657   7.335  0.1364 -0.0383 -0.3779
   86MET     CB 1346   3.726   3.688   7.548 -0.0940 -0.0564  0.0175
   86MET    HB2 1347   3.721   3.622   7.634 -2.1132  0.7393  0.5664
   86MET    HB3 1348   3.805   3.760   7.572  1.8508 -1.0742 -2.7755
   86MET     CG 1349   3.593   3.754   7.535 -0.2384 -0.2329  0.0621
   86MET    HG2 1350   3.610   3.838   7.467  4.3858 -0.7796  0.2549
   86MET    HG3 1351   3.521   3.683   7.496 -1.0111  0.8890 -0.6283
   86MET     SD 1352   3.545   3.821   7.692  0.1313 -0.0012 -0.1410
   86MET     CE 1353   3.541   4.007   7.660  0.4989 -0.4676  0.6343
   86MET    HE1 1354   3.521   4.022   7.554  1.9145 -0.7479  0.3075
   86MET    HE2 1355   3.456   4.046   7.716  2.8006  3.7257  1.5971
   86MET    HE3 1356   3.633   4.061   7.682  0.6521  0.0555 -1.1507
   86MET      C 1357   3.908   3.578   7.413  0.3127  0.6747  0.0386
   86MET      O 1358   3.978   3.669   7.376 -0.0516 -0.2549 -0.2554
   87GLY      N 1359   3.955   3.460   7.433  0.5720  0.1899  0.5002
   87GLY      H 1360   3.902   3.394   7.488  0.2926 -0.5869 -0.6651
   87GLY     CA 1361   4.085   3.415   7.379  0.7317 -0.4558  0.1794
   87GLY    HA2 1362   4.164   3.489   7.389  0.7887 -0.7266  2.1245
   87GLY    HA3 1363   4.129   3.332   7.434  0.7193  0.8177  2.2292
   87GLY      C 1364   4.082   3.377   7.227  0.3436 -0.2840 -0.1497
   87GLY      O 1365   4.170   3.411   7.150 -0.2202 -0.6482  0.0161
   88LEU      N 1366   3.979   3.309   7.185 -0.0250  0.1132 -0.3654
   88LEU      H 1367   3.912   3.280   7.254 -0.0357  0.5865 -0.1709
   88LEU     CA 1368   3.948   3.267   7.045 -0.3728  0.3006  0.1368
   88LEU     HA 1369   4.043   3.224   7.016 -0.7142 -0.5463  0.2514
   88LEU     CB 1370   3.836   3.163   7.033 -0.2260  0.0097 -0.1037
   88LEU    HB2 1371   3.742   3.212   7.060 -0.4760 -0.0295 -0.8734
   88LEU    HB3 1372   3.818   3.143   6.927 -4.4246  0.4862  0.3228
   88LEU     CG 1373   3.849   3.034   7.117 -0.1498 -0.3815  0.0656
   88LEU     HG 1374   3.864   3.075   7.217  1.8225  0.0747 -0.3637
   88LEU    CD1 1375   3.721   2.956   7.107  0.1755 -0.2862  0.4958
   88LEU   HD11 1376   3.710   2.912   7.008 -3.0080  1.7126 -0.2160
   88LEU   HD12 1377   3.712   2.881   7.185  0.2968 -0.2353  0.5579
   88LEU   HD13 1378   3.635   3.023   7.119 -0.6411 -0.6472 -2.4568
   88LEU    CD2 1379   3.971   2.947   7.079  0.2471  0.5635  0.1458
   88LEU   HD21 1380   3.973   2.846   7.120  1.2528  0.6488  0.3283
   88LEU   HD22 1381   3.965   2.931   6.971 -0.1998  0.6754  0.1495
   88LEU   HD23 1382   4.069   2.987   7.102  0.4608 -0.3090  0.7811
   88LEU      C 1383   3.923   3.377   6.947 -0.7742 -0.1145  0.0975
   88LEU      O 1384   3.984   3.379   6.840  0.3619  0.1544  1.1034
   89SER      N 1385   3.825   3.462   6.979 -0.0025  0.8197 -0.5316
   89SER      H 1386   3.767   3.457   7.061  1.9351  0.7585  0.9125
   89SER     CA 1387   3.804   3.579   6.893  0.6152 -0.4823 -0.2397
   89SER     HA 1388   3.757   3.548   6.799 -0.7146  0.9967 -0.0985
   89SER     CB 1389   3.690   3.663   6.953 -0.8659 -0.3984 -0.0426
   89SER    HB2 1390   3.653   3.732   6.876  1.3930  1.8907  0.7583
   89SER    HB3 1391   3.619   3.588   6.984  0.6780 -1.2759  1.5058
   89SER     OG 1392   3.736   3.730   7.069  0.5589  0.0898  0.1486
   89SER     HG 1393   3.767   3.819   7.049 -0.0498  0.4530  0.7707
   89SER      C 1394   3.930   3.661   6.862 -0.0793  0.1140  0.6562
   89SER      O 1395   3.958   3.689   6.744 -0.8917 -0.5631  0.0237
   90VAL      N 1396   3.998   3.688   6.972  0.2551  0.8140  0.3220
   90VAL      H 1397   3.956   3.663   7.060  1.8890 -2.1370  0.3675
   90VAL     CA 1398   4.123   3.763   6.971  0.6205 -0.1823  0.5726
   90VAL     HA 1399   4.096   3.856   6.922 -1.4625  0.9097  3.4702
   90VAL     CB 1400   4.178   3.804   7.113 -0.5055  0.1595  0.2532
   90VAL     HB 1401   4.203   3.711   7.165  0.7927 -0.1475 -0.8444
   90VAL    CG1 1402   4.314   3.872   7.107  0.4316  0.2453 -0.2114
   90VAL   HG11 1403   4.357   3.852   7.206 -0.4631 -0.1114  0.1100
   90VAL   HG12 1404   4.388   3.828   7.041  1.6218  1.6793  0.1011
   90VAL   HG13 1405   4.305   3.980   7.100 -2.1821  0.2340  1.7183
   90VAL    CG2 1406   4.080   3.907   7.180  0.5396  0.2988 -0.2925
   90VAL   HG21 1407   4.128   3.938   7.273 -1.0302 -3.5648  2.0507
   90VAL   HG22 1408   4.065   3.993   7.115  0.5547  0.7476  0.2932
   90VAL   HG23 1409   3.987   3.860   7.212 -0.6136  2.2947 -0.5240
   90VAL      C 1410   4.228   3.696   6.880 -0.4771 -0.7676  0.9968
   90VAL      O 1411   4.262   3.754   6.776 -0.5956 -0.4087  0.3679
   91ILE      N 1412   4.269   3.575   6.921  0.2661 -0.0492 -0.0734
   91ILE      H 1413   4.229   3.541   7.007  0.4808 -0.5045 -0.1542
   91ILE     CA 1414   4.386   3.510   6.857  0.0004  0.0426 -0.3682
   91ILE     HA 1415   4.461   3.589   6.851  0.6111 -0.4922  0.0493
   91ILE     CB 1416   4.442   3.401   6.948  0.3530 -0.4182  0.4921
   91ILE     HB 1417   4.364   3.334   6.982 -0.7528 -0.0239 -1.1356
   91ILE    CG2 1418   4.547   3.304   6.888  0.3272 -0.1089 -0.7110
   91ILE   HG21 1419   4.497   3.239   6.816 -0.7460 -1.6377  1.3007
   91ILE   HG22 1420   4.627   3.361   6.840  0.9991 -0.5117 -0.0853
   91ILE   HG23 1421   4.584   3.239   6.968  1.9704  1.0065 -0.5272
   91ILE    CG1 1422   4.497   3.464   7.082 -0.8446  0.2506 -0.1522
   91ILE   HG12 1423   4.421   3.508   7.146  0.5244  0.3704  1.4574
   91ILE   HG13 1424   4.546   3.385   7.139 -1.5247 -0.3910 -0.4457
   91ILE    CD1 1425   4.586   3.588   7.062  0.0470 -0.0262 -0.3155
   91ILE   HD11 1426   4.655   3.559   6.983  1.2854  1.3861  0.2053
   91ILE   HD12 1427   4.537   3.677   7.022 -0.7280  0.2743  1.1972
   91ILE   HD13 1428   4.649   3.620   7.145 -0.3761  0.4505 -0.1738
   91ILE      C 1429   4.358   3.456   6.714  0.0181  0.0810 -0.5548
   91ILE      O 1430   4.441   3.471   6.629  0.1993  0.2519  0.2568
   92GLY      N 1431   4.235   3.417   6.694  0.3190 -0.0813 -0.2088
   92GLY      H 1432   4.174   3.413   6.774  0.9553  1.7229  0.4121
   92GLY     CA 1433   4.171   3.393   6.574  0.4610 -0.1304  0.1405
   92GLY    HA2 1434   4.207   3.302   6.525  2.6557  1.2397 -0.9367
   92GLY    HA3 1435   4.063   3.390   6.589  0.3956 -1.9751 -0.4849
   92GLY      C 1436   4.172   3.513   6.476 -0.8309 -0.2740 -0.2592
   92GLY      O 1437   4.185   3.494   6.358  0.1723  0.4298 -0.2032
   93SER      N 1438   4.162   3.635   6.526  0.2005 -0.2812  0.4379
   93SER      H 1439   4.130   3.653   6.620 -1.0608  1.2381 -0.2350
   93SER     CA 1440   4.154   3.751   6.434 -0.1030  0.2947  0.3134
   93SER     HA 1441   4.086   3.715   6.357  0.1204  1.0605 -0.2562
   93SER     CB 1442   4.102   3.875   6.506 -0.8957 -0.3626 -1.0647
   93SER    HB2 1443   4.162   3.894   6.595 -2.3356  0.1508 -0.1677
   93SER    HB3 1444   4.102   3.961   6.439 -0.9698 -2.2717 -3.6868
   93SER     OG 1445   3.967   3.852   6.541 -0.0009  0.0535  0.3492
   93SER     HG 1446   3.958   3.788   6.612 -0.0549  1.0222  1.2388
   93SER      C 1447   4.293   3.781   6.376  0.4210  0.4282 -0.0316
   93SER      O 1448   4.298   3.808   6.259  0.2188  0.0905  0.5808
   94ILE      N 1449   4.404   3.765   6.452 -0.5400 -0.3363  0.3755
   94ILE      H 1450   4.394   3.740   6.549  1.6499 -0.6642  0.5657
   94ILE     CA 1451   4.542   3.793   6.411  0.1028  0.8005 -0.2081
   94ILE     HA 1452   4.526   3.875   6.341 -5.9866 -0.5913 -1.0108
   94ILE     CB 1453   4.622   3.842   6.531 -0.2769  0.0069 -0.2972
   94ILE     HB 1454   4.583   3.940   6.560 -0.5811 -0.2724  0.2513
   94ILE    CG2 1455   4.612   3.752   6.658  0.1632  0.3743  0.0060
   94ILE   HG21 1456   4.656   3.655   6.636  0.1065  0.6071 -1.1867
   94ILE   HG22 1457   4.667   3.802   6.738  1.5161 -0.3064 -0.4591
   94ILE   HG23 1458   4.506   3.743   6.681 -0.2368  1.7481 -1.1612
   94ILE    CG1 1459   4.780   3.858   6.507  0.1987  0.4305  0.2194
   94ILE   HG12 1460   4.823   3.896   6.600  0.7594 -1.2669  0.6942
   94ILE   HG13 1461   4.818   3.756   6.510 -2.3628 -0.5945  2.8693
   94ILE    CD1 1462   4.823   3.956   6.399 -0.1942 -0.1668  0.1197
   94ILE   HD11 1463   4.820   3.910   6.300  0.7937 -1.8305  0.8353
   94ILE   HD12 1464   4.762   4.046   6.404 -0.4129 -0.2912 -0.2414
   94ILE   HD13 1465   4.927   3.988   6.401 -0.4633  0.9101 -1.1871
   94ILE      C 1466   4.598   3.664   6.337  0.3029 -0.8851  0.0741
   94ILE      O 1467   4.678   3.677   6.240 -0.1613  0.3730 -0.2858
   95PHE      N 1468   4.548   3.551   6.370  0.2682  0.0629  0.0249
   95PHE      H 1469   4.496   3.545   6.456  0.6602 -0.4422  0.2248
   95PHE     CA 1470   4.572   3.436   6.281 -0.6929  0.5944  0.3180
   95PHE     HA 1471   4.677   3.444   6.253 -0.5958 -0.8054  0.2029
   95PHE     CB 1472   4.557   3.305   6.362  0.1042  0.2494  0.0148
   95PHE    HB2 1473   4.455   3.299   6.400  0.5053 -1.1155  0.9086
   95PHE    HB3 1474   4.569   3.221   6.293 -1.9592  1.1768 -1.5976
   95PHE     CG 1475   4.659   3.263   6.461  0.2403 -0.0921  0.5850
   95PHE    CD1 1476   4.639   3.148   6.537  0.1574  0.3924 -0.9168
   95PHE    HD1 1477   4.567   3.074   6.505  0.7595  0.0642 -1.5361
   95PHE    CE1 1478   4.724   3.112   6.643 -0.3492  0.5384 -0.4908
   95PHE    HE1 1479   4.701   3.032   6.712  0.5323  0.0847 -0.7043
   95PHE     CZ 1480   4.819   3.207   6.686 -0.2984  0.3504  0.4057
   95PHE     HZ 1481   4.877   3.187   6.775 -3.2047  0.3812  2.4630
   95PHE    CE2 1482   4.849   3.323   6.611 -0.1049  0.3659  0.7826
   95PHE    HE2 1483   4.918   3.398   6.646  0.2385  1.3864 -1.8573
   95PHE    CD2 1484   4.765   3.350   6.504  0.3091 -0.2176  0.8152
   95PHE    HD2 1485   4.777   3.441   6.447  1.5082 -1.2000 -0.6111
   95PHE      C 1486   4.484   3.436   6.149  0.7787 -0.3701 -0.1726
   95PHE      O 1487   4.538   3.404   6.046 -0.0967  0.0344 -0.1647
   96ASN      N 1488   4.355   3.468   6.151  0.2724 -0.3840 -0.7786
   96ASN      H 1489   4.315   3.500   6.238  1.0602 -2.9357  0.6343
   96ASN     CA 1490   4.288   3.471   6.022  0.0513  0.0578 -0.2671
   96ASN     HA 1491   4.309   3.382   5.962  1.5056  1.2111 -1.5494
   96ASN     CB 1492   4.138   3.490   6.051 -0.4611 -0.4520 -0.0813
   96ASN    HB2 1493   4.117   3.566   6.126 -1.0215 -0.1796 -0.5070
   96ASN    HB3 1494   4.080   3.516   5.962  2.1528 -1.2784 -2.1343
   96ASN     CG 1495   4.060   3.362   6.088  0.7473 -0.4748  0.4265
   96ASN    OD1 1496   4.025   3.282   6.004 -0.3052  0.0436  0.1123
   96ASN    ND2 1497   4.027   3.341   6.212 -0.0958 -0.0374 -0.3295
   96ASN   HD21 1498   3.966   3.266   6.240  1.0925 -0.6945  0.6057
   96ASN   HD22 1499   4.064   3.403   6.282  2.8209  0.0992 -1.8173
   96ASN      C 1500   4.338   3.591   5.938  0.5891  0.0462 -0.1424
   96ASN      O 1501   4.345   3.576   5.818 -0.0895  0.1444 -0.0048
   97ILE      N 1502   4.388   3.702   5.996 -0.3377  0.1474  0.1923
   97ILE      H 1503   4.368   3.718   6.094 -0.7391 -0.7252  0.2698
   97ILE     CA 1504   4.463   3.805   5.926  0.5428  0.0591 -0.1265
   97ILE     HA 1505   4.401   3.823   5.837 -1.5479 -0.8756  1.0572
   97ILE     CB 1506   4.462   3.935   6.003 -0.2829 -0.4016 -0.1794
   97ILE     HB 1507   4.497   3.909   6.102 -2.1787 -2.1777  0.0693
   97ILE    CG2 1508   4.562   4.036   5.960  0.1456  0.4716  0.4603
   97ILE   HG21 1509   4.567   4.123   6.025 -0.3154  0.6470  0.2625
   97ILE   HG22 1510   4.666   4.005   5.953 -0.0896 -0.4015  0.6297
   97ILE   HG23 1511   4.528   4.073   5.863 -2.3269 -2.3963  0.0704
   97ILE    CG1 1512   4.320   4.002   6.017  0.6328  0.4201 -0.3283
   97ILE   HG12 1513   4.283   4.047   5.925  2.5608 -0.0849 -1.4019
   97ILE   HG13 1514   4.249   3.923   6.042 -1.0147  2.2659  1.1904
   97ILE    CD1 1515   4.294   4.106   6.134  0.0517  0.1979 -0.4651
   97ILE   HD11 1516   4.190   4.138   6.147 -0.4453 -1.5936  0.3688
   97ILE   HD12 1517   4.320   4.071   6.233  0.8054 -0.3786 -0.8533
   97ILE   HD13 1518   4.359   4.192   6.120  0.2776  0.2662  0.9390
   97ILE      C 1519   4.598   3.763   5.874 -0.5756  0.5989 -0.3739
   97ILE      O 1520   4.629   3.785   5.760 -0.0859 -0.3891  0.2832
   98THR      N 1521   4.676   3.687   5.958  0.1542  0.5673  0.4745
   98THR      H 1522   4.641   3.657   6.049  1.9282  0.4660  1.1578
   98THR     CA 1523   4.795   3.619   5.902 -0.1507  0.9468  0.3257
   98THR     HA 1524   4.863   3.688   5.851 -0.3239 -0.8374 -2.5231
   98THR     CB 1525   4.881   3.542   6.004  0.5137  0.0395  0.7932
   98THR     HB 1526   4.834   3.452   6.043  0.0081  0.0840  0.2894
   98THR    CG2 1527   5.020   3.512   5.948 -0.3327 -0.1428 -0.3020
   98THR   HG21 1528   5.097   3.477   6.017 -0.8943 -0.3275  0.2394
   98THR   HG22 1529   5.008   3.421   5.889  2.6642  0.1483 -1.5645
   98THR   HG23 1530   5.057   3.605   5.903  0.7777  1.1765  3.0467
   98THR    OG1 1531   4.915   3.615   6.118 -0.1899 -0.6687 -0.0511
   98THR    HG1 1532   4.837   3.639   6.168 -0.7011  1.0345 -1.5688
   98THR      C 1533   4.771   3.519   5.789 -0.2212 -0.2156  0.2434
   98THR      O 1534   4.845   3.520   5.688 -0.3187  0.2336  0.4953
   99GLY      N 1535   4.652   3.459   5.782 -0.1956  0.2656 -0.5373
   99GLY      H 1536   4.595   3.460   5.866  1.5162 -2.2661  0.8114
   99GLY     CA 1537   4.599   3.378   5.670 -0.1528  0.4959 -0.0349
   99GLY    HA2 1538   4.671   3.300   5.646  0.3571  1.1535 -0.6786
   99GLY    HA3 1539   4.501   3.339   5.697 -0.0276  0.8877  1.0052
   99GLY      C 1540   4.587   3.467   5.542  0.4646 -0.7408 -0.1529
   99GLY      O 1541   4.641   3.447   5.430 -0.3080 -0.0185  0.2308
  100ILE      N 1542   4.523   3.581   5.563  0.5029 -0.0338 -0.5359
  100ILE      H 1543   4.490   3.604   5.656  0.9995 -1.5479  0.0419
  100ILE     CA 1544   4.481   3.670   5.456 -0.1440 -0.6907  0.4070
  100ILE     HA 1545   4.421   3.624   5.378 -1.3706 -0.7836  1.3563
  100ILE     CB 1546   4.390   3.778   5.504  0.7520  0.0837  0.5525
  100ILE     HB 1547   4.432   3.805   5.600 -0.4599 -0.8040  1.3666
  100ILE    CG2 1548   4.383   3.902   5.419  1.1670 -0.5225  0.0053
  100ILE   HG21 1549   4.315   3.980   5.454  2.6095  1.4241 -1.2381
  100ILE   HG22 1550   4.476   3.956   5.401 -0.5144  2.4958 -0.2994
  100ILE   HG23 1551   4.344   3.874   5.321  0.7211 -2.7360  0.7788
  100ILE    CG1 1552   4.245   3.725   5.514  0.1428 -0.1485  0.4555
  100ILE   HG12 1553   4.190   3.727   5.420  1.1244  2.0769 -0.1240
  100ILE   HG13 1554   4.259   3.618   5.530  0.4534 -0.1746  0.0120
  100ILE    CD1 1555   4.159   3.779   5.623 -0.8267 -0.2684 -0.0022
  100ILE   HD11 1556   4.205   3.777   5.722 -0.0459  0.4382 -0.3402
  100ILE   HD12 1557   4.140   3.884   5.603  1.2620  0.4232  1.3126
  100ILE   HD13 1558   4.065   3.725   5.628 -1.1173  0.1174 -1.1509
  100ILE      C 1559   4.608   3.734   5.388  0.2201 -0.5467 -0.1995
  100ILE      O 1560   4.621   3.736   5.266  0.1449  0.0003  0.5241
  101ALA      N 1561   4.708   3.770   5.468 -0.4370  0.8941  0.6173
  101ALA      H 1562   4.698   3.769   5.569  1.7974  0.8034  0.9027
  101ALA     CA 1563   4.833   3.826   5.425  0.4811  0.0936 -0.1222
  101ALA     HA 1564   4.811   3.902   5.351  3.8618  0.1471 -1.2370
  101ALA     CB 1565   4.924   3.892   5.535  0.3396  0.3784  0.8350
  101ALA    HB1 1566   4.953   3.816   5.608 -0.2650  1.2897  2.0627
  101ALA    HB2 1567   5.009   3.938   5.486  0.7831 -0.8088  0.4699
  101ALA    HB3 1568   4.871   3.968   5.593 -0.1109 -0.4480  1.5380
  101ALA      C 1569   4.909   3.723   5.351 -0.8276  0.1564  0.2101
  101ALA      O 1570   4.969   3.755   5.249  0.3504  0.0033 -0.7695
  102ILE      N 1571   4.924   3.603   5.404  0.2845  0.3762 -0.0189
  102ILE      H 1572   4.894   3.580   5.497  2.2883 -1.3079  0.2908
  102ILE     CA 1573   4.992   3.497   5.325  0.7308  0.2955  0.1648
  102ILE     HA 1574   5.087   3.539   5.293  1.3581 -0.1344  1.3959
  102ILE     CB 1575   5.035   3.376   5.413 -0.4078 -0.5366 -0.1752
  102ILE     HB 1576   4.955   3.328   5.469 -0.2244 -0.9718 -0.2819
  102ILE    CG2 1577   5.107   3.271   5.323  0.1792  0.3441  0.0323
  102ILE   HG21 1578   5.116   3.181   5.383 -0.0145 -0.2746 -0.8441
  102ILE   HG22 1579   5.050   3.251   5.233  0.3113  1.4923 -0.3248
  102ILE   HG23 1580   5.201   3.307   5.282  2.0328 -1.7569  2.1832
  102ILE    CG1 1581   5.132   3.421   5.529  0.5890 -0.2330  0.6310
  102ILE   HG12 1582   5.230   3.436   5.483  0.9155 -1.4386  0.9080
  102ILE   HG13 1583   5.099   3.518   5.567 -0.4392  0.2342 -1.3230
  102ILE    CD1 1584   5.123   3.322   5.648 -0.0345 -0.1074  0.4366
  102ILE   HD11 1585   5.172   3.372   5.731 -1.3287  0.6443  0.7849
  102ILE   HD12 1586   5.020   3.312   5.684  0.4710  0.3640  2.1165
  102ILE   HD13 1587   5.168   3.229   5.613  1.0617 -0.4693  2.5991
  102ILE      C 1588   4.918   3.466   5.195 -0.1434  0.6960 -0.0737
  102ILE      O 1589   4.984   3.457   5.094 -0.0815  0.0789  0.0355
  103ASN      N 1590   4.789   3.443   5.190 -0.8670  0.1871  0.1447
  103ASN      H 1591   4.736   3.462   5.274 -1.9849  0.7957 -0.6645
  103ASN     CA 1592   4.706   3.442   5.069 -0.1633  0.3442 -0.4842
  103ASN     HA 1593   4.723   3.350   5.013 -1.8507 -0.1110 -0.3067
  103ASN     CB 1594   4.553   3.441   5.107 -0.4360 -0.3115 -0.4851
  103ASN    HB2 1595   4.522   3.341   5.138 -0.6440  0.2832  1.4181
  103ASN    HB3 1596   4.540   3.507   5.194  0.8639  0.1613 -0.6290
  103ASN     CG 1597   4.457   3.484   4.996  0.0399 -0.5712 -0.3025
  103ASN    OD1 1598   4.386   3.580   5.013  0.4788 -0.9621 -0.2516
  103ASN    ND2 1599   4.456   3.411   4.885  0.3341  0.0203  0.4643
  103ASN   HD21 1600   4.403   3.456   4.812  1.9283 -0.1629 -0.8867
  103ASN   HD22 1601   4.511   3.330   4.860 -0.3215  0.4346 -2.7715
  103ASN      C 1602   4.737   3.556   4.970 -0.5471  0.4233  0.2760
  103ASN      O 1603   4.779   3.518   4.861 -0.4326  0.4507 -0.5407
  104ARG      N 1604   4.725   3.684   5.006  0.3658 -0.2926  0.6352
  104ARG      H 1605   4.687   3.713   5.095  0.2902  1.7616 -0.0001
  104ARG     CA 1606   4.775   3.791   4.910  0.1307  0.6244 -0.2683
  104ARG     HA 1607   4.710   3.780   4.823 -2.4401 -2.6286  1.8121
  104ARG     CB 1608   4.759   3.925   4.983  0.0670 -0.3787 -0.4785
  104ARG    HB2 1609   4.789   3.902   5.086 -2.2771 -3.4566 -0.3206
  104ARG    HB3 1610   4.833   3.992   4.940  0.7994 -0.4362  0.6308
  104ARG     CG 1611   4.617   3.982   4.984  1.2433 -0.2023 -0.4725
  104ARG    HG2 1612   4.600   4.048   5.068 -1.2957 -0.5006 -0.6525
  104ARG    HG3 1613   4.610   4.039   4.891 -2.8031  4.1228  2.0441
  104ARG     CD 1614   4.497   3.897   4.986 -0.4606  0.7987  0.2979
  104ARG    HD2 1615   4.515   3.808   4.925  1.5990  1.6525 -0.4500
  104ARG    HD3 1616   4.475   3.873   5.090  2.4442 -0.2352  0.7684
  104ARG     NE 1617   4.381   3.971   4.923 -0.5785 -0.0944 -0.5246
  104ARG     HE 1618   4.413   4.064   4.900  1.6000 -1.1148 -2.0421
  104ARG     CZ 1619   4.271   3.925   4.882  0.5874 -0.1985 -0.1848
  104ARG    NH1 1620   4.237   3.801   4.896  0.2986 -0.1184  0.5581
  104ARG   HH11 1621   4.298   3.730   4.935  0.1144 -0.6295 -0.0808
  104ARG   HH12 1622   4.153   3.766   4.853 -0.2315  2.3138 -0.5879
  104ARG    NH2 1623   4.193   4.001   4.814 -0.3789 -0.5448 -0.0681
  104ARG   HH21 1624   4.210   4.099   4.802  0.4485 -0.5264  1.0687
  104ARG   HH22 1625   4.099   3.967   4.804 -0.2532 -0.4040 -2.0944
  104ARG      C 1626   4.925   3.770   4.862  0.2617  0.0798 -0.0468
  104ARG      O 1627   4.959   3.817   4.755  0.5458  0.2562  0.3584
  105TYR      N 1628   5.011   3.717   4.947  0.1113  0.0420  0.2575
  105TYR      H 1629   4.969   3.690   5.035  0.2262  1.0980  0.6541
  105TYR     CA 1630   5.153   3.708   4.910  0.5476  0.2717  0.3151
  105TYR     HA 1631   5.186   3.806   4.875 -1.1015  0.6957 -0.1386
  105TYR     CB 1632   5.238   3.686   5.041 -0.4946 -0.0042 -0.0451
  105TYR    HB2 1633   5.217   3.756   5.122  0.5525  0.1652  0.0914
  105TYR    HB3 1634   5.210   3.589   5.081 -1.7330  0.4676  0.3033
  105TYR     CG 1635   5.390   3.689   5.012 -0.3028  0.2142 -0.1554
  105TYR    CD1 1636   5.461   3.742   4.902  0.2470  0.5647  0.0339
  105TYR    HD1 1637   5.406   3.776   4.815 -0.8565 -1.8629 -0.3052
  105TYR    CE1 1638   5.597   3.729   4.883 -0.4391 -0.1348 -0.0539
  105TYR    HE1 1639   5.650   3.753   4.792  0.1651 -1.0172  0.0520
  105TYR     CZ 1640   5.674   3.678   4.990 -0.3560 -0.2088  0.1172
  105TYR     OH 1641   5.803   3.660   4.989 -0.4104  0.2931 -0.0454
  105TYR     HH 1642   5.839   3.653   4.900 -0.5042 -2.4375  0.0502
  105TYR    CE2 1643   5.611   3.638   5.105  0.5725  0.5070 -0.3527
  105TYR    HE2 1644   5.667   3.592   5.185 -0.0697 -0.2866 -0.3394
  105TYR    CD2 1645   5.472   3.644   5.122  0.4798  0.2678  0.7305
  105TYR    HD2 1646   5.427   3.597   5.209  1.7833 -2.5735 -0.0170
  105TYR      C 1647   5.170   3.605   4.797 -0.1246  0.9134  0.2135
  105TYR      O 1648   5.249   3.626   4.705  0.1497  0.6308 -0.3897
  106CYS      N 1649   5.093   3.493   4.803 -0.0818  0.5483  0.3124
  106CYS      H 1650   5.031   3.489   4.882  0.5637  0.8665  0.8454
  106CYS     CA 1651   5.094   3.389   4.702 -0.0071  1.1149  0.4293
  106CYS     HA 1652   5.198   3.361   4.683 -0.6917 -2.8241  1.5697
  106CYS     CB 1653   5.032   3.265   4.759 -0.3716  0.6411  0.0516
  106CYS    HB2 1654   4.924   3.280   4.765 -0.7329 -1.6204  0.1744
  106CYS    HB3 1655   5.050   3.179   4.695 -2.2770 -1.0845  1.6777
  106CYS     SG 1656   5.100   3.220   4.926 -0.1969  0.0922  0.2191
  106CYS     HG 1657   5.049   3.329   4.983  0.2437 -0.0314  0.8568
  106CYS      C 1658   5.030   3.435   4.569  0.1816 -0.0675  0.5518
  106CYS      O 1659   5.079   3.407   4.459  0.3616  0.3764 -0.1850
  107TYR      N 1660   4.932   3.520   4.583  0.2506  0.5451  0.0327
  107TYR      H 1661   4.891   3.532   4.675 -1.8113  0.4212 -0.8105
  107TYR     CA 1662   4.845   3.576   4.478 -0.2717 -1.1477 -0.7442
  107TYR     HA 1663   4.812   3.498   4.410 -1.9261 -0.7914 -0.4127
  107TYR     CB 1664   4.712   3.650   4.531  0.0423  0.1444 -0.8871
  107TYR    HB2 1665   4.631   3.579   4.520 -0.5989  0.7122  0.0293
  107TYR    HB3 1666   4.713   3.680   4.636  0.4847 -0.2265 -0.7754
  107TYR     CG 1667   4.677   3.769   4.455 -0.3509 -0.3993 -0.0865
  107TYR    CD1 1668   4.645   3.757   4.317  0.0214 -0.4781  0.4318
  107TYR    HD1 1669   4.650   3.660   4.270  0.3663 -0.7335  0.9882
  107TYR    CE1 1670   4.592   3.870   4.255 -0.5260  0.0827 -0.3796
  107TYR    HE1 1671   4.554   3.873   4.154  0.3472  0.2183 -0.7212
  107TYR     CZ 1672   4.587   3.996   4.323 -0.0206  0.2455  0.0901
  107TYR     OH 1673   4.544   4.107   4.246 -0.3135  0.6034  0.1934
  107TYR     HH 1674   4.535   4.089   4.152 -3.6506  1.3923  0.2319
  107TYR    CE2 1675   4.631   4.007   4.456 -0.2450  0.0731 -0.3195
  107TYR    HE2 1676   4.627   4.104   4.503  1.3950  0.3094 -0.5781
  107TYR    CD2 1677   4.673   3.892   4.524  0.3143 -0.2664 -0.0629
  107TYR    HD2 1678   4.704   3.898   4.628 -1.5146  0.3372  0.4701
  107TYR      C 1679   4.932   3.666   4.395  0.0417 -0.0156 -0.4077
  107TYR      O 1680   4.927   3.657   4.275  0.1024 -0.0344  0.2257
  108ILE      N 1681   5.013   3.752   4.460 -0.1784 -0.0917 -0.1783
  108ILE      H 1682   5.020   3.752   4.561  1.6293  0.0870 -0.2879
  108ILE     CA 1683   5.097   3.855   4.387  0.3162  0.0124 -0.1991
  108ILE     HA 1684   5.029   3.904   4.317  1.1456  1.8329  0.2136
  108ILE     CB 1685   5.148   3.975   4.476  0.2438 -0.0295 -0.1442
  108ILE     HB 1686   5.066   4.028   4.527 -0.0359  0.0321 -0.6515
  108ILE    CG2 1687   5.249   3.935   4.585  0.0219  0.6011  0.6652
  108ILE   HG21 1688   5.332   3.885   4.534 -1.1634  1.9090 -2.8946
  108ILE   HG22 1689   5.288   4.019   4.643  0.8294  1.1807 -0.6451
  108ILE   HG23 1690   5.205   3.872   4.661  1.1248  1.2097  1.8507
  108ILE    CG1 1691   5.220   4.072   4.381 -0.0551 -0.2083  0.2952
  108ILE   HG12 1692   5.315   4.031   4.345  0.0124 -0.2625  0.5291
  108ILE   HG13 1693   5.159   4.078   4.291 -0.7004 -1.6107  0.6082
  108ILE    CD1 1694   5.257   4.209   4.430  0.0537 -0.1978  0.0026
  108ILE   HD11 1695   5.356   4.205   4.476 -1.2143 -4.0560  2.9823
  108ILE   HD12 1696   5.262   4.283   4.350 -0.3061 -0.0460  0.1195
  108ILE   HD13 1697   5.181   4.233   4.504  0.4058  0.8558  0.0248
  108ILE      C 1698   5.203   3.784   4.301 -0.0117  0.4970 -0.4168
  108ILE      O 1699   5.210   3.806   4.183 -0.1762 -0.5122  0.7755
  109CYS      N 1700   5.279   3.697   4.360  0.4853  0.1847 -0.2942
  109CYS      H 1701   5.271   3.683   4.459 -1.5605  2.5383 -0.0462
  109CYS     CA 1702   5.380   3.613   4.295  0.5147 -0.5210  0.2955
  109CYS     HA 1703   5.466   3.666   4.255 -0.4912 -0.0927 -1.4175
  109CYS     CB 1704   5.438   3.529   4.413  0.1437  0.2144  0.3365
  109CYS    HB2 1705   5.361   3.467   4.459 -1.7837  2.1046 -0.2057
  109CYS    HB3 1706   5.515   3.456   4.387  0.2693 -0.4646  2.4653
  109CYS     SG 1707   5.522   3.629   4.540  0.2749 -0.1181  0.2498
  109CYS     HG 1708   5.407   3.654   4.604  0.5069 -2.4516  1.6572
  109CYS      C 1709   5.326   3.525   4.184  0.4766  0.2372  0.1362
  109CYS      O 1710   5.395   3.507   4.080 -0.3179  0.4479  0.1678
  110HIE      N 1711   5.198   3.472   4.194 -0.4671  0.4820 -0.2009
  110HIE      H 1712   5.147   3.486   4.280  0.2141  0.2010  0.2631
  110HIE     CA 1713   5.135   3.397   4.087  0.6279 -0.0488  0.5941
  110HIE     HA 1714   5.199   3.315   4.056  2.0502  1.0301  0.5541
  110HIE     CB 1715   5.008   3.341   4.142  0.2025  0.5553 -0.0199
  110HIE    HB2 1716   5.038   3.259   4.207 -0.4698  0.8127  0.6376
  110HIE    HB3 1717   4.949   3.414   4.198 -3.9353 -1.6524 -1.0964
  110HIE     CG 1718   4.917   3.276   4.037 -0.3168 -1.3617 -0.3870
  110HIE    ND1 1719   4.921   3.138   4.016  0.0397 -0.0195 -0.0112
  110HIE    CE1 1720   4.836   3.116   3.916  0.0168 -0.0838 -0.2279
  110HIE    HE1 1721   4.812   3.019   3.876  2.3380 -0.4231 -0.9109
  110HIE    NE2 1722   4.773   3.229   3.884  0.3709 -0.2022 -0.4339
  110HIE    HE2 1723   4.715   3.226   3.801  1.1265 -1.0887 -0.9484
  110HIE    CD2 1724   4.826   3.336   3.956 -0.7102 -0.1539 -0.5230
  110HIE    HD2 1725   4.802   3.441   3.958 -0.5797 -0.0975  2.3173
  110HIE      C 1726   5.104   3.489   3.968  0.5478 -0.3047  0.0954
  110HIE      O 1727   5.109   3.445   3.851 -0.0828 -0.4487 -0.3496
  111SER      N 1728   5.068   3.616   3.995 -0.1140  0.3871  0.1511
  111SER      H 1729   5.067   3.644   4.092  0.8491 -0.3294  0.3868
  111SER     CA 1730   5.037   3.715   3.892  0.1382 -0.7980  0.2688
  111SER     HA 1731   4.969   3.667   3.821 -0.7956  0.7239  0.0923
  111SER     CB 1732   4.953   3.823   3.955 -0.5239 -0.0883  0.8977
  111SER    HB2 1733   5.018   3.882   4.019  0.8022 -1.6151  1.0223
  111SER    HB3 1734   4.914   3.886   3.875 -1.1964  0.2616  1.4903
  111SER     OG 1735   4.849   3.772   4.030  0.2210 -0.0933  0.5142
  111SER     HG 1736   4.880   3.724   4.108  1.3306  0.0936  0.2017
  111SER      C 1737   5.159   3.765   3.810  0.0975 -0.0439 -1.0407
  111SER      O 1738   5.144   3.844   3.717  0.1072 -0.0537 -0.0077
  112LEU      N 1739   5.275   3.722   3.856 -0.0767 -0.0393  0.3894
  112LEU      H 1740   5.279   3.678   3.947  3.3316 -0.5987  0.1063
  112LEU     CA 1741   5.400   3.754   3.789 -0.0809 -0.3581 -0.6804
  112LEU     HA 1742   5.383   3.827   3.710 -2.0800  0.8248  0.7238
  112LEU     CB 1743   5.494   3.821   3.897 -0.4223  0.6361 -0.4005
  112LEU    HB2 1744   5.537   3.746   3.962 -1.2837  1.0258  0.6356
  112LEU    HB3 1745   5.583   3.854   3.843  1.5259  0.7261  2.6426
  112LEU     CG 1746   5.446   3.954   3.958  0.9930 -0.0234  0.0980
  112LEU     HG 1747   5.347   3.958   4.004  0.9495  1.5449 -0.0728
  112LEU    CD1 1748   5.535   3.988   4.075 -0.3915 -0.2896 -0.4056
  112LEU   HD11 1749   5.636   4.006   4.039  0.1877 -0.2101  1.1897
  112LEU   HD12 1750   5.506   4.083   4.119  0.9769  0.6891 -1.5466
  112LEU   HD13 1751   5.540   3.910   4.151  1.4205  0.6593  0.4834
  112LEU    CD2 1752   5.463   4.063   3.857  0.3886 -0.1064  1.1856
  112LEU   HD21 1753   5.422   4.151   3.906 -1.2938  0.1141 -0.4968
  112LEU   HD22 1754   5.565   4.071   3.820  0.6190 -1.9775  1.3154
  112LEU   HD23 1755   5.400   4.038   3.771 -0.0732  2.1953  0.8023
  112LEU      C 1756   5.466   3.630   3.718  0.7458 -0.4599 -0.6687
  112LEU      O 1757   5.548   3.649   3.631  0.0345  0.1878  0.0391
  113LYS      N 1758   5.419   3.511   3.753  0.8036 -0.1913  0.5821
  113LYS      H 1759   5.341   3.511   3.817  0.2198 -4.7289  0.2260
  113LYS     CA 1760   5.458   3.376   3.699 -0.0811 -0.5581 -0.1642
  113LYS     HA 1761   5.552   3.388   3.646  0.6339 -0.4065  1.0808
  113LYS     CB 1762   5.468   3.288   3.819 -0.4900  0.5284  0.1963
  113LYS    HB2 1763   5.521   3.333   3.903  0.4883  2.1556 -1.2265
  113LYS    HB3 1764   5.369   3.258   3.855 -1.5427  0.6785 -2.3616
  113LYS     CG 1765   5.554   3.155   3.783 -0.5456  0.5478  0.9134
  113LYS    HG2 1766   5.557   3.092   3.872  0.8229 -0.1086  0.4258
  113LYS    HG3 1767   5.508   3.095   3.705  0.4885 -0.6495  1.1977
  113LYS     CD 1768   5.707   3.181   3.756 -0.1057  0.7803 -0.0144
  113LYS    HD2 1769   5.716   3.237   3.663  2.1640 -1.3239 -1.1634
  113LYS    HD3 1770   5.754   3.237   3.836  1.7643  3.5601 -2.8051
  113LYS     CE 1771   5.786   3.053   3.717  0.3058 -0.0581  0.4586
  113LYS    HE2 1772   5.783   2.977   3.795  1.8962 -0.0514  0.5563
  113LYS    HE3 1773   5.743   3.019   3.623  1.4102 -1.2063  0.3370
  113LYS     NZ 1774   5.926   3.087   3.702  0.3853  0.2693 -0.3359
  113LYS    HZ1 1775   5.974   3.002   3.679  0.3221 -0.7218  2.7884
  113LYS    HZ2 1776   5.949   3.151   3.627  1.0572 -0.1309 -0.4766
  113LYS    HZ3 1777   5.972   3.110   3.789  0.1040  0.3072 -0.1968
  113LYS      C 1778   5.362   3.318   3.601  0.7428  0.2044 -0.4495
  113LYS      O 1779   5.395   3.230   3.518 -0.2834 -0.0886 -0.1127
  114TYR      N 1780   5.235   3.363   3.590  0.4317 -0.5996  0.6709
  114TYR      H 1781   5.217   3.450   3.638  0.4957 -0.3175  0.1862
  114TYR     CA 1782   5.135   3.303   3.504 -0.5169  0.2166 -0.2106
  114TYR     HA 1783   5.188   3.259   3.420 -1.0021 -0.5056 -0.1522
  114TYR     CB 1784   5.055   3.197   3.580  0.7151 -0.0581 -0.1195
  114TYR    HB2 1785   5.016   3.260   3.660  1.1901 -1.0947  0.9668
  114TYR    HB3 1786   4.970   3.160   3.522 -0.5175  0.4162  1.3033
  114TYR     CG 1787   5.127   3.088   3.655 -0.1372  0.1622 -0.5320
  114TYR    CD1 1788   5.149   3.101   3.795  0.2809 -0.1232 -0.0505
  114TYR    HD1 1789   5.108   3.187   3.847  0.0007  0.3435 -1.0209
  114TYR    CE1 1790   5.222   2.995   3.857  0.2223  0.3858  0.3768
  114TYR    HE1 1791   5.239   3.003   3.963 -1.0625  2.2277  0.4921
  114TYR     CZ 1792   5.258   2.879   3.783  0.7720  0.5124  0.6808
  114TYR     OH 1793   5.325   2.773   3.841 -0.6072  0.6418 -0.4916
  114TYR     HH 1794   5.372   2.706   3.791  0.4932 -1.0947  2.5951
  114TYR    CE2 1795   5.228   2.865   3.647  0.1388 -0.1706 -0.1379
  114TYR    HE2 1796   5.270   2.780   3.596  1.7998  1.8001 -2.2791
  114TYR    CD2 1797   5.165   2.968   3.584 -0.1251 -0.2678 -0.6468
  114TYR    HD2 1798   5.144   2.959   3.479 -0.6804 -1.3484 -0.4621
  114TYR      C 1799   5.033   3.398   3.442  0.1647  0.4624 -0.6430
  114TYR      O 1800   4.989   3.495   3.496  0.1294 -0.0091 -0.1680
  115ASP      N 1801   4.981   3.352   3.329 -0.6904  0.5109  0.7099
  115ASP      H 1802   5.001   3.258   3.296 -0.4920  0.1084  1.9145
  115ASP     CA 1803   4.881   3.415   3.251 -0.5228 -0.1462 -0.3138
  115ASP     HA 1804   4.902   3.521   3.258  0.2212 -0.2296 -1.1737
  115ASP     CB 1805   4.887   3.394   3.098  0.0975  0.2440 -0.0246
  115ASP    HB2 1806   4.859   3.295   3.060 -1.6858  1.0171 -0.8275
  115ASP    HB3 1807   4.814   3.454   3.045 -0.4204  0.3182  0.7563
  115ASP     CG 1808   5.021   3.434   3.038 -0.3599  0.5179 -0.7696
  115ASP    OD1 1809   5.088   3.342   2.988 -0.6026  0.5005 -0.6619
  115ASP    OD2 1810   5.063   3.550   3.048  0.1702 -0.0074  0.3538
  115ASP      C 1811   4.741   3.389   3.304 -0.2052 -0.0838  0.0858
  115ASP      O 1812   4.667   3.485   3.320  0.8795  0.7203  0.4357
  116LYS      N 1813   4.710   3.259   3.331  0.1416  0.6366 -0.0292
  116LYS      H 1814   4.785   3.192   3.326 -1.1005 -0.7636 -0.5738
  116LYS     CA 1815   4.584   3.222   3.400  0.2968 -0.8412 -0.7936
  116LYS     HA 1816   4.503   3.256   3.334  1.1346  1.1945 -0.8397
  116LYS     CB 1817   4.573   3.063   3.406  0.2204  0.4076 -0.3415
  116LYS    HB2 1818   4.573   3.020   3.305 -0.5909  1.7383 -0.9428
  116LYS    HB3 1819   4.650   3.017   3.468  0.0435  0.2756 -0.2209
  116LYS     CG 1820   4.436   3.024   3.471  0.5698  0.3513  1.2032
  116LYS    HG2 1821   4.450   3.030   3.579  1.6144  2.4322  1.0003
  116LYS    HG3 1822   4.353   3.085   3.434  1.5251 -0.6269 -3.2189
  116LYS     CD 1823   4.397   2.874   3.450  0.3203  0.0958 -0.7473
  116LYS    HD2 1824   4.385   2.837   3.348  1.1308 -0.7563 -0.5538
  116LYS    HD3 1825   4.480   2.809   3.480 -1.7846 -2.5192 -0.1950
  116LYS     CE 1826   4.285   2.829   3.532  0.7081 -0.2691  0.1112
  116LYS    HE2 1827   4.298   2.864   3.634 -0.5252 -0.9589  0.5346
  116LYS    HE3 1828   4.194   2.875   3.493  1.9070  0.3494 -2.1619
  116LYS     NZ 1829   4.264   2.683   3.540 -0.3993  0.1973 -0.0176
  116LYS    HZ1 1830   4.348   2.630   3.559  0.8299  1.7018 -1.0494
  116LYS    HZ2 1831   4.208   2.662   3.622  0.6980 -0.0908  0.6841
  116LYS    HZ3 1832   4.210   2.642   3.464  1.2312 -2.8133  0.2817
  116LYS      C 1833   4.568   3.294   3.531 -0.3400  0.3044  0.8916
  116LYS      O 1834   4.645   3.273   3.624  0.5831 -0.2006  0.1001
  117LEU      N 1835   4.471   3.385   3.529  0.2253  1.0816 -0.3751
  117LEU      H 1836   4.421   3.398   3.442 -0.8869 -1.7955 -0.2951
  117LEU     CA 1837   4.426   3.461   3.648 -0.2201 -0.1191  0.2320
  117LEU     HA 1838   4.501   3.533   3.681  1.9425 -1.9461 -0.3830
  117LEU     CB 1839   4.302   3.546   3.614 -0.2397  0.1423 -0.2069
  117LEU    HB2 1840   4.230   3.476   3.572  0.9550 -0.1992 -1.7793
  117LEU    HB3 1841   4.268   3.590   3.708 -0.3651 -2.5315  1.0855
  117LEU     CG 1842   4.313   3.650   3.504  0.2757  0.1216  0.2178
  117LEU     HG 1843   4.319   3.607   3.404  0.6861 -1.0429  0.7370
  117LEU    CD1 1844   4.194   3.742   3.509  0.5299 -0.1172  0.1851
  117LEU   HD11 1845   4.202   3.823   3.581 -2.5879 -0.4181  1.0437
  117LEU   HD12 1846   4.175   3.777   3.407  0.5572  0.0215  0.2272
  117LEU   HD13 1847   4.106   3.686   3.543  2.4594 -1.5838  3.1801
  117LEU    CD2 1848   4.434   3.743   3.531  0.3021 -0.7765  0.0783
  117LEU   HD21 1849   4.519   3.675   3.535 -0.5687 -1.8250  2.5516
  117LEU   HD22 1850   4.435   3.824   3.458 -0.9578 -0.3430  0.5220
  117LEU   HD23 1851   4.437   3.790   3.629  3.1904  0.3085 -0.4356
  117LEU      C 1852   4.401   3.371   3.769 -0.0266  0.5731 -0.5885
  117LEU      O 1853   4.370   3.256   3.749 -0.4629  0.0358  0.1418
  118TYR      N 1854   4.430   3.413   3.889  0.3312 -0.0318  0.4208
  118TYR      H 1855   4.452   3.511   3.897 -0.9820  0.1647  1.9813
  118TYR     CA 1856   4.448   3.330   4.015 -0.2692 -0.4032  1.1336
  118TYR     HA 1857   4.522   3.260   3.977 -0.2125  0.0338  0.4010
  118TYR     CB 1858   4.502   3.407   4.133 -0.2178  0.5896 -0.0387
  118TYR    HB2 1859   4.579   3.474   4.094 -0.3811  1.3188  0.8589
  118TYR    HB3 1860   4.422   3.470   4.172 -1.0773  0.4194 -1.4838
  118TYR     CG 1861   4.554   3.322   4.255  0.6296 -0.3870  0.1341
  118TYR    CD1 1862   4.653   3.224   4.238 -0.6735  0.0738 -0.2137
  118TYR    HD1 1863   4.688   3.211   4.136 -0.2056  0.6637 -0.1354
  118TYR    CE1 1864   4.709   3.152   4.345  0.1906 -0.9471  0.3843
  118TYR    HE1 1865   4.775   3.067   4.328  0.4688 -0.6490 -0.0338
  118TYR     CZ 1866   4.662   3.179   4.477 -0.2065  0.0321 -0.1080
  118TYR     OH 1867   4.716   3.108   4.580 -0.5189  1.3223  0.7636
  118TYR     HH 1868   4.805   3.081   4.556 -1.0448 -0.0020  0.1923
  118TYR    CE2 1869   4.567   3.285   4.498  0.0036  0.4988 -0.0820
  118TYR    HE2 1870   4.531   3.324   4.592 -2.4082  0.3477 -0.8799
  118TYR    CD2 1871   4.506   3.346   4.387 -0.7344 -0.0611 -0.5658
  118TYR    HD2 1872   4.424   3.416   4.396 -1.0380 -0.1370 -2.3336
  118TYR      C 1873   4.324   3.252   4.061 -0.2507 -0.4576  0.0186
  118TYR      O 1874   4.214   3.309   4.074  0.4420  0.2421 -0.0189
  119SER      N 1875   4.346   3.127   4.098 -0.4304 -0.7585 -0.0345
  119SER      H 1876   4.432   3.084   4.069  0.1794 -0.2026  0.8846
  119SER     CA 1877   4.260   3.041   4.178 -0.1651 -0.1224 -0.1726
  119SER     HA 1878   4.179   3.095   4.228  1.0195 -1.3923  3.3877
  119SER     CB 1879   4.203   2.926   4.100 -0.1532 -0.2040 -0.4716
  119SER    HB2 1880   4.154   2.963   4.010  2.1997 -0.5479 -1.9617
  119SER    HB3 1881   4.286   2.869   4.059  1.0048  0.5509  0.7349
  119SER     OG 1882   4.123   2.847   4.184 -0.0577 -0.3255  0.1537
  119SER     HG 1883   4.042   2.892   4.212  0.5213  0.5230  0.5307
  119SER      C 1884   4.338   2.980   4.296 -0.0370 -0.0894  0.4535
  119SER      O 1885   4.446   2.924   4.273 -0.1353 -0.5412 -0.1550
  120SER      N 1886   4.291   2.998   4.418 -0.1236  0.1349 -0.1051
  120SER      H 1887   4.223   3.072   4.427  0.7648  0.9781 -0.1726
  120SER     CA 1888   4.338   2.926   4.540  0.0014 -0.8056 -0.0214
  120SER     HA 1889   4.446   2.911   4.545 -0.1106 -1.3146  1.3200
  120SER     CB 1890   4.305   3.014   4.668  0.8168 -0.0712  0.2102
  120SER    HB2 1891   4.396   3.063   4.702 -0.2890  1.1162  1.5845
  120SER    HB3 1892   4.238   3.097   4.646 -1.9924 -2.5588 -1.5333
  120SER     OG 1893   4.248   2.920   4.763 -0.6093 -0.2531  0.5014
  120SER     HG 1894   4.312   2.925   4.834 -0.5070  3.1765  0.3418
  120SER      C 1895   4.279   2.783   4.529  1.5034  0.2618 -0.3300
  120SER      O 1896   4.170   2.757   4.471  0.3300  0.0253 -0.1461
  121LYS      N 1897   4.346   2.683   4.588  0.7363 -0.2408  0.2893
  121LYS      H 1898   4.432   2.698   4.639  0.4863 -0.5037  0.7873
  121LYS     CA 1899   4.299   2.547   4.602  0.4142  0.0918 -0.5516
  121LYS     HA 1900   4.202   2.525   4.556 -0.5013  1.0255  0.8498
  121LYS     CB 1901   4.401   2.457   4.529 -0.4127 -0.3788 -0.2141
  121LYS    HB2 1902   4.428   2.498   4.431  0.1443  1.0799  0.5095
  121LYS    HB3 1903   4.489   2.463   4.592 -0.5413  0.0417 -0.0729
  121LYS     CG 1904   4.353   2.308   4.508  1.0231 -0.2971  0.5855
  121LYS    HG2 1905   4.335   2.266   4.607 -0.8304 -0.9509  0.0170
  121LYS    HG3 1906   4.263   2.297   4.448  0.7185  0.0224  0.9717
  121LYS     CD 1907   4.470   2.220   4.449  0.2164  0.0359  0.1608
  121LYS    HD2 1908   4.427   2.121   4.435 -2.1731  0.6795  2.2233
  121LYS    HD3 1909   4.503   2.271   4.358 -0.2913  2.0372  1.0383
  121LYS     CE 1910   4.577   2.207   4.554  0.1744  0.5176 -0.9103
  121LYS    HE2 1911   4.622   2.302   4.584  0.7405 -0.1037  0.2449
  121LYS    HE3 1912   4.539   2.152   4.640  1.6942 -1.5914 -1.4966
  121LYS     NZ 1913   4.683   2.116   4.513  0.4419  0.1979 -0.3017
  121LYS    HZ1 1914   4.641   2.026   4.493 -1.0526  0.5856  0.8617
  121LYS    HZ2 1915   4.734   2.163   4.440  1.3124 -1.3788 -0.7474
  121LYS    HZ3 1916   4.750   2.105   4.588  0.1538 -0.1215 -0.0858
  121LYS      C 1917   4.276   2.498   4.748 -0.0476 -0.4415 -0.0172
  121LYS      O 1918   4.197   2.407   4.771  0.1750  0.4482 -0.3379
  122ASN      N 1919   4.355   2.549   4.839 -0.2703 -0.2753 -0.3016
  122ASN      H 1920   4.413   2.627   4.810  1.0059 -0.3855  1.7247
  122ASN     CA 1921   4.365   2.508   4.978  0.3066  0.0878 -0.1378
  122ASN     HA 1922   4.303   2.420   4.994 -1.9303  1.4834 -0.7992
  122ASN     CB 1923   4.512   2.459   5.007  0.2141  0.1566 -0.3196
  122ASN    HB2 1924   4.579   2.544   4.998 -0.2774  0.7270  1.1388
  122ASN    HB3 1925   4.535   2.431   5.110  2.3509 -0.8687 -0.9943
  122ASN     CG 1926   4.565   2.348   4.914 -0.1802 -0.4824  0.9261
  122ASN    OD1 1927   4.494   2.273   4.840  0.8611  0.1288  0.4810
  122ASN    ND2 1928   4.694   2.326   4.915  0.0386  0.0976 -0.5330
  122ASN   HD21 1929   4.718   2.251   4.852 -1.5457  1.1842 -2.5571
  122ASN   HD22 1930   4.760   2.372   4.975  2.2940 -0.0677 -2.7171
  122ASN      C 1931   4.308   2.606   5.084 -0.2713  0.6215 -0.1532
  122ASN      O 1932   4.324   2.574   5.207  0.5703 -0.3979  0.3736
  123SER      N 1933   4.234   2.717   5.052 -0.4890 -0.7927  1.0679
  123SER      H 1934   4.213   2.740   4.956 -2.6810 -0.7722  1.5031
  123SER     CA 1935   4.189   2.816   5.150 -0.4777  0.2066  0.4532
  123SER     HA 1936   4.268   2.863   5.209 -1.4526  0.0801  1.9299
  123SER     CB 1937   4.125   2.934   5.082  0.8599 -0.2828 -0.0829
  123SER    HB2 1938   4.097   3.007   5.157  0.1779 -0.8730  0.2499
  123SER    HB3 1939   4.194   2.983   5.014  1.4695  3.7927  3.0859
  123SER     OG 1940   4.010   2.901   5.012 -0.7426 -0.0247  0.6489
  123SER     HG 1941   4.009   2.966   4.941  3.1059 -1.0340 -0.5733
  123SER      C 1942   4.103   2.755   5.253 -0.1031 -0.8227 -0.4899
  123SER      O 1943   4.130   2.778   5.370  0.0524  0.2047  0.3041
  124LEU      N 1944   3.995   2.679   5.226 -0.1917  0.2281 -0.1740
  124LEU      H 1945   3.972   2.667   5.128  0.6487 -0.3461 -0.3083
  124LEU     CA 1946   3.915   2.615   5.327  0.5242  0.1448  0.5819
  124LEU     HA 1947   3.886   2.697   5.393 -0.4521 -0.0432  0.3979
  124LEU     CB 1948   3.794   2.544   5.255  0.5068  0.2233 -0.2400
  124LEU    HB2 1949   3.765   2.612   5.175  0.1942 -1.3663 -1.5116
  124LEU    HB3 1950   3.822   2.456   5.197  2.3395  0.8572 -0.4146
  124LEU     CG 1951   3.666   2.534   5.348  0.3437  0.5642 -0.0012
  124LEU     HG 1952   3.700   2.494   5.443  0.6196  2.3407  0.6950
  124LEU    CD1 1953   3.597   2.666   5.379  0.2810 -0.0644 -0.0280
  124LEU   HD11 1954   3.549   2.715   5.295  0.5930  0.6308  0.1869
  124LEU   HD12 1955   3.515   2.646   5.448  0.2892  2.2649  0.7471
  124LEU   HD13 1956   3.665   2.732   5.433 -0.8354 -0.7782  2.3819
  124LEU    CD2 1957   3.563   2.435   5.289 -0.2820 -0.4873  0.6744
  124LEU   HD21 1958   3.522   2.470   5.194  1.5094  1.3552  0.5353
  124LEU   HD22 1959   3.620   2.343   5.276  1.4207  0.6426 -0.2057
  124LEU   HD23 1960   3.494   2.413   5.370  0.5271  0.0381  1.5264
  124LEU      C 1961   3.996   2.519   5.417  0.0253 -0.0164 -0.4632
  124LEU      O 1962   3.972   2.504   5.542 -0.1530 -0.2474  0.1535
  125CYS      N 1963   4.084   2.448   5.354 -0.9362  0.6795  0.1555
  125CYS      H 1964   4.093   2.458   5.254  0.2678  0.9848  0.2733
  125CYS     CA 1965   4.190   2.367   5.428  0.6652  0.0088  0.0142
  125CYS     HA 1966   4.125   2.306   5.491 -3.1540  3.0762 -0.5380
  125CYS     CB 1967   4.267   2.282   5.329  0.0323  0.1265  0.1198
  125CYS    HB2 1968   4.312   2.340   5.249 -0.2600  0.2183  0.0200
  125CYS    HB3 1969   4.344   2.225   5.380  1.1729  0.5823 -1.0628
  125CYS     SG 1970   4.147   2.168   5.252 -0.2499  0.2526 -0.1444
  125CYS     HG 1971   4.228   2.084   5.186 -0.6326  1.1254 -1.7797
  125CYS      C 1972   4.275   2.447   5.530  0.2391  0.0126 -0.6634
  125CYS      O 1973   4.277   2.417   5.649 -0.6491  0.6806 -0.0989
  126TYR      N 1974   4.331   2.560   5.483  0.0519  0.3823 -0.1598
  126TYR      H 1975   4.291   2.602   5.399 -0.9424  1.5031  0.8341
  126TYR     CA 1976   4.404   2.634   5.580  0.7396 -0.0697 -0.7537
  126TYR     HA 1977   4.444   2.561   5.652  1.4226 -0.7778 -1.8245
  126TYR     CB 1978   4.520   2.713   5.515 -0.0387  0.2710 -0.2804
  126TYR    HB2 1979   4.466   2.793   5.464 -0.9635  0.0981  0.3782
  126TYR    HB3 1980   4.572   2.769   5.593 -1.7433  0.9977  0.3870
  126TYR     CG 1981   4.630   2.633   5.439 -0.7937  0.0908 -0.4026
  126TYR    CD1 1982   4.649   2.658   5.307 -0.0652  0.0190 -0.2215
  126TYR    HD1 1983   4.580   2.723   5.254  0.7812 -0.3772 -1.8846
  126TYR    CE1 1984   4.757   2.594   5.248 -0.4811  0.5617 -0.0086
  126TYR    HE1 1985   4.777   2.620   5.145 -0.7323  1.1537  0.0882
  126TYR     CZ 1986   4.836   2.501   5.310  0.3127  0.1623  0.5305
  126TYR     OH 1987   4.917   2.420   5.236  0.3518 -0.1850  0.2382
  126TYR     HH 1988   4.917   2.449   5.144  2.0553  1.0491  0.5740
  126TYR    CE2 1989   4.822   2.477   5.451  1.0981  0.0545  0.2619
  126TYR    HE2 1990   4.887   2.404   5.498  0.3997 -0.7672 -0.0129
  126TYR    CD2 1991   4.722   2.552   5.515 -0.1576  0.4681  0.8941
  126TYR    HD2 1992   4.704   2.550   5.622 -0.6058  1.5223  0.8574
  126TYR      C 1993   4.315   2.729   5.666  0.3268 -0.4090  0.2831
  126TYR      O 1994   4.360   2.774   5.768 -0.9369  0.0580  0.8009
  127VAL      N 1995   4.183   2.744   5.641  0.2635  0.5475 -0.4833
  127VAL      H 1996   4.148   2.706   5.555  0.3681  0.8322 -0.6536
  127VAL     CA 1997   4.085   2.805   5.733 -0.1822 -0.2318  0.1657
  127VAL     HA 1998   4.130   2.897   5.769  1.3314 -0.8858  0.0079
  127VAL     CB 1999   3.948   2.820   5.658  0.2469  0.1532  0.0379
  127VAL     HB 2000   3.947   2.745   5.579 -0.9044  1.6299 -1.4167
  127VAL    CG1 2001   3.822   2.797   5.741 -0.6373 -0.7423  0.5282
  127VAL   HG11 2002   3.733   2.811   5.680 -1.1141  1.0584  1.5650
  127VAL   HG12 2003   3.808   2.690   5.756 -1.3078 -0.7461 -0.0660
  127VAL   HG13 2004   3.826   2.862   5.828  0.2906 -0.2668  0.1490
  127VAL    CG2 2005   3.934   2.963   5.597 -0.7394  0.9655 -0.3624
  127VAL   HG21 2006   3.986   2.952   5.501  0.2482 -0.8623  0.3377
  127VAL   HG22 2007   3.831   2.990   5.575  0.1613  2.5256 -3.1980
  127VAL   HG23 2008   3.981   3.038   5.662 -0.9444 -0.2226  1.2159
  127VAL      C 2009   4.072   2.716   5.855 -0.3945  0.6659  0.4353
  127VAL      O 2010   4.069   2.754   5.971 -0.1018  0.6217 -0.1380
  128LEU      N 2011   4.059   2.587   5.825  0.1148  0.6982 -0.8614
  128LEU      H 2012   4.061   2.552   5.730 -2.2560  0.9419 -1.0601
  128LEU     CA 2013   4.045   2.484   5.926 -0.6247 -0.4497 -0.0236
  128LEU     HA 2014   3.960   2.506   5.990 -2.0697 -1.9443 -1.3419
  128LEU     CB 2015   4.005   2.357   5.858 -0.2417 -0.5662 -0.4490
  128LEU    HB2 2016   3.930   2.387   5.784 -0.6388 -0.8338 -0.1621
  128LEU    HB3 2017   4.086   2.306   5.807 -1.4069 -2.6103 -0.3564
  128LEU     CG 2018   3.932   2.245   5.939  0.3749 -1.0761 -0.5825
  128LEU     HG 2019   3.992   2.231   6.029 -0.0961 -2.2050 -0.4294
  128LEU    CD1 2020   3.782   2.267   5.999  0.5910  0.3792  0.1712
  128LEU   HD11 2021   3.758   2.204   6.084 -1.0469 -0.7575 -1.0686
  128LEU   HD12 2022   3.771   2.368   6.038 -0.6658  0.5096 -0.4621
  128LEU   HD13 2023   3.707   2.250   5.922  1.9045 -2.3755 -0.6356
  128LEU    CD2 2024   3.925   2.120   5.851 -0.3421  0.2970  0.5504
  128LEU   HD21 2025   4.025   2.079   5.836 -1.1797 -2.4240  1.7245
  128LEU   HD22 2026   3.864   2.045   5.901  1.3410 -0.6883  1.2024
  128LEU   HD23 2027   3.881   2.130   5.752  0.3868 -2.2398 -0.0842
  128LEU      C 2028   4.180   2.474   6.009 -0.0451 -0.2875 -0.1724
  128LEU      O 2029   4.179   2.449   6.129  0.0019 -0.2096  0.1759
  129LEU      N 2030   4.296   2.490   5.953 -0.2989  0.1275 -0.1993
  129LEU      H 2031   4.283   2.488   5.853 -1.3826  1.7352 -0.1335
  129LEU     CA 2032   4.429   2.490   6.018  0.0729 -0.5137 -0.4998
  129LEU     HA 2033   4.416   2.398   6.076  2.5401 -1.9978 -2.0762
  129LEU     CB 2034   4.549   2.480   5.918 -0.0846 -0.3540 -0.8960
  129LEU    HB2 2035   4.525   2.404   5.843  0.1548 -0.4132 -0.9139
  129LEU    HB3 2036   4.553   2.571   5.858 -1.9505  0.4365  0.0947
  129LEU     CG 2037   4.685   2.460   5.987  0.3016 -0.7526 -0.0925
  129LEU     HG 2038   4.700   2.543   6.056  0.3886 -0.5626 -0.3387
  129LEU    CD1 2039   4.702   2.318   6.040 -0.0138 -0.5663  0.2068
  129LEU   HD11 2040   4.656   2.308   6.139  0.0449  2.7844  0.6687
  129LEU   HD12 2041   4.642   2.253   5.976 -0.3155  1.9351 -2.2197
  129LEU   HD13 2042   4.809   2.297   6.041  0.5211  1.8456 -0.7652
  129LEU    CD2 2043   4.795   2.482   5.880  0.0551 -1.2233  0.1007
  129LEU   HD21 2044   4.891   2.475   5.930 -0.4937 -0.7600  1.2630
  129LEU   HD22 2045   4.786   2.412   5.797  0.4530 -0.1491 -0.8820
  129LEU   HD23 2046   4.795   2.584   5.841 -2.1103 -0.0590  2.8096
  129LEU      C 2047   4.438   2.611   6.109 -0.2869  0.3821  0.7569
  129LEU      O 2048   4.476   2.596   6.226  0.2589  0.7635  0.1262
  130ILE      N 2049   4.409   2.732   6.057 -0.3029 -0.2688 -0.4273
  130ILE      H 2050   4.370   2.747   5.965 -0.9676  3.3082  0.2810
  130ILE     CA 2051   4.405   2.858   6.138 -0.1109 -0.0432 -0.2598
  130ILE     HA 2052   4.507   2.880   6.168  0.7561 -1.1888 -2.1470
  130ILE     CB 2053   4.352   2.966   6.033 -0.4102  0.0879 -0.5524
  130ILE     HB 2054   4.279   2.920   5.967 -0.7168 -0.7719  0.3759
  130ILE    CG2 2055   4.284   3.085   6.106 -0.1635  0.1789  0.6469
  130ILE   HG21 2056   4.354   3.131   6.176  2.7680  0.2151 -2.0468
  130ILE   HG22 2057   4.251   3.162   6.037 -0.7817 -0.6631 -0.0274
  130ILE   HG23 2058   4.190   3.051   6.149 -0.1142 -0.3321  0.3566
  130ILE    CG1 2059   4.477   3.011   5.952 -0.5634  0.0998  0.1208
  130ILE   HG12 2060   4.548   3.053   6.023 -1.1088  2.2670 -0.5554
  130ILE   HG13 2061   4.516   2.920   5.906  1.0616  1.5034 -1.4427
  130ILE    CD1 2062   4.452   3.105   5.838  0.5588 -0.2155  0.4120
  130ILE   HD11 2063   4.416   3.067   5.743 -1.3798  3.1048 -0.3644
  130ILE   HD12 2064   4.388   3.187   5.872  0.3498  0.3474 -1.2591
  130ILE   HD13 2065   4.552   3.142   5.813  0.3494 -0.5413 -0.9886
  130ILE      C 2066   4.316   2.845   6.262  0.0787 -0.4942  0.0830
  130ILE      O 2067   4.348   2.890   6.373  0.2285 -0.0805 -0.1095
  131TRP      N 2068   4.211   2.760   6.260 -0.0956 -0.2569 -0.5915
  131TRP      H 2069   4.185   2.711   6.175 -1.0551  0.7852 -0.9196
  131TRP     CA 2070   4.126   2.735   6.378  0.2223 -0.7468 -0.6720
  131TRP     HA 2071   4.124   2.831   6.429  0.0143  0.0510 -2.1407
  131TRP     CB 2072   3.985   2.706   6.338  0.0167 -0.3310  0.1342
  131TRP    HB2 2073   3.981   2.640   6.251 -1.0280  2.0546 -1.7484
  131TRP    HB3 2074   3.921   2.657   6.411 -1.0642 -1.4521 -1.4740
  131TRP     CG 2075   3.912   2.825   6.293 -0.4711  0.3115 -0.7159
  131TRP    CD1 2076   3.865   2.848   6.171 -0.3195  0.3089  0.8573
  131TRP    HD1 2077   3.878   2.784   6.085 -3.3959 -0.7507  1.0674
  131TRP    NE1 2078   3.814   2.977   6.158 -0.4971  0.6925  0.7405
  131TRP    HE1 2079   3.795   3.018   6.068  1.9894 -0.7834 -0.5472
  131TRP    CE2 2080   3.828   3.049   6.276 -0.4896 -0.2962  0.7653
  131TRP    CZ2 2081   3.784   3.176   6.320 -0.2875 -0.5464 -0.0400
  131TRP    HZ2 2082   3.731   3.246   6.256 -1.6255 -0.7479  0.8299
  131TRP    CH2 2083   3.804   3.218   6.453  0.1866  0.0321  0.0704
  131TRP    HH2 2084   3.775   3.316   6.488  0.2240  0.0093  0.1637
  131TRP    CZ3 2085   3.869   3.126   6.537  0.0652 -0.0176  0.7702
  131TRP    HZ3 2086   3.895   3.165   6.634 -1.7353 -1.3771  1.8738
  131TRP    CE3 2087   3.911   2.996   6.496  0.2028 -0.3354 -0.0350
  131TRP    HE3 2088   3.978   2.939   6.558  0.7526  1.6553  1.3214
  131TRP    CD2 2089   3.882   2.952   6.366 -0.4663 -0.2466  0.4438
  131TRP      C 2090   4.188   2.639   6.480 -0.9002 -0.1351  0.0398
  131TRP      O 2091   4.195   2.668   6.600  0.7917  0.5038  1.0922
  132LEU      N 2092   4.252   2.525   6.429 -0.1355 -0.0439  0.8062
  132LEU      H 2093   4.228   2.497   6.335 -0.3559  0.3886  0.7307
  132LEU     CA 2094   4.333   2.433   6.503  0.0498 -0.7174 -0.4814
  132LEU     HA 2095   4.278   2.380   6.580  1.2504 -1.3596 -0.0306
  132LEU     CB 2096   4.374   2.323   6.404 -0.1119  0.7534 -0.0875
  132LEU    HB2 2097   4.280   2.275   6.378 -0.1350 -1.1010  2.8435
  132LEU    HB3 2098   4.414   2.373   6.316  0.5239  0.7701  0.2023
  132LEU     CG 2099   4.474   2.219   6.461 -0.3987 -0.3697  0.4283
  132LEU     HG 2100   4.566   2.272   6.485 -0.2145 -0.5192  0.0522
  132LEU    CD1 2101   4.419   2.153   6.582  0.5630  0.4504  0.3052
  132LEU   HD11 2102   4.320   2.111   6.565  1.7039 -1.6918 -1.4845
  132LEU   HD12 2103   4.480   2.070   6.617 -1.2528 -1.8331 -1.5856
  132LEU   HD13 2104   4.413   2.224   6.665 -0.4218 -0.4948  1.0810
  132LEU    CD2 2105   4.497   2.114   6.347  0.6217 -0.3341 -0.1856
  132LEU   HD21 2106   4.528   2.163   6.254  3.7406 -5.0831 -1.9978
  132LEU   HD22 2107   4.588   2.062   6.376  1.6759  1.2066 -0.5563
  132LEU   HD23 2108   4.407   2.058   6.325  0.0604  0.5834 -0.2839
  132LEU      C 2109   4.463   2.491   6.561 -0.2593 -0.9936  0.3361
  132LEU      O 2110   4.496   2.460   6.673 -0.0814 -0.2796 -0.2099
  133LEU      N 2111   4.518   2.598   6.499 -1.0446  0.0070  0.8897
  133LEU      H 2112   4.499   2.617   6.402  0.7915  0.9263  0.6842
  133LEU     CA 2113   4.628   2.672   6.571 -0.1771 -0.5349 -0.3708
  133LEU     HA 2114   4.687   2.600   6.626  0.1696  0.9131  1.2210
  133LEU     CB 2115   4.716   2.731   6.458  0.2661  0.2885 -0.2864
  133LEU    HB2 2116   4.656   2.796   6.394 -0.4662  1.1142  1.1682
  133LEU    HB3 2117   4.787   2.792   6.514 -0.7275  1.2549 -0.0316
  133LEU     CG 2118   4.790   2.624   6.369 -0.2618  0.1888 -0.0441
  133LEU     HG 2119   4.713   2.574   6.309 -2.5756 -0.9796  3.5514
  133LEU    CD1 2120   4.895   2.680   6.272 -0.1567  0.1792  0.6864
  133LEU   HD11 2121   4.858   2.778   6.243 -0.3143  0.5466  2.0541
  133LEU   HD12 2122   5.002   2.681   6.293  0.3574 -0.9347 -1.5907
  133LEU   HD13 2123   4.891   2.627   6.177 -1.9525  0.9589  0.2734
  133LEU    CD2 2124   4.852   2.503   6.450  0.3620 -0.7553  0.5764
  133LEU   HD21 2125   4.781   2.434   6.495 -0.0738 -0.3645  0.4937
  133LEU   HD22 2126   4.924   2.448   6.390 -0.7736 -2.3518  0.6316
  133LEU   HD23 2127   4.909   2.539   6.536 -2.3315  2.4285  1.2157
  133LEU      C 2128   4.578   2.777   6.667  0.1302  0.2156 -0.5501
  133LEU      O 2129   4.637   2.791   6.777  0.0895 -0.6309  0.5140
  134THR      N 2130   4.466   2.844   6.641 -0.2089 -0.5547  0.0518
  134THR      H 2131   4.430   2.824   6.549  0.0946  1.6482 -0.5870
  134THR     CA 2132   4.396   2.928   6.736 -0.0651 -0.7403  0.2132
  134THR     HA 2133   4.474   2.992   6.775 -3.5170  2.4493  2.5975
  134THR     CB 2134   4.267   2.999   6.679  0.0954  0.1837 -0.3760
  134THR     HB 2135   4.195   2.920   6.657 -0.8203  1.0056 -0.3804
  134THR    CG2 2136   4.197   3.090   6.775 -0.4832 -0.0550  0.0197
  134THR   HG21 2137   4.164   3.030   6.860  0.7359 -0.3895  0.2736
  134THR   HG22 2138   4.257   3.177   6.804 -0.5983 -0.0973  0.3947
  134THR   HG23 2139   4.114   3.144   6.730 -0.6669 -0.1877  0.2004
  134THR    OG1 2140   4.303   3.069   6.568  0.1932  0.0010  0.3047
  134THR    HG1 2141   4.307   3.007   6.495  1.8502 -0.1261  0.4455
  134THR      C 2142   4.359   2.845   6.857  0.2289  0.4243  0.0997
  134THR      O 2143   4.381   2.884   6.973  0.2652 -0.0418 -0.0129
  135LEU      N 2144   4.308   2.722   6.843 -0.5056  0.0945 -0.8526
  135LEU      H 2145   4.295   2.681   6.752  1.0623 -0.0870 -1.0275
  135LEU     CA 2146   4.282   2.631   6.951 -0.8312 -0.6375 -1.0626
  135LEU     HA 2147   4.220   2.676   7.029  1.1785 -1.9638  1.4680
  135LEU     CB 2148   4.215   2.505   6.901 -0.2206 -0.1385 -0.1527
  135LEU    HB2 2149   4.258   2.481   6.804  1.3546 -2.0543  0.9513
  135LEU    HB3 2150   4.237   2.419   6.965 -1.3829 -0.5841 -0.3142
  135LEU     CG 2151   4.058   2.512   6.902 -0.2788 -0.3440 -0.0148
  135LEU     HG 2152   4.035   2.594   6.834  0.0713  0.4629  0.8059
  135LEU    CD1 2153   4.011   2.388   6.834 -0.3373  0.4132 -0.1685
  135LEU   HD11 2154   3.903   2.378   6.817  0.0055 -1.7906 -1.5636
  135LEU   HD12 2155   4.061   2.378   6.738 -0.8236 -1.7622 -0.2495
  135LEU   HD13 2156   4.053   2.308   6.895  4.2603  0.6978 -2.5415
  135LEU    CD2 2157   3.989   2.526   7.041 -0.5627  0.3828  0.1743
  135LEU   HD21 2158   4.012   2.620   7.091 -1.2166 -0.2761  1.7821
  135LEU   HD22 2159   3.880   2.532   7.036 -0.4956  0.8459 -1.8147
  135LEU   HD23 2160   4.015   2.450   7.113 -3.3671 -0.1598  0.7353
  135LEU      C 2161   4.406   2.600   7.035  0.1512 -0.2732  0.4524
  135LEU      O 2162   4.394   2.621   7.154 -0.0187  0.1502  0.5716
  136ALA      N 2163   4.518   2.558   6.973  0.1602  0.0650 -0.5770
  136ALA      H 2164   4.519   2.555   6.872 -0.0836  2.7396 -0.7544
  136ALA     CA 2165   4.644   2.522   7.039  0.1990 -0.0555 -0.3229
  136ALA     HA 2166   4.625   2.449   7.119  2.6186 -0.2234  0.1626
  136ALA     CB 2167   4.736   2.456   6.938  0.4843  0.2358 -0.3483
  136ALA    HB1 2168   4.760   2.533   6.865  2.6511 -0.1747 -0.1498
  136ALA    HB2 2169   4.826   2.420   6.989  0.9635  0.6319 -0.8973
  136ALA    HB3 2170   4.689   2.376   6.880  2.2465 -3.3063  2.6529
  136ALA      C 2171   4.718   2.642   7.110  0.1471  0.4743 -0.5175
  136ALA      O 2172   4.786   2.619   7.215 -0.1100 -0.1516  0.1011
  137ALA      N 2173   4.698   2.764   7.066  0.4381 -0.4148  0.5649
  137ALA      H 2174   4.664   2.779   6.972  2.2667  0.2546 -0.0354
  137ALA     CA 2175   4.744   2.890   7.126 -0.3963 -0.3428 -0.7353
  137ALA     HA 2176   4.851   2.891   7.145 -0.2581  0.5413 -1.4867
  137ALA     CB 2177   4.723   2.990   7.019 -0.2156 -0.6201 -0.9780
  137ALA    HB1 2178   4.773   2.951   6.931  0.7785 -0.1517 -0.6361
  137ALA    HB2 2179   4.617   3.001   6.998 -0.3919 -0.0242  0.1671
  137ALA    HB3 2180   4.761   3.090   7.040  0.1445 -1.1394  1.0983
  137ALA      C 2181   4.665   2.921   7.254  0.5956 -0.0078 -0.2266
  137ALA      O 2182   4.723   2.967   7.357 -0.6122  0.2840  0.2513
  138VAL      N 2183   4.539   2.889   7.260 -0.4256  0.2088 -0.5683
  138VAL      H 2184   4.501   2.862   7.171 -0.1599 -1.9516 -0.0942
  138VAL     CA 2185   4.449   2.932   7.367  0.1397  0.3020  0.1777
  138VAL     HA 2186   4.488   3.012   7.429 -1.4446  0.5721  0.8670
  138VAL     CB 2187   4.316   2.988   7.303  0.5135 -0.1470 -0.3698
  138VAL     HB 2188   4.263   2.915   7.242  1.0244  0.3891 -1.4837
  138VAL    CG1 2189   4.212   3.043   7.403 -0.0786  0.2841 -0.5650
  138VAL   HG11 2190   4.131   3.083   7.342  0.2995 -0.5170 -1.6136
  138VAL   HG12 2191   4.163   2.962   7.457 -3.1711  1.6790 -1.0925
  138VAL   HG13 2192   4.255   3.113   7.475  1.2861 -0.7237 -0.3522
  138VAL    CG2 2193   4.352   3.109   7.207  0.9984  0.2684 -0.0347
  138VAL   HG21 2194   4.416   3.076   7.125 -1.9756  1.1546 -2.9034
  138VAL   HG22 2195   4.259   3.132   7.156 -0.4769 -1.3928  1.7304
  138VAL   HG23 2196   4.390   3.195   7.263 -0.2702  1.2338 -0.6022
  138VAL      C 2197   4.418   2.818   7.466  0.1448 -0.4028 -0.0074
  138VAL      O 2198   4.392   2.846   7.590 -0.5046 -0.1945 -0.0513
  139LEU      N 2199   4.412   2.691   7.423 -0.1074 -0.6802  0.2681
  139LEU      H 2200   4.419   2.676   7.323 -0.7396  0.4191  0.0484
  139LEU     CA 2201   4.392   2.571   7.504  0.0130 -0.3576 -0.3816
  139LEU     HA 2202   4.292   2.575   7.547 -0.5023 -1.1749 -1.4597
  139LEU     CB 2203   4.396   2.435   7.431 -0.0322  0.2409 -0.0862
  139LEU    HB2 2204   4.478   2.422   7.360 -0.5843  1.4115 -0.9738
  139LEU    HB3 2205   4.406   2.358   7.507 -0.9544  1.1909  1.0166
  139LEU     CG 2206   4.271   2.403   7.354  0.1588 -0.0672  0.3524
  139LEU     HG 2207   4.233   2.496   7.312 -1.3011  0.1834  2.1127
  139LEU    CD1 2208   4.283   2.284   7.254  0.0381  0.5303 -0.0907
  139LEU   HD11 2209   4.370   2.294   7.188 -2.0711  2.2660 -2.8150
  139LEU   HD12 2210   4.303   2.189   7.303 -1.6104 -0.1724 -0.7101
  139LEU   HD13 2211   4.196   2.270   7.191 -0.2467  0.4094  0.3265
  139LEU    CD2 2212   4.146   2.361   7.442 -0.0016 -0.6703  0.1366
  139LEU   HD21 2213   4.130   2.430   7.524 -2.5049  0.2549 -1.0046
  139LEU   HD22 2214   4.054   2.370   7.384 -0.4885 -2.1462  0.6376
  139LEU   HD23 2215   4.158   2.258   7.476 -0.0795 -0.4357  0.8935
  139LEU      C 2216   4.481   2.563   7.630 -0.4225  0.2506  0.3106
  139LEU      O 2217   4.423   2.520   7.729  0.0633  0.4100 -0.6343
  140PRO      N 2218   4.607   2.608   7.635 -0.1301  0.1173 -0.2262
  140PRO     CD 2219   4.701   2.637   7.528 -1.1060  0.3296 -0.4513
  140PRO    HD2 2220   4.687   2.740   7.498 -2.7484  0.4243  0.5263
  140PRO    HD3 2221   4.687   2.584   7.434 -0.5699 -0.1454 -0.2706
  140PRO     CG 2222   4.839   2.602   7.583 -0.4151 -0.2545  0.6565
  140PRO    HG2 2223   4.923   2.651   7.536 -0.8851 -0.7774 -0.7758
  140PRO    HG3 2224   4.860   2.495   7.577  3.5836  0.4538 -0.2661
  140PRO     CB 2225   4.826   2.647   7.728  0.2064  0.0293 -0.1922
  140PRO    HB2 2226   4.830   2.756   7.734  3.1867  0.0669 -1.2206
  140PRO    HB3 2227   4.908   2.596   7.779  1.9817 -0.9827 -3.7437
  140PRO     CA 2228   4.688   2.599   7.760  0.2851  0.6735  0.8942
  140PRO     HA 2229   4.700   2.495   7.788 -1.3699  0.6458  1.5984
  140PRO      C 2230   4.624   2.678   7.875  0.2967  0.2755  0.0552
  140PRO      O 2231   4.669   2.653   7.989  0.4937 -0.0509 -0.1637
  141ASN      N 2232   4.523   2.764   7.851  0.1255  0.5536  0.4965
  141ASN      H 2233   4.495   2.775   7.755 -0.3430 -0.1927  0.5389
  141ASN     CA 2234   4.449   2.829   7.965  0.0652  0.3598 -1.5502
  141ASN     HA 2235   4.516   2.880   8.035  0.1012  1.2538 -2.2223
  141ASN     CB 2236   4.334   2.918   7.918  0.3678 -0.3582 -0.2049
  141ASN    HB2 2237   4.274   2.872   7.839  0.2800  1.1965 -1.0822
  141ASN    HB3 2238   4.268   2.941   8.002  2.2014 -0.7076  1.3963
  141ASN     CG 2239   4.381   3.054   7.874 -0.7224  0.1570 -0.0506
  141ASN    OD1 2240   4.407   3.144   7.956  0.7944 -0.6485  0.3117
  141ASN    ND2 2241   4.395   3.077   7.745  0.1332 -0.0607  0.0340
  141ASN   HD21 2242   4.413   3.167   7.703 -2.7779  1.3372  1.4960
  141ASN   HD22 2243   4.376   3.005   7.677  3.4037 -0.7887 -0.2911
  141ASN      C 2244   4.389   2.727   8.058 -0.0888  0.4374  0.8883
  141ASN      O 2245   4.398   2.735   8.179  0.2048 -0.1762 -0.4641
  142LEU      N 2246   4.342   2.606   8.003  0.6249 -0.3699 -0.7301
  142LEU      H 2247   4.334   2.599   7.902 -0.9606  0.7500 -0.7240
  142LEU     CA 2248   4.279   2.495   8.079  0.5817  0.4852 -0.4286
  142LEU     HA 2249   4.193   2.535   8.132  0.6988 -0.3001  0.3574
  142LEU     CB 2250   4.236   2.378   7.988  0.3196 -0.0897  0.1651
  142LEU    HB2 2251   4.315   2.344   7.921 -0.6894 -1.1596 -0.5024
  142LEU    HB3 2252   4.223   2.292   8.054 -1.0859 -1.2748 -1.5722
  142LEU     CG 2253   4.095   2.384   7.922 -0.3087 -0.0309  0.2996
  142LEU     HG 2254   4.102   2.467   7.851  0.3868 -1.0159 -0.8135
  142LEU    CD1 2255   4.083   2.262   7.829  0.0965 -0.3358 -0.3957
  142LEU   HD11 2256   4.151   2.272   7.745  1.0044  0.3099  0.4048
  142LEU   HD12 2257   4.099   2.169   7.885 -0.8684  0.3688  1.1189
  142LEU   HD13 2258   3.981   2.255   7.791 -0.1863 -2.3013  0.5387
  142LEU    CD2 2259   3.984   2.401   8.024  0.5592 -0.0418  0.0680
  142LEU   HD21 2260   3.882   2.415   7.989  0.1129  0.5122  1.5073
  142LEU   HD22 2261   3.988   2.317   8.094  0.8279 -0.9475 -1.0038
  142LEU   HD23 2262   4.002   2.499   8.067 -1.9686  0.7992 -0.6132
  142LEU      C 2263   4.370   2.426   8.189  0.1119  0.4303  0.4096
  142LEU      O 2264   4.316   2.375   8.283 -0.3400  0.6793 -0.0823
  143ARG      N 2265   4.504   2.438   8.181  0.3069  0.2871 -0.1816
  143ARG      H 2266   4.540   2.486   8.100  1.9499  0.0603  0.3816
  143ARG     CA 2267   4.607   2.388   8.267  0.8263  0.0390 -0.0986
  143ARG     HA 2268   4.557   2.321   8.336 -0.5789  0.7783 -0.3760
  143ARG     CB 2269   4.712   2.315   8.177 -0.0339  0.5037  0.0076
  143ARG    HB2 2270   4.666   2.236   8.118 -0.5641  0.1915  0.8178
  143ARG    HB3 2271   4.758   2.378   8.101  0.3582 -0.9456 -1.0170
  143ARG     CG 2272   4.828   2.256   8.259 -0.1147 -0.3189 -0.9406
  143ARG    HG2 2273   4.913   2.235   8.195  1.2119  0.4485  0.5074
  143ARG    HG3 2274   4.862   2.328   8.333  1.9160 -1.5857 -0.5626
  143ARG     CD 2275   4.783   2.118   8.312 -0.4700 -0.5764  0.3065
  143ARG    HD2 2276   4.698   2.128   8.379 -0.9923 -0.8463 -0.3154
  143ARG    HD3 2277   4.755   2.059   8.225  0.6818  1.7796 -1.8025
  143ARG     NE 2278   4.892   2.044   8.373  0.2177  0.1181 -0.3415
  143ARG     HE 2279   4.970   2.093   8.414  0.7691 -2.0793  1.4271
  143ARG     CZ 2280   4.894   1.918   8.409 -0.2719 -0.1911  0.4119
  143ARG    NH1 2281   4.797   1.835   8.389 -0.0224  0.8501 -0.1981
  143ARG   HH11 2282   4.715   1.872   8.345  0.5762  0.6772 -1.4980
  143ARG   HH12 2283   4.792   1.738   8.419  0.5966  0.5888 -0.8999
  143ARG    NH2 2284   4.993   1.865   8.476 -0.1060 -0.5429  0.3527
  143ARG   HH21 2285   5.077   1.918   8.491 -0.4329  0.2769 -0.5783
  143ARG   HH22 2286   4.988   1.769   8.509 -1.4434 -0.9002 -0.7943
  143ARG      C 2287   4.666   2.506   8.348  0.2065  0.0974  0.2960
  143ARG      O 2288   4.680   2.498   8.474  0.2804  0.1473  0.1930
  144ALA      N 2289   4.684   2.623   8.284  0.4353  0.1161 -0.0867
  144ALA      H 2290   4.669   2.623   8.185 -0.0732  0.8158 -0.0196
  144ALA     CA 2291   4.735   2.743   8.349  0.2625 -0.2998 -0.3719
  144ALA     HA 2292   4.828   2.726   8.404  1.3474 -1.2205 -2.3713
  144ALA     CB 2293   4.772   2.851   8.242 -0.3609 -0.0207  0.3432
  144ALA    HB1 2294   4.863   2.824   8.187  0.6106  0.0223  1.8840
  144ALA    HB2 2295   4.687   2.867   8.176  0.9138  0.3594 -1.2947
  144ALA    HB3 2296   4.781   2.954   8.276  1.4342  0.6092 -1.7556
  144ALA      C 2297   4.636   2.811   8.450  0.4365  0.2844 -0.1838
  144ALA      O 2298   4.675   2.878   8.541 -0.5048 -0.5612 -0.5247
  145GLY      N 2299   4.496   2.795   8.437 -0.0219  0.0096 -0.4149
  145GLY      H 2300   4.453   2.756   8.354 -2.4344  2.1526 -0.2861
  145GLY     CA 2301   4.396   2.858   8.531  0.3531  0.2174 -1.2439
  145GLY    HA2 2302   4.299   2.825   8.496  0.3853 -1.7941  0.3891
  145GLY    HA3 2303   4.429   2.839   8.633  0.8248  1.9142 -1.0405
  145GLY      C 2304   4.397   3.010   8.511 -0.7507  0.8954 -0.4876
  145GLY      O 2305   4.349   3.078   8.600  0.2249 -0.0791  0.2711
  146THR      N 2306   4.448   3.062   8.398  0.2405 -0.7070 -0.2056
  146THR      H 2307   4.487   3.016   8.317  3.8971  1.4355  0.1364
  146THR     CA 2308   4.459   3.201   8.383 -0.1917 -0.8660  0.0541
  146THR     HA 2309   4.509   3.231   8.476 -1.0031 -0.1325  0.2657
  146THR     CB 2310   4.557   3.228   8.264  0.4800 -0.2523  0.0206
  146THR     HB 2311   4.531   3.319   8.210  0.0112  0.1296  0.8727
  146THR    CG2 2312   4.703   3.227   8.317 -0.2284  0.2883 -0.3781
  146THR   HG21 2313   4.720   3.146   8.388 -0.4479 -0.3601 -1.0479
  146THR   HG22 2314   4.778   3.231   8.238  0.4553 -1.4306  0.1343
  146THR   HG23 2315   4.707   3.320   8.373  0.9136 -0.2115  0.4174
  146THR    OG1 2316   4.558   3.125   8.166  0.8042 -0.0792  0.1949
  146THR    HG1 2317   4.496   3.157   8.100 -1.9294 -0.0195  2.5876
  146THR      C 2318   4.334   3.286   8.352 -0.1605  0.7508 -0.3943
  146THR      O 2319   4.331   3.411   8.359  0.0957 -0.0015 -0.2002
  147LEU      N 2320   4.218   3.220   8.331 -0.6685  0.2524  0.6597
  147LEU      H 2321   4.218   3.119   8.333  1.0676  0.1436 -1.2955
  147LEU     CA 2322   4.094   3.296   8.295 -0.0409 -0.3197  0.1950
  147LEU     HA 2323   4.128   3.386   8.244 -0.7569 -0.9200 -1.4219
  147LEU     CB 2324   4.011   3.208   8.197  0.6768  0.4863  0.2708
  147LEU    HB2 2325   3.984   3.113   8.243 -0.6950  0.4007 -0.6737
  147LEU    HB3 2326   3.923   3.265   8.168  0.5244  0.0522 -0.1348
  147LEU     CG 2327   4.085   3.179   8.066 -0.1296  0.6653  0.2616
  147LEU     HG 2328   4.171   3.115   8.087 -1.1079 -0.7735  0.0517
  147LEU    CD1 2329   3.996   3.094   7.971  0.0074 -0.0259  0.6115
  147LEU   HD11 2330   4.063   3.067   7.889 -1.4000 -0.2969 -0.4954
  147LEU   HD12 2331   3.948   3.015   8.028  2.5874  0.0303  3.0467
  147LEU   HD13 2332   3.920   3.157   7.924 -0.0990 -0.8193 -0.3167
  147LEU    CD2 2333   4.124   3.308   7.993  0.0484  0.0738  0.3575
  147LEU   HD21 2334   4.206   3.361   8.041 -0.4744  0.8278  0.4399
  147LEU   HD22 2335   4.162   3.264   7.901 -2.0428 -1.6371  0.2190
  147LEU   HD23 2336   4.041   3.374   7.967 -0.1799 -0.5288 -0.4909
  147LEU      C 2337   4.021   3.332   8.418 -0.0606  1.1300 -0.0681
  147LEU      O 2338   3.988   3.241   8.492  0.0469 -0.1372 -0.0874
  148GLN      N 2339   4.011   3.462   8.452  0.2651 -0.2094  0.6685
  148GLN      H 2340   4.043   3.534   8.389  0.9153 -0.1785  1.0207
  148GLN     CA 2341   3.960   3.511   8.574 -0.0348 -0.3179  0.0061
  148GLN     HA 2342   3.890   3.439   8.617 -1.0707  0.8378  0.3201
  148GLN     CB 2343   4.075   3.540   8.671  0.0939 -0.1375 -0.2147
  148GLN    HB2 2344   4.126   3.628   8.632 -0.1085  1.0163  1.9523
  148GLN    HB3 2345   4.039   3.565   8.771  0.8857 -0.4921  0.1684
  148GLN     CG 2346   4.178   3.430   8.689 -0.4049  0.3495  0.2377
  148GLN    HG2 2347   4.223   3.391   8.598  1.1898  1.4691  0.5168
  148GLN    HG3 2348   4.262   3.469   8.746  0.3958  1.3613 -1.5414
  148GLN     CD 2349   4.119   3.312   8.770 -0.8627 -0.1069 -0.0724
  148GLN    OE1 2350   4.036   3.335   8.858  0.3242  0.0849  0.0952
  148GLN    NE2 2351   4.148   3.184   8.751 -0.4076  0.5965  0.0605
  148GLN   HE21 2352   4.088   3.110   8.784  1.0575 -1.0148 -0.7286
  148GLN   HE22 2353   4.215   3.168   8.678  0.4018  3.1885  0.1202
  148GLN      C 2354   3.883   3.645   8.545 -0.3613  0.2848  0.6101
  148GLN      O 2355   3.897   3.707   8.443 -0.0866 -0.1639  0.2477
  149TYR      N 2356   3.821   3.698   8.649 -0.0494 -0.0286 -0.0752
  149TYR      H 2357   3.821   3.651   8.738 -0.7774  0.8329  0.3976
  149TYR     CA 2358   3.747   3.829   8.644 -0.1156  0.8036  0.2925
  149TYR     HA 2359   3.714   3.838   8.541 -0.3836  2.0473  0.4698
  149TYR     CB 2360   3.617   3.811   8.723 -0.2554  0.1628  0.5640
  149TYR    HB2 2361   3.566   3.723   8.685 -1.1673  1.1242 -0.5285
  149TYR    HB3 2362   3.649   3.799   8.826 -0.6267 -1.3107  0.5286
  149TYR     CG 2363   3.526   3.934   8.713  0.3850  0.6291 -0.3657
  149TYR    CD1 2364   3.434   3.957   8.608 -0.8593  0.0971 -0.1300
  149TYR    HD1 2365   3.421   3.883   8.531 -0.2599 -1.4041  1.1542
  149TYR    CE1 2366   3.360   4.076   8.609 -0.6037 -0.1496 -0.2212
  149TYR    HE1 2367   3.291   4.097   8.529  1.1705  1.3429 -1.4442
  149TYR     CZ 2368   3.358   4.162   8.719  0.8316  0.1724 -0.8010
  149TYR     OH 2369   3.276   4.271   8.721  0.3963 -0.2832 -0.1065
  149TYR     HH 2370   3.288   4.327   8.798  2.7690 -1.3463  0.3543
  149TYR    CE2 2371   3.441   4.134   8.832  0.3668 -0.2340  0.0877
  149TYR    HE2 2372   3.422   4.197   8.918 -0.8724  0.5968 -0.7663
  149TYR    CD2 2373   3.527   4.025   8.826  0.1070 -0.2067  0.0700
  149TYR    HD2 2374   3.597   4.008   8.906  1.5719  2.2049 -0.6031
  149TYR      C 2375   3.830   3.947   8.690 -0.3684  0.3400  0.7704
  149TYR      O 2376   3.917   3.932   8.775 -0.1915 -0.5046  0.0776
  150ASP      N 2377   3.795   4.065   8.645  0.5109 -0.2163  0.0217
  150ASP      H 2378   3.719   4.064   8.578 -0.3224 -0.9611  0.9360
  150ASP     CA 2379   3.861   4.196   8.673  0.2083  0.6054 -0.7070
  150ASP     HA 2380   3.918   4.193   8.766  1.6714 -0.3700 -1.5949
  150ASP     CB 2381   3.976   4.227   8.575 -0.0809 -0.5394  0.2658
  150ASP    HB2 2382   4.050   4.146   8.570  1.1409  0.5354  0.4201
  150ASP    HB3 2383   3.938   4.230   8.473  0.4875  0.7774  0.0696
  150ASP     CG 2384   4.059   4.355   8.597  1.3635 -0.6178 -0.0360
  150ASP    OD1 2385   4.020   4.427   8.693  0.0387 -0.1494  0.2793
  150ASP    OD2 2386   4.165   4.380   8.536  0.1218 -0.3785  0.0800
  150ASP      C 2387   3.760   4.316   8.693  0.1558 -0.2552 -0.4704
  150ASP      O 2388   3.707   4.362   8.593  0.0704 -0.0401  0.3082
  151PRO      N 2389   3.725   4.357   8.818  0.3794  0.2727  0.7168
  151PRO     CD 2390   3.767   4.299   8.947  0.1464 -0.0885  0.6167
  151PRO    HD2 2391   3.863   4.349   8.964 -0.0012  1.6430 -2.7578
  151PRO    HD3 2392   3.767   4.191   8.932 -1.2982  0.0844 -0.8949
  151PRO     CG 2393   3.668   4.341   9.046 -0.8728  0.5488 -0.3984
  151PRO    HG2 2394   3.715   4.335   9.144  2.0303 -1.2378 -1.7761
  151PRO    HG3 2395   3.574   4.285   9.049  0.6000 -2.2070 -1.9273
  151PRO     CB 2396   3.649   4.488   9.004 -0.2531 -0.0699  0.0690
  151PRO    HB2 2397   3.733   4.555   9.021  1.0516 -1.2518 -1.3789
  151PRO    HB3 2398   3.550   4.525   9.033 -1.5896 -1.5656 -2.1937
  151PRO     CA 2399   3.638   4.469   8.852 -1.0206 -0.6776  0.2335
  151PRO     HA 2400   3.533   4.445   8.835 -2.2337  2.2175  2.5239
  151PRO      C 2401   3.667   4.599   8.783  0.5540 -0.2582  0.0068
  151PRO      O 2402   3.576   4.683   8.763  0.6603 -0.3798 -0.1564
  152ARG      N 2403   3.792   4.636   8.750  0.5768 -0.1533 -0.3393
  152ARG      H 2404   3.872   4.587   8.788  1.5803  2.3521  0.9836
  152ARG     CA 2405   3.832   4.755   8.672 -0.2305 -0.1319  0.1046
  152ARG     HA 2406   3.794   4.839   8.731 -1.2658 -0.8984  0.5557
  152ARG     CB 2407   3.979   4.766   8.662 -0.4883  0.4182 -0.0107
  152ARG    HB2 2408   4.014   4.685   8.598 -0.4344  0.7037 -0.3457
  152ARG    HB3 2409   4.004   4.856   8.605 -1.0128  0.4505 -0.1972
  152ARG     CG 2410   4.049   4.777   8.796 -0.1035 -0.0629 -0.4244
  152ARG    HG2 2411   4.028   4.877   8.833 -0.3527 -0.1530 -0.3208
  152ARG    HG3 2412   4.022   4.696   8.864  2.4999 -0.6125  0.0331
  152ARG     CD 2413   4.204   4.772   8.779 -0.5594 -0.7146  0.2028
  152ARG    HD2 2414   4.243   4.830   8.695 -2.7501 -1.9194 -1.7523
  152ARG    HD3 2415   4.253   4.818   8.865  1.5054 -0.6538 -0.9406
  152ARG     NE 2416   4.246   4.637   8.746  0.2634 -0.5411  0.8487
  152ARG     HE 2417   4.170   4.574   8.723  0.9133 -1.1704  0.3727
  152ARG     CZ 2418   4.364   4.584   8.753 -0.1409  0.7582  0.2851
  152ARG    NH1 2419   4.477   4.638   8.793 -0.4284  0.0702  0.4816
  152ARG   HH11 2420   4.481   4.735   8.822 -0.4728  0.8938 -1.9898
  152ARG   HH12 2421   4.546   4.571   8.823  0.1877  0.7169  0.5403
  152ARG    NH2 2422   4.376   4.461   8.700 -0.2870  0.6601 -0.1396
  152ARG   HH21 2423   4.295   4.424   8.653  1.6375 -2.1941 -1.4505
  152ARG   HH22 2424   4.464   4.412   8.700 -0.9777 -0.6045 -0.1044
  152ARG      C 2425   3.764   4.767   8.539 -0.5784  0.0672 -0.2032
  152ARG      O 2426   3.731   4.876   8.496  0.7507 -0.0651  0.3674
  153ILE      N 2427   3.748   4.655   8.474  0.2139 -0.1226  1.2858
  153ILE      H 2428   3.765   4.571   8.527 -1.1726  0.8550  3.4055
  153ILE     CA 2429   3.687   4.640   8.338 -0.2515  0.1260 -0.3164
  153ILE     HA 2430   3.666   4.743   8.309 -0.8709  0.2335  0.4634
  153ILE     CB 2431   3.798   4.585   8.241 -0.7536 -0.2917 -0.5569
  153ILE     HB 2432   3.773   4.586   8.135  1.7466 -1.0219 -1.2339
  153ILE    CG2 2433   3.922   4.688   8.248  0.1778 -0.2127 -0.0025
  153ILE   HG21 2434   3.962   4.673   8.348 -0.5373 -1.7043  0.0883
  153ILE   HG22 2435   3.985   4.647   8.169  0.8765  0.7487  0.0366
  153ILE   HG23 2436   3.888   4.788   8.222  0.3507 -0.2972 -0.5829
  153ILE    CG1 2437   3.829   4.442   8.287 -0.8743 -0.6677 -0.0036
  153ILE   HG12 2438   3.867   4.438   8.389  0.3166  0.2942 -0.3883
  153ILE   HG13 2439   3.739   4.379   8.290  0.7688 -3.1355  0.6636
  153ILE    CD1 2440   3.940   4.376   8.204  0.3499  0.3999  0.5983
  153ILE   HD11 2441   4.033   4.431   8.222  0.6852  0.3375 -0.8037
  153ILE   HD12 2442   3.954   4.276   8.244  2.3056 -0.8979 -2.8819
  153ILE   HD13 2443   3.916   4.365   8.098  4.1901  0.4515 -0.4472
  153ILE      C 2444   3.556   4.552   8.327 -0.1440  0.0275  0.4379
  153ILE      O 2445   3.516   4.524   8.212  0.5759  0.0191 -0.3883
  154TYR      N 2446   3.488   4.512   8.436 -0.6343  0.6258  0.2399
  154TYR      H 2447   3.512   4.542   8.529  3.6301 -0.3521 -0.2978
  154TYR     CA 2448   3.361   4.440   8.421  0.3402 -0.5924  0.5049
  154TYR     HA 2449   3.323   4.410   8.519 -1.5543 -0.6263 -0.1930
  154TYR     CB 2450   3.251   4.537   8.380 -0.0432  0.2504 -0.4031
  154TYR    HB2 2451   3.276   4.587   8.287  0.3132 -0.5077 -0.7286
  154TYR    HB3 2452   3.161   4.478   8.361 -2.2279  2.1953  2.8856
  154TYR     CG 2453   3.221   4.641   8.485 -0.4139 -0.3722  0.2311
  154TYR    CD1 2454   3.272   4.776   8.466 -0.9103  0.8551  0.3840
  154TYR    HD1 2455   3.317   4.808   8.373 -0.4750  0.0882  0.3230
  154TYR    CE1 2456   3.252   4.869   8.564 -0.3968 -0.2599  0.0238
  154TYR    HE1 2457   3.273   4.974   8.548 -1.0229  0.0518  1.1689
  154TYR     CZ 2458   3.183   4.838   8.682 -0.7407  0.0864 -0.5980
  154TYR     OH 2459   3.169   4.931   8.783 -0.1785  0.2772  0.1911
  154TYR     HH 2460   3.122   4.899   8.860 -2.7704  1.9051 -0.5921
  154TYR    CE2 2461   3.135   4.709   8.704 -0.9010  0.4571 -0.6829
  154TYR    HE2 2462   3.092   4.690   8.802  0.4499 -0.5094 -0.2431
  154TYR    CD2 2463   3.152   4.613   8.601  0.0363  0.2135  0.1549
  154TYR    HD2 2464   3.136   4.510   8.628  1.0219  0.2543  0.9925
  154TYR      C 2465   3.363   4.304   8.345 -0.0285 -0.2636 -0.5627
  154TYR      O 2466   3.267   4.261   8.283  0.7696 -0.3379 -0.8118
  155SER      N 2467   3.478   4.238   8.341  0.5874  0.1016  0.2266
  155SER      H 2468   3.551   4.276   8.399  1.4800 -0.9948 -0.1524
  155SER     CA 2469   3.505   4.128   8.242  0.2604 -0.0717 -0.8368
  155SER     HA 2470   3.411   4.080   8.216 -0.4069  0.9716 -0.4185
  155SER     CB 2471   3.578   4.172   8.112 -0.6157  0.1138 -0.8452
  155SER    HB2 2472   3.682   4.189   8.139 -0.0221  0.1553 -2.9608
  155SER    HB3 2473   3.570   4.093   8.038 -0.5077 -0.3812 -0.3349
  155SER     OG 2474   3.530   4.298   8.057 -1.0043 -0.0453 -0.1696
  155SER     HG 2475   3.519   4.362   8.127 -1.2715  0.5080 -0.7107
  155SER      C 2476   3.588   4.013   8.301  0.4244  0.7845 -0.0834
  155SER      O 2477   3.685   4.032   8.371  0.0721  0.0766 -0.6117
  156CYX      N 2478   3.558   3.880   8.257 -0.0593 -0.3238  0.4997
  156CYX      H 2479   3.488   3.881   8.184  1.0540  0.3458 -0.6048
  156CYX     CA 2480   3.655   3.771   8.254 -0.0753 -0.2570  0.1499
  156CYX     HA 2481   3.712   3.771   8.347 -0.8812 -0.9732  0.6623
  156CYX     CB 2482   3.581   3.637   8.251 -0.1941 -0.0726  0.4451
  156CYX    HB2 2483   3.518   3.640   8.162 -3.1751  0.0181  2.4219
  156CYX    HB3 2484   3.642   3.549   8.270 -0.3656 -0.2671  0.0913
  156CYX     SG 2485   3.467   3.626   8.396 -0.1313  0.5208 -0.2620
  156CYX      C 2486   3.748   3.791   8.138  0.6610 -0.5478 -0.0393
  156CYX      O 2487   3.705   3.829   8.032  0.1618 -0.0378  0.3075
  157THR      N 2488   3.876   3.770   8.170 -0.2385  0.1446  0.4345
  157THR      H 2489   3.917   3.740   8.257 -0.7059 -1.3276  0.1795
  157THR     CA 2490   3.979   3.786   8.071 -0.1774 -0.3553  0.2680
  157THR     HA 2491   3.944   3.753   7.973 -3.3647  1.3611  0.7144
  157THR     CB 2492   4.004   3.937   8.058 -0.4151 -0.9259 -0.8888
  157THR     HB 2493   3.912   3.992   8.040 -0.0094  0.2024  0.3413
  157THR    CG2 2494   4.086   3.991   8.180  0.8567  0.0806 -0.6636
  157THR   HG21 2495   4.193   3.974   8.179  0.9004  0.3258 -0.2473
  157THR   HG22 2496   4.057   4.096   8.190 -3.0947 -1.0161  1.2142
  157THR   HG23 2497   4.054   3.934   8.267  0.0891  1.0117 -0.3184
  157THR    OG1 2498   4.090   3.967   7.949  0.2243  0.9227 -0.1511
  157THR    HG1 2499   4.032   3.950   7.875 -0.3476 -1.7204  0.7909
  157THR      C 2500   4.104   3.706   8.115  0.6592  0.5024  0.5884
  157THR      O 2501   4.095   3.641   8.215  0.4600  0.3393 -0.5633
  158PHE      N 2502   4.208   3.705   8.033  0.3379 -0.7187 -0.1448
  158PHE      H 2503   4.212   3.761   7.949  1.1738  0.9300  0.9512
  158PHE     CA 2504   4.340   3.654   8.067  0.1178 -0.8988  0.6322
  158PHE     HA 2505   4.338   3.549   8.097 -0.4056 -1.2134 -0.4394
  158PHE     CB 2506   4.431   3.668   7.943  0.8276  0.1738  0.3657
  158PHE    HB2 2507   4.375   3.627   7.859 -2.1722  1.6515  1.4800
  158PHE    HB3 2508   4.461   3.771   7.924  1.0399 -0.0261 -0.4119
  158PHE     CG 2509   4.550   3.584   7.961 -0.3938 -0.4238 -0.3747
  158PHE    CD1 2510   4.541   3.445   7.968 -0.3250 -0.0772 -0.1773
  158PHE    HD1 2511   4.448   3.393   7.953  0.1151 -1.0778  0.4574
  158PHE    CE1 2512   4.663   3.372   7.967 -0.1672  0.2971  0.4194
  158PHE    HE1 2513   4.660   3.264   7.968 -1.1200  0.3081 -0.0548
  158PHE     CZ 2514   4.785   3.443   7.974  0.1646  0.7087  0.0215
  158PHE     HZ 2515   4.872   3.380   7.985 -0.5782 -0.1518  1.4147
  158PHE    CE2 2516   4.789   3.578   7.972  0.7750 -0.3105 -0.6683
  158PHE    HE2 2517   4.882   3.633   7.975  0.9333 -0.6072  1.0557
  158PHE    CD2 2518   4.676   3.654   7.957  0.7359  0.3357 -0.4480
  158PHE    HD2 2519   4.681   3.761   7.972 -0.5045  0.0367  2.7148
  158PHE      C 2520   4.398   3.731   8.181 -0.0683  0.0700  0.3571
  158PHE      O 2521   4.435   3.847   8.172 -0.2987  0.6845  0.1226
  159ALA      N 2522   4.414   3.665   8.301  0.1589  0.1199  0.8964
  159ALA      H 2523   4.394   3.566   8.307  1.1635 -0.1955 -0.5274
  159ALA     CA 2524   4.471   3.719   8.418 -0.3996  1.2117  0.0877
  159ALA     HA 2525   4.467   3.828   8.412 -1.0046  1.1487 -0.7135
  159ALA     CB 2526   4.382   3.675   8.536 -0.5110  0.2455  0.5621
  159ALA    HB1 2527   4.382   3.567   8.544 -1.9075  0.0992 -1.0629
  159ALA    HB2 2528   4.426   3.702   8.633  0.6449  0.7036 -0.0676
  159ALA    HB3 2529   4.279   3.710   8.530 -1.0881 -1.1307  1.8330
  159ALA      C 2530   4.618   3.693   8.435 -0.5981 -0.6081  0.5076
  159ALA      O 2531   4.656   3.593   8.492  0.1333  0.3222 -0.3211
  160GLN      N 2532   4.704   3.776   8.375  0.1279 -0.1308 -0.4526
  160GLN      H 2533   4.656   3.860   8.345  0.5670  0.8831  1.5266
  160GLN     CA 2534   4.848   3.765   8.364  0.1619  0.7439  0.4028
  160GLN     HA 2535   4.870   3.683   8.296 -0.8033  0.5507  0.3090
  160GLN     CB 2536   4.909   3.897   8.313 -0.9860 -1.0123  0.6023
  160GLN    HB2 2537   4.890   3.984   8.376 -1.0545 -1.1664  0.7944
  160GLN    HB3 2538   5.017   3.887   8.303 -0.8437  1.9422 -3.5820
  160GLN     CG 2539   4.858   3.931   8.169 -0.1679 -0.3719  0.0796
  160GLN    HG2 2540   4.938   3.991   8.125 -0.9304  0.6063  0.0149
  160GLN    HG3 2541   4.851   3.839   8.111 -1.1753 -1.3610  1.6840
  160GLN     CD 2542   4.729   4.004   8.161  0.8096 -0.2365 -0.3412
  160GLN    OE1 2543   4.664   4.035   8.260 -0.0874 -0.1478 -0.0197
  160GLN    NE2 2544   4.688   4.037   8.038 -0.1103 -0.3247  0.1599
  160GLN   HE21 2545   4.593   4.069   8.027 -0.1896 -0.9777 -1.2872
  160GLN   HE22 2546   4.738   4.008   7.956  3.3190  0.4280  1.8018
  160GLN      C 2547   4.913   3.720   8.496  0.1187  0.1257  0.0265
  160GLN      O 2548   5.011   3.641   8.490  0.1462  0.1073  1.0212
  161SER      N 2549   4.866   3.777   8.610  0.4271 -0.2031 -0.1603
  161SER      H 2550   4.785   3.837   8.609 -0.4131 -1.3145 -1.2402
  161SER     CA 2551   4.927   3.747   8.744  1.1382 -1.0731  0.0573
  161SER     HA 2552   5.033   3.769   8.746  1.0723 -0.5944 -0.8330
  161SER     CB 2553   4.864   3.840   8.849  0.0237  0.3614  1.0371
  161SER    HB2 2554   4.906   3.822   8.948  3.0403  3.2736  0.4694
  161SER    HB3 2555   4.893   3.940   8.816  1.3169  0.1258  1.3969
  161SER     OG 2556   4.735   3.816   8.860  0.4884  0.1834 -0.2531
  161SER     HG 2557   4.691   3.863   8.789  0.5890 -0.3320 -0.6605
  161SER      C 2558   4.912   3.601   8.787 -0.8156 -0.2661  0.3283
  161SER      O 2559   4.986   3.565   8.874  0.3411  0.5567 -0.2373
  162VAL      N 2560   4.828   3.515   8.726  0.1471 -0.6175 -0.1588
  162VAL      H 2561   4.770   3.555   8.654  1.2220  1.2386 -0.0571
  162VAL     CA 2562   4.828   3.368   8.746  0.1936  0.1341 -0.6452
  162VAL     HA 2563   4.858   3.349   8.849  1.9199  0.2624 -1.0992
  162VAL     CB 2564   4.699   3.302   8.702 -0.1081  0.2930  0.5815
  162VAL     HB 2565   4.678   3.330   8.598  1.4037  0.0850  0.2015
  162VAL    CG1 2566   4.702   3.154   8.714  0.2646 -0.5327 -0.5631
  162VAL   HG11 2567   4.605   3.108   8.695  1.6829 -3.5326 -1.1154
  162VAL   HG12 2568   4.771   3.104   8.646 -2.1813 -0.3711 -3.4118
  162VAL   HG13 2569   4.730   3.145   8.819  1.7573  2.7074 -0.5805
  162VAL    CG2 2570   4.590   3.352   8.794  0.2204 -0.0622 -0.1972
  162VAL   HG21 2571   4.578   3.460   8.785 -0.1593  0.0955  1.8460
  162VAL   HG22 2572   4.492   3.313   8.764  0.4234  0.8301 -2.1990
  162VAL   HG23 2573   4.604   3.326   8.899  0.1030  0.9023  0.0667
  162VAL      C 2574   4.939   3.299   8.661  0.4617  0.0239 -0.2886
  162VAL      O 2575   4.995   3.198   8.708 -0.2520 -0.2789  0.3885
  163SER      N 2576   4.974   3.352   8.539  0.3345  0.3898 -0.6548
  163SER      H 2577   4.940   3.441   8.506  0.8199  0.6783 -0.3922
  163SER     CA 2578   5.093   3.298   8.471 -0.4668  0.7886  0.0104
  163SER     HA 2579   5.166   3.273   8.547 -0.8980  0.6046  0.3665
  163SER     CB 2580   5.064   3.170   8.403  1.0896 -0.4079 -0.3540
  163SER    HB2 2581   5.028   3.103   8.481 -0.3873 -0.4108 -1.0229
  163SER    HB3 2582   4.985   3.184   8.330  1.6246  1.0958 -0.6803
  163SER     OG 2583   5.172   3.110   8.351  0.0179  0.4103  0.1818
  163SER     HG 2584   5.232   3.097   8.424  0.0450  2.4709  0.5754
  163SER      C 2585   5.175   3.396   8.385 -0.5751 -0.1744 -0.5802
  163SER      O 2586   5.145   3.415   8.267  0.6584 -0.5648  0.3305
  164SER      N 2587   5.291   3.445   8.440 -0.0494  0.1480 -0.7201
  164SER      H 2588   5.315   3.417   8.534 -0.7868  0.9142 -0.2906
  164SER     CA 2589   5.375   3.531   8.357 -0.0120 -0.2065  0.1433
  164SER     HA 2590   5.315   3.609   8.311 -0.4104 -1.4571 -1.5827
  164SER     CB 2591   5.481   3.603   8.446 -0.1598 -0.5837 -0.0194
  164SER    HB2 2592   5.553   3.531   8.486  0.0423  0.8730  2.4872
  164SER    HB3 2593   5.548   3.670   8.393  0.4297 -0.6987  0.5587
  164SER     OG 2594   5.427   3.670   8.558  0.0969 -0.0706 -0.5728
  164SER     HG 2595   5.425   3.607   8.631 -1.6333  0.4386 -0.1108
  164SER      C 2596   5.432   3.443   8.248  0.0690 -0.4848  0.7654
  164SER      O 2597   5.453   3.495   8.141  0.3871  0.0668  0.2215
  165ALA      N 2598   5.457   3.316   8.274  1.0267 -0.0529  0.7411
  165ALA      H 2599   5.434   3.276   8.364  1.1352  1.1890  1.3351
  165ALA     CA 2600   5.515   3.223   8.176 -0.7775 -0.2976  0.1835
  165ALA     HA 2601   5.614   3.257   8.146 -1.3759  0.6092 -0.8545
  165ALA     CB 2602   5.521   3.088   8.238 -0.0935  0.4649  0.1149
  165ALA    HB1 2603   5.555   3.025   8.155 -0.8977 -0.4173  0.4379
  165ALA    HB2 2604   5.590   3.087   8.323  0.3423 -2.0120 -0.1687
  165ALA    HB3 2605   5.423   3.055   8.271 -1.4596  1.0533 -3.0381
  165ALA      C 2606   5.434   3.212   8.042  1.2197  0.3915 -0.0201
  165ALA      O 2607   5.483   3.208   7.931  0.3996  0.3572  0.4251
  166TYR      N 2608   5.299   3.194   8.058  0.0220 -0.2873  0.4849
  166TYR      H 2609   5.267   3.190   8.153  0.7900  0.4305  0.7772
  166TYR     CA 2610   5.206   3.189   7.945 -0.2906  0.3841  0.3836
  166TYR     HA 2611   5.248   3.121   7.871  1.4218  0.9458  0.7906
  166TYR     CB 2612   5.071   3.137   8.000 -0.3654 -1.1003  1.0542
  166TYR    HB2 2613   5.084   3.040   8.049  2.4700 -1.0620  0.5402
  166TYR    HB3 2614   5.019   3.206   8.066 -0.3755  0.3771 -0.4302
  166TYR     CG 2615   4.967   3.106   7.900 -0.5154 -0.3935  0.8325
  166TYR    CD1 2616   4.997   3.092   7.765 -0.5012  0.0523 -0.1184
  166TYR    HD1 2617   5.094   3.122   7.729 -0.2548 -0.5472  0.0349
  166TYR    CE1 2618   4.900   3.054   7.669 -0.7685 -0.3335 -0.5707
  166TYR    HE1 2619   4.922   3.046   7.563  1.1079 -0.1011 -0.2287
  166TYR     CZ 2620   4.774   3.019   7.711  0.4519 -0.7636 -0.7700
  166TYR     OH 2621   4.684   2.965   7.622 -0.2320 -0.4074 -0.3283
  166TYR     HH 2622   4.726   2.957   7.536 -0.0113 -0.7291 -0.1927
  166TYR    CE2 2623   4.744   3.025   7.854 -0.4620 -0.2596 -1.0563
  166TYR    HE2 2624   4.641   3.001   7.876 -0.6396  2.6146  2.0705
  166TYR    CD2 2625   4.838   3.077   7.947  0.0204  0.6614  0.0624
  166TYR    HD2 2626   4.820   3.100   8.051 -0.9825  1.0242 -0.1760
  166TYR      C 2627   5.196   3.328   7.884  0.1564 -0.8622 -0.3428
  166TYR      O 2628   5.196   3.349   7.757 -0.4152 -0.1394 -0.1110
  167THR      N 2629   5.199   3.430   7.967 -0.3510 -0.2631 -0.7966
  167THR      H 2630   5.207   3.413   8.066  0.3996  1.1967 -0.5793
  167THR     CA 2631   5.191   3.567   7.914  0.9441  0.5159  0.0368
  167THR     HA 2632   5.095   3.570   7.862  1.5883 -0.4557 -1.2854
  167THR     CB 2633   5.186   3.677   8.027  0.1729 -0.1374 -0.0770
  167THR     HB 2634   5.280   3.674   8.083  0.1407  1.8733  0.1539
  167THR    CG2 2635   5.161   3.820   7.981 -0.3141  0.3786 -0.2142
  167THR   HG21 2636   5.059   3.826   7.943 -0.3740 -1.0584 -0.3348
  167THR   HG22 2637   5.172   3.881   8.071  3.4764 -2.7304  1.7629
  167THR   HG23 2638   5.241   3.844   7.912 -0.0603  1.7279  0.5230
  167THR    OG1 2639   5.078   3.648   8.119 -0.2789 -0.1223  0.4890
  167THR    HG1 2640   5.105   3.566   8.160 -2.8313  0.0737  2.8304
  167THR      C 2641   5.295   3.605   7.816 -0.1777 -0.6347 -0.2970
  167THR      O 2642   5.263   3.644   7.703  0.2535 -0.8080 -0.2793
  168ILE      N 2643   5.423   3.568   7.850 -0.4024 -0.2769 -0.5538
  168ILE      H 2644   5.444   3.531   7.941 -0.5080  1.6723  0.3102
  168ILE     CA 2645   5.533   3.583   7.753  0.2087 -0.3298  0.0170
  168ILE     HA 2646   5.526   3.685   7.714  1.0058  0.1845  1.1658
  168ILE     CB 2647   5.673   3.561   7.820  0.2458  0.1300 -0.4840
  168ILE     HB 2648   5.677   3.464   7.870 -0.0171  0.1513 -0.4193
  168ILE    CG2 2649   5.786   3.564   7.716 -0.8146  0.2801  0.7509
  168ILE   HG21 2650   5.790   3.471   7.659  1.6464 -0.1521  1.5201
  168ILE   HG22 2651   5.780   3.655   7.656  2.3433  0.0278 -0.1691
  168ILE   HG23 2652   5.883   3.577   7.766 -0.6917  2.4909  0.0769
  168ILE    CG1 2653   5.707   3.663   7.932  0.2173  0.4169 -0.5424
  168ILE   HG12 2654   5.747   3.755   7.890  0.7553  1.0278  1.2622
  168ILE   HG13 2655   5.609   3.693   7.970 -0.0099  0.0807 -0.8530
  168ILE    CD1 2656   5.786   3.619   8.051  0.5570 -0.2751 -1.3060
  168ILE   HD11 2657   5.792   3.701   8.122  0.8847 -1.3689 -0.0248
  168ILE   HD12 2658   5.745   3.531   8.100 -0.2382  0.3243 -0.8822
  168ILE   HD13 2659   5.885   3.584   8.020  0.7159 -0.9479 -0.1087
  168ILE      C 2660   5.511   3.493   7.626  0.3944 -0.2003 -0.3962
  168ILE      O 2661   5.532   3.539   7.516  0.0961  0.4314 -0.0645
  169ALA      N 2662   5.460   3.370   7.640 -0.6095 -0.8224  0.3152
  169ALA      H 2663   5.421   3.343   7.729 -0.8430  0.8523  0.7480
  169ALA     CA 2664   5.430   3.285   7.525  0.0978  0.1491  0.0878
  169ALA     HA 2665   5.521   3.272   7.466  0.8187 -0.1334  1.2255
  169ALA     CB 2666   5.387   3.145   7.563  0.7495 -0.2099  0.2579
  169ALA    HB1 2667   5.353   3.097   7.472 -0.6439  0.6901  0.2721
  169ALA    HB2 2668   5.469   3.098   7.618  0.3526 -0.8803  0.2811
  169ALA    HB3 2669   5.307   3.156   7.636 -0.9044 -2.2230 -1.1211
  169ALA      C 2670   5.325   3.361   7.434  0.1848  0.0575  0.2711
  169ALA      O 2671   5.340   3.365   7.311 -0.2930  0.2360  0.0648
  170VAL      N 2672   5.228   3.430   7.486 -0.1174 -0.8718  0.3791
  170VAL      H 2673   5.216   3.419   7.586 -1.7864 -1.7788  0.1160
  170VAL     CA 2674   5.130   3.506   7.406  0.4712  1.0987  0.4292
  170VAL     HA 2675   5.090   3.440   7.329  1.7558  0.7162  0.0656
  170VAL     CB 2676   5.000   3.543   7.484 -0.7056  0.7591 -0.2108
  170VAL     HB 2677   5.024   3.615   7.562 -1.7220 -0.5935  1.3891
  170VAL    CG1 2678   4.888   3.602   7.383 -0.7442  0.2044 -0.1499
  170VAL   HG11 2679   4.808   3.658   7.432 -2.2100 -0.2896 -1.8436
  170VAL   HG12 2680   4.938   3.682   7.328  0.8537 -0.1060  0.8124
  170VAL   HG13 2681   4.856   3.527   7.310 -0.9862 -0.1938  0.3611
  170VAL    CG2 2682   4.941   3.411   7.550  0.7241 -0.4724 -0.0572
  170VAL   HG21 2683   5.019   3.352   7.598  1.6157  1.1256  0.5018
  170VAL   HG22 2684   4.869   3.441   7.625 -0.8609  0.6752 -1.9259
  170VAL   HG23 2685   4.885   3.350   7.479  0.0096  0.6310 -0.4669
  170VAL      C 2686   5.194   3.624   7.342 -0.5091 -0.4505  0.4052
  170VAL      O 2687   5.186   3.639   7.221  0.2488 -0.6086  0.2850
  171VAL      N 2688   5.267   3.707   7.414 -0.3004 -0.0464  0.0520
  171VAL      H 2689   5.277   3.685   7.512  4.3870 -1.0195 -0.4023
  171VAL     CA 2690   5.337   3.821   7.353  0.3371  0.1095 -0.5039
  171VAL     HA 2691   5.262   3.892   7.317 -1.6229 -0.9130  1.4015
  171VAL     CB 2692   5.425   3.902   7.452 -0.3107  0.1370 -0.2548
  171VAL     HB 2693   5.503   3.849   7.507 -0.5073  2.7745  2.8861
  171VAL    CG1 2694   5.481   4.026   7.383 -0.5228 -0.6596  0.5565
  171VAL   HG11 2695   5.549   3.991   7.305 -0.3734 -0.7101  0.7104
  171VAL   HG12 2696   5.402   4.075   7.326  0.5188 -0.5187 -0.8378
  171VAL   HG13 2697   5.536   4.090   7.452  0.8930 -1.6519  0.3954
  171VAL    CG2 2698   5.329   3.956   7.554 -0.0842 -0.0265  0.0118
  171VAL   HG21 2699   5.247   4.013   7.510 -1.2569 -0.5153  1.4788
  171VAL   HG22 2700   5.293   3.877   7.620 -1.1344  1.0720  0.7873
  171VAL   HG23 2701   5.377   4.027   7.621 -0.3628  0.8507 -0.7009
  171VAL      C 2702   5.427   3.774   7.232 -0.1527 -0.6339 -0.9740
  171VAL      O 2703   5.420   3.835   7.128  0.0640 -0.3608 -0.4076
  172VAL      N 2704   5.508   3.670   7.253 -0.1070  0.0685  0.1563
  172VAL      H 2705   5.502   3.618   7.340  3.6122 -0.2810  0.3550
  172VAL     CA 2706   5.607   3.627   7.154 -0.0516  0.1678  0.4417
  172VAL     HA 2707   5.636   3.721   7.106 -5.0630  2.0548  0.5771
  172VAL     CB 2708   5.733   3.561   7.215  0.0464  0.3258 -0.1806
  172VAL     HB 2709   5.710   3.477   7.281 -0.1831 -0.0189 -0.7001
  172VAL    CG1 2710   5.841   3.531   7.106  0.6406 -0.4572  0.3925
  172VAL   HG11 2711   5.863   3.627   7.059 -1.8249 -0.2472 -0.4919
  172VAL   HG12 2712   5.926   3.486   7.158  0.2249 -0.6800  0.8926
  172VAL   HG13 2713   5.801   3.453   7.042  2.5834  0.1640 -1.6943
  172VAL    CG2 2714   5.793   3.670   7.305  0.4930  0.0594  0.0826
  172VAL   HG21 2715   5.879   3.636   7.363 -0.2000  1.1007  1.7889
  172VAL   HG22 2716   5.815   3.753   7.237 -0.9693  0.3202 -0.1008
  172VAL   HG23 2717   5.722   3.711   7.377  1.4733  1.8325  0.0818
  172VAL      C 2718   5.548   3.545   7.035  0.0664 -0.3291  0.5271
  172VAL      O 2719   5.575   3.574   6.921  0.1130 -0.2381  0.1856
  173PHE      N 2720   5.460   3.448   7.067 -0.4078  0.4167  0.0278
  173PHE      H 2721   5.449   3.430   7.166 -1.2128  2.2791  0.3137
  173PHE     CA 2722   5.421   3.352   6.960  1.0152  0.2955 -0.2154
  173PHE     HA 2723   5.493   3.351   6.878  1.7919  0.3449  0.4543
  173PHE     CB 2724   5.436   3.209   7.009 -0.4502  0.2978  0.6021
  173PHE    HB2 2725   5.362   3.181   7.084  1.2264 -1.3102  1.7264
  173PHE    HB3 2726   5.416   3.154   6.918  2.0059 -0.5503  0.5130
  173PHE     CG 2727   5.567   3.173   7.060 -0.3373  0.0120 -0.1210
  173PHE    CD1 2728   5.669   3.155   6.967 -0.5714 -0.1547 -0.7962
  173PHE    HD1 2729   5.643   3.152   6.862 -2.3046 -0.6444 -0.3964
  173PHE    CE1 2730   5.801   3.141   7.012  0.3208  0.8561  0.8417
  173PHE    HE1 2731   5.877   3.133   6.936 -0.7213  0.3965 -0.1916
  173PHE     CZ 2732   5.823   3.117   7.148  0.4502  0.7098 -0.4918
  173PHE     HZ 2733   5.924   3.098   7.182 -0.3000  1.4781  2.4794
  173PHE    CE2 2734   5.715   3.119   7.239  0.0375  1.0333 -0.4203
  173PHE    HE2 2735   5.741   3.110   7.343  1.3798  1.2883 -0.7099
  173PHE    CD2 2736   5.588   3.147   7.198  0.1157  0.4126  0.3313
  173PHE    HD2 2737   5.508   3.153   7.271  0.3886 -0.5810  0.7262
  173PHE      C 2738   5.283   3.380   6.901 -0.0308 -0.7382 -0.0321
  173PHE      O 2739   5.260   3.327   6.797  0.2489  0.3333  0.1807
  174HIE      N 2740   5.200   3.463   6.958  0.7174  0.1494 -0.4371
  174HIE      H 2741   5.224   3.498   7.050 -0.8478 -0.1986  0.1461
  174HIE     CA 2742   5.063   3.485   6.919 -0.2458 -0.6504  0.5409
  174HIE     HA 2743   5.048   3.433   6.824  1.6858  0.7555 -0.6050
  174HIE     CB 2744   4.969   3.441   7.021 -0.6233  0.3783  0.1157
  174HIE    HB2 2745   4.997   3.510   7.100  1.8149  1.3440 -1.4867
  174HIE    HB3 2746   4.864   3.454   6.992 -0.3763 -0.0595 -1.0243
  174HIE     CG 2747   4.981   3.307   7.084 -0.1736 -0.0331 -0.1965
  174HIE    ND1 2748   4.935   3.276   7.214  0.9595  0.4523  0.4203
  174HIE    CE1 2749   4.974   3.157   7.244 -0.2904 -0.3735 -0.4198
  174HIE    HE1 2750   4.967   3.107   7.340  2.5170 -0.5505 -0.2314
  174HIE    NE2 2751   5.036   3.105   7.140  0.0110  0.4222  0.0837
  174HIE    HE2 2752   5.081   3.015   7.145 -1.3014 -0.2459  0.3267
  174HIE    CD2 2753   5.032   3.197   7.034 -0.1724  0.9462 -0.1266
  174HIE    HD2 2754   5.089   3.192   6.942 -1.0827  1.8566 -0.7586
  174HIE      C 2755   5.039   3.638   6.890  0.0956  0.2915 -0.4052
  174HIE      O 2756   4.953   3.668   6.808 -0.0049 -0.0782 -0.0108
  175PHE      N 2757   5.115   3.734   6.947  0.4614 -0.4879  0.3628
  175PHE      H 2758   5.179   3.713   7.023  0.5121 -0.7862  0.2357
  175PHE     CA 2759   5.127   3.868   6.887  0.1063  0.9072  0.1184
  175PHE     HA 2760   5.053   3.875   6.807 -0.7254  1.1548  0.8963
  175PHE     CB 2761   5.086   3.975   6.988 -0.5764 -0.3402  0.3915
  175PHE    HB2 2762   5.145   3.985   7.079 -1.2380  1.6232  0.6380
  175PHE    HB3 2763   5.106   4.066   6.931  0.7296  0.6876  2.3787
  175PHE     CG 2764   4.944   3.978   7.036 -0.1111 -0.2486  0.0581
  175PHE    CD1 2765   4.917   3.909   7.156 -0.0655  0.4416  0.3933
  175PHE    HD1 2766   5.002   3.852   7.189 -0.2454 -0.4800 -0.6744
  175PHE    CE1 2767   4.787   3.914   7.218  0.2121  0.0306 -0.2165
  175PHE    HE1 2768   4.765   3.857   7.307  0.5770 -1.0043 -0.7609
  175PHE     CZ 2769   4.682   3.984   7.151 -0.0841  0.5064  0.1499
  175PHE     HZ 2770   4.582   3.986   7.191  0.0650  1.5791  0.5021
  175PHE    CE2 2771   4.706   4.051   7.026  0.4082  0.0603  0.3948
  175PHE    HE2 2772   4.627   4.103   6.975 -0.2986 -0.4208  0.9725
  175PHE    CD2 2773   4.836   4.044   6.971 -0.3093  0.3471  0.5497
  175PHE    HD2 2774   4.863   4.095   6.880  2.9341  0.2914  1.3506
  175PHE      C 2775   5.254   3.891   6.809 -0.1885 -0.1153 -0.4483
  175PHE      O 2776   5.240   3.902   6.683 -0.3371  0.2550 -0.2796
  176LEU      N 2777   5.374   3.885   6.861  0.1143 -0.0912  0.1443
  176LEU      H 2778   5.385   3.876   6.961  0.5941 -0.1693  0.0870
  176LEU     CA 2779   5.490   3.929   6.786 -0.4640 -0.6262 -0.0376
  176LEU     HA 2780   5.473   4.030   6.750 -0.4083 -0.5857  0.0483
  176LEU     CB 2781   5.605   3.936   6.889  0.1574  0.1933  0.0941
  176LEU    HB2 2782   5.576   4.004   6.969  1.7705 -0.2298  1.0893
  176LEU    HB3 2783   5.621   3.832   6.919 -1.3127 -0.2755 -0.6340
  176LEU     CG 2784   5.734   3.976   6.822  0.2956  0.1570  0.3202
  176LEU     HG 2785   5.761   3.914   6.737 -1.7308  0.6485 -0.7243
  176LEU    CD1 2786   5.725   4.123   6.776 -0.3925  0.4073 -0.3564
  176LEU   HD11 2787   5.663   4.178   6.846 -2.3365 -0.5211 -1.2660
  176LEU   HD12 2788   5.825   4.164   6.757  0.4110 -1.7847 -1.3101
  176LEU   HD13 2789   5.680   4.126   6.677  1.4654  1.1708 -1.2302
  176LEU    CD2 2790   5.842   3.976   6.929  0.2215  0.3765 -0.7663
  176LEU   HD21 2791   5.935   3.976   6.873 -0.3618 -0.2291 -1.7613
  176LEU   HD22 2792   5.854   4.064   6.993  1.1733 -1.0629  1.1589
  176LEU   HD23 2793   5.849   3.882   6.985  1.2395  0.5574 -0.5710
  176LEU      C 2794   5.523   3.847   6.659 -0.0387  0.8133 -0.7021
  176LEU      O 2795   5.559   3.907   6.561 -0.4266  0.0567  0.1827
  177VAL      N 2796   5.529   3.716   6.668 -0.1249  0.1517  0.2147
  177VAL      H 2797   5.507   3.667   6.753  3.1097 -2.0778 -0.0421
  177VAL     CA 2798   5.572   3.636   6.548 -0.0007 -0.4054 -0.1132
  177VAL     HA 2799   5.667   3.681   6.519  0.4523 -1.2300  0.0774
  177VAL     CB 2800   5.603   3.491   6.590  0.7058  0.1905 -0.1111
  177VAL     HB 2801   5.517   3.456   6.647  1.9698 -1.5802  0.8126
  177VAL    CG1 2802   5.601   3.399   6.461  0.4486  0.6333  0.4087
  177VAL   HG11 2803   5.639   3.303   6.497  1.3428  2.0859  3.7251
  177VAL   HG12 2804   5.499   3.374   6.433  0.5399 -0.2935  0.8611
  177VAL   HG13 2805   5.668   3.443   6.386 -0.3348  0.6894 -0.2770
  177VAL    CG2 2806   5.744   3.483   6.661  0.0089 -0.1109  0.1065
  177VAL   HG21 2807   5.762   3.382   6.696  0.2504  0.1269  0.6827
  177VAL   HG22 2808   5.817   3.512   6.586 -0.6496  1.0289 -0.1359
  177VAL   HG23 2809   5.760   3.555   6.742  1.7215  0.7474 -0.9394
  177VAL      C 2810   5.474   3.660   6.432  0.1461 -0.0973 -0.4421
  177VAL      O 2811   5.522   3.702   6.328 -0.0717 -0.2066 -0.0047
  178PRO      N 2812   5.338   3.653   6.454 -0.1834 -0.1357  0.3575
  178PRO     CD 2813   5.269   3.572   6.553 -0.2221  0.3230 -0.0278
  178PRO    HD2 2814   5.261   3.627   6.647 -1.3447 -0.6380  0.4656
  178PRO    HD3 2815   5.324   3.483   6.582  0.5881  0.6394 -0.5695
  178PRO     CG 2816   5.124   3.546   6.499 -0.1492  0.5724 -0.5300
  178PRO    HG2 2817   5.051   3.530   6.578 -0.3183  0.5475 -0.6925
  178PRO    HG3 2818   5.127   3.460   6.431  3.5236 -0.2202  0.4136
  178PRO     CB 2819   5.105   3.670   6.415  0.0607 -0.3935  0.2881
  178PRO    HB2 2820   5.087   3.754   6.482  0.4112  0.0811 -0.1991
  178PRO    HB3 2821   5.022   3.667   6.344 -0.8403 -1.0083  1.3264
  178PRO     CA 2822   5.243   3.693   6.345 -0.3695 -0.1668  0.4077
  178PRO     HA 2823   5.257   3.622   6.263  0.2408 -2.2998  2.2347
  178PRO      C 2824   5.264   3.834   6.291  0.2962  0.0748 -0.1996
  178PRO      O 2825   5.253   3.857   6.174  0.3598  0.0884 -0.0165
  179MET      N 2826   5.285   3.931   6.382 -0.4176 -0.1194  0.4426
  179MET      H 2827   5.301   3.907   6.479  2.4410  2.2515  0.7179
  179MET     CA 2828   5.312   4.073   6.346 -0.4432  0.2523  0.0513
  179MET     HA 2829   5.228   4.120   6.294  1.5171  0.6376 -2.9804
  179MET     CB 2830   5.329   4.160   6.473  0.4931  0.0160  0.0752
  179MET    HB2 2831   5.230   4.188   6.508  0.4590  0.4400 -0.3449
  179MET    HB3 2832   5.383   4.106   6.551  1.1968  0.0490 -0.3725
  179MET     CG 2833   5.402   4.293   6.445 -0.2159 -0.6076  0.0012
  179MET    HG2 2834   5.501   4.278   6.401 -0.1891  2.2959 -1.1289
  179MET    HG3 2835   5.342   4.358   6.381  0.7219 -0.2414 -0.5297
  179MET     SD 2836   5.439   4.387   6.589 -0.0225  0.1088  0.0563
  179MET     CE 2837   5.504   4.530   6.502 -0.2146 -0.4108 -0.1206
  179MET    HE1 2838   5.560   4.596   6.569 -1.2478 -0.3958  0.7545
  179MET    HE2 2839   5.573   4.506   6.421 -0.5873  0.9007 -0.8402
  179MET    HE3 2840   5.416   4.583   6.468  0.3534  1.1356  0.7219
  179MET      C 2841   5.434   4.081   6.254 -0.1789 -0.1112  0.2431
  179MET      O 2842   5.418   4.153   6.153  0.0409 -0.0450 -0.2107
  180ILE      N 2843   5.545   4.013   6.285 -0.4302  0.0300 -0.2996
  180ILE      H 2844   5.536   3.968   6.374 -0.4170 -1.2181 -0.9102
  180ILE     CA 2845   5.675   4.006   6.210 -0.3100 -0.6162  1.0366
  180ILE     HA 2846   5.715   4.107   6.195  0.8424 -0.8554  2.2987
  180ILE     CB 2847   5.789   3.922   6.286  0.0724  0.4797 -0.4797
  180ILE     HB 2848   5.740   3.835   6.330  1.8781 -0.2266  0.2005
  180ILE    CG2 2849   5.894   3.863   6.195  1.1780  0.2445 -0.1241
  180ILE   HG21 2850   5.835   3.795   6.135 -0.0407  0.3118  0.9496
  180ILE   HG22 2851   5.934   3.947   6.138 -0.9191  0.5100 -1.3072
  180ILE   HG23 2852   5.972   3.813   6.253  0.8538 -0.4936 -0.3202
  180ILE    CG1 2853   5.848   3.997   6.403  0.2518  0.2703 -0.2484
  180ILE   HG12 2854   5.935   4.056   6.377 -0.3396  0.1803 -2.6645
  180ILE   HG13 2855   5.775   4.069   6.439 -0.5120 -0.7533  0.3136
  180ILE    CD1 2856   5.888   3.912   6.521 -0.2758  0.5588  0.1726
  180ILE   HD11 2857   5.918   3.977   6.602 -0.1790  0.1765  0.4471
  180ILE   HD12 2858   5.809   3.841   6.548  0.0823  0.2498  0.4213
  180ILE   HD13 2859   5.981   3.866   6.487 -0.3687  0.5271 -0.0404
  180ILE      C 2860   5.647   3.950   6.069  0.1227  0.0375  0.5074
  180ILE      O 2861   5.691   4.004   5.971  0.0337 -0.0075  0.4216
  181ILE      N 2862   5.568   3.837   6.068 -0.4918  0.4413 -0.9177
  181ILE      H 2863   5.532   3.802   6.155  0.0073  0.8056 -0.5580
  181ILE     CA 2864   5.541   3.753   5.945  0.0994  0.3559 -0.6781
  181ILE     HA 2865   5.633   3.731   5.891 -0.1998  0.3500 -1.1923
  181ILE     CB 2866   5.475   3.623   5.982 -0.5011 -0.3930 -0.2642
  181ILE     HB 2867   5.391   3.659   6.042  1.0256  0.2350  1.5704
  181ILE    CG2 2868   5.436   3.549   5.854 -0.0520  0.3305  0.3134
  181ILE   HG21 2869   5.355   3.593   5.795 -0.8638  0.0265  1.1755
  181ILE   HG22 2870   5.523   3.557   5.788 -0.0160  2.2774  0.5340
  181ILE   HG23 2871   5.415   3.444   5.874  2.0597 -1.3558 -4.7085
  181ILE    CG1 2872   5.571   3.533   6.063  0.3752  0.5613 -0.0157
  181ILE   HG12 2873   5.645   3.493   5.994 -0.2320  1.4446 -1.2098
  181ILE   HG13 2874   5.621   3.600   6.134  0.0144  0.0189  0.7587
  181ILE    CD1 2875   5.496   3.417   6.137  0.4510 -0.3613  0.2890
  181ILE   HD11 2876   5.440   3.452   6.223  1.3157  0.6384  0.4655
  181ILE   HD12 2877   5.434   3.362   6.065  1.6684 -1.8305  0.3112
  181ILE   HD13 2878   5.573   3.348   6.172  3.0741  2.4925  0.5678
  181ILE      C 2879   5.448   3.837   5.852 -0.4953 -0.5976 -0.2696
  181ILE      O 2880   5.487   3.864   5.741 -0.2352 -0.4681  0.5037
  182VAL      N 2881   5.338   3.890   5.903  0.4679  0.2101  0.2755
  182VAL      H 2882   5.323   3.888   6.003 -2.7253 -0.9283 -0.1061
  182VAL     CA 2883   5.255   3.980   5.824  0.1743 -1.1854 -0.4294
  182VAL     HA 2884   5.221   3.934   5.732  0.7936 -2.0960 -0.2112
  182VAL     CB 2885   5.129   4.019   5.906 -0.3718 -0.1712  0.3864
  182VAL     HB 2886   5.170   4.055   6.000 -1.7957 -0.9328  1.3388
  182VAL    CG1 2887   5.037   4.130   5.829 -0.4381  0.2899 -0.1518
  182VAL   HG11 2888   5.081   4.230   5.836 -0.8416  0.5572 -1.3001
  182VAL   HG12 2889   5.023   4.105   5.724 -1.3170 -1.0876  0.2705
  182VAL   HG13 2890   4.946   4.146   5.887 -0.4193 -0.8158  0.1973
  182VAL    CG2 2891   5.035   3.907   5.937 -0.3947  0.4419  0.3545
  182VAL   HG21 2892   5.096   3.827   5.981  1.9365  0.0102 -3.2170
  182VAL   HG22 2893   4.966   3.933   6.017 -0.1012  0.9797  0.4395
  182VAL   HG23 2894   4.987   3.873   5.846  0.9400  0.5876 -0.4366
  182VAL      C 2895   5.319   4.104   5.774 -0.4197  0.5178  0.5821
  182VAL      O 2896   5.293   4.143   5.658 -0.2761  0.4884 -0.9657
  183ILE      N 2897   5.419   4.158   5.839 -0.6726  0.0603 -0.0083
  183ILE      H 2898   5.440   4.126   5.932 -1.9243 -1.5563 -0.2501
  183ILE     CA 2899   5.508   4.269   5.793  0.0355 -0.2416 -0.0500
  183ILE     HA 2900   5.446   4.347   5.748  1.1247 -1.0827 -3.3436
  183ILE     CB 2901   5.574   4.337   5.909 -0.5581  0.0956 -0.3919
  183ILE     HB 2902   5.609   4.255   5.972 -2.9053 -0.0328  0.8691
  183ILE    CG2 2903   5.694   4.420   5.873 -0.4662  0.5733 -0.0841
  183ILE   HG21 2904   5.675   4.511   5.815  3.3092  1.2933 -0.4461
  183ILE   HG22 2905   5.733   4.459   5.967 -1.9366 -0.8954  1.1833
  183ILE   HG23 2906   5.774   4.361   5.828 -1.2376  0.2608 -1.0906
  183ILE    CG1 2907   5.467   4.420   5.982 -0.5174  0.5570  0.2374
  183ILE   HG12 2908   5.435   4.504   5.920 -0.9044 -0.0536 -0.4177
  183ILE   HG13 2909   5.379   4.355   5.993  0.5877 -1.2697 -1.0618
  183ILE    CD1 2910   5.509   4.480   6.113  0.1362  0.3038  0.2768
  183ILE   HD11 2911   5.565   4.573   6.100 -1.2287  0.7576 -3.5971
  183ILE   HD12 2912   5.413   4.506   6.157 -1.0043  1.5103 -2.6553
  183ILE   HD13 2913   5.574   4.408   6.162 -0.4969 -0.7417 -0.3883
  183ILE      C 2914   5.609   4.234   5.688  0.8660 -0.0208 -0.1620
  183ILE      O 2915   5.617   4.302   5.587 -1.0295 -0.0437 -0.5251
  184PHE      N 2916   5.668   4.115   5.692 -0.3083 -0.0187 -0.2913
  184PHE      H 2917   5.664   4.062   5.778  1.5601  0.0680 -0.1123
  184PHE     CA 2918   5.753   4.064   5.582  0.6624 -0.0867  0.7429
  184PHE     HA 2919   5.821   4.141   5.545 -0.4703  0.7393  0.3356
  184PHE     CB 2920   5.836   3.954   5.643  0.0241  0.0452  0.5062
  184PHE    HB2 2921   5.907   4.005   5.708  0.4065 -0.7278  0.7004
  184PHE    HB3 2922   5.773   3.881   5.694 -0.1541  0.9365  1.6115
  184PHE     CG 2923   5.920   3.887   5.539  0.0412 -0.8336  0.7429
  184PHE    CD1 2924   5.865   3.771   5.473 -0.1409  0.0979  0.1178
  184PHE    HD1 2925   5.770   3.731   5.504 -0.5751  2.1525  1.6586
  184PHE    CE1 2926   5.947   3.706   5.385 -0.3142  0.2391 -0.3444
  184PHE    HE1 2927   5.916   3.617   5.332  1.2836 -1.2079  1.0334
  184PHE     CZ 2928   6.079   3.751   5.372  0.1260 -0.4309  0.9209
  184PHE     HZ 2929   6.144   3.696   5.305 -0.1306 -0.0421  0.3491
  184PHE    CE2 2930   6.131   3.864   5.432 -0.0659  0.3946 -0.6365
  184PHE    HE2 2931   6.234   3.893   5.421  0.5151  0.0876  2.8318
  184PHE    CD2 2932   6.053   3.932   5.521  1.0916  0.2013  0.1479
  184PHE    HD2 2933   6.094   4.014   5.578 -0.7470  1.3421 -0.0687
  184PHE      C 2934   5.673   4.014   5.459  0.4342 -0.0989  0.7640
  184PHE      O 2935   5.710   4.050   5.347  0.0468  0.6711 -0.8203
  185CYS      N 2936   5.552   3.964   5.481 -0.1434  0.5619  0.2606
  185CYS      H 2937   5.527   3.939   5.576 -1.7804  0.2758 -0.2141
  185CYS     CA 2938   5.454   3.947   5.377  0.2764  0.0220 -0.5279
  185CYS     HA 2939   5.499   3.885   5.299  0.1219  0.0758 -0.6602
  185CYS     CB 2940   5.327   3.871   5.431 -0.3591  0.2561 -0.0720
  185CYS    HB2 2941   5.283   3.925   5.515 -0.5803  1.4407 -0.9248
  185CYS    HB3 2942   5.249   3.865   5.356 -1.9030  1.6454  1.3261
  185CYS     SG 2943   5.369   3.709   5.489 -0.3239  0.0414 -0.1407
  185CYS     HG 2944   5.468   3.757   5.565  0.8624  0.6107 -1.9897
  185CYS      C 2945   5.428   4.086   5.309  0.7869 -0.4801  0.2162
  185CYS      O 2946   5.452   4.101   5.191  0.9320  0.2359 -0.0612
  186TYR      N 2947   5.380   4.190   5.383  0.0490  0.1207 -0.3179
  186TYR      H 2948   5.370   4.169   5.482 -0.4070  1.7509  0.0181
  186TYR     CA 2949   5.348   4.323   5.325 -0.2299  0.5388  0.0134
  186TYR     HA 2950   5.286   4.308   5.236  0.0803  0.8175 -0.2543
  186TYR     CB 2951   5.256   4.408   5.409 -0.5627 -0.1385 -0.3537
  186TYR    HB2 2952   5.314   4.429   5.498 -0.9640 -0.8142  0.0724
  186TYR    HB3 2953   5.240   4.506   5.364  1.6908  2.2979  3.6210
  186TYR     CG 2954   5.110   4.359   5.419  0.3068 -0.1450 -0.3879
  186TYR    CD1 2955   5.039   4.336   5.298  0.3610 -0.4432 -1.2874
  186TYR    HD1 2956   5.081   4.377   5.207  0.7432  2.1173 -0.0432
  186TYR    CE1 2957   4.911   4.281   5.298  0.1341  0.6168 -0.3324
  186TYR    HE1 2958   4.859   4.260   5.206  0.7092  0.0242 -0.5316
  186TYR     CZ 2959   4.850   4.249   5.416 -0.1260 -0.2905 -0.6020
  186TYR     OH 2960   4.716   4.211   5.416  0.0628 -0.3304 -0.0145
  186TYR     HH 2961   4.675   4.197   5.502  0.6622 -0.5521  0.2509
  186TYR    CE2 2962   4.914   4.266   5.536  0.5138  0.1636 -0.1541
  186TYR    HE2 2963   4.862   4.250   5.630  0.5250  1.7193  0.1494
  186TYR    CD2 2964   5.041   4.322   5.537  0.4040 -0.1682  0.1003
  186TYR    HD2 2965   5.095   4.332   5.631 -0.1252  0.4304  0.3472
  186TYR      C 2966   5.465   4.412   5.272 -0.0274 -0.3067  0.7504
  186TYR      O 2967   5.453   4.492   5.177 -0.4138  0.1002  0.7000
  187LEU      N 2968   5.584   4.385   5.329  0.4091 -0.4846  0.9220
  187LEU      H 2969   5.582   4.334   5.416 -2.8739  0.2133  1.3792
  187LEU     CA 2970   5.706   4.454   5.280  0.2525 -0.5517  0.2808
  187LEU     HA 2971   5.679   4.557   5.254  2.9124  0.1396 -0.0236
  187LEU     CB 2972   5.818   4.446   5.385  0.4198  0.1556 -0.7997
  187LEU    HB2 2973   5.774   4.475   5.480 -0.8850 -3.7374 -0.0331
  187LEU    HB3 2974   5.836   4.339   5.398 -1.0160 -0.2522 -1.8055
  187LEU     CG 2975   5.950   4.520   5.360 -1.0377  0.3808  0.4869
  187LEU     HG 2976   6.009   4.463   5.288 -2.1805  0.4714 -0.5489
  187LEU    CD1 2977   5.915   4.662   5.314 -0.4109 -0.4785  0.1393
  187LEU   HD11 2978   5.832   4.701   5.372 -1.8953 -0.1743 -2.0881
  187LEU   HD12 2979   6.008   4.720   5.318 -0.1250 -0.9198 -0.0505
  187LEU   HD13 2980   5.887   4.664   5.209  0.7533 -0.7748 -0.1983
  187LEU    CD2 2981   6.028   4.537   5.488  0.0794  0.8437 -0.1215
  187LEU   HD21 2982   6.053   4.437   5.524 -0.4360 -0.1136 -2.2350
  187LEU   HD22 2983   6.122   4.590   5.478  2.6261 -3.2114  0.1397
  187LEU   HD23 2984   5.959   4.591   5.553 -0.1271 -0.2563  0.5931
  187LEU      C 2985   5.752   4.396   5.139  0.4544 -0.0334 -1.2375
  187LEU      O 2986   5.780   4.468   5.043 -0.1799  0.1067  0.0109
  188ARG      N 2987   5.753   4.260   5.134 -0.3916  0.4760  1.0813
  188ARG      H 2988   5.718   4.205   5.211 -1.6425  0.1036  0.2904
  188ARG     CA 2989   5.775   4.182   5.007  0.1355 -0.1014 -0.2105
  188ARG     HA 2990   5.872   4.206   4.964  0.4807 -0.0888  0.5488
  188ARG     CB 2991   5.763   4.037   5.035 -0.0054 -0.4811  0.2780
  188ARG    HB2 2992   5.678   4.015   5.100  0.4195 -0.5836  0.8118
  188ARG    HB3 2993   5.735   3.992   4.940 -1.7252  1.1026 -0.0049
  188ARG     CG 2994   5.881   3.967   5.100 -0.8733 -0.1386  0.7684
  188ARG    HG2 2995   5.900   4.006   5.200 -1.8237 -2.5181  1.9578
  188ARG    HG3 2996   5.851   3.863   5.114 -1.5209 -0.0722 -0.0259
  188ARG     CD 2997   6.015   3.989   5.011  0.3552 -0.3010  0.0672
  188ARG    HD2 2998   6.056   4.090   5.022  0.8530 -0.6632  2.1522
  188ARG    HD3 2999   6.092   3.929   5.061  1.8694  1.7693  0.3503
  188ARG     NE 3000   6.010   3.932   4.875 -0.3092  0.1877 -0.1647
  188ARG     HE 3001   5.984   3.835   4.867  0.1929 -0.0554  1.0402
  188ARG     CZ 3002   6.055   3.981   4.759 -0.7125 -0.4312 -0.7336
  188ARG    NH1 3003   6.123   4.087   4.747  0.9283  0.2278 -0.0527
  188ARG   HH11 3004   6.167   4.126   4.829 -0.5390  1.4907  0.1796
  188ARG   HH12 3005   6.150   4.125   4.657 -1.7494  4.5456  0.6733
  188ARG    NH2 3006   6.024   3.916   4.656  0.4280 -0.0539 -0.1155
  188ARG   HH21 3007   5.986   3.823   4.666 -0.3865  0.3590  0.8334
  188ARG   HH22 3008   6.063   3.954   4.571  0.3506  0.7262  0.1864
  188ARG      C 3009   5.675   4.220   4.901 -0.2972 -0.8174  0.4227
  188ARG      O 3010   5.709   4.244   4.786 -0.1687 -0.2136  0.6292
  189ILE      N 3011   5.552   4.224   4.943  0.3697 -0.4172  0.4789
  189ILE      H 3012   5.535   4.178   5.032 -0.9146  1.5954  1.3520
  189ILE     CA 3013   5.437   4.278   4.867 -0.3603 -0.0387 -0.1359
  189ILE     HA 3014   5.437   4.214   4.780  1.2692  0.1340 -0.2940
  189ILE     CB 3015   5.295   4.276   4.939 -0.6441  0.2666  0.3918
  189ILE     HB 3016   5.316   4.320   5.036 -0.1551 -0.3144  0.5521
  189ILE    CG2 3017   5.197   4.364   4.867  0.0633  0.2512  0.2253
  189ILE   HG21 3018   5.191   4.348   4.759 -0.6905 -0.0796  0.3084
  189ILE   HG22 3019   5.097   4.333   4.898 -0.2769  0.8698 -0.2346
  189ILE   HG23 3020   5.215   4.470   4.882 -1.3970  0.8197 -1.6097
  189ILE    CG1 3021   5.248   4.127   4.947 -0.0935 -0.1104 -0.5908
  189ILE   HG12 3022   5.206   4.087   4.855 -0.5722 -3.2394  0.8642
  189ILE   HG13 3023   5.335   4.066   4.972 -0.4367 -0.0036  0.9828
  189ILE    CD1 3024   5.148   4.096   5.053  0.3017 -0.6154  0.3918
  189ILE   HD11 3025   5.178   4.129   5.153  0.9038  0.5211 -0.1367
  189ILE   HD12 3026   5.055   4.145   5.022 -0.6525 -2.3145  0.4643
  189ILE   HD13 3027   5.122   3.991   5.055 -0.5458 -0.4452 -0.7392
  189ILE      C 3028   5.472   4.417   4.804 -0.2401  0.1158  0.2298
  189ILE      O 3029   5.467   4.427   4.679 -0.0685 -0.5652 -0.5176
  190TRP      N 3030   5.508   4.521   4.884  0.2959  0.3236 -0.4505
  190TRP      H 3031   5.541   4.505   4.978  5.2367 -0.1022 -1.9391
  190TRP     CA 3032   5.529   4.655   4.827  0.6284  0.8943 -0.0309
  190TRP     HA 3033   5.441   4.675   4.767 -0.5655 -0.9414  1.0105
  190TRP     CB 3034   5.539   4.750   4.949  0.5342 -0.6492 -0.1677
  190TRP    HB2 3035   5.459   4.731   5.021  1.6705 -1.7833  0.8515
  190TRP    HB3 3036   5.628   4.723   5.004  1.3896 -0.5245 -1.4481
  190TRP     CG 3037   5.535   4.901   4.934  0.3379 -0.1763  0.1885
  190TRP    CD1 3038   5.528   4.973   4.816 -0.0018 -0.7453 -0.3437
  190TRP    HD1 3039   5.523   4.930   4.717 -0.0482 -0.2223 -0.5724
  190TRP    NE1 3040   5.512   5.104   4.853 -0.2367 -0.1431 -0.2302
  190TRP    HE1 3041   5.490   5.182   4.793 -0.9507 -0.3486 -0.2432
  190TRP    CE2 3042   5.517   5.123   4.991 -0.0122  0.8805  0.5947
  190TRP    CZ2 3043   5.516   5.239   5.069  0.2331 -0.2509  0.5513
  190TRP    HZ2 3044   5.509   5.337   5.025  2.8011  0.1805  0.9255
  190TRP    CH2 3045   5.522   5.226   5.209 -0.0784  0.0373  0.1821
  190TRP    HH2 3046   5.535   5.314   5.270 -1.8748  0.6163 -0.2100
  190TRP    CZ3 3047   5.543   5.102   5.271  0.2186  0.3766 -0.2103
  190TRP    HZ3 3048   5.548   5.092   5.378  2.6495 -1.4497 -0.4214
  190TRP    CE3 3049   5.550   4.985   5.190 -0.1172 -0.0464 -0.0432
  190TRP    HE3 3050   5.561   4.888   5.235 -1.1068 -0.1287  0.0487
  190TRP    CD2 3051   5.532   4.994   5.045  0.3301 -0.2667  0.1364
  190TRP      C 3052   5.654   4.661   4.737 -0.4650 -0.6596  0.9965
  190TRP      O 3053   5.656   4.730   4.636  0.1241 -0.2892 -0.0083
  191ILE      N 3054   5.764   4.592   4.769 -0.0356  0.3637  0.3187
  191ILE      H 3055   5.767   4.536   4.853  0.5436 -0.0838  0.0036
  191ILE     CA 3056   5.886   4.584   4.689  0.0866  0.5506  0.7959
  191ILE     HA 3057   5.911   4.686   4.660  1.0873 -0.0867 -0.6750
  191ILE     CB 3058   5.999   4.528   4.773 -0.2675 -0.0844 -0.1214
  191ILE     HB 3059   5.964   4.444   4.833  0.3625 -1.0799 -1.1128
  191ILE    CG2 3060   6.125   4.477   4.696 -0.5416 -0.0006 -0.5609
  191ILE   HG21 3061   6.158   4.543   4.615  0.1787 -0.6689 -0.8258
  191ILE   HG22 3062   6.206   4.457   4.766 -1.9822  0.3125  1.2771
  191ILE   HG23 3063   6.094   4.382   4.653 -0.8566 -0.1731  0.0374
  191ILE    CG1 3064   6.038   4.630   4.877 -0.2267 -0.3209  0.4498
  191ILE   HG12 3065   6.103   4.700   4.823 -1.2713 -0.2517 -0.7726
  191ILE   HG13 3066   5.958   4.690   4.921 -0.0413  0.6746 -0.5308
  191ILE    CD1 3067   6.115   4.578   5.000  0.8761  0.1934  0.0034
  191ILE   HD11 3068   6.114   4.651   5.081  0.1254 -0.3397  0.4844
  191ILE   HD12 3069   6.073   4.484   5.035 -1.3783  0.8945 -0.6434
  191ILE   HD13 3070   6.220   4.565   4.973  1.0663 -0.2126  0.9114
  191ILE      C 3071   5.864   4.514   4.559  0.2464  0.7673  0.0302
  191ILE      O 3072   5.917   4.553   4.455  0.0302  0.4839 -0.2694
  192LEU      N 3073   5.776   4.408   4.558 -0.3440 -0.1842  0.0248
  192LEU      H 3074   5.731   4.378   4.644 -0.8855  0.9688  0.1697
  192LEU     CA 3075   5.739   4.344   4.428  0.3473 -0.1628  0.2102
  192LEU     HA 3076   5.831   4.323   4.373  0.2953  1.5658 -0.6004
  192LEU     CB 3077   5.655   4.217   4.445 -0.0806 -0.2224 -0.2773
  192LEU    HB2 3078   5.572   4.240   4.512  0.6792  1.5445  0.1268
  192LEU    HB3 3079   5.619   4.196   4.344  1.3372  0.8271 -1.0388
  192LEU     CG 3080   5.731   4.096   4.504  0.3556 -0.0881 -0.0499
  192LEU     HG 3081   5.791   4.142   4.582  1.0073 -0.1792 -0.4874
  192LEU    CD1 3082   5.629   3.995   4.571 -0.2184  0.2315 -0.2600
  192LEU   HD11 3083   5.679   3.908   4.614  0.2991  0.5092 -0.2875
  192LEU   HD12 3084   5.558   4.047   4.635 -2.5941 -1.1301 -1.6685
  192LEU   HD13 3085   5.575   3.961   4.483  0.6043  1.4839 -1.2922
  192LEU    CD2 3086   5.801   4.026   4.385 -0.0092 -0.4049  0.2325
  192LEU   HD21 3087   5.890   4.086   4.363 -1.4301  1.9718  0.5869
  192LEU   HD22 3088   5.821   3.922   4.413 -2.2064 -0.9729 -0.1560
  192LEU   HD23 3089   5.740   4.012   4.296 -1.4561  0.3471  1.0688
  192LEU      C 3090   5.654   4.438   4.338 -0.0594 -0.7283  0.3281
  192LEU      O 3091   5.682   4.451   4.218  0.6595 -0.5834 -0.3923
  193VAL      N 3092   5.578   4.533   4.393 -0.4939 -0.1548  0.2149
  193VAL      H 3093   5.544   4.513   4.485 -1.1993 -1.5836 -0.3307
  193VAL     CA 3094   5.503   4.630   4.312 -0.4756 -0.0804  0.2689
  193VAL     HA 3095   5.456   4.576   4.229 -2.3054  0.4084  0.9300
  193VAL     CB 3096   5.393   4.695   4.395 -0.3342  0.0510  0.0990
  193VAL     HB 3097   5.434   4.733   4.488  0.2724  1.7597 -0.8194
  193VAL    CG1 3098   5.337   4.828   4.339  0.2435  0.0802 -0.4176
  193VAL   HG11 3099   5.322   4.816   4.231  1.2548 -0.3417 -0.5224
  193VAL   HG12 3100   5.239   4.852   4.380  0.8088  0.3249  0.8247
  193VAL   HG13 3101   5.394   4.920   4.340 -0.1217  0.3462 -1.6562
  193VAL    CG2 3102   5.275   4.599   4.432 -0.1277 -0.0306  0.2775
  193VAL   HG21 3103   5.183   4.611   4.376  0.4154  1.2505 -0.4041
  193VAL   HG22 3104   5.320   4.504   4.404 -0.4346 -0.4051  1.0135
  193VAL   HG23 3105   5.258   4.601   4.540  1.5506  0.8846  0.5668
  193VAL      C 3106   5.589   4.748   4.250  0.2227 -0.1341  0.4131
  193VAL      O 3107   5.570   4.787   4.130  0.2710 -0.1291 -0.1595
  194LEU      N 3108   5.698   4.778   4.321  0.1555 -0.1634 -0.3800
  194LEU      H 3109   5.709   4.728   4.408 -1.6080 -0.2610 -0.1729
  194LEU     CA 3110   5.805   4.864   4.267  0.0695  0.3529  0.4850
  194LEU     HA 3111   5.755   4.947   4.217  0.8735  0.0523 -0.8744
  194LEU     CB 3112   5.891   4.913   4.381 -0.4801 -0.3434  0.1424
  194LEU    HB2 3113   5.935   4.836   4.444  2.3166  1.4273  0.5650
  194LEU    HB3 3114   5.984   4.955   4.342 -0.6984  0.9443  0.9479
  194LEU     CG 3115   5.831   5.013   4.488  0.6737 -0.1225  0.9467
  194LEU     HG 3116   5.727   4.987   4.508  0.0491  0.4913 -1.1710
  194LEU    CD1 3117   5.907   5.006   4.623  0.3580  0.4219  0.1658
  194LEU   HD11 3118   5.861   5.071   4.698 -0.7514 -1.7975  1.5096
  194LEU   HD12 3119   5.898   4.907   4.668 -0.9273  0.5063  0.1356
  194LEU   HD13 3120   6.010   5.034   4.600 -0.2602  1.5380 -1.4462
  194LEU    CD2 3121   5.833   5.159   4.431  0.1640 -0.1089  0.3494
  194LEU   HD21 3122   5.769   5.163   4.343 -0.8405 -0.3779  1.0447
  194LEU   HD22 3123   5.790   5.228   4.504  1.1233  2.3167 -1.2713
  194LEU   HD23 3124   5.933   5.203   4.421 -0.1751  1.8308  3.8366
  194LEU      C 3125   5.895   4.785   4.167  0.1018 -0.0373  0.1651
  194LEU      O 3126   5.933   4.847   4.070 -0.1392  0.2574  0.2970
  195GLN      N 3127   5.916   4.653   4.182 -0.7045  0.2459  0.0797
  195GLN      H 3128   5.878   4.605   4.262 -1.2091  0.2762 -0.1413
  195GLN     CA 3129   5.986   4.574   4.080 -0.3906 -0.0116  0.2940
  195GLN     HA 3130   6.085   4.605   4.048 -0.4145 -1.4738 -1.3854
  195GLN     CB 3131   6.014   4.425   4.129  0.2307 -0.7173  0.0843
  195GLN    HB2 3132   6.040   4.436   4.234 -0.2763  0.8137  0.0808
  195GLN    HB3 3133   5.919   4.372   4.118  0.2881 -0.5835 -1.2212
  195GLN     CG 3134   6.129   4.351   4.045  0.0104  0.6921 -0.2334
  195GLN    HG2 3135   6.124   4.366   3.938  1.5191 -0.4116 -0.4921
  195GLN    HG3 3136   6.220   4.404   4.074 -0.2170  0.5885  0.7220
  195GLN     CD 3137   6.142   4.202   4.087  0.3912 -0.5412  0.5682
  195GLN    OE1 3138   6.055   4.142   4.150  0.0545  0.5560 -0.2602
  195GLN    NE2 3139   6.250   4.134   4.062 -0.2943  0.0650  0.8983
  195GLN   HE21 3140   6.248   4.038   4.094  0.9136  0.1142  1.1718
  195GLN   HE22 3141   6.329   4.177   4.016 -0.0377  0.3614  1.6024
  195GLN      C 3142   5.922   4.576   3.939 -0.4890  0.7351 -0.2969
  195GLN      O 3143   5.997   4.612   3.846 -0.0886  0.9546 -0.2261
  196VAL      N 3144   5.792   4.565   3.924 -0.2978 -0.3638  0.0508
  196VAL      H 3145   5.744   4.520   4.001  0.6631 -3.5688 -1.0519
  196VAL     CA 3146   5.719   4.586   3.794 -0.2459 -0.3552 -0.0748
  196VAL     HA 3147   5.786   4.546   3.718  0.6572  0.8815  0.0378
  196VAL     CB 3148   5.577   4.515   3.776  0.1068 -1.2077  0.1005
  196VAL     HB 3149   5.530   4.555   3.686 -0.7386  2.4682  1.9876
  196VAL    CG1 3150   5.591   4.367   3.757  0.4451 -0.0551 -0.5611
  196VAL   HG11 3151   5.661   4.336   3.834 -1.2176  2.2743  2.1009
  196VAL   HG12 3152   5.492   4.323   3.769 -0.0084  0.8939 -0.6493
  196VAL   HG13 3153   5.623   4.342   3.656  0.5392  1.8323 -1.0378
  196VAL    CG2 3154   5.492   4.543   3.902 -0.3908 -0.2162 -0.1758
  196VAL   HG21 3155   5.393   4.500   3.889 -0.7096  0.6277 -0.6427
  196VAL   HG22 3156   5.541   4.509   3.993 -0.3668  0.8648  0.2275
  196VAL   HG23 3157   5.488   4.651   3.913 -0.6197  0.0437 -2.3086
  196VAL      C 3158   5.702   4.734   3.754  0.8982  0.5369 -0.1078
  196VAL      O 3159   5.667   4.763   3.643 -0.4903  0.1602  0.3141
  197ARG      N 3160   5.724   4.833   3.845 -0.6846  0.7510  0.3229
  197ARG      H 3161   5.739   4.807   3.941 -0.6052 -1.9399 -0.3247
  197ARG     CA 3162   5.752   4.976   3.819  0.1039  0.1133 -0.4459
  197ARG     HA 3163   5.675   5.016   3.754 -0.2091  0.2011 -0.0218
  197ARG     CB 3164   5.732   5.062   3.946 -0.0727 -0.4096  0.5695
  197ARG    HB2 3165   5.662   5.008   4.010 -1.8754  1.2005  0.0518
  197ARG    HB3 3166   5.828   5.073   3.995  0.8177  0.5586 -1.2643
  197ARG     CG 3167   5.670   5.202   3.920  0.3681  0.1312  0.5946
  197ARG    HG2 3168   5.738   5.264   3.862  0.6651 -0.1449  0.6424
  197ARG    HG3 3169   5.573   5.189   3.871 -1.2088  0.8827  3.2822
  197ARG     CD 3170   5.653   5.279   4.053  0.1010  0.1502  0.1158
  197ARG    HD2 3171   5.593   5.366   4.025 -0.1443 -0.9424 -3.2116
  197ARG    HD3 3172   5.605   5.208   4.119  0.0891 -2.3122 -2.3405
  197ARG     NE 3173   5.779   5.330   4.107 -0.2346 -0.1631 -0.2870
  197ARG     HE 3174   5.859   5.295   4.057  1.1206  0.3530  1.4421
  197ARG     CZ 3175   5.798   5.419   4.204  0.6305 -0.7205  0.1789
  197ARG    NH1 3176   5.697   5.477   4.259 -0.0337 -0.5518 -0.1661
  197ARG   HH11 3177   5.600   5.453   4.246 -1.1992  2.4738  1.8230
  197ARG   HH12 3178   5.726   5.548   4.325 -1.6537  0.5640 -0.5789
  197ARG    NH2 3179   5.916   5.443   4.240  0.1969 -0.3725  0.8908
  197ARG   HH21 3180   5.992   5.394   4.195  0.1762  1.2958 -1.0489
  197ARG   HH22 3181   5.938   5.506   4.316  1.7429 -0.8873  0.9086
  197ARG      C 3182   5.879   5.005   3.750 -0.5829  0.0217  0.0787
  197ARG      O 3183   5.886   5.108   3.683  0.2869  0.3896 -0.4339
  198GLN      N 3184   5.969   4.913   3.753  0.0049  0.0026 -0.7271
  198GLN      H 3185   5.955   4.831   3.809  0.0364 -0.2241 -1.0495
  198GLN     CA 3186   6.091   4.927   3.678  0.1167  0.5473 -0.0745
  198GLN     HA 3187   6.139   5.019   3.709 -1.4517  1.2117  0.4688
  198GLN     CB 3188   6.193   4.805   3.689 -0.5292 -0.1007  0.0482
  198GLN    HB2 3189   6.136   4.719   3.654  0.6596 -0.7330 -0.3998
  198GLN    HB3 3190   6.270   4.825   3.615 -0.5280  2.0639  0.5742
  198GLN     CG 3191   6.254   4.782   3.830  0.3938  0.2439 -0.0787
  198GLN    HG2 3192   6.330   4.856   3.856 -0.3610  0.9960  0.0364
  198GLN    HG3 3193   6.175   4.797   3.903  0.2405 -1.7693  0.2305
  198GLN     CD 3194   6.295   4.634   3.856  0.1535  0.6992 -0.3638
  198GLN    OE1 3195   6.275   4.546   3.780 -0.0609  0.0146  0.1099
  198GLN    NE2 3196   6.377   4.605   3.953 -0.0418 -0.3823 -0.0088
  198GLN   HE21 3197   6.407   4.510   3.968  0.9356 -0.1131 -0.2248
  198GLN   HE22 3198   6.400   4.678   4.019  0.8290 -1.2247  0.6537
  198GLN      C 3199   6.068   4.950   3.531 -0.5452 -0.3950  0.5192
  198GLN      O 3200   5.972   4.891   3.478  0.8330  0.5038 -0.1682
  199ARG      N 3201   6.164   5.011   3.459  0.5538 -0.4923  0.0845
  199ARG      H 3202   6.250   5.029   3.509  2.2020 -2.3195 -1.9034
  199ARG     CA 3203   6.152   5.042   3.316 -0.2692  0.3092  0.0296
  199ARG     HA 3204   6.046   5.064   3.301 -0.5869 -0.3783  1.1049
  199ARG     CB 3205   6.238   5.164   3.295  0.1619 -0.0512  0.5872
  199ARG    HB2 3206   6.340   5.127   3.311  0.1416 -0.8931 -0.9957
  199ARG    HB3 3207   6.231   5.186   3.189  1.1444  1.0376  0.7322
  199ARG     CG 3208   6.209   5.284   3.390 -0.1722 -0.1102  0.2253
  199ARG    HG2 3209   6.218   5.252   3.493  0.9165 -0.4621  0.0298
  199ARG    HG3 3210   6.271   5.369   3.359 -1.0341 -0.2353 -2.0155
  199ARG     CD 3211   6.061   5.319   3.388  0.2755 -0.1547  0.5409
  199ARG    HD2 3212   5.993   5.243   3.425 -0.7355  1.2710  1.7359
  199ARG    HD3 3213   6.061   5.392   3.469  1.2945 -0.2674  0.6622
  199ARG     NE 3214   6.016   5.383   3.259 -0.1626 -1.2205  0.0830
  199ARG     HE 3215   6.077   5.369   3.179  0.2879 -2.1570  0.5812
  199ARG     CZ 3216   5.916   5.465   3.237 -0.1181  0.4111  0.3092
  199ARG    NH1 3217   5.820   5.497   3.318 -0.0666  0.2048 -0.6393
  199ARG   HH11 3218   5.833   5.473   3.416  0.1797 -0.4213 -0.8238
  199ARG   HH12 3219   5.748   5.565   3.298  1.4066  1.9820 -0.1994
  199ARG    NH2 3220   5.916   5.523   3.120  0.0171 -0.2154  0.5628
  199ARG   HH21 3221   5.987   5.505   3.051 -0.9982  0.5664 -0.7336
  199ARG   HH22 3222   5.841   5.589   3.101 -0.0479 -0.2661  0.6400
  199ARG      C 3223   6.192   4.923   3.227  0.0076 -0.1990  0.1819
  199ARG      O 3224   6.150   4.915   3.111 -0.6202  0.2962  0.4158
  200VAL      N 3225   6.275   4.836   3.277 -0.0783  0.4762  0.0445
  200VAL      H 3226   6.312   4.847   3.371  0.0228  0.0033  0.0629
  200VAL     CA 3227   6.323   4.718   3.211 -0.5345 -0.4520 -0.5921
  200VAL     HA 3228   6.345   4.756   3.111 -0.9472 -0.8265 -0.8284
  200VAL     CB 3229   6.456   4.658   3.270 -0.3340 -0.3458 -0.0098
  200VAL     HB 3230   6.482   4.575   3.204  0.5355  0.9419 -1.3521
  200VAL    CG1 3231   6.564   4.767   3.280 -0.8804 -0.3585  0.4118
  200VAL   HG11 3232   6.513   4.848   3.333 -1.7583 -1.1363  0.7811
  200VAL   HG12 3233   6.656   4.743   3.332  0.2328  0.2718 -1.1801
  200VAL   HG13 3234   6.582   4.807   3.180  1.5193 -1.3972  0.3756
  200VAL    CG2 3235   6.432   4.612   3.414 -0.0687 -0.6630 -0.3604
  200VAL   HG21 3236   6.526   4.575   3.455  0.4328  0.2683 -0.6175
  200VAL   HG22 3237   6.403   4.693   3.481 -0.3962  1.4416 -2.8499
  200VAL   HG23 3238   6.354   4.536   3.414  0.2606 -1.1098  2.4012
  200VAL      C 3239   6.216   4.613   3.205  0.0826  0.5174 -0.0630
  200VAL      O 3240   6.108   4.617   3.268 -0.5490 -0.0810  0.1539
  201LYS      N 3241   6.238   4.521   3.113  0.0131 -0.5288  0.7350
  201LYS      H 3242   6.333   4.523   3.078 -0.1786  1.3125  0.1987
  201LYS     CA 3243   6.143   4.419   3.063 -0.4970  0.5302 -0.1233
  201LYS     HA 3244   6.044   4.463   3.057 -0.3138  1.2025  1.3360
  201LYS     CB 3245   6.180   4.390   2.921 -0.3265 -0.4341  0.3941
  201LYS    HB2 3246   6.187   4.484   2.866  0.6681 -0.5594  0.2899
  201LYS    HB3 3247   6.280   4.348   2.925  0.3066  1.0523  0.6780
  201LYS     CG 3248   6.093   4.292   2.848 -0.1978  0.0078  0.1729
  201LYS    HG2 3249   6.085   4.205   2.914 -1.6154  0.8418  1.1546
  201LYS    HG3 3250   5.992   4.332   2.849 -0.9937 -1.8416  1.8156
  201LYS     CD 3251   6.141   4.247   2.716  0.5991  0.4934  0.6950
  201LYS    HD2 3252   6.152   4.337   2.655 -3.8064  0.5549 -0.3453
  201LYS    HD3 3253   6.238   4.198   2.720  0.5314  0.3239  0.2980
  201LYS     CE 3254   6.039   4.168   2.645  0.1804  0.4254  0.9072
  201LYS    HE2 3255   6.009   4.078   2.699 -0.4962 -0.4958 -0.9091
  201LYS    HE3 3256   5.951   4.231   2.630  0.2568  0.2398 -0.5554
  201LYS     NZ 3257   6.089   4.121   2.511 -0.7044 -0.5099 -0.2212
  201LYS    HZ1 3258   6.016   4.072   2.462 -2.2774  0.5024  1.0182
  201LYS    HZ2 3259   6.124   4.200   2.459  0.3628 -0.1087  1.0419
  201LYS    HZ3 3260   6.164   4.053   2.517 -1.5986 -1.5750 -0.8313
  201LYS      C 3261   6.148   4.299   3.153 -0.7163 -0.1603 -0.3312
  201LYS      O 3262   6.255   4.250   3.186 -0.6159  0.0333  0.1311
  202PRO      N 3263   6.034   4.240   3.201 -0.1634  0.4562 -0.3985
  202PRO     CD 3264   5.899   4.290   3.196  0.3906  0.7642 -0.2690
  202PRO    HD2 3265   5.873   4.312   3.093  1.6291  1.0832 -0.5358
  202PRO    HD3 3266   5.890   4.371   3.269 -0.8527 -0.6240  1.2135
  202PRO     CG 3267   5.813   4.178   3.257  0.2889 -0.8502 -0.9810
  202PRO    HG2 3268   5.781   4.114   3.175 -0.0169 -1.8253 -0.1273
  202PRO    HG3 3269   5.719   4.204   3.306  0.1983 -0.6364 -1.2710
  202PRO     CB 3270   5.907   4.106   3.354 -0.4665  0.2674 -0.1480
  202PRO    HB2 3271   5.870   4.004   3.370  1.1558 -0.3952 -0.3843
  202PRO    HB3 3272   5.926   4.154   3.450 -0.9701 -1.3070  0.7898
  202PRO     CA 3273   6.043   4.118   3.284  0.5548 -0.5121 -0.3924
  202PRO     HA 3274   6.124   4.127   3.356 -1.9532  3.8398  2.3145
  202PRO      C 3275   6.061   3.995   3.199 -0.0218 -0.4044  1.3407
  202PRO      O 3276   6.060   4.004   3.078 -0.1993 -0.4216  0.7748
  203ASP      N 3277   6.096   3.882   3.262 -0.0084 -0.2238 -0.2915
  203ASP      H 3278   6.102   3.879   3.362 -1.0470 -0.5743 -0.2248
  203ASP     CA 3279   6.118   3.760   3.180 -0.3319 -0.1946  0.3966
  203ASP     HA 3280   6.194   3.774   3.104 -1.7357 -0.6821 -1.1627
  203ASP     CB 3281   6.179   3.651   3.273  0.5406 -0.5284  0.3193
  203ASP    HB2 3282   6.202   3.565   3.210 -2.0059 -0.3750 -0.9641
  203ASP    HB3 3283   6.279   3.680   3.303  1.7548 -2.0281 -1.9919
  203ASP     CG 3284   6.084   3.616   3.389 -0.6122  0.4190 -0.0366
  203ASP    OD1 3285   6.133   3.549   3.482 -0.1009  0.5831  0.0589
  203ASP    OD2 3286   5.966   3.652   3.391 -0.3961 -0.5833 -0.7916
  203ASP      C 3287   5.995   3.706   3.104 -0.1153  0.3120 -0.0168
  203ASP      O 3288   6.011   3.624   3.016  0.3936  0.0657  0.5293
  204ARG      N 3289   5.875   3.760   3.130  0.2912 -0.0107  0.2554
  204ARG      H 3290   5.878   3.832   3.202  2.2314 -0.3772  0.5916
  204ARG     CA 3291   5.749   3.725   3.060 -0.0024  0.3186 -0.6544
  204ARG     HA 3292   5.752   3.732   2.952 -1.1829 -1.1993 -0.8247
  204ARG     CB 3293   5.696   3.576   3.089  0.2674  0.1872  0.0250
  204ARG    HB2 3294   5.595   3.567   3.049  0.7064 -0.2571 -0.9921
  204ARG    HB3 3295   5.765   3.516   3.030 -0.8434 -0.4639 -0.6469
  204ARG     CG 3296   5.695   3.533   3.238  0.3316  0.0201 -0.2408
  204ARG    HG2 3297   5.790   3.489   3.270 -1.3261 -3.2633  0.7057
  204ARG    HG3 3298   5.686   3.618   3.306 -0.3160  1.4259 -2.0048
  204ARG     CD 3299   5.586   3.429   3.276  0.0768  0.3148  0.1267
  204ARG    HD2 3300   5.583   3.348   3.204  4.6143 -1.2995  1.4233
  204ARG    HD3 3301   5.622   3.382   3.368  1.4186 -1.5517 -1.2858
  204ARG     NE 3302   5.455   3.497   3.300  0.1693 -0.3624 -0.5309
  204ARG     HE 3303   5.452   3.559   3.379  1.6396  0.7098 -1.2754
  204ARG     CZ 3304   5.347   3.491   3.221  0.3750 -0.0370 -0.2856
  204ARG    NH1 3305   5.345   3.421   3.111 -0.1680  0.1994  0.5436
  204ARG   HH11 3306   5.433   3.388   3.075 -0.2428  1.2602 -0.6924
  204ARG   HH12 3307   5.259   3.406   3.061  0.0470 -0.5391  0.3878
  204ARG    NH2 3308   5.241   3.551   3.254  1.0049  0.1461 -0.0518
  204ARG   HH21 3309   5.248   3.603   3.341 -1.1547 -1.8451  1.4254
  204ARG   HH22 3310   5.170   3.574   3.186  1.7730  1.5676 -0.4120
  204ARG      C 3311   5.639   3.824   3.111  0.2116 -0.5239  0.0627
  204ARG      O 3312   5.653   3.883   3.220  0.7331  0.3706 -0.1926
  205LYS      N 3313   5.543   3.860   3.025 -0.1764 -0.1119 -0.3394
  205LYS      H 3314   5.552   3.823   2.932  0.3105  1.2282 -0.8454
  205LYS     CA 3315   5.424   3.945   3.058  0.3904 -0.1501  0.2576
  205LYS     HA 3316   5.461   4.045   3.036  0.4905  0.5549  3.1753
  205LYS     CB 3317   5.303   3.912   2.968  0.3210  0.3778 -0.0636
  205LYS    HB2 3318   5.266   3.814   3.000  0.9561 -1.2167 -3.6068
  205LYS    HB3 3319   5.222   3.983   2.979 -0.7736 -0.7881 -0.4065
  205LYS     CG 3320   5.332   3.902   2.817 -0.2002  0.0902 -0.0642
  205LYS    HG2 3321   5.406   3.975   2.785  0.2581 -0.7781 -1.0788
  205LYS    HG3 3322   5.389   3.810   2.801 -0.5811 -0.0235 -0.8092
  205LYS     CD 3323   5.210   3.919   2.727  1.1075 -0.2244  0.1567
  205LYS    HD2 3324   5.134   3.843   2.746  0.8291  0.4491  2.0190
  205LYS    HD3 3325   5.157   4.011   2.751 -0.9871 -1.1179 -0.8789
  205LYS     CE 3326   5.235   3.935   2.574  0.5631  0.2108  0.0015
  205LYS    HE2 3327   5.329   3.992   2.571  0.5638  0.2919  1.0680
  205LYS    HE3 3328   5.250   3.835   2.534 -1.6113 -0.5068  0.8475
  205LYS     NZ 3329   5.122   3.998   2.502  0.6384 -0.2238 -0.2414
  205LYS    HZ1 3330   5.053   3.930   2.473  0.3361  0.2277 -0.5846
  205LYS    HZ2 3331   5.074   4.071   2.552  0.0771 -0.8595  0.1707
  205LYS    HZ3 3332   5.150   4.037   2.413  2.1631 -3.3054 -1.2548
  205LYS      C 3333   5.374   3.937   3.210  0.0306  0.4461  0.3319
  205LYS      O 3334   5.354   3.829   3.268  0.4362 -0.3254 -0.2562
  206PRO      N 3335   5.350   4.056   3.265  0.3925  0.4411  0.2763
  206PRO     CD 3336   5.389   4.186   3.216 -0.0800 -0.6661 -0.0225
  206PRO    HD2 3337   5.324   4.228   3.140 -0.2401  1.9283  1.4494
  206PRO    HD3 3338   5.491   4.193   3.179 -0.3774  0.2483 -0.6925
  206PRO     CG 3339   5.384   4.283   3.337  0.2007 -0.1116  0.1712
  206PRO    HG2 3340   5.285   4.330   3.340 -0.0519 -0.6089 -0.3513
  206PRO    HG3 3341   5.451   4.369   3.332 -3.0531  2.6489  0.0587
  206PRO     CB 3342   5.397   4.187   3.457 -0.6614  0.4268 -0.1958
  206PRO    HB2 3343   5.367   4.232   3.551  2.1435  3.4669 -0.5880
  206PRO    HB3 3344   5.501   4.153   3.457 -1.4738 -2.3589  0.2768
  206PRO     CA 3345   5.322   4.064   3.416  0.0194  0.4776  0.3986
  206PRO     HA 3346   5.359   3.970   3.458 -0.2921 -0.4727 -1.3636
  206PRO      C 3347   5.172   4.081   3.444  0.5298 -0.0957  0.0537
  206PRO      O 3348   5.121   4.191   3.460  0.7795  0.1274 -0.2309
  207LYS      N 3349   5.106   3.967   3.441 -0.5982  0.0978 -0.3471
  207LYS      H 3350   5.159   3.886   3.411 -2.9723 -1.7449  0.1034
  207LYS     CA 3351   4.955   3.962   3.446 -0.9778 -0.4723  0.1994
  207LYS     HA 3352   4.921   4.014   3.356 -0.8312 -0.0204  0.4011
  207LYS     CB 3353   4.913   3.814   3.439  0.0860 -0.4602 -0.0963
  207LYS    HB2 3354   4.974   3.759   3.367 -0.7796 -0.6101 -0.7148
  207LYS    HB3 3355   4.931   3.773   3.539 -2.0592 -0.2194  0.4209
  207LYS     CG 3356   4.761   3.789   3.406  0.3474 -0.2265  0.2692
  207LYS    HG2 3357   4.752   3.682   3.424  2.1653 -0.1567  1.9496
  207LYS    HG3 3358   4.696   3.837   3.479  0.2970 -1.5246  1.0952
  207LYS     CD 3359   4.723   3.821   3.259 -0.3612  0.1868 -0.1289
  207LYS    HD2 3360   4.748   3.927   3.248 -0.0005  0.4061  2.2777
  207LYS    HD3 3361   4.782   3.759   3.192  0.3771  0.4544  0.2636
  207LYS     CE 3362   4.578   3.794   3.232  0.1976 -0.2606 -0.0272
  207LYS    HE2 3363   4.566   3.693   3.269  2.2394 -0.8502 -0.8276
  207LYS    HE3 3364   4.525   3.872   3.287  1.0880 -0.9626  1.9423
  207LYS     NZ 3365   4.557   3.799   3.089 -1.2082 -0.4872  0.6536
  207LYS    HZ1 3366   4.594   3.887   3.057  0.6483 -1.0232  1.1676
  207LYS    HZ2 3367   4.621   3.739   3.040  1.8180  1.1592  2.2687
  207LYS    HZ3 3368   4.460   3.789   3.062 -0.7208 -1.8251 -0.7311
  207LYS      C 3369   4.891   4.047   3.555  0.6466 -0.1451 -0.3730
  207LYS      O 3370   4.780   4.103   3.539  0.0661 -0.6370 -0.0623
  208LEU      N 3371   4.966   4.068   3.667  0.5486 -0.0311 -0.1568
  208LEU      H 3372   5.064   4.044   3.669  1.0694  1.9916  1.6311
  208LEU     CA 3373   4.933   4.157   3.785 -0.1334 -0.4044 -0.4629
  208LEU     HA 3374   4.839   4.124   3.830  0.7499 -1.1631  0.9182
  208LEU     CB 3375   5.059   4.155   3.879 -0.0272  0.2793  0.1616
  208LEU    HB2 3376   5.086   4.051   3.897 -1.1127 -0.3913 -1.7804
  208LEU    HB3 3377   5.145   4.202   3.829  1.1952  1.4165  3.1242
  208LEU     CG 3378   5.036   4.233   4.009 -0.6722 -0.3329  0.5142
  208LEU     HG 3379   4.990   4.330   3.991 -0.1086 -0.0550  0.5597
  208LEU    CD1 3380   4.945   4.158   4.107 -0.5805  0.4763 -0.1540
  208LEU   HD11 3381   4.849   4.135   4.060  0.2686 -0.2751 -1.5971
  208LEU   HD12 3382   4.991   4.066   4.143 -0.9031 -0.2897 -1.6038
  208LEU   HD13 3383   4.906   4.215   4.191  0.8622 -1.4461  1.9359
  208LEU    CD2 3384   5.171   4.270   4.078 -0.2417 -0.3229  0.1760
  208LEU   HD21 3385   5.147   4.326   4.168  2.3734  2.0617 -0.4452
  208LEU   HD22 3386   5.231   4.181   4.097  1.3550  1.2410  3.1104
  208LEU   HD23 3387   5.233   4.332   4.012 -0.8102 -1.3221 -1.3535
  208LEU      C 3388   4.908   4.307   3.743 -0.8666 -0.2265 -0.7275
  208LEU      O 3389   4.811   4.360   3.786 -0.0518  0.6523 -0.0118
  209LYS      N 3390   4.978   4.371   3.647 -0.4682  0.3931 -0.2908
  209LYS      H 3391   5.033   4.317   3.581  0.9500  0.0704  1.0718
  209LYS     CA 3392   4.977   4.513   3.623 -0.0716 -0.0459  0.6614
  209LYS     HA 3393   5.014   4.555   3.716 -0.0822  0.4503  0.4407
  209LYS     CB 3394   5.081   4.540   3.514 -0.0083 -0.7889  0.0061
  209LYS    HB2 3395   5.170   4.490   3.553 -0.4552 -1.6659 -0.0673
  209LYS    HB3 3396   5.053   4.496   3.419 -0.7863  0.4320 -0.3606
  209LYS     CG 3397   5.103   4.690   3.496  0.2519  0.5133  0.5154
  209LYS    HG2 3398   5.020   4.718   3.431  1.2456  1.4144 -0.4031
  209LYS    HG3 3399   5.104   4.741   3.593  0.7946  0.7026  0.4112
  209LYS     CD 3400   5.240   4.706   3.431  0.4015 -0.4182 -0.0978
  209LYS    HD2 3401   5.325   4.686   3.497  0.8619 -0.6274 -0.7385
  209LYS    HD3 3402   5.225   4.635   3.350  0.6035  1.7354 -2.1260
  209LYS     CE 3403   5.243   4.845   3.370 -0.2222  0.4060 -0.2958
  209LYS    HE2 3404   5.172   4.844   3.288 -0.2473 -1.0052 -0.2822
  209LYS    HE3 3405   5.219   4.923   3.442 -1.2371  0.1867 -0.3924
  209LYS     NZ 3406   5.372   4.870   3.310  0.1033  0.6628  0.5427
  209LYS    HZ1 3407   5.450   4.855   3.371  0.3798  1.1038  0.3017
  209LYS    HZ2 3408   5.387   4.800   3.239 -2.1259 -0.6712  1.2891
  209LYS    HZ3 3409   5.371   4.956   3.257 -2.8594 -0.3534 -1.3065
  209LYS      C 3410   4.844   4.589   3.605 -0.6299 -0.1328 -0.3944
  209LYS      O 3411   4.838   4.698   3.667 -0.4955  0.3762 -0.6019
  210PRO      N 3412   4.742   4.543   3.529  0.1359 -0.2353 -0.2275
  210PRO     CD 3413   4.752   4.439   3.429 -0.2838 -0.2306  0.1730
  210PRO    HD2 3414   4.801   4.351   3.470  1.3222  0.2597 -0.6229
  210PRO    HD3 3415   4.814   4.472   3.346  2.9386 -0.4517  2.2845
  210PRO     CG 3416   4.608   4.404   3.394 -0.1901 -0.8009  0.0589
  210PRO    HG2 3417   4.575   4.340   3.476  1.7802  0.3465  1.8309
  210PRO    HG3 3418   4.602   4.363   3.293  1.4319  1.2650 -0.9536
  210PRO     CB 3419   4.537   4.536   3.402  0.4077 -0.3804  0.3695
  210PRO    HB2 3420   4.430   4.523   3.422  0.8907 -1.5789  2.4110
  210PRO    HB3 3421   4.547   4.598   3.312 -1.3822  0.0113  0.3930
  210PRO     CA 3422   4.606   4.599   3.529  0.3335 -0.1071 -0.0892
  210PRO     HA 3423   4.610   4.706   3.511 -1.6152 -0.1653 -1.1384
  210PRO      C 3424   4.523   4.571   3.654 -0.3555 -0.6792  0.3362
  210PRO      O 3425   4.413   4.618   3.661 -0.7070  0.0172 -0.1190
  211GLN      N 3426   4.559   4.496   3.751 -0.0889  0.4208 -0.1843
  211GLN      H 3427   4.649   4.452   3.741 -1.1646 -1.9247 -0.2539
  211GLN     CA 3428   4.475   4.468   3.868 -0.6897  0.2955  0.5821
  211GLN     HA 3429   4.371   4.470   3.838 -0.4174  1.0696 -0.3785
  211GLN     CB 3430   4.513   4.323   3.921  0.3671  0.2725  0.7880
  211GLN    HB2 3431   4.619   4.321   3.945  0.5898  0.5980 -0.1380
  211GLN    HB3 3432   4.456   4.304   4.012  1.2084 -0.8510  1.1132
  211GLN     CG 3433   4.486   4.205   3.820 -0.4201 -0.0604 -0.1868
  211GLN    HG2 3434   4.379   4.195   3.806 -0.3099 -3.2530  0.6751
  211GLN    HG3 3435   4.534   4.221   3.723  0.4925 -1.2155  0.0533
  211GLN     CD 3436   4.544   4.071   3.868  0.0175  0.3726 -0.0080
  211GLN    OE1 3437   4.512   4.031   3.978 -0.3078  0.0622 -0.1552
  211GLN    NE2 3438   4.624   3.999   3.798  0.1918 -0.3980 -0.4853
  211GLN   HE21 3439   4.644   3.911   3.844 -1.8847 -0.9723 -0.5752
  211GLN   HE22 3440   4.638   4.023   3.701  1.9730  3.4489  0.5309
  211GLN      C 3441   4.493   4.570   3.971  0.8198  0.9185 -0.1467
  211GLN      O 3442   4.601   4.628   3.982 -0.4131 -0.1223 -0.1904
  212ASP      N 3443   4.389   4.592   4.057  0.1730 -0.0483 -0.2518
  212ASP      H 3444   4.308   4.534   4.043 -0.4657  1.1471 -1.6820
  212ASP     CA 3445   4.383   4.696   4.168  0.1785 -0.0339 -0.1016
  212ASP     HA 3446   4.400   4.797   4.130 -0.2817  0.2810  0.5090
  212ASP     CB 3447   4.240   4.691   4.237  0.5257  0.1470  0.0447
  212ASP    HB2 3448   4.221   4.589   4.271  0.1754 -0.6730 -2.4282
  212ASP    HB3 3449   4.243   4.757   4.324 -0.2661 -0.9715  0.9526
  212ASP     CG 3450   4.124   4.740   4.137 -0.1430  0.0900 -0.1064
  212ASP    OD1 3451   4.013   4.708   4.164  0.2246 -0.1493 -0.6166
  212ASP    OD2 3452   4.141   4.813   4.035 -0.2518  0.0470  0.3071
  212ASP      C 3453   4.493   4.672   4.272 -0.0327  0.5809 -0.8463
  212ASP      O 3454   4.479   4.572   4.352 -0.4674 -0.7217 -0.1436
  213PHE      N 3455   4.591   4.763   4.285  0.6961 -0.3289  0.6339
  213PHE      H 3456   4.593   4.836   4.215  2.5203  0.0048  0.9831
  213PHE     CA 3457   4.689   4.750   4.388  0.2795 -0.9109  0.1177
  213PHE     HA 3458   4.720   4.646   4.401  0.0251 -0.7845  2.0919
  213PHE     CB 3459   4.811   4.832   4.352  0.1701 -0.0057 -0.1737
  213PHE    HB2 3460   4.787   4.937   4.337  1.9629  0.8485  2.1889
  213PHE    HB3 3461   4.872   4.839   4.443 -0.4758  1.6939  0.1579
  213PHE     CG 3462   4.902   4.782   4.240 -0.1106  0.5908 -0.6919
  213PHE    CD1 3463   5.020   4.862   4.212  0.3272  0.1752 -0.7200
  213PHE    HD1 3464   5.034   4.956   4.263 -2.3589 -0.1412  0.8120
  213PHE    CE1 3465   5.095   4.835   4.101  0.1156 -0.1456 -0.3427
  213PHE    HE1 3466   5.181   4.899   4.084 -0.1575  0.9008  1.8488
  213PHE     CZ 3467   5.067   4.723   4.021 -0.0400 -0.5562 -0.6987
  213PHE     HZ 3468   5.123   4.696   3.933  2.2236 -0.0439  0.4996
  213PHE    CE2 3469   4.954   4.644   4.052 -0.1019  0.5916  0.4009
  213PHE    HE2 3470   4.917   4.582   3.972  0.3846 -1.5701  1.7801
  213PHE    CD2 3471   4.872   4.667   4.162  0.2595 -0.1329 -0.1926
  213PHE    HD2 3472   4.789   4.598   4.173  0.9046 -1.0065 -0.6452
  213PHE      C 3473   4.630   4.793   4.523  0.1427  0.4803 -0.4469
  213PHE      O 3474   4.689   4.759   4.624  0.3814 -0.3409  0.4798
  214ARG      N 3475   4.512   4.861   4.524  0.2189  0.6213  0.2289
  214ARG      H 3476   4.485   4.886   4.431  1.6703 -0.2143 -0.4657
  214ARG     CA 3477   4.440   4.914   4.648  0.0463 -0.1492 -0.6834
  214ARG     HA 3478   4.497   4.997   4.691  0.4181 -1.0100  0.5461
  214ARG     CB 3479   4.296   4.960   4.610 -0.2945  0.7745 -0.2774
  214ARG    HB2 3480   4.301   5.029   4.526 -0.2205 -0.7653 -1.5765
  214ARG    HB3 3481   4.245   4.870   4.575  0.9919  0.2139 -0.7521
  214ARG     CG 3482   4.209   5.035   4.721 -0.5170 -0.2506  0.1501
  214ARG    HG2 3483   4.111   5.052   4.678 -1.0283  0.5992  1.5580
  214ARG    HG3 3484   4.188   4.974   4.809 -1.1008 -1.5015 -0.8239
  214ARG     CD 3485   4.279   5.164   4.760 -0.5276 -0.3060  0.2723
  214ARG    HD2 3486   4.371   5.137   4.812 -2.2710 -3.6994  1.9468
  214ARG    HD3 3487   4.314   5.218   4.672 -0.1636 -2.0511 -0.7128
  214ARG     NE 3488   4.190   5.256   4.839 -0.2874  0.0692  0.5975
  214ARG     HE 3489   4.100   5.216   4.863 -2.3441  2.0177 -3.0373
  214ARG     CZ 3490   4.202   5.388   4.854  0.2067  0.1374 -0.0360
  214ARG    NH1 3491   4.311   5.455   4.829  0.3954 -0.8037  0.2759
  214ARG   HH11 3492   4.393   5.401   4.805  0.2541 -0.6466 -0.5906
  214ARG   HH12 3493   4.309   5.555   4.838 -0.4944 -0.6576 -1.1464
  214ARG    NH2 3494   4.100   5.451   4.899  0.5943 -0.5767  0.2011
  214ARG   HH21 3495   4.004   5.419   4.899 -0.1225  1.3339 -2.2746
  214ARG   HH22 3496   4.106   5.552   4.895  0.7721 -0.5661  0.6803
  214ARG      C 3497   4.425   4.808   4.761  0.3033 -1.0000  0.1833
  214ARG      O 3498   4.466   4.838   4.874 -0.2402 -0.1578 -0.1680
  215ASN      N 3499   4.375   4.688   4.722  0.4938 -0.7957 -0.4379
  215ASN      H 3500   4.355   4.666   4.625 -0.7580 -4.0481  0.4374
  215ASN     CA 3501   4.345   4.579   4.820  0.1354 -0.1328  0.3651
  215ASN     HA 3502   4.276   4.623   4.893 -0.1043 -0.3428  0.2662
  215ASN     CB 3503   4.257   4.472   4.745 -0.0170 -0.4823 -0.7025
  215ASN    HB2 3504   4.172   4.511   4.689  0.1765 -1.1220 -1.4633
  215ASN    HB3 3505   4.317   4.420   4.670 -2.3503 -1.4467 -2.0280
  215ASN     CG 3506   4.199   4.375   4.843 -0.3972 -0.1200  0.3624
  215ASN    OD1 3507   4.248   4.272   4.880  0.0687 -0.4400 -0.0966
  215ASN    ND2 3508   4.090   4.411   4.903  0.2224  0.0917  0.0097
  215ASN   HD21 3509   4.053   4.350   4.975 -2.2422 -2.1004 -2.8754
  215ASN   HD22 3510   4.044   4.495   4.871 -2.1766 -1.9284 -2.2709
  215ASN      C 3511   4.463   4.532   4.909  0.4255 -0.4446  0.2057
  215ASN      O 3512   4.442   4.497   5.026 -0.1214  0.2456  0.1562
  216PHE      N 3513   4.585   4.541   4.859  0.5892  0.8086 -0.4768
  216PHE      H 3514   4.597   4.549   4.760 -1.5023 -0.0395 -0.8483
  216PHE     CA 3515   4.700   4.526   4.950 -0.3705 -0.7684  0.1397
  216PHE     HA 3516   4.699   4.423   4.987  0.2884 -0.3193  1.4513
  216PHE     CB 3517   4.833   4.532   4.869  0.2447  0.3434 -0.0089
  216PHE    HB2 3518   4.866   4.633   4.843  0.6932  0.5271  1.2154
  216PHE    HB3 3519   4.915   4.495   4.931 -0.1069 -1.3816 -0.5435
  216PHE     CG 3520   4.856   4.443   4.745  0.5346  0.3087 -0.0014
  216PHE    CD1 3521   4.844   4.301   4.758  0.0249 -0.2563  0.4039
  216PHE    HD1 3522   4.832   4.257   4.856 -2.7325  0.4676  0.4519
  216PHE    CE1 3523   4.850   4.220   4.644  0.0204  0.1040  0.1239
  216PHE    HE1 3524   4.834   4.114   4.644  1.7118 -0.1764 -0.1833
  216PHE     CZ 3525   4.872   4.275   4.514 -0.3434 -0.2999  0.5444
  216PHE     HZ 3526   4.906   4.207   4.438  2.8418 -0.6486  2.0826
  216PHE    CE2 3527   4.893   4.420   4.503 -0.7190  0.4970  0.1370
  216PHE    HE2 3528   4.920   4.469   4.411  1.4964  1.6042  1.3018
  216PHE    CD2 3529   4.878   4.498   4.620 -1.0867  0.2015  0.5156
  216PHE    HD2 3530   4.897   4.604   4.609 -0.6020  0.0437 -0.2260
  216PHE      C 3531   4.704   4.615   5.072  0.6987  0.0492 -0.8593
  216PHE      O 3532   4.737   4.571   5.187  0.0640 -0.3108  0.0691
  217VAL      N 3533   4.677   4.745   5.054  0.0149  0.3517 -0.2285
  217VAL      H 3534   4.650   4.769   4.960  1.9822 -2.0380 -1.5204
  217VAL     CA 3535   4.655   4.853   5.154  0.3737  0.4740  0.2395
  217VAL     HA 3536   4.742   4.855   5.220 -0.6664 -1.4882  1.7642
  217VAL     CB 3537   4.661   4.995   5.089 -0.0327  0.1874 -0.0601
  217VAL     HB 3538   4.576   5.006   5.022 -2.0710 -1.3324  2.1027
  217VAL    CG1 3539   4.661   5.104   5.193 -0.3711  0.0115  0.2763
  217VAL   HG11 3540   4.679   5.206   5.157 -2.8065  0.2721 -0.4264
  217VAL   HG12 3541   4.565   5.109   5.245 -0.8041  1.8981 -0.6161
  217VAL   HG13 3542   4.742   5.085   5.263  2.8028 -1.2607 -3.4099
  217VAL    CG2 3543   4.784   5.000   5.002  0.2978 -0.5720 -0.0841
  217VAL   HG21 3544   4.764   4.934   4.917 -1.6828  0.6069 -0.5773
  217VAL   HG22 3545   4.796   5.100   4.963  1.4725  1.5195  4.8597
  217VAL   HG23 3546   4.875   4.973   5.057 -0.7703 -0.3662  1.8638
  217VAL      C 3547   4.527   4.844   5.235 -0.7878  0.2432  0.0319
  217VAL      O 3548   4.530   4.879   5.352 -0.4163 -0.2477  0.3596
  218THR      N 3549   4.412   4.813   5.177 -0.7521 -0.0334 -0.0002
  218THR      H 3550   4.420   4.790   5.079  2.2202  0.4736  0.0439
  218THR     CA 3551   4.289   4.794   5.254  0.8031 -0.3656  0.0472
  218THR     HA 3552   4.278   4.884   5.314 -0.8867 -1.0096  0.7497
  218THR     CB 3553   4.159   4.790   5.165 -0.0583  0.1175 -0.1748
  218THR     HB 3554   4.076   4.802   5.233  1.0626 -1.9977  1.6915
  218THR    CG2 3555   4.173   4.888   5.048 -0.7976 -0.5757  0.4662
  218THR   HG21 3556   4.074   4.905   5.004  0.3229  1.5808 -1.4015
  218THR   HG22 3557   4.213   4.976   5.098  1.1932 -1.5054  0.5970
  218THR   HG23 3558   4.239   4.847   4.972 -0.2878  0.9608  0.0566
  218THR    OG1 3559   4.155   4.657   5.115 -0.1678 -0.1397  0.3469
  218THR    HG1 3560   4.126   4.598   5.184 -0.6588 -0.1832  0.1109
  218THR      C 3561   4.300   4.684   5.355 -0.4657  0.6230 -0.4128
  218THR      O 3562   4.281   4.710   5.473 -0.6829 -0.8578  0.4185
  219MET      N 3563   4.350   4.564   5.322 -0.9570  0.4084 -0.2438
  219MET      H 3564   4.365   4.552   5.223  2.6984  2.7972 -0.1501
  219MET     CA 3565   4.384   4.456   5.408  0.1935 -0.5646  0.0818
  219MET     HA 3566   4.297   4.445   5.472  0.5971  0.7011  0.8805
  219MET     CB 3567   4.430   4.333   5.322  0.1853 -0.1839  0.0055
  219MET    HB2 3568   4.516   4.362   5.262 -0.8317 -1.7437 -2.3640
  219MET    HB3 3569   4.458   4.259   5.397 -1.8422  0.6866  1.7310
  219MET     CG 3570   4.343   4.257   5.219  0.5834  0.4243  0.2797
  219MET    HG2 3571   4.324   4.330   5.140  0.2058  0.0943  0.0647
  219MET    HG3 3572   4.406   4.178   5.180  1.0807 -0.3980  2.5571
  219MET     SD 3573   4.189   4.199   5.289 -0.4203  0.0559 -0.2422
  219MET     CE 3574   4.154   4.070   5.177 -0.7335  0.2759  0.2391
  219MET    HE1 3575   4.053   4.032   5.195 -0.1663 -0.6467  1.6043
  219MET    HE2 3576   4.164   4.118   5.079 -1.8038  2.2707  1.0636
  219MET    HE3 3577   4.227   3.989   5.177 -1.2215 -0.2579 -2.1680
  219MET      C 3578   4.500   4.490   5.503  0.0830 -0.3834 -0.0329
  219MET      O 3579   4.488   4.460   5.620 -0.7345 -0.1841  0.0966
  220PHE      N 3580   4.607   4.564   5.461  0.2547  0.3279  0.2605
  220PHE      H 3581   4.625   4.585   5.364 -0.1993  0.2433  0.1525
  220PHE     CA 3582   4.708   4.616   5.557  0.3885 -0.0418  0.0954
  220PHE     HA 3583   4.770   4.536   5.598  0.9700  1.2669  1.8798
  220PHE     CB 3584   4.802   4.699   5.480 -0.3575  0.4651 -0.6592
  220PHE    HB2 3585   4.846   4.638   5.402 -2.4790 -1.5350 -0.4112
  220PHE    HB3 3586   4.739   4.773   5.430 -0.3700  0.3685 -0.7847
  220PHE     CG 3587   4.905   4.768   5.572  0.5602  0.0537  0.1325
  220PHE    CD1 3588   4.996   4.690   5.645 -0.8208 -0.0929  0.4250
  220PHE    HD1 3589   5.013   4.586   5.621  0.2899  0.1597  0.0314
  220PHE    CE1 3590   5.068   4.754   5.751 -0.0969 -0.0986  0.2059
  220PHE    HE1 3591   5.146   4.699   5.802  0.3803 -1.5910 -1.9853
  220PHE     CZ 3592   5.045   4.886   5.780 -0.3779  0.0778  0.2049
  220PHE     HZ 3593   5.104   4.938   5.854 -1.0695 -0.2225  0.9711
  220PHE    CE2 3594   4.956   4.962   5.703 -0.2263  0.0151 -0.4998
  220PHE    HE2 3595   4.943   5.068   5.719 -1.5949  0.0100 -1.3925
  220PHE    CD2 3596   4.888   4.902   5.603 -0.0496  0.4704 -0.0274
  220PHE    HD2 3597   4.815   4.960   5.548 -0.2969 -0.5020 -0.7546
  220PHE      C 3598   4.647   4.704   5.677 -0.2724 -0.2373  0.8641
  220PHE      O 3599   4.684   4.684   5.793  0.9256  0.2173 -0.4490
  221VAL      N 3600   4.548   4.785   5.645 -0.4178 -0.2848  0.1773
  221VAL      H 3601   4.504   4.780   5.555 -0.8932  0.5924  0.3559
  221VAL     CA 3602   4.489   4.886   5.732 -0.2435  0.4461  0.5223
  221VAL     HA 3603   4.565   4.955   5.767  1.1578 -0.1612 -1.2017
  221VAL     CB 3604   4.398   4.976   5.645 -0.1911 -0.0943 -0.9136
  221VAL     HB 3605   4.356   4.908   5.570  0.4529  2.0410 -3.3318
  221VAL    CG1 3606   4.275   5.031   5.715 -0.3885 -0.7270 -0.1901
  221VAL   HG11 3607   4.229   5.099   5.644  0.1876 -1.4213 -1.2606
  221VAL   HG12 3608   4.207   4.953   5.751  0.3371 -0.7905  1.1002
  221VAL   HG13 3609   4.302   5.096   5.798 -3.2479  1.6376 -0.9437
  221VAL    CG2 3610   4.473   5.096   5.577 -0.0994  0.1261 -0.1500
  221VAL   HG21 3611   4.493   5.168   5.655  0.9011  1.7373 -1.8137
  221VAL   HG22 3612   4.559   5.064   5.518 -1.2680 -2.5713 -0.5577
  221VAL   HG23 3613   4.400   5.144   5.512 -0.4639  2.9011  2.1258
  221VAL      C 3614   4.405   4.812   5.837 -0.0039  0.5691  0.2916
  221VAL      O 3615   4.417   4.852   5.951  0.0517  0.2078 -0.1805
  222VAL      N 3616   4.336   4.703   5.797  0.2878 -0.6628 -0.0651
  222VAL      H 3617   4.344   4.673   5.701  1.0810  3.0192 -1.3097
  222VAL     CA 3618   4.273   4.613   5.894  0.6710  1.0242 -0.2960
  222VAL     HA 3619   4.185   4.663   5.936 -0.1243 -0.6674  0.1554
  222VAL     CB 3620   4.202   4.493   5.819 -0.6232 -0.0276  0.6520
  222VAL     HB 3621   4.285   4.445   5.768 -1.3443 -0.0322 -0.5502
  222VAL    CG1 3622   4.150   4.386   5.918 -0.1213 -0.3123 -0.2393
  222VAL   HG11 3623   4.233   4.330   5.961 -0.0741  0.2264  0.3762
  222VAL   HG12 3624   4.096   4.428   6.003  1.3203 -0.2775  0.6978
  222VAL   HG13 3625   4.090   4.309   5.869 -1.5032  0.2741  0.4654
  222VAL    CG2 3626   4.089   4.530   5.723  0.0786 -0.2829 -1.0104
  222VAL   HG21 3627   4.060   4.442   5.666  0.0402 -0.1656 -1.1720
  222VAL   HG22 3628   4.007   4.554   5.790  0.0505  0.3082 -1.2574
  222VAL   HG23 3629   4.135   4.613   5.670  0.4580  1.0100  1.1884
  222VAL      C 3630   4.374   4.565   6.006 -0.3149  0.0977  0.1220
  222VAL      O 3631   4.344   4.576   6.126 -0.2565 -0.2591 -0.3552
  223PHE      N 3632   4.493   4.513   5.973  0.0915 -0.9535  0.6508
  223PHE      H 3633   4.502   4.516   5.873 -3.2060 -0.0587  0.2382
  223PHE     CA 3634   4.610   4.479   6.046  0.2538  0.1114  0.0376
  223PHE     HA 3635   4.578   4.411   6.125 -0.4007  0.6304  0.2245
  223PHE     CB 3636   4.716   4.404   5.961 -0.2323  0.0327 -0.3665
  223PHE    HB2 3637   4.676   4.306   5.935 -0.1385  0.0834 -0.6960
  223PHE    HB3 3638   4.731   4.456   5.867 -1.2716  0.9013 -0.0726
  223PHE     CG 3639   4.842   4.379   6.044  0.1477 -0.3171  0.0480
  223PHE    CD1 3640   4.859   4.268   6.134 -0.3630  0.8360  0.3577
  223PHE    HD1 3641   4.778   4.197   6.143  1.6832 -1.8996 -1.2351
  223PHE    CE1 3642   4.979   4.241   6.200 -0.3977 -0.0379  0.6780
  223PHE    HE1 3643   4.990   4.146   6.249  1.2228 -1.3988 -2.0417
  223PHE     CZ 3644   5.089   4.328   6.177  0.5234  0.6123  0.0245
  223PHE     HZ 3645   5.182   4.304   6.226  0.9048 -0.0778 -1.0161
  223PHE    CE2 3646   5.073   4.443   6.094 -0.8090  0.0038 -0.4516
  223PHE    HE2 3647   5.155   4.511   6.084 -0.0679 -0.9855 -1.2654
  223PHE    CD2 3648   4.951   4.467   6.027 -0.2949 -0.2935 -0.4899
  223PHE    HD2 3649   4.942   4.550   5.958 -2.1306 -0.9188 -1.0748
  223PHE      C 3650   4.670   4.594   6.117  0.3755 -0.2976 -0.2570
  223PHE      O 3651   4.689   4.577   6.234 -0.4495  0.1096 -0.4105
  224VAL      N 3652   4.695   4.713   6.062 -0.2649  0.0198 -0.0962
  224VAL      H 3653   4.681   4.729   5.963  0.3885  1.5076  0.0231
  224VAL     CA 3654   4.757   4.822   6.147 -0.3752 -0.2581 -0.2657
  224VAL     HA 3655   4.827   4.775   6.216 -0.3344  0.5217  0.2296
  224VAL     CB 3656   4.829   4.931   6.065  1.0741  0.3825 -0.5886
  224VAL     HB 3657   4.857   4.873   5.977 -3.5172 -1.5508 -1.0384
  224VAL    CG1 3658   4.736   5.035   6.009 -0.3106 -0.1593  0.2437
  224VAL   HG11 3659   4.771   5.070   5.912 -1.5021 -2.8315 -1.2732
  224VAL   HG12 3660   4.635   5.000   5.988 -0.3119 -0.4425  0.6982
  224VAL   HG13 3661   4.730   5.126   6.069  0.2152  1.3823 -1.9248
  224VAL    CG2 3662   4.947   4.998   6.136  0.8176  0.0610  0.2727
  224VAL   HG21 3663   4.919   5.048   6.229  0.5819  2.7965 -1.1548
  224VAL   HG22 3664   5.008   4.914   6.168 -1.3138 -1.5408  0.3881
  224VAL   HG23 3665   5.006   5.059   6.068 -0.3041 -0.3639 -1.1446
  224VAL      C 3666   4.652   4.875   6.250  0.3775  0.3950 -0.5679
  224VAL      O 3667   4.697   4.905   6.361  0.1977 -0.0563 -0.7115
  225LEU      N 3668   4.519   4.894   6.218 -0.2962  0.4657 -0.0838
  225LEU      H 3669   4.487   4.882   6.123  1.0153  0.6273 -0.5554
  225LEU     CA 3670   4.415   4.898   6.325 -0.0536 -0.4538 -1.0890
  225LEU     HA 3671   4.433   4.996   6.370  0.5459 -1.4275  0.9129
  225LEU     CB 3672   4.267   4.898   6.265  0.3653 -1.0196  0.3589
  225LEU    HB2 3673   4.275   4.858   6.164 -0.5220 -1.1735  0.3483
  225LEU    HB3 3674   4.192   4.840   6.317 -1.9366 -0.8402 -2.5240
  225LEU     CG 3675   4.213   5.046   6.259  0.3790  0.2485  0.1564
  225LEU     HG 3676   4.115   5.024   6.216 -0.1211 -0.0767  1.4167
  225LEU    CD1 3677   4.190   5.084   6.404 -0.2223 -0.3671  0.1791
  225LEU   HD11 3678   4.140   5.007   6.463  2.1327 -1.1681  1.2714
  225LEU   HD12 3679   4.281   5.097   6.463 -0.2503 -2.0022  0.6208
  225LEU   HD13 3680   4.133   5.177   6.413 -0.1970 -0.5329  3.0123
  225LEU    CD2 3681   4.284   5.147   6.177  0.3605 -0.1326  0.5992
  225LEU   HD21 3682   4.374   5.181   6.228  0.0879  1.1376  0.2878
  225LEU   HD22 3683   4.311   5.118   6.076 -3.2236 -0.1977 -0.4925
  225LEU   HD23 3684   4.225   5.239   6.171  1.7518  0.7561 -0.0407
  225LEU      C 3685   4.424   4.785   6.436 -0.1415  0.0256  0.3542
  225LEU      O 3686   4.408   4.821   6.556  0.0194  0.2947  0.0747
  226PHE      N 3687   4.446   4.661   6.400  0.3168  0.8919 -0.0036
  226PHE      H 3688   4.467   4.641   6.303 -2.4016 -0.1258 -0.4783
  226PHE     CA 3689   4.463   4.548   6.494 -0.1190  0.3293 -0.6434
  226PHE     HA 3690   4.384   4.551   6.570  0.9675 -0.9920  0.5905
  226PHE     CB 3691   4.462   4.408   6.423  0.1004 -0.1506  0.1666
  226PHE    HB2 3692   4.370   4.413   6.366 -0.3127  0.3663  0.8632
  226PHE    HB3 3693   4.549   4.393   6.360  1.9880  1.2575  2.2715
  226PHE     CG 3694   4.451   4.293   6.522  0.3984 -0.2594 -0.6966
  226PHE    CD1 3695   4.326   4.233   6.554 -0.5394 -0.0575 -0.4184
  226PHE    HD1 3696   4.242   4.269   6.497 -0.7408  0.0125 -0.0807
  226PHE    CE1 3697   4.319   4.139   6.660 -0.2086  0.0288 -0.0408
  226PHE    HE1 3698   4.223   4.096   6.684 -0.2305 -0.2113 -0.5524
  226PHE     CZ 3699   4.440   4.101   6.727  0.6032  0.4260 -0.7921
  226PHE     HZ 3700   4.427   4.020   6.797 -0.9881  0.3976 -1.0799
  226PHE    CE2 3701   4.562   4.163   6.696  0.6399 -0.5354 -0.1272
  226PHE    HE2 3702   4.658   4.130   6.733  1.2881 -0.4589 -1.6424
  226PHE    CD2 3703   4.567   4.256   6.592 -0.1468 -0.3178  0.0606
  226PHE    HD2 3704   4.660   4.308   6.574 -0.8036  0.7108 -0.4810
  226PHE      C 3705   4.591   4.567   6.584 -0.6270  0.2982 -0.0658
  226PHE      O 3706   4.583   4.552   6.703 -0.7084  0.5941  0.0058
  227ALA      N 3707   4.704   4.608   6.518 -0.3529  0.1163  0.0150
  227ALA      H 3708   4.711   4.601   6.417  0.5289 -0.0362  0.0778
  227ALA     CA 3709   4.828   4.654   6.585  0.1331 -0.6017 -0.0592
  227ALA     HA 3710   4.864   4.568   6.642  1.4741 -1.4350 -2.0447
  227ALA     CB 3711   4.943   4.687   6.487  0.8885 -0.6650  0.7293
  227ALA    HB1 3712   4.950   4.614   6.407 -0.2718  0.2604 -0.2398
  227ALA    HB2 3713   4.921   4.773   6.424  3.0865 -1.3485 -1.1193
  227ALA    HB3 3714   5.041   4.694   6.535  1.1219  2.0286  0.0076
  227ALA      C 3715   4.799   4.765   6.690  0.6726 -1.0163 -0.9732
  227ALA      O 3716   4.834   4.754   6.806 -0.3252  0.2851 -0.2008
  228ILE      N 3717   4.739   4.873   6.645  0.5131  0.3135  0.3208
  228ILE      H 3718   4.722   4.884   6.546 -1.5544 -0.9716  0.4928
  228ILE     CA 3719   4.727   4.997   6.723 -0.1299  0.0731  0.1849
  228ILE     HA 3720   4.825   5.032   6.756 -0.2460 -0.7028  1.4220
  228ILE     CB 3721   4.669   5.107   6.626  0.2693 -0.2360 -0.6111
  228ILE     HB 3722   4.580   5.073   6.572 -2.0038  1.9175  1.5392
  228ILE    CG2 3723   4.618   5.232   6.697 -0.2618 -0.7305 -0.8736
  228ILE   HG21 3724   4.613   5.319   6.632  0.8511 -0.7149 -0.9474
  228ILE   HG22 3725   4.520   5.205   6.738  0.9792 -3.4097  0.6073
  228ILE   HG23 3726   4.682   5.264   6.780 -1.1030  0.2510 -0.5865
  228ILE    CG1 3727   4.783   5.164   6.543  0.4565  0.1567 -0.7144
  228ILE   HG12 3728   4.838   5.239   6.602 -0.0628 -1.7401  2.4077
  228ILE   HG13 3729   4.855   5.086   6.518  1.3297  0.2598  1.2615
  228ILE    CD1 3730   4.750   5.223   6.408  0.7229 -0.2253 -0.3918
  228ILE   HD11 3731   4.679   5.160   6.354 -0.3666  0.5209  0.1298
  228ILE   HD12 3732   4.695   5.316   6.421  2.2607  0.7818 -0.8364
  228ILE   HD13 3733   4.838   5.250   6.349 -0.0263  1.2115 -0.9056
  228ILE      C 3734   4.633   4.977   6.848  0.7059  0.5357  0.1548
  228ILE      O 3735   4.661   5.030   6.956 -0.1256 -0.4937  0.2755
  229CYS      N 3736   4.526   4.892   6.828  0.0693 -0.0338  0.0019
  229CYS      H 3737   4.516   4.844   6.739  1.5011 -2.4880  1.0681
  229CYS     CA 3738   4.429   4.875   6.932 -0.3106 -0.5775  0.6189
  229CYS     HA 3739   4.423   4.964   6.995  3.3356  0.8214 -0.7577
  229CYS     CB 3740   4.290   4.858   6.876  0.3964 -0.0342 -0.0732
  229CYS    HB2 3741   4.287   4.773   6.807 -0.6648 -1.2016  1.3415
  229CYS    HB3 3742   4.210   4.841   6.948 -0.1104 -2.3116 -1.0631
  229CYS     SG 3743   4.236   5.000   6.769 -0.0861 -0.0993 -0.3023
  229CYS     HG 3744   4.307   4.964   6.661 -1.4131 -0.0226 -1.2356
  229CYS      C 3745   4.466   4.758   7.029 -0.4304 -0.6740 -0.7341
  229CYS      O 3746   4.394   4.734   7.125 -0.0596 -0.0602 -1.2499
  230TRP      N 3747   4.570   4.676   7.003  0.0564 -0.2748  0.0513
  230TRP      H 3748   4.603   4.686   6.908  1.7132 -2.9988  0.2191
  230TRP     CA 3749   4.615   4.565   7.085  0.0454 -0.3361  0.3366
  230TRP     HA 3750   4.540   4.551   7.162 -0.4840 -1.6661 -0.3883
  230TRP     CB 3751   4.604   4.429   7.004 -0.2030  0.0785 -0.4698
  230TRP    HB2 3752   4.646   4.433   6.903 -2.2601 -1.7743 -1.4986
  230TRP    HB3 3753   4.664   4.355   7.057 -1.8958 -0.4051  0.8551
  230TRP     CG 3754   4.463   4.375   6.999 -0.1229 -0.2700  0.7700
  230TRP    CD1 3755   4.378   4.381   6.897  0.5384 -0.4039 -0.1258
  230TRP    HD1 3756   4.398   4.437   6.807  0.6933 -0.2440  0.0073
  230TRP    NE1 3757   4.253   4.328   6.928 -0.2522 -0.3302 -0.0427
  230TRP    HE1 3758   4.169   4.326   6.872 -0.3741 -0.7913  0.1551
  230TRP    CE2 3759   4.256   4.291   7.064  0.1088  0.3093  0.0656
  230TRP    CZ2 3760   4.157   4.240   7.152 -0.6046  0.5736  0.5707
  230TRP    HZ2 3761   4.057   4.217   7.119  0.2987 -4.2073  0.5476
  230TRP    CH2 3762   4.188   4.206   7.283  0.0559 -0.6039  0.0820
  230TRP    HH2 3763   4.109   4.164   7.344 -1.2325  1.5481 -0.0058
  230TRP    CZ3 3764   4.325   4.217   7.327  0.0118 -0.5161  0.3812
  230TRP    HZ3 3765   4.358   4.190   7.427  1.6682 -1.7710 -0.4566
  230TRP    CE3 3766   4.422   4.276   7.244 -0.6226 -0.9631 -0.3448
  230TRP    HE3 3767   4.527   4.273   7.270 -0.6417 -3.4275 -0.3290
  230TRP    CD2 3768   4.389   4.312   7.109 -1.2846  0.4647 -0.1455
  230TRP      C 3769   4.751   4.583   7.148 -0.1725 -0.4467 -0.0623
  230TRP      O 3770   4.781   4.513   7.245 -0.2514  0.1756 -0.1041
  231ALA      N 3771   4.830   4.687   7.105  0.3489  0.1165  1.0400
  231ALA      H 3772   4.813   4.720   7.011 -1.2139 -0.6355  1.0232
  231ALA     CA 3773   4.961   4.718   7.169  0.0748  0.6542 -0.5490
  231ALA     HA 3774   5.019   4.626   7.160 -0.3775  0.3259 -0.1353
  231ALA     CB 3775   5.036   4.817   7.079 -0.1162  0.4030  0.4202
  231ALA    HB1 3776   5.140   4.845   7.099  0.5421 -0.5900 -1.3567
  231ALA    HB2 3777   5.035   4.781   6.976  0.6377  0.3279  0.4290
  231ALA    HB3 3778   4.974   4.906   7.078  0.7146  1.0441 -2.0635
  231ALA      C 3779   4.957   4.765   7.314 -0.2255 -0.4419  0.0136
  231ALA      O 3780   5.048   4.723   7.394  0.1333 -0.8285 -0.0103
  232PRO      N 3781   4.850   4.843   7.355 -0.2353 -0.8417 -0.6811
  232PRO     CD 3782   4.761   4.927   7.280  1.6964 -0.4352 -0.2485
  232PRO    HD2 3783   4.671   4.876   7.247 -0.9894  3.8935 -0.3203
  232PRO    HD3 3784   4.815   4.963   7.193  4.1243 -0.4226  1.1593
  232PRO     CG 3785   4.719   5.045   7.363  0.3040  0.2935  0.3374
  232PRO    HG2 3786   4.617   5.063   7.330  0.5748  0.2848 -0.5232
  232PRO    HG3 3787   4.788   5.129   7.354  1.7139 -0.4528  3.0077
  232PRO     CB 3788   4.722   4.988   7.500  0.0986 -0.3224 -0.0988
  232PRO    HB2 3789   4.622   4.950   7.522 -0.8491  1.9876 -0.1569
  232PRO    HB3 3790   4.745   5.067   7.571  0.1859  0.4264 -0.9394
  232PRO     CA 3791   4.835   4.882   7.496  0.3942 -0.0824  0.6628
  232PRO     HA 3792   4.926   4.933   7.527  2.5324 -2.6546 -1.0070
  232PRO      C 3793   4.809   4.763   7.579 -0.4465 -0.3770  0.0726
  232PRO      O 3794   4.866   4.761   7.688  0.3742  0.0213 -0.0110
  233LEU      N 3795   4.731   4.661   7.542  0.0602  0.0723  1.1018
  233LEU      H 3796   4.665   4.670   7.466 -0.6359  2.8539  1.9468
  233LEU     CA 3797   4.716   4.538   7.621  0.4179  0.4754  0.2655
  233LEU     HA 3798   4.689   4.560   7.724 -0.0622  2.0567 -0.1741
  233LEU     CB 3799   4.605   4.443   7.559 -0.2045  0.5753 -0.5849
  233LEU    HB2 3800   4.546   4.484   7.477 -2.1537 -1.7107 -0.4379
  233LEU    HB3 3801   4.653   4.361   7.504 -1.7476 -0.0408 -1.0541
  233LEU     CG 3802   4.504   4.384   7.660 -0.7136  0.4395 -0.1862
  233LEU     HG 3803   4.454   4.301   7.610  2.5602 -2.5530  1.1106
  233LEU    CD1 3804   4.563   4.322   7.789  0.0049  0.8156 -0.3547
  233LEU   HD11 3805   4.643   4.251   7.769 -0.3379  0.5289 -0.7268
  233LEU   HD12 3806   4.601   4.403   7.851  0.8567 -0.8820  1.4415
  233LEU   HD13 3807   4.485   4.277   7.850  0.9191 -1.2114 -0.6078
  233LEU    CD2 3808   4.394   4.485   7.689  0.4510 -0.6239 -0.1024
  233LEU   HD21 3809   4.431   4.546   7.772  1.3870  1.1116 -1.7119
  233LEU   HD22 3810   4.359   4.541   7.602  0.2752 -0.8340 -0.1674
  233LEU   HD23 3811   4.306   4.433   7.727 -0.0441  0.4315  0.2489
  233LEU      C 3812   4.850   4.458   7.624  0.4466 -0.1284 -0.5475
  233LEU      O 3813   4.882   4.400   7.726  0.2564  0.0853 -0.1028
  234ASN      N 3814   4.934   4.460   7.516 -0.2962  0.6901  0.0866
  234ASN      H 3815   4.911   4.508   7.430  1.9522  0.6845 -0.5869
  234ASN     CA 3816   5.069   4.395   7.519  0.5535  0.9115  0.3060
  234ASN     HA 3817   5.057   4.295   7.561 -1.1040  0.5473 -0.9038
  234ASN     CB 3818   5.117   4.392   7.378 -0.2362  0.1044 -0.0994
  234ASN    HB2 3819   5.082   4.478   7.321  0.2484  1.2193  1.2097
  234ASN    HB3 3820   5.226   4.390   7.378 -0.1760  1.7550  1.1016
  234ASN     CG 3821   5.064   4.264   7.313  0.1207  0.0277  0.4108
  234ASN    OD1 3822   5.128   4.164   7.288  0.3143  0.0518 -0.1931
  234ASN    ND2 3823   4.941   4.271   7.274 -0.3000  0.2167 -0.5323
  234ASN   HD21 3824   4.897   4.201   7.216 -3.3960  1.5505 -0.0467
  234ASN   HD22 3825   4.888   4.357   7.277  1.5225  1.3635  1.4201
  234ASN      C 3826   5.165   4.476   7.610  0.3620  0.5533 -0.6467
  234ASN      O 3827   5.243   4.412   7.685 -0.1818  0.8598  0.3082
  235PHE      N 3828   5.152   4.608   7.618  0.3358  0.1271 -0.1305
  235PHE      H 3829   5.088   4.658   7.558  1.0465  1.6015  0.2792
  235PHE     CA 3830   5.231   4.687   7.710  0.7462  0.5469 -0.8433
  235PHE     HA 3831   5.338   4.672   7.698  0.9525  1.5138 -0.3772
  235PHE     CB 3832   5.202   4.835   7.689 -0.2855  0.2024  1.2320
  235PHE    HB2 3833   5.256   4.864   7.599 -0.2529  0.2880  1.2795
  235PHE    HB3 3834   5.095   4.835   7.669  0.3163  0.2072 -2.9240
  235PHE     CG 3835   5.247   4.934   7.798 -0.1902  0.9075 -0.0413
  235PHE    CD1 3836   5.385   4.973   7.818  0.2890  0.1680 -0.1521
  235PHE    HD1 3837   5.468   4.932   7.764  1.1228 -1.3256  2.0780
  235PHE    CE1 3838   5.418   5.066   7.913 -0.8140  0.1127  0.2148
  235PHE    HE1 3839   5.518   5.105   7.920 -1.6816  2.5483  0.0465
  235PHE     CZ 3840   5.314   5.119   7.991 -0.1617 -0.4431  0.0557
  235PHE     HZ 3841   5.342   5.193   8.065  0.0056 -1.0437  0.5952
  235PHE    CE2 3842   5.181   5.079   7.984  0.1353  0.5011  0.3596
  235PHE    HE2 3843   5.102   5.127   8.040 -1.0767  0.4996 -1.2748
  235PHE    CD2 3844   5.147   4.987   7.880 -0.3816  0.1695 -0.2221
  235PHE    HD2 3845   5.043   4.959   7.870 -0.6018  0.8804  0.0180
  235PHE      C 3846   5.193   4.651   7.859 -0.5999  0.2648 -0.1609
  235PHE      O 3847   5.281   4.641   7.946 -0.1777  0.4243  0.3477
  236ILE      N 3848   5.061   4.636   7.885  0.1253 -0.0003  0.1248
  236ILE      H 3849   5.000   4.665   7.810  2.4952  0.5336 -1.6832
  236ILE     CA 3850   5.017   4.585   8.017 -0.1776  0.3282 -0.0684
  236ILE     HA 3851   5.051   4.648   8.100  0.6648 -1.3074  0.8817
  236ILE     CB 3852   4.863   4.592   8.036  0.2597  0.3941  0.8445
  236ILE     HB 3853   4.821   4.573   7.938  0.2810 -1.1602  1.1187
  236ILE    CG2 3854   4.802   4.506   8.150  0.1651  0.5335  0.8490
  236ILE   HG21 3855   4.805   4.400   8.125 -2.2471  0.6555 -0.2827
  236ILE   HG22 3856   4.855   4.519   8.244 -1.1065  2.1643  1.4077
  236ILE   HG23 3857   4.694   4.523   8.161 -0.0447  0.4607 -0.7575
  236ILE    CG1 3858   4.839   4.736   8.064  0.2756 -0.2387  0.0477
  236ILE   HG12 3859   4.864   4.753   8.169 -2.0098 -2.2075  1.0187
  236ILE   HG13 3860   4.908   4.793   8.003 -0.0266 -1.9082 -1.9622
  236ILE    CD1 3861   4.701   4.794   8.032 -0.6690  0.2804  0.2156
  236ILE   HD11 3862   4.703   4.902   8.050  1.0875  0.0679  1.5912
  236ILE   HD12 3863   4.662   4.772   7.932 -2.2427 -0.7301  1.0267
  236ILE   HD13 3864   4.626   4.763   8.103 -1.9877  1.5020 -0.5856
  236ILE      C 3865   5.067   4.440   8.044 -0.6857  0.1098 -0.6591
  236ILE      O 3866   5.123   4.409   8.152 -0.0848 -0.4151 -0.2118
  237GLY      N 3867   5.045   4.343   7.951  0.3533 -0.0439  0.5399
  237GLY      H 3868   4.997   4.363   7.865 -2.8430  0.5574  2.3044
  237GLY     CA 3869   5.084   4.206   7.987 -0.0636  0.0728 -0.0836
  237GLY    HA2 3870   5.030   4.172   8.075  0.0646  2.0373  0.8262
  237GLY    HA3 3871   5.066   4.140   7.903 -1.1551  1.3464 -0.8895
  237GLY      C 3872   5.237   4.192   8.010  0.2504  0.1701  0.4989
  237GLY      O 3873   5.282   4.131   8.111 -0.0165 -0.0468 -0.1868
  238LEU      N 3874   5.312   4.264   7.923  0.4735  0.0262 -0.4381
  238LEU      H 3875   5.265   4.304   7.843 -0.3952 -1.7275 -0.8624
  238LEU     CA 3876   5.455   4.288   7.949  0.1034 -0.3747 -0.3130
  238LEU     HA 3877   5.508   4.193   7.952  2.5112  0.8958  0.0931
  238LEU     CB 3878   5.519   4.380   7.842  0.0561 -0.0248 -0.4358
  238LEU    HB2 3879   5.443   4.457   7.828  0.8685  0.7440 -0.6848
  238LEU    HB3 3880   5.606   4.432   7.883  1.2847 -2.1658 -0.2138
  238LEU     CG 3881   5.549   4.310   7.711 -0.3806  0.3175 -0.0371
  238LEU     HG 3882   5.461   4.252   7.683  0.1723 -0.1563 -0.8544
  238LEU    CD1 3883   5.571   4.417   7.604 -0.2007 -0.4140  0.4351
  238LEU   HD11 3884   5.660   4.477   7.625 -1.5046  1.5107  0.7079
  238LEU   HD12 3885   5.599   4.362   7.514 -0.3533  1.2082 -0.6447
  238LEU   HD13 3886   5.487   4.482   7.580 -1.2902 -1.7288  0.5877
  238LEU    CD2 3887   5.675   4.226   7.714 -0.1072 -0.4698 -0.0004
  238LEU   HD21 3888   5.669   4.149   7.790  2.1205 -0.6095  0.0951
  238LEU   HD22 3889   5.699   4.195   7.612  0.8032 -1.4626  0.4937
  238LEU   HD23 3890   5.759   4.287   7.745 -0.8601  0.7938 -0.3856
  238LEU      C 3891   5.481   4.351   8.087  0.6698 -0.0564 -0.0481
  238LEU      O 3892   5.573   4.305   8.150 -0.3373  0.0217  0.9032
  239ALA      N 3893   5.406   4.450   8.135 -0.0727  0.1953  0.2644
  239ALA      H 3894   5.345   4.497   8.069  2.5162  1.0160 -1.6857
  239ALA     CA 3895   5.421   4.498   8.271 -0.2867 -0.1795  0.1041
  239ALA     HA 3896   5.529   4.512   8.282 -0.1564 -1.2706  0.3733
  239ALA     CB 3897   5.332   4.620   8.293  0.5866 -0.7183  0.2693
  239ALA    HB1 3898   5.343   4.663   8.392  0.9026  0.5124 -0.2725
  239ALA    HB2 3899   5.372   4.690   8.219  0.2527  0.2543  0.9842
  239ALA    HB3 3900   5.226   4.601   8.277  1.0258 -2.8587 -0.3776
  239ALA      C 3901   5.387   4.397   8.375  0.3322  0.2016 -0.3451
  239ALA      O 3902   5.463   4.382   8.468 -0.3298  0.4445 -0.9736
  240VAL      N 3903   5.271   4.328   8.366  0.0900 -0.2127 -0.2328
  240VAL      H 3904   5.202   4.349   8.296 -1.5207  0.1822  1.4103
  240VAL     CA 3905   5.242   4.224   8.464 -0.3576 -0.0792  0.6319
  240VAL     HA 3906   5.234   4.279   8.558 -1.3483  1.8143 -0.4973
  240VAL     CB 3907   5.105   4.153   8.445  0.1115  0.4556  0.8679
  240VAL     HB 3908   5.106   4.097   8.351 -2.7496  1.4847  0.1277
  240VAL    CG1 3909   5.062   4.057   8.557 -0.0700  0.2100 -0.1698
  240VAL   HG11 3910   5.119   3.965   8.563 -0.3912 -0.0510 -0.9946
  240VAL   HG12 3911   5.066   4.111   8.652  1.9452  1.8459 -1.0995
  240VAL   HG13 3912   4.957   4.027   8.554 -0.1215  0.4396 -2.1925
  240VAL    CG2 3913   4.999   4.259   8.440 -0.3755  0.4811  1.0440
  240VAL   HG21 3914   4.998   4.309   8.344 -0.0501  1.4627  1.5313
  240VAL   HG22 3915   4.901   4.212   8.450  0.0098 -0.5791  0.0308
  240VAL   HG23 3916   5.012   4.333   8.519  1.7098  1.0280  0.2485
  240VAL      C 3917   5.356   4.119   8.469  0.5760  0.3953  0.6387
  240VAL      O 3918   5.398   4.075   8.572  0.0560  0.5988 -0.0379
  241ALA      N 3919   5.414   4.080   8.353  0.2827 -0.2430  0.1836
  241ALA      H 3920   5.372   4.108   8.266  0.4719 -1.0520 -0.1847
  241ALA     CA 3921   5.536   3.992   8.349 -0.6978 -1.0873  0.2052
  241ALA     HA 3922   5.524   3.899   8.404  0.4727 -2.4682 -1.7681
  241ALA     CB 3923   5.549   3.943   8.204  0.2299  0.1818 -0.1343
  241ALA    HB1 3924   5.578   4.028   8.144  2.1056  0.1444  0.6571
  241ALA    HB2 3925   5.616   3.858   8.192 -0.2509 -0.3733  0.9270
  241ALA    HB3 3926   5.448   3.913   8.177  0.9319 -0.5763 -2.0123
  241ALA      C 3927   5.668   4.052   8.403 -0.0508 -0.3690  0.4498
  241ALA      O 3928   5.753   3.983   8.462 -0.3078  0.1436  0.1083
  242SER      N 3929   5.700   4.178   8.368  0.4013  0.4397  0.8225
  242SER      H 3930   5.631   4.232   8.318  1.7000  3.3882  1.9868
  242SER     CA 3931   5.829   4.244   8.389 -0.8962  0.1738  0.0069
  242SER     HA 3932   5.908   4.171   8.370  1.8403  2.9710 -0.1549
  242SER     CB 3933   5.866   4.354   8.287 -0.2518 -0.5968  0.1960
  242SER    HB2 3934   5.788   4.429   8.298  0.2815 -0.1391  0.9587
  242SER    HB3 3935   5.963   4.398   8.312 -0.2246 -0.2041 -0.5697
  242SER     OG 3936   5.874   4.294   8.155  0.2823 -0.4903  0.0707
  242SER     HG 3937   5.781   4.283   8.134  0.5113 -0.3107 -1.1013
  242SER      C 3938   5.839   4.295   8.532 -0.0165 -0.6141 -1.1058
  242SER      O 3939   5.934   4.259   8.597  0.2865 -0.6542 -0.8101
  243ASP      N 3940   5.744   4.373   8.582  0.0077 -0.1537  0.1615
  243ASP      H 3941   5.666   4.400   8.524  0.0148  1.6519  0.9455
  243ASP     CA 3942   5.742   4.437   8.716 -0.3641 -0.5766  0.3566
  243ASP     HA 3943   5.785   4.367   8.787 -0.9410 -0.2111  1.0750
  243ASP     CB 3944   5.836   4.561   8.713 -0.2949  0.1111  0.4366
  243ASP    HB2 3945   5.933   4.522   8.682  0.4024  2.9270 -1.2088
  243ASP    HB3 3946   5.807   4.633   8.637  0.9152  2.0435  1.7130
  243ASP     CG 3947   5.847   4.624   8.848 -0.2955  0.1003 -0.0130
  243ASP    OD1 3948   5.798   4.566   8.950 -0.4059 -0.3986  0.2819
  243ASP    OD2 3949   5.897   4.736   8.848 -0.2467 -0.2007  0.1505
  243ASP      C 3950   5.600   4.462   8.772  0.0981  0.8066 -0.1195
  243ASP      O 3951   5.553   4.574   8.771 -0.1590 -0.5430  0.2694
  244PRO      N 3952   5.526   4.353   8.809 -0.8758  0.2424  0.1349
  244PRO     CD 3953   5.564   4.212   8.798  0.7330 -0.0571 -0.6485
  244PRO    HD2 3954   5.665   4.204   8.837  0.2123  0.9549  1.0029
  244PRO    HD3 3955   5.558   4.182   8.693 -1.1633  0.6501 -0.7972
  244PRO     CG 3956   5.466   4.136   8.883  0.1117  0.0723  1.2678
  244PRO    HG2 3957   5.502   4.121   8.985 -1.0225 -2.5672  1.3769
  244PRO    HG3 3958   5.443   4.034   8.851 -2.6856  1.0453 -0.1597
  244PRO     CB 3959   5.339   4.221   8.860 -0.2450 -0.0320  0.0755
  244PRO    HB2 3960   5.270   4.200   8.942 -0.6312  0.1227 -0.2055
  244PRO    HB3 3961   5.286   4.200   8.767  1.3365  1.0467 -1.1178
  244PRO     CA 3962   5.391   4.367   8.866 -0.1805  0.6413 -0.9108
  244PRO     HA 3963   5.329   4.432   8.805 -0.9256 -0.7877 -1.7199
  244PRO      C 3964   5.402   4.430   9.005  0.7442 -0.2630  0.5545
  244PRO      O 3965   5.304   4.493   9.042  0.1441 -0.8405  0.8457
  245ALA      N 3966   5.512   4.430   9.068  0.5425  0.1153  0.4372
  245ALA      H 3967   5.596   4.388   9.030 -1.2842 -3.6042  0.0818
  245ALA     CA 3968   5.526   4.500   9.196 -0.8116 -0.1027 -0.5640
  245ALA     HA 3969   5.437   4.473   9.254 -0.3722 -0.1041  0.1161
  245ALA     CB 3970   5.647   4.454   9.269  0.0302  0.2600 -0.9309
  245ALA    HB1 3971   5.733   4.496   9.215 -0.2641  0.2260 -1.4327
  245ALA    HB2 3972   5.651   4.494   9.370  1.7682 -0.2988 -0.7324
  245ALA    HB3 3973   5.648   4.345   9.270  0.3325  0.2484 -1.5426
  245ALA      C 3974   5.535   4.652   9.186 -0.1796 -0.0185  0.9145
  245ALA      O 3975   5.486   4.716   9.277  1.3482  0.0913 -0.0621
  246SER      N 3976   5.591   4.709   9.077 -0.4709 -0.0897  0.3694
  246SER      H 3977   5.640   4.643   9.018 -0.6795 -2.2758  2.4536
  246SER     CA 3978   5.612   4.857   9.065 -0.2285 -0.8559 -0.9490
  246SER     HA 3979   5.547   4.904   9.139 -0.5657  1.1015 -2.4179
  246SER     CB 3980   5.751   4.897   9.100 -0.2869 -0.2553  0.2341
  246SER    HB2 3981   5.749   4.981   9.169  1.9381 -0.6767  0.8953
  246SER    HB3 3982   5.807   4.816   9.146  1.1127  0.7587  0.3993
  246SER     OG 3983   5.829   4.929   8.986 -0.1293 -0.1201 -0.4623
  246SER     HG 3984   5.844   4.851   8.932  1.2126 -0.6127  0.5625
  246SER      C 3985   5.567   4.931   8.933  0.1089 -0.1166  0.1173
  246SER      O 3986   5.533   5.053   8.935 -0.1422 -0.1081  0.0907
  247MET      N 3987   5.547   4.869   8.816 -0.1792  0.1507 -0.0591
  247MET      H 3988   5.571   4.771   8.810 -1.6879 -0.4071  1.9170
  247MET     CA 3989   5.491   4.917   8.689 -0.1239 -0.2454 -0.4910
  247MET     HA 3990   5.529   5.019   8.679  0.1034 -0.3650 -0.8897
  247MET     CB 3991   5.556   4.850   8.570 -0.1779 -0.1287  0.8923
  247MET    HB2 3992   5.664   4.843   8.586 -0.2306 -1.1417  0.8364
  247MET    HB3 3993   5.510   4.754   8.551 -0.3200  0.4734 -2.2534
  247MET     CG 3994   5.517   4.912   8.433 -0.0315  0.2693 -0.4193
  247MET    HG2 3995   5.414   4.883   8.412  0.8642 -3.9830  0.0983
  247MET    HG3 3996   5.537   5.019   8.432  2.2928 -0.1147 -1.4084
  247MET     SD 3997   5.629   4.846   8.309 -0.3502 -0.0524  0.3374
  247MET     CE 3998   5.577   4.953   8.166 -0.2747 -0.0416  0.4633
  247MET    HE1 3999   5.633   4.940   8.073 -2.3629  1.9418 -1.1876
  247MET    HE2 4000   5.471   4.931   8.150 -0.3680  0.5140  0.3125
  247MET    HE3 4001   5.580   5.060   8.184  1.1584  0.1633 -0.7978
  247MET      C 4002   5.340   4.922   8.684  0.1981  0.1300  0.3230
  247MET      O 4003   5.279   5.030   8.661  0.0422 -0.2799  0.3279
  248VAL      N 4004   5.279   4.810   8.717  0.5171 -0.3017  0.5252
  248VAL      H 4005   5.337   4.729   8.734  0.2039 -0.3527  1.4195
  248VAL     CA 4006   5.132   4.790   8.719 -0.0431  1.0106  0.3877
  248VAL     HA 4007   5.106   4.806   8.614 -0.5226  0.2704  0.3884
  248VAL     CB 4008   5.088   4.644   8.751  1.0987  0.1625  0.1791
  248VAL     HB 4009   5.143   4.609   8.839  0.4793 -0.2699  0.3958
  248VAL    CG1 4010   4.940   4.622   8.792 -0.4208 -0.3797  0.7045
  248VAL   HG11 4011   4.873   4.669   8.720 -1.0673 -0.1956  1.4130
  248VAL   HG12 4012   4.920   4.518   8.815  2.6809 -0.7017  2.5989
  248VAL   HG13 4013   4.928   4.671   8.889  0.0805 -1.4904  1.3447
  248VAL    CG2 4014   5.137   4.558   8.631 -0.2449  0.0468 -0.3198
  248VAL   HG21 4015   5.245   4.550   8.624 -0.2961 -0.8732 -0.1583
  248VAL   HG22 4016   5.113   4.455   8.656 -0.5724  0.0310 -0.6804
  248VAL   HG23 4017   5.084   4.583   8.539 -3.2450 -1.3920  0.8870
  248VAL      C 4018   5.050   4.896   8.805 -0.8317  0.1969  0.7556
  248VAL      O 4019   4.974   4.971   8.746 -0.6314 -0.3073 -0.2299
  249PRO      N 4020   5.092   4.920   8.928 -0.2241  0.1037 -0.1842
  249PRO     CD 4021   5.187   4.838   8.996 -0.3493 -0.3644 -0.2557
  249PRO    HD2 4022   5.288   4.867   8.966  0.0203  0.0925  1.3146
  249PRO    HD3 4023   5.182   4.731   8.980 -2.1576 -0.3803  0.2254
  249PRO     CG 4024   5.169   4.874   9.142 -0.6140  0.1341  0.3894
  249PRO    HG2 4025   5.266   4.874   9.193 -1.9312  0.7458  3.0647
  249PRO    HG3 4026   5.110   4.799   9.194  1.6369 -1.7611  0.3825
  249PRO     CB 4027   5.112   5.016   9.143 -0.1359 -0.2263 -0.1297
  249PRO    HB2 4028   5.185   5.093   9.168 -1.3012  0.2957  1.9033
  249PRO    HB3 4029   5.041   5.026   9.225 -0.7514 -2.9251 -0.2419
  249PRO     CA 4030   5.043   5.035   9.011  0.1987  1.0743  0.4745
  249PRO     HA 4031   4.934   5.024   9.018  0.2638 -1.6177 -0.9602
  249PRO      C 4032   5.063   5.177   8.956 -0.4750  0.2587 -0.3011
  249PRO      O 4033   4.989   5.272   8.989 -0.3411 -0.0271  0.1500
  250ARG      N 4034   5.169   5.198   8.878  0.3111  0.5369 -0.4879
  250ARG      H 4035   5.213   5.114   8.845  1.6548  0.0338  2.2196
  250ARG     CA 4036   5.219   5.326   8.831 -0.0489 -0.0334 -0.3267
  250ARG     HA 4037   5.197   5.399   8.909 -0.7702 -1.6530  1.0515
  250ARG     CB 4038   5.373   5.316   8.815 -0.5099  0.8971 -0.5836
  250ARG    HB2 4039   5.416   5.265   8.902  1.0080 -2.4441 -3.0536
  250ARG    HB3 4040   5.399   5.246   8.735  0.2826  0.0022  0.4161
  250ARG     CG 4041   5.434   5.455   8.776  0.7224 -0.5924  0.1665
  250ARG    HG2 4042   5.406   5.471   8.672 -0.7932  0.5272  0.7061
  250ARG    HG3 4043   5.400   5.537   8.839 -3.9242 -2.5371  0.6694
  250ARG     CD 4044   5.587   5.440   8.793 -0.2054  1.1273 -0.2922
  250ARG    HD2 4045   5.614   5.421   8.896  1.0237  3.6874 -0.0669
  250ARG    HD3 4046   5.629   5.360   8.731 -2.2508  0.0151 -0.3251
  250ARG     NE 4047   5.663   5.555   8.759  0.2528 -0.0622 -0.2193
  250ARG     HE 4048   5.707   5.608   8.833  0.4307 -0.6881  0.1292
  250ARG     CZ 4049   5.692   5.593   8.639 -0.9769  0.0005 -0.2030
  250ARG    NH1 4050   5.703   5.511   8.540 -0.4299 -0.6298 -0.0202
  250ARG   HH11 4051   5.701   5.411   8.551 -0.1832 -0.5084  1.2756
  250ARG   HH12 4052   5.724   5.562   8.455 -1.4463 -1.7027 -0.9476
  250ARG    NH2 4053   5.726   5.715   8.620 -0.8785  0.2302 -0.2323
  250ARG   HH21 4054   5.707   5.791   8.684 -0.3397 -0.5696  0.9375
  250ARG   HH22 4055   5.745   5.740   8.524  2.8017  0.4525  0.3821
  250ARG      C 4056   5.153   5.371   8.698  0.3772 -0.1098 -0.7328
  250ARG      O 4057   5.141   5.489   8.676 -0.8281 -0.5841 -0.4160
  251ILE      N 4058   5.105   5.274   8.618  0.5356 -0.2737 -0.5649
  251ILE      H 4059   5.117   5.177   8.645  1.4240  0.3341  1.3854
  251ILE     CA 4060   5.010   5.298   8.510  0.3383  0.1209  0.6565
  251ILE     HA 4061   5.039   5.379   8.443 -2.9939  1.1196  0.2507
  251ILE     CB 4062   4.999   5.178   8.417  0.3312  0.3755 -0.0491
  251ILE     HB 4063   4.983   5.095   8.486  4.3717 -0.2709  0.3540
  251ILE    CG2 4064   4.873   5.180   8.326 -0.1978 -0.0319  0.2918
  251ILE   HG21 4065   4.869   5.092   8.262  1.4128 -0.4426  0.7075
  251ILE   HG22 4066   4.782   5.187   8.386 -0.7317  0.2464 -0.5300
  251ILE   HG23 4067   4.865   5.272   8.268  0.6491 -0.7996 -1.0977
  251ILE    CG1 4068   5.129   5.145   8.340  0.2143 -0.5038 -0.8448
  251ILE   HG12 4069   5.133   5.210   8.252 -1.2091  0.4511 -0.2398
  251ILE   HG13 4070   5.210   5.173   8.406 -2.3072 -0.7397  2.6371
  251ILE    CD1 4071   5.139   4.995   8.307 -0.2352 -0.6824  0.4877
  251ILE   HD11 4072   5.119   4.936   8.396 -2.3852 -0.7213  0.0302
  251ILE   HD12 4073   5.064   4.965   8.234 -1.5998  1.5108  0.9086
  251ILE   HD13 4074   5.239   4.973   8.266 -0.4157 -0.0898 -0.2985
  251ILE      C 4075   4.879   5.347   8.571  0.3219  0.2999  0.1242
  251ILE      O 4076   4.829   5.275   8.663  0.4389  0.2205  0.8103
  252PRO      N 4077   4.818   5.461   8.524 -0.3908  0.0447  0.2374
  252PRO     CD 4078   4.895   5.580   8.476  0.2205  0.3459  0.2059
  252PRO    HD2 4079   4.913   5.590   8.369  0.3942  1.5986  0.3413
  252PRO    HD3 4080   4.992   5.577   8.526  0.7476  1.0905 -0.7330
  252PRO     CG 4081   4.813   5.702   8.528  0.2332 -0.0576 -0.2996
  252PRO    HG2 4082   4.824   5.799   8.480  0.7644  0.0853  0.1128
  252PRO    HG3 4083   4.844   5.715   8.631  2.2950 -1.2382 -0.7054
  252PRO     CB 4084   4.669   5.651   8.519 -0.0297  0.4544  0.0572
  252PRO    HB2 4085   4.631   5.655   8.417 -0.7094 -2.7459  0.0765
  252PRO    HB3 4086   4.599   5.697   8.588 -1.5746 -0.1576 -1.0380
  252PRO     CA 4087   4.688   5.506   8.572  0.6947  0.0271 -0.3578
  252PRO     HA 4088   4.699   5.515   8.680 -0.0628 -1.4542 -0.1336
  252PRO      C 4089   4.577   5.411   8.544 -0.6002 -0.0356  0.4420
  252PRO      O 4090   4.575   5.336   8.441  0.3101 -0.4824  0.1380
  253GLU      N 4091   4.481   5.404   8.633  0.3303  0.0858  0.0195
  253GLU      H 4092   4.467   5.481   8.696 -1.4030  0.5159 -0.8377
  253GLU     CA 4093   4.370   5.312   8.597  0.0050 -0.1422 -0.3720
  253GLU     HA 4094   4.411   5.217   8.561  1.2271  0.6984 -1.2773
  253GLU     CB 4095   4.295   5.284   8.725  0.7042  1.2137 -0.3933
  253GLU    HB2 4096   4.358   5.226   8.792 -0.9706  0.5033  0.6238
  253GLU    HB3 4097   4.251   5.372   8.772 -0.7251 -0.0156  0.6499
  253GLU     CG 4098   4.171   5.197   8.698  0.3986 -0.7099  0.0008
  253GLU    HG2 4099   4.103   5.250   8.632  0.2587 -0.1722  0.5720
  253GLU    HG3 4100   4.202   5.104   8.650 -2.3703 -1.9415  0.3589
  253GLU     CD 4101   4.090   5.155   8.820  0.2462 -0.7457  0.6860
  253GLU    OE1 4102   4.147   5.130   8.927 -0.7209  0.1422  0.3018
  253GLU    OE2 4103   3.965   5.152   8.808 -0.5988  0.3982  0.2983
  253GLU      C 4104   4.287   5.363   8.477  0.0515  0.5786 -0.0520
  253GLU      O 4105   4.255   5.281   8.394 -0.2831 -0.4899  0.7671
  254TRP      N 4106   4.267   5.496   8.457  0.1703  0.0471  0.2673
  254TRP      H 4107   4.276   5.562   8.533  0.0328  2.2749 -1.5405
  254TRP     CA 4108   4.200   5.547   8.330  0.0592  0.1622 -0.3012
  254TRP     HA 4109   4.105   5.493   8.323  0.9433 -1.5681  0.3873
  254TRP     CB 4110   4.177   5.698   8.335  0.0558 -0.6119 -0.3498
  254TRP    HB2 4111   4.170   5.734   8.233  1.9189  1.6166  0.2245
  254TRP    HB3 4112   4.082   5.720   8.383  0.2279 -0.8237  0.0972
  254TRP     CG 4113   4.280   5.774   8.408 -0.0299 -0.4110 -0.0193
  254TRP    CD1 4114   4.280   5.805   8.539 -0.3788 -0.0458  0.4694
  254TRP    HD1 4115   4.202   5.778   8.609 -2.8599  0.1097 -2.0519
  254TRP    NE1 4116   4.392   5.882   8.566  0.2502  0.2728  0.4116
  254TRP    HE1 4117   4.413   5.917   8.658  1.5282 -0.8201  0.5540
  254TRP    CE2 4118   4.474   5.902   8.451  0.0350  0.0792  0.1457
  254TRP    CZ2 4119   4.605   5.952   8.438  1.4959 -0.6243 -0.3507
  254TRP    HZ2 4120   4.648   5.999   8.525  0.8502  1.6795 -1.1966
  254TRP    CH2 4121   4.655   5.975   8.310  0.5382  0.0923  0.6853
  254TRP    HH2 4122   4.749   6.027   8.294  0.3167  0.0100 -1.0139
  254TRP    CZ3 4123   4.577   5.924   8.200  0.0605  0.6978  0.2115
  254TRP    HZ3 4124   4.614   5.935   8.099  0.5433 -0.3385  0.2688
  254TRP    CE3 4125   4.455   5.851   8.222 -0.1983 -0.0745  1.2545
  254TRP    HE3 4126   4.407   5.807   8.136  0.7943  0.2836  0.4972
  254TRP    CD2 4127   4.400   5.834   8.349  0.0842 -0.3786 -0.4838
  254TRP      C 4128   4.278   5.503   8.201  0.5114  0.0521 -0.0421
  254TRP      O 4129   4.214   5.482   8.096 -0.5401 -0.2120 -0.2718
  255LEU      N 4130   4.410   5.485   8.206  0.5031  0.2584 -0.0376
  255LEU      H 4131   4.457   5.486   8.296 -0.1981  0.8148  0.3385
  255LEU     CA 4132   4.488   5.435   8.090 -0.1477 -0.0793 -0.1253
  255LEU     HA 4133   4.450   5.475   7.996  0.5930  0.4331 -0.2190
  255LEU     CB 4134   4.631   5.484   8.103  0.4045  0.5792 -0.5285
  255LEU    HB2 4135   4.642   5.592   8.102  1.6767  0.4769 -0.1944
  255LEU    HB3 4136   4.678   5.445   8.193  1.0969 -0.5310 -1.3386
  255LEU     CG 4137   4.719   5.422   7.988 -0.1102 -0.4783 -0.3628
  255LEU     HG 4138   4.731   5.314   7.996  1.2554 -0.2815  0.5705
  255LEU    CD1 4139   4.676   5.472   7.853 -0.8171  0.1466  0.4916
  255LEU   HD11 4140   4.574   5.442   7.828 -0.5800 -0.6016  0.3970
  255LEU   HD12 4141   4.690   5.580   7.858 -0.1737  0.0091  2.6881
  255LEU   HD13 4142   4.745   5.436   7.777 -1.2319  1.6237 -0.6462
  255LEU    CD2 4143   4.863   5.473   8.026 -0.1866  0.2585 -0.0425
  255LEU   HD21 4144   4.905   5.448   8.123  0.5589 -1.4409 -0.7598
  255LEU   HD22 4145   4.933   5.433   7.952  0.8082  2.0993 -0.1588
  255LEU   HD23 4146   4.862   5.581   8.010 -0.6456  0.2221 -0.2691
  255LEU      C 4147   4.468   5.280   8.078 -0.1089 -0.3797  0.2670
  255LEU      O 4148   4.446   5.223   7.972  0.3814  0.1855 -0.3639
  256PHE      N 4149   4.483   5.214   8.194  0.0490  0.5154 -0.0084
  256PHE      H 4150   4.496   5.265   8.280 -1.5084 -1.8967  1.7959
  256PHE     CA 4151   4.462   5.070   8.211  0.2001 -0.4200  0.3838
  256PHE     HA 4152   4.546   5.023   8.160  0.5599 -1.8315  2.1928
  256PHE     CB 4153   4.469   5.025   8.357 -0.8622  0.4083  0.5489
  256PHE    HB2 4154   4.563   5.062   8.400 -3.2893  3.1500  4.1591
  256PHE    HB3 4155   4.388   5.072   8.412  0.4497  2.1792  1.0422
  256PHE     CG 4156   4.457   4.876   8.379  0.8942 -0.5496  0.0622
  256PHE    CD1 4157   4.334   4.815   8.400 -0.0104  0.1585  0.6803
  256PHE    HD1 4158   4.241   4.870   8.399  0.0075  0.2570  2.2060
  256PHE    CE1 4159   4.326   4.677   8.422  0.0426  0.0263 -0.3418
  256PHE    HE1 4160   4.230   4.629   8.428  0.3634 -0.5402  0.3993
  256PHE     CZ 4161   4.446   4.601   8.432  0.3270  0.4478  0.3565
  256PHE     HZ 4162   4.440   4.493   8.432  1.8713  0.3289  1.2570
  256PHE    CE2 4163   4.570   4.661   8.408  0.1357  0.4455 -0.7605
  256PHE    HE2 4164   4.656   4.597   8.395  0.0925 -0.4775  2.5063
  256PHE    CD2 4165   4.575   4.800   8.387  0.0169  0.5999  0.8830
  256PHE    HD2 4166   4.671   4.846   8.368  0.3272 -0.5182 -0.4970
  256PHE      C 4167   4.331   5.022   8.142 -0.3737 -0.2053  0.6782
  256PHE      O 4168   4.330   4.931   8.060 -0.3581 -0.0398 -0.0124
  257VAL      N 4169   4.221   5.078   8.184  0.4023 -0.2612  1.0666
  257VAL      H 4170   4.225   5.153   8.251 -3.0384  0.9544  0.1384
  257VAL     CA 4171   4.088   5.038   8.140 -0.1419 -0.0475  0.4571
  257VAL     HA 4172   4.082   4.930   8.149  0.3859 -0.0754  0.5416
  257VAL     CB 4173   3.977   5.108   8.220 -0.5659  0.5506  0.2072
  257VAL     HB 4174   4.001   5.214   8.216  1.2594  0.1685  0.3974
  257VAL    CG1 4175   3.840   5.086   8.172 -0.2656  0.2374  0.7258
  257VAL   HG11 4176   3.854   4.994   8.114  1.6437  1.4790 -0.9371
  257VAL   HG12 4177   3.759   5.094   8.244 -2.1660 -1.8250 -1.0475
  257VAL   HG13 4178   3.816   5.154   8.090  0.7954  2.3314  2.0562
  257VAL    CG2 4179   3.990   5.064   8.373  1.1172  0.6542  0.3720
  257VAL   HG21 4180   3.908   5.114   8.425  0.0894  0.3086 -0.8567
  257VAL   HG22 4181   3.960   4.960   8.374 -3.3521  1.6512 -1.8713
  257VAL   HG23 4182   4.086   5.092   8.416  0.5412  1.6712  1.0436
  257VAL      C 4183   4.078   5.075   7.994 -0.0188  0.6353  0.3757
  257VAL      O 4184   4.024   4.996   7.913  0.3022 -0.6201  0.5066
  258ALA      N 4185   4.123   5.195   7.950 -0.0978 -0.4575  0.7899
  258ALA      H 4186   4.147   5.272   8.011 -0.3169  1.5566 -1.4782
  258ALA     CA 4187   4.118   5.234   7.805  0.4008 -0.8880 -0.1308
  258ALA     HA 4188   4.014   5.229   7.772  0.3345 -0.0413 -0.0757
  258ALA     CB 4189   4.179   5.373   7.789 -0.2866  0.1526 -0.1876
  258ALA    HB1 4190   4.170   5.387   7.681 -0.0273 -1.4063 -0.4384
  258ALA    HB2 4191   4.129   5.457   7.837  1.6806  1.9218 -1.0812
  258ALA    HB3 4192   4.285   5.366   7.812 -0.7638 -1.0181  1.8694
  258ALA      C 4193   4.183   5.129   7.713 -0.2245  0.1509 -0.4518
  258ALA      O 4194   4.127   5.102   7.608  0.0044  0.7705  0.1058
  259SER      N 4195   4.291   5.060   7.762  0.1014  0.1520 -0.2837
  259SER      H 4196   4.317   5.076   7.858 -0.9157 -0.0956  0.0438
  259SER     CA 4197   4.359   4.957   7.684 -0.1545 -0.0183 -0.2421
  259SER     HA 4198   4.387   5.003   7.589  3.2545 -0.0167  0.6010
  259SER     CB 4199   4.479   4.901   7.760  0.7591 -0.5927  0.7102
  259SER    HB2 4200   4.444   4.851   7.851 -1.4574  0.7473  0.6557
  259SER    HB3 4201   4.529   4.829   7.695  0.0162 -1.1143  0.6932
  259SER     OG 4202   4.570   5.004   7.780  0.6104  0.1954  0.3784
  259SER     HG 4203   4.530   5.056   7.850 -0.6306 -2.2922  1.6821
  259SER      C 4204   4.271   4.836   7.653  0.4303  0.2383  0.0803
  259SER      O 4205   4.269   4.796   7.536  0.1019  0.0594  0.3055
  260TYR      N 4206   4.187   4.781   7.743 -0.2376 -0.6639 -0.3494
  260TYR      H 4207   4.190   4.827   7.833 -2.6481  1.3982 -1.1940
  260TYR     CA 4208   4.086   4.678   7.714  0.2851  0.2391 -0.4743
  260TYR     HA 4209   4.133   4.588   7.674 -0.3947  0.0627 -0.9123
  260TYR     CB 4210   4.016   4.615   7.843 -0.4284 -0.9729 -0.3788
  260TYR    HB2 4211   3.989   4.701   7.905  1.0773  1.4735 -2.8457
  260TYR    HB3 4212   3.928   4.556   7.821 -0.9494  0.3261 -1.9776
  260TYR     CG 4213   4.116   4.531   7.917 -0.0625 -0.2105 -0.2460
  260TYR    CD1 4214   4.115   4.389   7.907  0.5274 -0.1179 -0.1315
  260TYR    HD1 4215   4.050   4.344   7.833  0.9774 -0.3951 -0.3639
  260TYR    CE1 4216   4.208   4.317   7.978 -0.1492  0.5435  0.3187
  260TYR    HE1 4217   4.208   4.211   7.958  0.1602  0.9416 -2.1003
  260TYR     CZ 4218   4.308   4.382   8.058  0.3909  1.5651 -0.2437
  260TYR     OH 4219   4.398   4.312   8.129 -0.1018 -0.1369 -0.1220
  260TYR     HH 4220   4.426   4.233   8.082 -1.7514 -0.1190 -1.2266
  260TYR    CE2 4221   4.300   4.517   8.083  0.8126 -0.6215 -0.2846
  260TYR    HE2 4222   4.365   4.571   8.152 -0.1719  0.3600 -0.0945
  260TYR    CD2 4223   4.211   4.595   8.008  0.3615  0.0173  0.3897
  260TYR    HD2 4224   4.205   4.701   8.029 -0.8531 -0.1696  1.0928
  260TYR      C 4225   3.971   4.720   7.619 -0.0295 -0.0473  0.5426
  260TYR      O 4226   3.929   4.646   7.534 -0.1380  0.6950  0.7379
  261TYR      N 4227   3.908   4.839   7.647 -0.5626 -0.5291  0.2322
  261TYR      H 4228   3.948   4.888   7.725 -1.5461  0.1414  0.3285
  261TYR     CA 4229   3.785   4.885   7.577  0.0817  0.1917  0.3636
  261TYR     HA 4230   3.724   4.796   7.560  2.3682 -0.9639 -2.8251
  261TYR     CB 4231   3.710   4.988   7.663  1.0509  0.5025 -0.3306
  261TYR    HB2 4232   3.773   5.064   7.709 -0.8957  2.4082 -0.6715
  261TYR    HB3 4233   3.641   5.039   7.597 -0.3953 -0.4676  0.3719
  261TYR     CG 4234   3.618   4.923   7.765  0.2659 -0.8083 -0.4302
  261TYR    CD1 4235   3.471   4.928   7.754  0.5220  0.5487  0.0727
  261TYR    HD1 4236   3.436   4.977   7.664  1.5323 -1.2138 -1.3481
  261TYR    CE1 4237   3.387   4.867   7.844 -0.5259 -0.3871 -0.5493
  261TYR    HE1 4238   3.282   4.888   7.835 -0.6152 -0.3771  0.3636
  261TYR     CZ 4239   3.450   4.799   7.957  0.3105 -0.3563  0.4350
  261TYR     OH 4240   3.367   4.736   8.052  0.1558 -0.6208  0.1537
  261TYR     HH 4241   3.412   4.661   8.093  0.4943 -0.3837  0.2216
  261TYR    CE2 4242   3.591   4.783   7.963  0.1615 -0.0952  0.1899
  261TYR    HE2 4243   3.634   4.730   8.047 -1.1770  0.7392  1.4587
  261TYR    CD2 4244   3.677   4.855   7.874 -0.1232  0.0870  0.1037
  261TYR    HD2 4245   3.782   4.860   7.896 -0.1261  1.1425 -0.0261
  261TYR      C 4246   3.811   4.930   7.433 -0.4608 -0.8860  0.4262
  261TYR      O 4247   3.730   4.905   7.347  0.1262 -0.0685  0.2353
  262MET      N 4248   3.940   4.973   7.411  0.4560  0.0525  0.7163
  262MET      H 4249   4.009   4.973   7.484  1.3305 -0.1227 -0.0875
  262MET     CA 4250   3.994   5.003   7.279 -0.5691  0.4536  0.8143
  262MET     HA 4251   3.925   5.059   7.217 -1.6192 -0.5319  1.0666
  262MET     CB 4252   4.128   5.066   7.310  0.2067 -0.4532  0.0978
  262MET    HB2 4253   4.110   5.165   7.353  0.1276 -0.4501  0.0586
  262MET    HB3 4254   4.193   5.001   7.369  0.6569 -0.1058 -0.0073
  262MET     CG 4255   4.200   5.092   7.177  0.4111  0.2419  0.3731
  262MET    HG2 4256   4.231   5.001   7.127  0.1789  0.0885  0.5039
  262MET    HG3 4257   4.125   5.139   7.113  1.9199  0.7285 -1.0856
  262MET     SD 4258   4.344   5.210   7.190  0.0930 -0.3559 -0.3174
  262MET     CE 4259   4.394   5.248   7.025  0.1518 -0.1722 -0.1739
  262MET    HE1 4260   4.407   5.154   6.972  1.1773 -1.2180  1.7964
  262MET    HE2 4261   4.320   5.306   6.970  1.4142  0.5904 -1.1076
  262MET    HE3 4262   4.485   5.306   7.042  0.1775  0.6168 -2.6167
  262MET      C 4263   4.009   4.866   7.205 -0.0575  0.7885 -0.5579
  262MET      O 4264   3.980   4.851   7.083 -0.0437 -0.0950 -0.3049
  263ALA      N 4265   4.057   4.764   7.272 -0.2278  0.2158 -0.3626
  263ALA      H 4266   4.089   4.777   7.367 -1.0445 -1.7289  0.2222
  263ALA     CA 4267   4.066   4.624   7.212 -0.1137 -0.3918  0.6011
  263ALA     HA 4268   4.116   4.622   7.115 -1.7775 -1.0716 -0.2949
  263ALA     CB 4269   4.146   4.545   7.306  0.3845 -0.3688  0.2132
  263ALA    HB1 4270   4.230   4.605   7.342 -0.1679 -0.4484  1.7459
  263ALA    HB2 4271   4.087   4.510   7.391 -0.5755  0.7344  0.0267
  263ALA    HB3 4272   4.193   4.467   7.246  1.9765  0.9851 -0.3657
  263ALA      C 4273   3.920   4.567   7.187 -0.4902  0.2270 -0.0938
  263ALA      O 4274   3.899   4.477   7.107 -0.2892  0.4282 -0.1577
  264TYR      N 4275   3.814   4.619   7.252  0.3004 -0.5191 -0.5318
  264TYR      H 4276   3.839   4.680   7.328 -1.3213 -0.1594 -0.2592
  264TYR     CA 4277   3.678   4.573   7.231  0.1810 -0.0986 -0.1502
  264TYR     HA 4278   3.684   4.470   7.196  0.5381 -1.0055  2.3717
  264TYR     CB 4279   3.588   4.574   7.359  0.3067  0.7951 -0.1842
  264TYR    HB2 4280   3.567   4.678   7.387  0.0839 -0.0412  3.1635
  264TYR    HB3 4281   3.490   4.537   7.329  0.8121 -1.8579  1.1895
  264TYR     CG 4282   3.631   4.505   7.489  0.0362  0.2782 -0.0348
  264TYR    CD1 4283   3.711   4.395   7.490 -0.2721  0.1317  0.4285
  264TYR    HD1 4284   3.747   4.375   7.390 -0.6338 -0.4206  0.4070
  264TYR    CE1 4285   3.742   4.318   7.602 -0.6655 -0.6133  0.6338
  264TYR    HE1 4286   3.807   4.232   7.600 -0.5461 -0.5038 -0.6816
  264TYR     CZ 4287   3.690   4.355   7.729 -0.0558 -0.0775 -0.1052
  264TYR     OH 4288   3.712   4.274   7.832  0.3847  0.3729 -0.4975
  264TYR     HH 4289   3.647   4.288   7.901  1.3763 -1.3523  0.8773
  264TYR    CE2 4290   3.609   4.467   7.731  0.8104 -0.8741  0.0130
  264TYR    HE2 4291   3.564   4.501   7.823  1.1093  1.6754 -0.7042
  264TYR    CD2 4292   3.586   4.542   7.615 -0.1411  0.0345  0.4279
  264TYR    HD2 4293   3.518   4.626   7.618  0.0875  0.2206  3.6272
  264TYR      C 4294   3.613   4.658   7.120  0.2451  0.1385 -0.0456
  264TYR      O 4295   3.563   4.600   7.025 -0.0064 -0.9895  0.3346
  265PHE      N 4296   3.632   4.790   7.115 -0.3956  0.7371 -0.5636
  265PHE      H 4297   3.690   4.828   7.188 -0.6362 -1.4725  0.8656
  265PHE     CA 4298   3.579   4.886   7.016 -0.1916  0.2069 -0.1645
  265PHE     HA 4299   3.471   4.882   7.020 -0.3757  1.0104 -2.8283
  265PHE     CB 4300   3.619   5.030   7.063  0.3118 -0.7880  0.7500
  265PHE    HB2 4301   3.581   5.052   7.162  0.5657  1.0704  0.4728
  265PHE    HB3 4302   3.727   5.035   7.081  1.0220 -2.3977 -2.3332
  265PHE     CG 4303   3.582   5.145   6.972  0.0598 -1.0445 -0.0614
  265PHE    CD1 4304   3.449   5.173   6.940 -0.0614 -0.2687  0.3416
  265PHE    HD1 4305   3.371   5.113   6.985 -0.8084 -0.1178 -0.7109
  265PHE    CE1 4306   3.409   5.275   6.855  0.1644  0.6115  0.4894
  265PHE    HE1 4307   3.303   5.292   6.839 -0.0508 -2.1856 -1.9897
  265PHE     CZ 4308   3.512   5.357   6.801 -0.3195  0.2623  0.3259
  265PHE     HZ 4309   3.480   5.442   6.742  1.0404  1.3654  1.1092
  265PHE    CE2 4310   3.648   5.337   6.837 -0.0158 -0.4961 -0.6444
  265PHE    HE2 4311   3.729   5.395   6.795 -0.8815  0.2163 -1.3722
  265PHE    CD2 4312   3.686   5.233   6.925  0.1893 -0.9073  0.3434
  265PHE    HD2 4313   3.787   5.221   6.962 -0.8401 -1.9513  3.1664
  265PHE      C 4314   3.640   4.864   6.874 -0.4221 -0.1784 -0.3462
  265PHE      O 4315   3.585   4.904   6.775 -0.3139  0.6110  0.3784
  266ASN      N 4316   3.756   4.793   6.867 -0.5398  0.1509 -0.0559
  266ASN      H 4317   3.799   4.758   6.952  1.3185  0.7683 -0.6984
  266ASN     CA 4318   3.837   4.783   6.746  0.4412  0.0584  0.2021
  266ASN     HA 4319   3.872   4.881   6.714 -1.1345  0.3258 -0.8086
  266ASN     CB 4320   3.961   4.702   6.778 -0.2267  0.2838 -0.4439
  266ASN    HB2 4321   4.015   4.767   6.848  0.4374  0.2117 -0.8879
  266ASN    HB3 4322   3.942   4.604   6.822  2.7207 -0.2812 -0.2130
  266ASN     CG 4323   4.040   4.670   6.660 -0.0848 -0.3050  0.0475
  266ASN    OD1 4324   4.072   4.759   6.580 -0.5597 -0.0490  0.2969
  266ASN    ND2 4325   4.078   4.545   6.635 -0.3583 -0.2946  0.6429
  266ASN   HD21 4326   4.105   4.522   6.541 -3.3473  0.5772 -0.5373
  266ASN   HD22 4327   4.069   4.480   6.711  1.4740  0.0152  1.1684
  266ASN      C 4328   3.756   4.720   6.631  0.2781  0.3169  0.1895
  266ASN      O 4329   3.766   4.772   6.518  0.0962  0.1516  0.2353
  267SER      N 4330   3.684   4.611   6.652 -0.3001 -0.7029 -0.3656
  267SER      H 4331   3.694   4.565   6.742  1.3862 -0.6441 -0.4874
  267SER     CA 4332   3.615   4.543   6.543 -0.1342 -0.0323  0.0804
  267SER     HA 4333   3.682   4.506   6.466  0.7339 -1.1892  1.3334
  267SER     CB 4334   3.528   4.417   6.593 -0.5796  0.0277  0.2440
  267SER    HB2 4335   3.462   4.382   6.514 -1.3709 -1.6966  1.6008
  267SER    HB3 4336   3.602   4.337   6.600 -0.2767  0.2396 -0.4307
  267SER     OG 4337   3.446   4.446   6.704 -0.0247 -0.2031  0.0060
  267SER     HG 4338   3.356   4.419   6.686 -1.0503  0.9608  2.7009
  267SER      C 4339   3.514   4.630   6.479 -0.1512  0.3924  0.5489
  267SER      O 4340   3.498   4.628   6.360  0.1762  0.1964  0.1451
  268CYS      N 4341   3.437   4.710   6.550 -0.5994 -0.3363 -0.0410
  268CYS      H 4342   3.454   4.712   6.649 -1.6500  1.3549  0.1536
  268CYS     CA 4343   3.331   4.806   6.494 -0.6680  0.3832  0.3646
  268CYS     HA 4344   3.277   4.746   6.421  1.6171 -2.5715  0.9113
  268CYS     CB 4345   3.228   4.845   6.607 -0.2743  0.0869 -0.1676
  268CYS    HB2 4346   3.145   4.900   6.563 -1.2549 -0.3521  1.0790
  268CYS    HB3 4347   3.198   4.748   6.646  1.6846 -2.1416 -3.6275
  268CYS     SG 4348   3.294   4.946   6.737 -0.0976  0.2131 -0.1812
  268CYS     HG 4349   3.268   4.872   6.846  1.1257  0.2923  0.1863
  268CYS      C 4350   3.389   4.925   6.422  0.8913 -0.5948 -0.4202
  268CYS      O 4351   3.356   4.968   6.310 -0.3202  0.2839  0.3360
  269LEU      N 4352   3.508   4.966   6.471  0.3901 -0.6118  0.0033
  269LEU      H 4353   3.530   4.934   6.564  1.3285 -1.4000 -0.4703
  269LEU     CA 4354   3.589   5.075   6.409  0.2255  0.2356  0.1862
  269LEU     HA 4355   3.522   5.155   6.378  0.2457 -0.2653 -1.2286
  269LEU     CB 4356   3.689   5.115   6.512 -0.1050 -0.6514  0.1085
  269LEU    HB2 4357   3.637   5.174   6.587 -0.6425  3.1464 -2.9221
  269LEU    HB3 4358   3.726   5.023   6.558  0.7850  1.1087  3.2452
  269LEU     CG 4359   3.811   5.193   6.455  0.3224 -0.1076  0.0048
  269LEU     HG 4360   3.868   5.125   6.391 -0.5284 -1.0655  0.2309
  269LEU    CD1 4361   3.765   5.320   6.378  0.1561 -0.7466  0.3435
  269LEU   HD11 4362   3.701   5.289   6.296  0.2147 -0.1124  0.0576
  269LEU   HD12 4363   3.711   5.390   6.442 -0.4489  0.0790 -1.0441
  269LEU   HD13 4364   3.850   5.364   6.327 -0.0803 -1.0073 -0.2870
  269LEU    CD2 4365   3.906   5.236   6.571 -0.4490 -0.1659 -0.8292
  269LEU   HD21 4366   3.929   5.152   6.636 -0.6207  1.9165  2.1193
  269LEU   HD22 4367   3.997   5.284   6.535  0.0792 -0.4972  0.0325
  269LEU   HD23 4368   3.854   5.302   6.640  1.6627  0.9968 -0.2397
  269LEU      C 4369   3.656   5.019   6.278  0.8129 -0.2656 -0.1566
  269LEU      O 4370   3.648   5.080   6.170  0.8777  0.7829  0.5363
  270ASN      N 4371   3.707   4.900   6.280 -0.0500  0.8455  0.1848
  270ASN      H 4372   3.722   4.854   6.369  0.7517 -1.3401 -1.0097
  270ASN     CA 4373   3.768   4.831   6.167 -0.2810  0.7524 -0.3884
  270ASN     HA 4374   3.851   4.887   6.124  1.0069 -0.5609  0.2839
  270ASN     CB 4375   3.826   4.697   6.215  0.4359  0.2750  0.1386
  270ASN    HB2 4376   3.905   4.715   6.287 -1.7024  0.0670  2.6972
  270ASN    HB3 4377   3.751   4.643   6.273 -0.0131 -0.4253 -1.0440
  270ASN     CG 4378   3.881   4.607   6.107 -0.1728  0.3292  0.1504
  270ASN    OD1 4379   3.946   4.659   6.019 -0.0972 -0.2588  0.3027
  270ASN    ND2 4380   3.844   4.485   6.091 -0.4025  0.8276 -0.6475
  270ASN   HD21 4381   3.863   4.437   6.004  0.2831  1.2815 -0.7573
  270ASN   HD22 4382   3.778   4.437   6.150  0.9814  0.2235  0.4711
  270ASN      C 4383   3.671   4.808   6.049  0.1961 -0.7191 -0.0080
  270ASN      O 4384   3.709   4.832   5.939 -0.1249  0.2545  0.3674
  271ALA      N 4385   3.552   4.760   6.088  0.0754 -0.0599 -0.2567
  271ALA      H 4386   3.547   4.746   6.188 -0.5585  1.6172 -0.0273
  271ALA     CA 4387   3.434   4.724   6.005  0.1231 -0.0874 -0.6929
  271ALA     HA 4388   3.459   4.650   5.929  0.7785  0.5866 -1.1447
  271ALA     CB 4389   3.318   4.667   6.086  0.2416  0.0692 -0.5064
  271ALA    HB1 4390   3.287   4.748   6.152 -1.0961  1.1194 -2.3260
  271ALA    HB2 4391   3.231   4.638   6.026  2.0429 -0.1670 -3.1672
  271ALA    HB3 4392   3.349   4.574   6.133 -2.8844 -2.9863 -3.7516
  271ALA      C 4393   3.382   4.846   5.924  0.8394  0.7516 -1.0882
  271ALA      O 4394   3.358   4.836   5.806  0.3595 -0.5408 -0.5737
  272ILE      N 4395   3.369   4.962   5.983  0.2189  0.0140 -0.1503
  272ILE      H 4396   3.385   4.970   6.082 -3.4819  0.2672  0.5859
  272ILE     CA 4397   3.327   5.081   5.917 -0.2995  0.6097  0.7864
  272ILE     HA 4398   3.242   5.050   5.856  1.5107 -1.4569 -0.8983
  272ILE     CB 4399   3.291   5.188   6.023 -0.0921  0.2793 -0.0901
  272ILE     HB 4400   3.371   5.182   6.097 -1.0940 -1.7131  0.8994
  272ILE    CG2 4401   3.281   5.325   5.952 -0.7369 -0.8029  0.2837
  272ILE   HG21 4402   3.376   5.341   5.900 -1.5714  0.3212 -0.9562
  272ILE   HG22 4403   3.203   5.341   5.877  1.0712  2.0947 -1.1630
  272ILE   HG23 4404   3.277   5.413   6.015  3.4306  0.7782 -1.2844
  272ILE    CG1 4405   3.161   5.150   6.099  0.0786  0.4791 -0.3605
  272ILE   HG12 4406   3.082   5.114   6.033  0.3390  0.8604 -0.8899
  272ILE   HG13 4407   3.196   5.070   6.164  0.8969 -0.5065 -1.9357
  272ILE    CD1 4408   3.109   5.260   6.191 -0.0856 -0.5307 -0.4145
  272ILE   HD11 4409   3.069   5.338   6.127 -1.6665 -1.4696 -0.6075
  272ILE   HD12 4410   3.024   5.233   6.254 -0.1468 -2.7176 -1.3283
  272ILE   HD13 4411   3.198   5.279   6.251  0.7539 -3.0884 -0.6908
  272ILE      C 4412   3.430   5.112   5.810  0.1171 -0.4209  0.2857
  272ILE      O 4413   3.401   5.113   5.692 -0.0586 -0.3592  0.2886
  273ILE      N 4414   3.558   5.128   5.841 -0.3129 -0.1301 -0.7676
  273ILE      H 4415   3.574   5.125   5.940 -0.2444 -2.3786 -0.7940
  273ILE     CA 4416   3.672   5.152   5.753  0.0822  0.2909  0.9481
  273ILE     HA 4417   3.659   5.245   5.697  0.8803  0.2443  0.6793
  273ILE     CB 4418   3.800   5.158   5.834 -0.4654 -0.9144 -0.4085
  273ILE     HB 4419   3.808   5.070   5.897  0.0310 -0.2745  0.4410
  273ILE    CG2 4420   3.924   5.155   5.737 -0.1916  0.1620 -0.1758
  273ILE   HG21 4421   3.936   5.059   5.686  0.6785 -1.2696  2.5216
  273ILE   HG22 4422   3.915   5.233   5.661 -0.0404 -1.0719 -1.5020
  273ILE   HG23 4423   4.010   5.173   5.801 -1.3547  2.2049  0.9146
  273ILE    CG1 4424   3.803   5.287   5.916  0.0280 -0.1118  0.1651
  273ILE   HG12 4425   3.823   5.370   5.847 -0.8865 -0.7341 -0.8868
  273ILE   HG13 4426   3.707   5.310   5.964 -1.4792  0.7292 -2.9647
  273ILE    CD1 4427   3.907   5.279   6.027  0.0646  0.0121  0.2251
  273ILE   HD11 4428   3.954   5.375   6.047 -1.2365  0.4367  1.3861
  273ILE   HD12 4429   3.846   5.250   6.112 -1.3178  2.9054  0.3272
  273ILE   HD13 4430   3.983   5.203   6.006  0.6799  0.8077 -0.4685
  273ILE      C 4431   3.672   5.043   5.639  0.7107  0.2262  0.5300
  273ILE      O 4432   3.692   5.075   5.523 -0.2255 -0.0651 -0.2911
  274TYR      N 4433   3.651   4.913   5.675  0.0712  0.7452  0.3054
  274TYR      H 4434   3.633   4.891   5.772 -4.6012 -0.3444 -0.5702
  274TYR     CA 4435   3.636   4.815   5.570 -0.4987  0.2507 -0.1046
  274TYR     HA 4436   3.727   4.815   5.511 -0.9088  3.9251 -0.9784
  274TYR     CB 4437   3.609   4.678   5.633  0.4647 -0.2886  0.7247
  274TYR    HB2 4438   3.684   4.664   5.711  0.5749 -0.1242  0.6511
  274TYR    HB3 4439   3.514   4.665   5.684 -1.6088 -1.0111 -2.9415
  274TYR     CG 4440   3.610   4.573   5.521  0.4474 -0.1189  0.1282
  274TYR    CD1 4441   3.502   4.551   5.429  0.0195 -0.3289  0.7141
  274TYR    HD1 4442   3.417   4.617   5.429  1.1152  1.1545  1.5049
  274TYR    CE1 4443   3.527   4.460   5.322 -0.0933  0.0506 -0.4714
  274TYR    HE1 4444   3.448   4.445   5.250 -0.4517  1.4754 -0.3971
  274TYR     CZ 4445   3.640   4.383   5.321 -0.0357  0.6099  0.4317
  274TYR     OH 4446   3.654   4.293   5.218 -0.1763 -0.4771  0.2054
  274TYR     HH 4447   3.572   4.272   5.173 -0.0665  1.3261 -0.9326
  274TYR    CE2 4448   3.744   4.404   5.415 -0.3614  0.9796 -0.6065
  274TYR    HE2 4449   3.835   4.347   5.401 -0.2194  1.4654 -1.8249
  274TYR    CD2 4450   3.728   4.498   5.516  0.2349 -0.1635 -0.0876
  274TYR    HD2 4451   3.806   4.513   5.590  0.8337 -1.4616 -0.4392
  274TYR      C 4452   3.526   4.862   5.471  0.4544  0.5301 -0.1328
  274TYR      O 4453   3.545   4.868   5.353 -0.5083  0.5033  0.5643
  275GLY      N 4454   3.411   4.904   5.519  0.2074 -0.8910  0.5760
  275GLY      H 4455   3.411   4.907   5.620 -1.2739 -1.5210  0.6166
  275GLY     CA 4456   3.292   4.954   5.441 -0.7450 -0.5359 -0.4442
  275GLY    HA2 4457   3.233   4.885   5.381 -1.9137  0.0355  0.0158
  275GLY    HA3 4458   3.217   4.996   5.508  0.0263  0.4044 -0.1500
  275GLY      C 4459   3.320   5.080   5.359 -0.9980  0.3916 -0.2432
  275GLY      O 4460   3.261   5.114   5.254  0.2793 -0.5437  0.1028
  276LEU      N 4461   3.413   5.164   5.410  0.0011  0.3962  0.1978
  276LEU      H 4462   3.443   5.134   5.501 -0.9418 -1.4212 -0.0617
  276LEU     CA 4463   3.459   5.295   5.350 -0.7322 -0.0394  0.2781
  276LEU     HA 4464   3.367   5.344   5.316 -2.2102 -1.7209  1.6145
  276LEU     CB 4465   3.518   5.393   5.450  0.3613 -0.1314 -0.0707
  276LEU    HB2 4466   3.607   5.351   5.496  1.0742  2.2167  0.8589
  276LEU    HB3 4467   3.550   5.478   5.389  0.9031  0.3969  0.9250
  276LEU     CG 4468   3.423   5.453   5.556  0.1150  0.4569 -0.3046
  276LEU     HG 4469   3.352   5.379   5.593  1.1640 -0.6319 -0.3893
  276LEU    CD1 4470   3.502   5.514   5.669 -0.6762  0.6751  0.3605
  276LEU   HD11 4471   3.544   5.432   5.728 -0.4504  1.7401  1.7447
  276LEU   HD12 4472   3.588   5.567   5.628 -0.2243 -0.7630 -0.6411
  276LEU   HD13 4473   3.444   5.566   5.745 -0.1494  1.6005  0.1424
  276LEU    CD2 4474   3.327   5.565   5.508  0.7140 -0.1289  0.3718
  276LEU   HD21 4475   3.296   5.628   5.591 -1.2028  0.4924 -0.7409
  276LEU   HD22 4476   3.373   5.621   5.427  2.0425 -1.4016  0.2107
  276LEU   HD23 4477   3.238   5.521   5.462  1.2914  1.9011 -3.0306
  276LEU      C 4478   3.563   5.274   5.239  0.3525  1.0142 -0.0333
  276LEU      O 4479   3.572   5.361   5.153 -0.2309  0.1631  0.5045
  277LEU      N 4480   3.635   5.162   5.247  0.3015 -0.1010 -0.3068
  277LEU      H 4481   3.613   5.103   5.326 -0.0279  0.3583 -0.0499
  277LEU     CA 4482   3.743   5.127   5.156 -0.1212  0.0936  0.3500
  277LEU     HA 4483   3.773   5.217   5.102  0.4991 -0.7535 -0.7536
  277LEU     CB 4484   3.865   5.078   5.233  0.5550 -0.2235  0.8491
  277LEU    HB2 4485   3.827   5.010   5.309 -2.0849  1.2145  0.9470
  277LEU    HB3 4486   3.925   5.024   5.161  0.1220 -0.6147  0.7784
  277LEU     CG 4487   3.944   5.187   5.308  0.5514  0.1956  0.3509
  277LEU     HG 4488   3.867   5.232   5.371 -0.1548 -0.1870 -0.2319
  277LEU    CD1 4489   4.043   5.116   5.406 -0.3628 -0.4516  0.2916
  277LEU   HD11 4490   4.004   5.025   5.452  0.9562 -0.8825  0.6025
  277LEU   HD12 4491   4.136   5.099   5.351 -0.9292  0.6589 -1.0595
  277LEU   HD13 4492   4.074   5.181   5.488 -0.9944 -1.2597  1.1866
  277LEU    CD2 4493   4.028   5.281   5.223 -0.0567  0.0952  0.1944
  277LEU   HD21 4494   3.966   5.347   5.162  0.0166  1.6627  1.7417
  277LEU   HD22 4495   4.098   5.333   5.287 -0.1065 -0.5896  0.8155
  277LEU   HD23 4496   4.087   5.219   5.155  0.5688  1.0391 -0.1310
  277LEU      C 4497   3.699   5.021   5.051  0.6698  0.4195  0.4416
  277LEU      O 4498   3.739   5.023   4.937  0.0441  0.1125 -0.2464
  278ASN      N 4499   3.602   4.937   5.084  0.0767  0.2432 -0.3565
  278ASN      H 4500   3.560   4.945   5.176  0.8104  0.4307 -0.0310
  278ASN     CA 4501   3.561   4.825   4.996  0.0233 -0.1358 -1.1917
  278ASN     HA 4502   3.634   4.810   4.916  1.6978  1.3440 -0.0162
  278ASN     CB 4503   3.563   4.694   5.080  0.8650 -0.1158 -0.4854
  278ASN    HB2 4504   3.508   4.697   5.174 -0.9733  2.1367 -1.5393
  278ASN    HB3 4505   3.525   4.618   5.011 -0.1433 -0.5746  0.5435
  278ASN     CG 4506   3.708   4.666   5.108  0.4401  0.2511  0.4232
  278ASN    OD1 4507   3.779   4.616   5.022 -0.1708  0.2049  0.0416
  278ASN    ND2 4508   3.756   4.685   5.232  0.4612  0.1628 -0.0933
  278ASN   HD21 4509   3.852   4.668   5.260  0.9253  2.3239 -0.1506
  278ASN   HD22 4510   3.695   4.721   5.304 -0.1606 -1.4969  0.2553
  278ASN      C 4511   3.429   4.866   4.925 -0.4485 -0.2207 -0.0696
  278ASN      O 4512   3.322   4.823   4.964 -0.0122  0.3902 -0.0033
  279GLN      N 4513   3.443   4.950   4.819  0.6319  0.2433  0.2980
  279GLN      H 4514   3.535   4.983   4.791  0.6423 -0.7250 -0.9159
  279GLN     CA 4515   3.334   4.992   4.719  0.2235 -0.6041  0.1694
  279GLN     HA 4516   3.260   5.050   4.775 -0.4795  0.3200 -1.6398
  279GLN     CB 4517   3.399   5.079   4.608  0.4783 -0.0719 -0.1408
  279GLN    HB2 4518   3.474   5.025   4.550  1.9335  2.8926 -1.2264
  279GLN    HB3 4519   3.322   5.098   4.534 -1.0596 -2.8590  0.5907
  279GLN     CG 4520   3.468   5.214   4.636 -0.5115 -0.0093  0.2813
  279GLN    HG2 4521   3.536   5.199   4.720 -1.0967 -1.0557  0.5914
  279GLN    HG3 4522   3.531   5.236   4.549 -0.0479  0.9005  0.8364
  279GLN     CD 4523   3.387   5.339   4.673  0.2311  0.5712  0.5512
  279GLN    OE1 4524   3.271   5.335   4.718 -0.1464 -0.2906 -0.0608
  279GLN    NE2 4525   3.445   5.453   4.654  0.1281 -0.1035  0.4236
  279GLN   HE21 4526   3.393   5.534   4.686 -2.7966 -1.3591 -0.8230
  279GLN   HE22 4527   3.534   5.467   4.609 -1.5240  1.5410 -2.6791
  279GLN      C 4528   3.270   4.868   4.655 -0.3275 -0.6129 -0.0966
  279GLN      O 4529   3.152   4.883   4.628 -0.6645  0.4532  0.0927
  280ASN      N 4530   3.340   4.756   4.630  0.1047 -0.0981  0.5906
  280ASN      H 4531   3.440   4.758   4.644 -0.0026  0.6778  1.2722
  280ASN     CA 4532   3.276   4.632   4.582 -0.8390 -0.3861 -0.2856
  280ASN     HA 4533   3.205   4.659   4.503  1.0119  1.3482 -1.4517
  280ASN     CB 4534   3.384   4.537   4.519 -0.8488  0.1760 -0.7681
  280ASN    HB2 4535   3.324   4.450   4.492 -0.4390  0.0871 -1.4117
  280ASN    HB3 4536   3.427   4.571   4.425 -0.4185  0.0287 -0.6267
  280ASN     CG 4537   3.498   4.493   4.611  0.2016  0.0372  0.0677
  280ASN    OD1 4538   3.529   4.567   4.706 -0.2554 -0.0992 -0.2873
  280ASN    ND2 4539   3.558   4.378   4.588  0.3323  0.2186 -0.1742
  280ASN   HD21 4540   3.634   4.359   4.651  0.5343  0.4742 -0.3418
  280ASN   HD22 4541   3.533   4.315   4.513 -0.9141  3.6566 -2.9229
  280ASN      C 4542   3.186   4.562   4.684 -1.1320 -0.7658  0.2196
  280ASN      O 4543   3.076   4.526   4.645 -0.0817  0.2285  0.0335
  281PHE      N 4544   3.222   4.558   4.809 -0.4518  0.2641 -0.0370
  281PHE      H 4545   3.311   4.593   4.843 -0.3797  1.3933 -1.3110
  281PHE     CA 4546   3.126   4.512   4.912  0.1562  0.3270  0.2644
  281PHE     HA 4547   3.077   4.421   4.879 -1.5889  1.6778 -1.1035
  281PHE     CB 4548   3.203   4.486   5.046 -0.0711  0.5306 -0.1378
  281PHE    HB2 4549   3.268   4.572   5.064 -0.4972  1.2454 -1.8668
  281PHE    HB3 4550   3.127   4.473   5.123 -0.5414  0.6931 -0.5706
  281PHE     CG 4551   3.292   4.362   5.053  0.2617  0.6662 -0.0057
  281PHE    CD1 4552   3.394   4.338   4.959  0.0419  0.3596  0.3881
  281PHE    HD1 4553   3.404   4.416   4.886 -0.9889  0.1377 -0.0065
  281PHE    CE1 4554   3.478   4.226   4.964 -0.2004  0.6342  0.8078
  281PHE    HE1 4555   3.558   4.207   4.894 -0.5899 -3.4406  1.2284
  281PHE     CZ 4556   3.455   4.127   5.067  0.5330  0.5855  1.0054
  281PHE     HZ 4557   3.516   4.038   5.071  0.2521  0.3257 -0.2216
  281PHE    CE2 4558   3.350   4.150   5.160 -0.0015 -0.6068  0.3070
  281PHE    HE2 4559   3.331   4.084   5.244 -1.9288  3.3503  3.2812
  281PHE    CD2 4560   3.272   4.264   5.154  0.7044  0.0252  0.4144
  281PHE    HD2 4561   3.188   4.280   5.220  1.5298 -1.1152  1.7886
  281PHE      C 4562   3.011   4.613   4.936 -0.4974  0.2021 -0.0053
  281PHE      O 4563   2.895   4.575   4.933  0.2633  0.4880 -0.5826
  282ARG      N 4564   3.041   4.747   4.951 -0.0409  0.4962 -0.3557
  282ARG      H 4565   3.135   4.783   4.954 -0.3313  1.2154  0.6836
  282ARG     CA 4566   2.939   4.848   4.960 -0.3493 -0.0601 -0.2981
  282ARG     HA 4567   2.884   4.836   5.053  1.1039  1.4421  0.8139
  282ARG     CB 4568   3.011   4.979   4.973 -0.0518 -1.0507 -0.1268
  282ARG    HB2 4569   3.081   4.983   5.056  0.0457 -0.9574 -0.2124
  282ARG    HB3 4570   3.076   5.006   4.890 -0.5642  2.2423  0.4282
  282ARG     CG 4571   2.916   5.092   4.988  0.6582  0.3331  0.1816
  282ARG    HG2 4572   2.846   5.095   4.904 -0.5741 -1.0023  1.1235
  282ARG    HG3 4573   2.846   5.065   5.066 -0.7504 -2.0930 -1.7625
  282ARG     CD 4574   2.981   5.226   5.013 -0.2420 -0.7115  0.0933
  282ARG    HD2 4575   2.911   5.291   5.064 -1.1066 -2.1434  0.7966
  282ARG    HD3 4576   3.062   5.201   5.082  0.2682 -0.5925 -0.4553
  282ARG     NE 4577   3.031   5.289   4.888 -0.3271 -0.1303 -0.3375
  282ARG     HE 4578   3.130   5.298   4.871  0.0406 -1.4889  0.8872
  282ARG     CZ 4579   2.958   5.349   4.794 -0.0085  0.2347 -0.0236
  282ARG    NH1 4580   2.826   5.368   4.806 -0.1193 -0.0270  0.1730
  282ARG   HH11 4581   2.770   5.334   4.883 -1.1136 -1.7058 -1.2142
  282ARG   HH12 4582   2.778   5.428   4.740 -0.4488 -1.9596 -1.4342
  282ARG    NH2 4583   3.012   5.387   4.690 -0.5758  0.4091 -0.1507
  282ARG   HH21 4584   3.107   5.361   4.668 -0.4433  1.3900 -0.7682
  282ARG   HH22 4585   2.960   5.439   4.622 -0.1553 -0.7181 -1.3732
  282ARG      C 4586   2.836   4.845   4.851 -0.3668  0.2598  0.3122
  282ARG      O 4587   2.719   4.861   4.884 -0.4628 -0.7257  0.0182
  283LYS      N 4588   2.865   4.812   4.726 -0.1468 -0.8344 -0.3312
  283LYS      H 4589   2.964   4.816   4.704 -0.4036 -2.0077 -1.8881
  283LYS     CA 4590   2.768   4.791   4.616 -0.3380  0.0899  0.0892
  283LYS     HA 4591   2.704   4.876   4.592 -3.4081 -2.2642 -0.8361
  283LYS     CB 4592   2.850   4.753   4.489  0.6065  0.0369 -0.6648
  283LYS    HB2 4593   2.940   4.815   4.491  0.9349 -0.4489  0.2702
  283LYS    HB3 4594   2.890   4.652   4.495 -0.3597 -0.3972 -1.2872
  283LYS     CG 4595   2.772   4.766   4.358 -0.2181 -0.1202 -0.6928
  283LYS    HG2 4596   2.823   4.702   4.286  1.2244 -1.3491  1.3195
  283LYS    HG3 4597   2.674   4.719   4.354  0.3238 -1.3046 -0.5003
  283LYS     CD 4598   2.748   4.910   4.307  0.4626 -0.3893 -0.2794
  283LYS    HD2 4599   2.683   4.903   4.219 -0.6493 -0.8456  0.5528
  283LYS    HD3 4600   2.698   4.963   4.388  0.9930  0.4355 -0.4861
  283LYS     CE 4601   2.876   4.987   4.277 -0.0181 -0.0657  0.6906
  283LYS    HE2 4602   2.943   4.985   4.363 -0.9250 -0.3328  1.4129
  283LYS    HE3 4603   2.936   4.943   4.197 -1.8031  2.0511 -1.9964
  283LYS     NZ 4604   2.849   5.124   4.233  0.0323  0.0399  0.4711
  283LYS    HZ1 4605   2.774   5.132   4.166  2.2803 -0.2450 -2.2777
  283LYS    HZ2 4606   2.822   5.186   4.307  1.4771  1.4092 -0.0872
  283LYS    HZ3 4607   2.931   5.164   4.188 -0.3003  1.6312  1.2114
  283LYS      C 4608   2.674   4.679   4.657  0.3421  0.0304 -0.7419
  283LYS      O 4609   2.556   4.690   4.636 -0.1134  0.4382  0.5600
  284GLU      N 4610   2.723   4.570   4.721 -0.1840  0.1846 -0.6516
  284GLU      H 4611   2.812   4.585   4.764 -0.1725  0.0890 -0.6423
  284GLU     CA 4612   2.646   4.448   4.759  0.0600  1.1765 -0.1635
  284GLU     HA 4613   2.563   4.424   4.693  1.7003  1.4450 -2.4344
  284GLU     CB 4614   2.744   4.329   4.766  0.9862  0.2285  0.3825
  284GLU    HB2 4615   2.813   4.336   4.681  0.9543  0.6446  0.3923
  284GLU    HB3 4616   2.804   4.332   4.857 -0.8270 -0.8775  1.6783
  284GLU     CG 4617   2.665   4.194   4.767  0.6648  0.4577  0.3538
  284GLU    HG2 4618   2.736   4.111   4.770  0.2752  0.1497  1.3858
  284GLU    HG3 4619   2.596   4.187   4.851 -0.0426 -0.7008 -0.2928
  284GLU     CD 4620   2.572   4.171   4.649 -0.0897  0.4369  0.0535
  284GLU    OE1 4621   2.600   4.214   4.539  0.4055  0.0010 -0.5439
  284GLU    OE2 4622   2.463   4.110   4.659 -0.7229  0.4388  0.4158
  284GLU      C 4623   2.575   4.468   4.895  0.2605  0.4745  0.3111
  284GLU      O 4624   2.466   4.414   4.901  0.3709 -0.0480  0.5617
  285TYR      N 4625   2.626   4.544   4.987 -0.0088 -0.3517 -0.2996
  285TYR      H 4626   2.710   4.598   4.972 -0.8539  0.4901 -2.5579
  285TYR     CA 4627   2.544   4.586   5.107  0.0103  0.0415  0.3156
  285TYR     HA 4628   2.507   4.510   5.176  0.7845  1.9785  3.0286
  285TYR     CB 4629   2.625   4.675   5.206 -1.1436  0.1955 -0.5142
  285TYR    HB2 4630   2.635   4.772   5.158 -3.0894  0.1004 -1.2083
  285TYR    HB3 4631   2.561   4.696   5.292 -1.5127  0.1181 -0.7687
  285TYR     CG 4632   2.760   4.625   5.254  0.1022  0.0702 -0.6337
  285TYR    CD1 4633   2.784   4.488   5.264  0.8393 -0.1392 -0.7990
  285TYR    HD1 4634   2.706   4.416   5.243 -0.3828  0.7983  0.3989
  285TYR    CE1 4635   2.914   4.446   5.309 -0.7734 -0.1795 -0.1649
  285TYR    HE1 4636   2.939   4.342   5.324  2.5401  0.3946 -0.9237
  285TYR     CZ 4637   3.012   4.544   5.347  0.0801  0.8013  0.4531
  285TYR     OH 4638   3.136   4.503   5.402  0.0280  0.3004  0.1588
  285TYR     HH 4639   3.164   4.563   5.472 -1.6179  0.6736  0.5467
  285TYR    CE2 4640   2.989   4.676   5.332 -0.2078 -0.1693  0.3378
  285TYR    HE2 4641   3.059   4.749   5.371 -1.1346 -0.1776  2.1434
  285TYR    CD2 4642   2.859   4.722   5.289  0.3294  0.8302 -0.1326
  285TYR    HD2 4643   2.838   4.828   5.292 -0.6489  0.6425  0.1886
  285TYR      C 4644   2.425   4.662   5.059  0.2501  1.0481  0.0481
  285TYR      O 4645   2.321   4.650   5.121  0.2703  0.1784 -0.6117
  286ARG      N 4646   2.438   4.733   4.948  0.0920 -0.0359  0.1679
  286ARG      H 4647   2.530   4.755   4.912 -0.8576  1.1851 -1.7089
  286ARG     CA 4648   2.321   4.800   4.884 -0.3328 -0.4882  0.3055
  286ARG     HA 4649   2.269   4.848   4.967 -0.1430 -0.9348  0.6861
  286ARG     CB 4650   2.367   4.902   4.788  0.0580 -0.6848  0.5704
  286ARG    HB2 4651   2.456   4.955   4.822  0.2238 -0.1141 -0.6692
  286ARG    HB3 4652   2.401   4.867   4.690  2.7060  1.4492  0.6116
  286ARG     CG 4653   2.257   5.016   4.769 -0.3729  0.7367  0.3169
  286ARG    HG2 4654   2.172   4.959   4.733 -0.6852 -0.9972  3.4648
  286ARG    HG3 4655   2.238   5.056   4.869  2.4840 -0.4575  1.4455
  286ARG     CD 4656   2.303   5.130   4.673 -0.2503 -0.4978  0.1617
  286ARG    HD2 4657   2.393   5.179   4.709 -0.9138  1.0636 -0.2375
  286ARG    HD3 4658   2.314   5.086   4.574  1.2280 -0.5461  0.3185
  286ARG     NE 4659   2.203   5.231   4.666 -0.2973  0.1496  0.1982
  286ARG     HE 4660   2.220   5.325   4.697 -2.8318  0.5622  0.5687
  286ARG     CZ 4661   2.081   5.225   4.620 -0.1236 -0.2373  0.1633
  286ARG    NH1 4662   2.030   5.107   4.587  0.5204 -0.5787 -0.0884
  286ARG   HH11 4663   2.092   5.027   4.587  1.4504  0.1106  1.4914
  286ARG   HH12 4664   1.949   5.118   4.527  0.6703  3.1230  0.1824
  286ARG    NH2 4665   2.008   5.333   4.613  0.9540 -0.3120 -0.0604
  286ARG   HH21 4666   2.055   5.422   4.625  2.4601 -1.2089  1.1263
  286ARG   HH22 4667   1.910   5.319   4.595  0.9224  0.1617 -0.2620
  286ARG      C 4668   2.224   4.704   4.824  0.0332  0.3394 -0.9380
  286ARG      O 4669   2.104   4.707   4.860 -0.4705 -0.4867 -0.0833
  287ARG      N 4670   2.267   4.611   4.740 -0.0645 -0.8809  0.3279
  287ARG      H 4671   2.366   4.610   4.717 -0.1838  0.7468 -0.4485
  287ARG     CA 4672   2.183   4.509   4.676 -0.3228  0.1062  0.8377
  287ARG     HA 4673   2.111   4.555   4.609 -0.5790  0.0818  1.0942
  287ARG     CB 4674   2.268   4.427   4.577  0.5176  0.2697  0.2189
  287ARG    HB2 4675   2.333   4.497   4.524 -2.5525  1.6635 -1.9533
  287ARG    HB3 4676   2.322   4.354   4.638 -1.0456 -1.1637 -0.0533
  287ARG     CG 4677   2.178   4.353   4.476  0.0208 -0.6337 -0.1989
  287ARG    HG2 4678   2.142   4.267   4.532 -0.1206 -0.8916 -0.6812
  287ARG    HG3 4679   2.101   4.424   4.443  1.2994  0.1063 -1.6910
  287ARG     CD 4680   2.264   4.304   4.356  0.5703 -0.1884 -0.1860
  287ARG    HD2 4681   2.195   4.251   4.290  0.7091 -0.7562  0.1126
  287ARG    HD3 4682   2.308   4.386   4.301  0.8324  0.1322  0.4887
  287ARG     NE 4683   2.358   4.200   4.394  0.2870 -0.2073 -0.2714
  287ARG     HE 4684   2.440   4.233   4.443  0.2957  0.8716 -0.9690
  287ARG     CZ 4685   2.355   4.072   4.359  0.1742  0.6002  0.1379
  287ARG    NH1 4686   2.260   4.029   4.282  0.5867 -0.2779 -0.2572
  287ARG   HH11 4687   2.180   4.089   4.272  2.3494  2.3323  0.4096
  287ARG   HH12 4688   2.268   3.939   4.236  0.1333 -2.2694  3.1996
  287ARG    NH2 4689   2.449   3.991   4.389 -0.3509 -0.6187  0.1127
  287ARG   HH21 4690   2.510   4.038   4.454 -0.8625 -0.9942  0.8809
  287ARG   HH22 4691   2.426   3.892   4.388  0.1433 -0.7883 -2.5610
  287ARG      C 4692   2.119   4.420   4.784  0.1660  0.0243  0.1312
  287ARG      O 4693   2.000   4.396   4.774 -0.0239 -0.1445 -0.1676
  288ILE      N 4694   2.185   4.384   4.890 -0.4218 -0.2487  0.1221
  288ILE      H 4695   2.283   4.410   4.893 -0.6436  0.5950  1.4646
  288ILE     CA 4696   2.125   4.310   4.998 -0.0146  0.2898 -0.4281
  288ILE     HA 4697   2.077   4.218   4.964  0.0330 -0.7252  2.1042
  288ILE     CB 4698   2.227   4.269   5.114 -0.3391 -0.5210  0.1055
  288ILE     HB 4699   2.295   4.350   5.138 -1.3815  1.1054 -2.0646
  288ILE    CG2 4700   2.170   4.226   5.248  0.5736  0.6619 -0.8674
  288ILE   HG21 4701   2.248   4.162   5.290  1.8778  2.4341 -0.4782
  288ILE   HG22 4702   2.142   4.313   5.307 -0.6731 -0.6995  0.6640
  288ILE   HG23 4703   2.093   4.153   5.221 -1.5593  2.8060 -0.9855
  288ILE    CG1 4704   2.326   4.164   5.063  0.0495 -0.1304 -0.0401
  288ILE   HG12 4705   2.279   4.066   5.063  1.2877 -0.7608 -1.5273
  288ILE   HG13 4706   2.340   4.190   4.958  0.4137  0.6765  0.2006
  288ILE    CD1 4707   2.457   4.153   5.128 -0.0689  0.3107  0.5499
  288ILE   HD11 4708   2.498   4.054   5.108 -1.6991 -0.3140  0.1520
  288ILE   HD12 4709   2.524   4.232   5.093  2.9719 -2.0659  0.6201
  288ILE   HD13 4710   2.451   4.167   5.236  0.3608  2.0572  0.3863
  288ILE      C 4711   2.012   4.386   5.067  0.1275 -0.3711  0.0706
  288ILE      O 4712   1.902   4.333   5.087 -0.7947 -0.0408  0.4316
  289ILE      N 4713   2.030   4.519   5.102 -0.4350 -0.0012  0.5815
  289ILE      H 4714   2.118   4.565   5.083 -0.1960 -0.3729  0.7827
  289ILE     CA 4715   1.919   4.599   5.156  1.2028  0.1888 -0.0474
  289ILE     HA 4716   1.868   4.551   5.240 -2.8964  0.0297 -2.3677
  289ILE     CB 4717   1.974   4.735   5.198 -0.4350  0.0003 -0.2746
  289ILE     HB 4718   2.035   4.771   5.115  0.5599  0.5415  0.6671
  289ILE    CG2 4719   1.863   4.839   5.223 -0.8945 -0.0133  0.3986
  289ILE   HG21 4720   1.899   4.932   5.268 -0.6031 -0.9659  2.2116
  289ILE   HG22 4721   1.817   4.870   5.129 -1.2561  0.7837  0.8265
  289ILE   HG23 4722   1.783   4.811   5.292 -0.9784  0.4898  0.5158
  289ILE    CG1 4723   2.069   4.730   5.326 -0.0959 -0.3317  0.1390
  289ILE   HG12 4724   2.149   4.657   5.315 -0.1295 -0.0010 -3.9119
  289ILE   HG13 4725   2.126   4.822   5.336  0.4145 -0.7165  0.8826
  289ILE    CD1 4726   2.008   4.703   5.461  0.8517 -0.2207 -0.2616
  289ILE   HD11 4727   1.940   4.619   5.445  2.6668 -1.6519 -0.8644
  289ILE   HD12 4728   2.082   4.666   5.533 -1.6581 -2.6476  1.2909
  289ILE   HD13 4729   1.956   4.788   5.503  1.6679  0.1166  0.0890
  289ILE      C 4730   1.797   4.605   5.046  0.6564 -0.6703 -0.2571
  289ILE      O 4731   1.687   4.574   5.080 -0.0255  0.1351 -0.0491
  290VAL      N 4732   1.823   4.632   4.916  0.6516  0.2818  0.1716
  290VAL      H 4733   1.912   4.665   4.883 -0.7574  2.3409 -1.9141
  290VAL     CA 4734   1.728   4.621   4.800  0.0975  0.2564 -0.4210
  290VAL     HA 4735   1.646   4.693   4.808 -1.4252 -1.2020 -2.1147
  290VAL     CB 4736   1.803   4.655   4.667  0.0896  0.0439  0.4285
  290VAL     HB 4737   1.886   4.585   4.658 -1.3250 -1.5580 -0.4855
  290VAL    CG1 4738   1.707   4.646   4.558 -0.3268 -0.1605  0.4324
  290VAL   HG11 4739   1.675   4.543   4.543 -1.5561  0.0110  1.6423
  290VAL   HG12 4740   1.614   4.703   4.564  0.2898  0.8577  0.7208
  290VAL   HG13 4741   1.759   4.680   4.468 -0.3670 -2.2185 -0.4284
  290VAL    CG2 4742   1.850   4.802   4.681 -0.8212 -0.0639 -0.3587
  290VAL   HG21 4743   1.774   4.879   4.668 -1.1167 -0.4294 -0.7956
  290VAL   HG22 4744   1.908   4.816   4.772 -1.2892 -1.8747  0.2571
  290VAL   HG23 4745   1.923   4.822   4.602 -1.6163  2.0467 -0.6197
  290VAL      C 4746   1.660   4.484   4.799  0.4261 -0.0971 -0.6849
  290VAL      O 4747   1.550   4.470   4.753  0.1139 -0.0981  1.1502
  291SER      N 4748   1.723   4.381   4.847  0.5239  0.0893 -0.0481
  291SER      H 4749   1.820   4.399   4.869  0.6785  1.0046 -1.3953
  291SER     CA 4750   1.673   4.246   4.844 -0.3126 -0.0194 -0.1492
  291SER     HA 4751   1.610   4.239   4.755 -0.1059  2.5987 -0.5970
  291SER     CB 4752   1.793   4.143   4.846  0.5637  0.0883  0.0212
  291SER    HB2 4753   1.864   4.154   4.928  0.6201 -1.0492  0.1434
  291SER    HB3 4754   1.759   4.039   4.842  2.1349 -0.4360 -0.0875
  291SER     OG 4755   1.867   4.156   4.732  0.0258 -0.2429 -0.1703
  291SER     HG 4756   1.914   4.239   4.738 -0.1104 -0.2307  0.9724
  291SER      C 4757   1.585   4.201   4.961 -0.2631 -0.4646  0.7297
  291SER      O 4758   1.480   4.142   4.941  0.0575  0.5429  0.2618
  292LEU      N 4759   1.604   4.271   5.072 -0.1682  0.2761 -0.1270
  292LEU      H 4760   1.676   4.341   5.081  0.1883 -0.3028  2.1204
  292LEU     CA 4761   1.510   4.256   5.184  0.3203 -0.4530 -0.1941
  292LEU     HA 4762   1.488   4.151   5.202  0.3804 -0.6342 -1.1347
  292LEU     CB 4763   1.581   4.297   5.323 -0.6495 -0.0600  0.2118
  292LEU    HB2 4764   1.623   4.395   5.302 -0.8993 -0.4094 -2.1075
  292LEU    HB3 4765   1.517   4.292   5.412 -1.7715 -2.1318 -0.6513
  292LEU     CG 4766   1.712   4.209   5.347 -0.1761 -0.2762  0.3502
  292LEU     HG 4767   1.780   4.202   5.263  0.6118 -0.8379  1.0212
  292LEU    CD1 4768   1.657   4.064   5.383  0.0832  0.0008 -0.0805
  292LEU   HD11 4769   1.598   4.020   5.303 -1.6634  1.1691  0.5031
  292LEU   HD12 4770   1.751   4.009   5.384  0.6661  0.9270 -1.0911
  292LEU   HD13 4771   1.609   4.076   5.480  0.2755 -0.0042  0.0163
  292LEU    CD2 4772   1.794   4.275   5.463  0.2552 -0.2862  0.4597
  292LEU   HD21 4773   1.868   4.206   5.503  1.1216  0.9646  1.0756
  292LEU   HD22 4774   1.844   4.366   5.432  0.6139 -0.0951  1.5519
  292LEU   HD23 4775   1.723   4.295   5.544  0.2335 -0.8931  0.6011
  292LEU      C 4776   1.380   4.331   5.168 -0.6233 -0.7467  0.2034
  292LEU      O 4777   1.275   4.281   5.208  0.5498 -0.7487 -0.3110
  293CYS      N 4778   1.382   4.435   5.083 -0.0171 -0.3969 -0.3030
  293CYS      H 4779   1.469   4.451   5.034  0.9148  2.0920  1.9666
  293CYS     CA 4780   1.258   4.508   5.038  0.0636  0.4051  0.4804
  293CYS     HA 4781   1.186   4.518   5.119  0.4470 -2.6143  1.3097
  293CYS     CB 4782   1.293   4.650   4.985  0.1126  0.2471  0.8132
  293CYS    HB2 4783   1.351   4.641   4.893  0.8981  1.6701  1.1356
  293CYS    HB3 4784   1.197   4.702   4.979 -0.6916 -1.2793 -0.4836
  293CYS     SG 4785   1.411   4.735   5.093 -0.1158  0.4218 -0.2611
  293CYS     HG 4786   1.515   4.652   5.080  0.4794  1.1235 -0.0560
  293CYS      C 4787   1.168   4.427   4.936 -0.3389  0.3006  0.4613
  293CYS      O 4788   1.083   4.487   4.869 -0.0649 -0.2414 -0.3815
  294THR      N 4789   1.189   4.295   4.914  0.6797 -0.0005  0.0831
  294THR      H 4790   1.251   4.248   4.979  0.4744 -0.8207 -0.3051
  294THR     CA 4791   1.104   4.212   4.830 -0.1829  0.5306 -0.2584
  294THR     HA 4792   1.093   4.259   4.732 -2.3175  0.4526 -0.0982
  294THR     CB 4793   1.178   4.074   4.792  0.3988 -0.2458  0.0221
  294THR     HB 4794   1.179   4.007   4.878  2.1885 -1.0651 -0.5673
  294THR    CG2 4795   1.098   3.999   4.684  0.1429 -0.4096  0.1252
  294THR   HG21 4796   1.044   4.072   4.624 -0.3331 -0.7963  0.0789
  294THR   HG22 4797   1.161   3.933   4.624 -0.5905 -0.6682 -0.3730
  294THR   HG23 4798   1.021   3.932   4.723  0.1370 -3.0003 -3.7666
  294THR    OG1 4799   1.309   4.073   4.737  0.2117  0.2314  0.1392
  294THR    HG1 4800   1.366   4.097   4.810 -0.2657 -0.7886  0.8748
  294THR      C 4801   0.967   4.175   4.884  0.2837  0.4467 -0.0915
  294THR      O 4802   0.959   4.112   4.989  0.2309  0.3409  0.3801
  295ALA      N 4803   0.865   4.210   4.813  0.0512 -0.2958  1.2231
  295ALA      H 4804   0.895   4.259   4.730 -0.9761 -2.0940 -0.2918
  295ALA     CA 4805   0.729   4.170   4.839  0.1291 -0.6144 -0.0674
  295ALA     HA 4806   0.724   4.162   4.948  1.2629 -2.3081 -0.1005
  295ALA     CB 4807   0.641   4.278   4.767 -0.2902 -0.1465  0.4093
  295ALA    HB1 4808   0.539   4.238   4.761  0.0762 -0.9675 -0.8274
  295ALA    HB2 4809   0.635   4.378   4.809 -0.6679  0.2730 -0.5974
  295ALA    HB3 4810   0.683   4.294   4.667  0.0930  2.3571  0.9133
  295ALA      C 4811   0.696   4.038   4.768 -0.1613 -0.1115 -0.3659
  295ALA      O 4812   0.769   4.005   4.669  0.6175  0.4490 -0.3556
  296ARG      N 4813   0.585   3.979   4.812  0.0376  0.0073  0.4085
  296ARG      H 4814   0.531   4.018   4.888 -1.4179  0.3200 -0.7268
  296ARG     CA 4815   0.527   3.861   4.745 -0.0587  0.4379 -0.0956
  296ARG     HA 4816   0.594   3.775   4.744  0.8678  1.1411 -0.2155
  296ARG     CB 4817   0.396   3.830   4.818 -0.0713 -0.2951  0.1706
  296ARG    HB2 4818   0.330   3.917   4.823 -1.2649 -1.1932  0.5012
  296ARG    HB3 4819   0.339   3.754   4.765 -1.7654 -0.2519  1.8185
  296ARG     CG 4820   0.420   3.782   4.958 -0.5391  0.2116  0.0897
  296ARG    HG2 4821   0.483   3.694   4.943 -0.4850  0.1022  0.8733
  296ARG    HG3 4822   0.475   3.852   5.021 -0.4263 -0.3017  0.5782
  296ARG     CD 4823   0.295   3.731   5.034  0.5855 -0.1130  0.3326
  296ARG    HD2 4824   0.319   3.724   5.140 -0.3345 -1.1222  0.4925
  296ARG    HD3 4825   0.217   3.805   5.023 -0.2079 -0.6292  2.2057
  296ARG     NE 4826   0.245   3.601   4.977 -0.2087 -0.1328 -0.3621
  296ARG     HE 4827   0.300   3.568   4.898  0.9509  0.1447  0.3031
  296ARG     CZ 4828   0.119   3.550   4.992  0.2648  0.3340 -1.0571
  296ARG    NH1 4829   0.039   3.596   5.087 -0.0050  0.2513 -0.0817
  296ARG   HH11 4830   0.074   3.678   5.134  0.0434  0.2071 -0.0415
  296ARG   HH12 4831  -0.058   3.570   5.098 -0.7140  1.2113 -2.9815
  296ARG    NH2 4832   0.071   3.458   4.915 -0.3499 -0.2188  0.1916
  296ARG   HH21 4833   0.116   3.441   4.826 -1.6114 -1.9083 -0.1839
  296ARG   HH22 4834  -0.025   3.428   4.927 -0.5244  0.2702  0.0598
  296ARG      C 4835   0.488   3.898   4.604  0.2120  0.1188  0.8408
  296ARG      O 4836   0.507   4.013   4.559  0.2899  0.1044  0.4194
  297VAL      N 4837   0.430   3.803   4.524 -0.2093 -0.3616  0.2025
  297VAL      H 4838   0.420   3.710   4.561  0.2866  0.1305  1.6303
  297VAL     CA 4839   0.415   3.823   4.379 -0.9708  0.7433  0.3604
  297VAL     HA 4840   0.484   3.901   4.349 -0.5647 -0.5337 -2.3386
  297VAL     CB 4841   0.456   3.705   4.288  0.6688  0.6575  0.2221
  297VAL     HB 4842   0.454   3.742   4.185 -1.1518 -1.9230 -0.7676
  297VAL    CG1 4843   0.590   3.647   4.303 -0.2579  0.0640 -0.6559
  297VAL   HG11 4844   0.663   3.725   4.283 -0.0636  0.1201  0.2218
  297VAL   HG12 4845   0.606   3.596   4.398  0.5712 -0.2317 -0.9402
  297VAL   HG13 4846   0.600   3.564   4.232 -2.6176 -0.9232  0.0543
  297VAL    CG2 4847   0.358   3.584   4.301 -0.5800  0.2212 -0.1420
  297VAL   HG21 4848   0.367   3.540   4.401  0.6654  0.6598 -0.0425
  297VAL   HG22 4849   0.255   3.611   4.276  0.0891  1.3434 -1.8640
  297VAL   HG23 4850   0.391   3.506   4.233 -0.0152  0.6318 -0.3426
  297VAL      C 4851   0.282   3.875   4.342  0.4571  0.2039  0.8666
  297VAL      O 4852   0.269   3.954   4.245 -0.2823  0.2849 -0.6830
  298NME      N 4853   0.178   3.834   4.413  0.4254 -0.0055 -0.5329
  298NME      H 4854   0.196   3.770   4.489  2.2513  0.3535 -0.6224
  298NME    CH3 4855   0.048   3.879   4.382  0.2465  0.4240  0.1621
  298NME   HH31 4856  -0.030   3.827   4.439 -0.8735 -0.4399 -1.9923
  298NME   HH32 4857   0.033   3.986   4.397  1.3795  0.4861  0.9482
  298NME   HH33 4858   0.022   3.858   4.278 -0.4924 -0.3771  0.4856
  299ML2     C5 4859   4.588   3.299   7.530 -0.5458 -0.1955 -0.8797
  299ML2     H3 4860   4.638   3.354   7.611  0.7546 -0.0626 -1.7556
  299ML2     H4 4861   4.614   3.193   7.527  0.0783 -0.1719  1.5560
  299ML2     H5 4862   4.619   3.357   7.443  2.4093 -0.1124  0.1112
  299ML2     O1 4863   4.440   3.308   7.563  0.4838  0.7483 -0.2556
  299ML2    C10 4864   4.370   3.430   7.590  0.1787 -0.2432 -0.0058
  299ML2    C11 4865   4.422   3.552   7.562 -0.1389 -0.0111  0.3264
  299ML2    C12 4866   4.339   3.672   7.582  0.0632  0.3849  0.4491
  299ML2    H13 4867   4.526   3.560   7.532 -0.0036 -0.7219  0.5870
  299ML2     C4 4868   4.243   3.419   7.656  0.7939 -0.4262  0.2988
  299ML2     H2 4869   4.211   3.320   7.686  0.8768 -0.2421  1.0335
  299ML2     C3 4870   4.172   3.534   7.690  1.1266  0.1804  0.4375
  299ML2     H1 4871   4.075   3.542   7.739  0.2566  0.3597 -1.2272
  299ML2     C2 4872   4.217   3.662   7.646  0.0133  1.1628  0.0711
  299ML2     N2 4873   4.165   3.785   7.671  0.5337 -0.0471 -1.1994
  299ML2    H12 4874   4.076   3.808   7.711  0.6519 -1.3697 -0.1243
  299ML2     C1 4875   4.262   3.876   7.631  0.3860  0.0049  0.1934
  299ML2     I1 4876   4.248   4.083   7.684  0.1031 -0.2045  0.1860
  299ML2     C6 4877   4.368   3.811   7.565  0.0218 -1.0539  0.1517
  299ML2     C7 4878   4.493   3.879   7.516  0.7078 -0.4416 -0.1365
  299ML2     H6 4879   4.474   3.976   7.468 -3.0909 -0.3025  1.3412
  299ML2     H7 4880   4.542   3.810   7.446  0.4685  0.3480 -1.0974
  299ML2    C13 4881   4.582   3.899   7.640 -0.6208 -0.9138  0.4272
  299ML2    H14 4882   4.587   3.814   7.708  0.0785 -2.3210 -1.3058
  299ML2    H15 4883   4.538   3.988   7.688 -1.9014 -1.6432  0.6569
  299ML2     N1 4884   4.718   3.931   7.593  0.2087  0.6941  0.6828
  299ML2     H8 4885   4.727   3.936   7.492 -0.2223 -1.1091  0.5090
  299ML2     C8 4886   4.824   3.957   7.673  0.7002 -0.0255  0.2370
  299ML2     O2 4887   4.814   3.971   7.793 -0.1506  0.0505  0.3120
  299ML2     C9 4888   4.950   3.982   7.593  0.0405 -0.2525 -0.6025
  299ML2     H9 4889   4.933   4.073   7.534 -0.7329  0.7178  1.0489
  299ML2    H10 4890   5.028   3.985   7.670 -1.1101 -1.4849  0.6598
  299ML2    H11 4891   4.973   3.889   7.538  3.2511  0.9318 -1.5113
  300PA    C116 4892   1.482   6.747   6.817 -0.1802 -0.2642 -0.2626
  300PA    H16R 4893   1.378   6.716   6.811 -0.0917 -0.4241 -1.0361
  300PA    H16S 4894   1.544   6.663   6.786 -0.6194 -0.5349 -0.4178
  300PA    H16T 4895   1.498   6.828   6.746 -1.3593 -2.9899 -3.9935
  300PA    C115 4896   1.518   6.796   6.960 -0.6210  0.5373  0.4737
  300PA    H15R 4897   1.613   6.850   6.950  0.2342 -1.2177 -1.6926
  300PA    H15S 4898   1.448   6.873   6.992 -1.5775  0.4580 -1.2923
  300PA    C114 4899   1.531   6.671   7.049 -0.4638 -0.3014  0.9596
  300PA    H14R 4900   1.434   6.621   7.050 -0.8478  0.4259  0.6343
  300PA    H14S 4901   1.606   6.604   7.006 -0.5543  0.9495 -1.3006
  300PA    C113 4902   1.565   6.706   7.190  0.2061 -0.9447  0.3699
  300PA    H13R 4903   1.585   6.601   7.214 -0.7309 -2.2013 -3.5255
  300PA    H13S 4904   1.658   6.763   7.191 -0.6290  0.5184 -0.7496
  300PA    C112 4905   1.453   6.771   7.270  0.2765  0.3396 -0.1542
  300PA    H12R 4906   1.429   6.876   7.251 -0.3986  0.5916  1.8105
  300PA    H12S 4907   1.355   6.723   7.258  0.4684 -0.0027 -0.3538
  300PA    C111 4908   1.487   6.785   7.418 -0.3294  0.1241  0.4896
  300PA    H11R 4909   1.404   6.815   7.482 -1.7028 -1.6718 -0.3493
  300PA    H11S 4910   1.495   6.682   7.455 -1.4949  0.4167  1.5923
  300PA    C110 4911   1.612   6.857   7.445  0.0270 -0.1845 -0.2680
  300PA    H10R 4912   1.697   6.823   7.384 -0.8739 -1.1987 -0.9916
  300PA    H10S 4913   1.602   6.966   7.441  0.5997  0.0416  2.4809
  300PA     C19 4914   1.657   6.834   7.596 -0.4222 -0.0903  0.6224
  300PA     H9R 4915   1.728   6.911   7.628  0.0317  0.5693 -1.7804
  300PA     H9S 4916   1.575   6.854   7.664 -0.9924  0.8635 -0.3154
  300PA     C18 4917   1.703   6.692   7.615 -0.1701  0.2813 -0.0730
  300PA     H8R 4918   1.625   6.617   7.604 -1.3786  0.9388  2.9609
  300PA     H8S 4919   1.788   6.668   7.551 -0.0068 -0.3730  0.3837
  300PA     C17 4920   1.746   6.682   7.764 -0.1631 -0.0036  0.8667
  300PA     H7R 4921   1.822   6.755   7.794  1.7992 -1.3175 -0.6284
  300PA     H7S 4922   1.666   6.706   7.834 -1.6530  0.3810 -0.8937
  300PA     C16 4923   1.784   6.536   7.805 -0.3196  0.2206  0.5436
  300PA     H6R 4924   1.693   6.476   7.817  1.0350 -1.7244  1.6734
  300PA     H6S 4925   1.836   6.491   7.721  0.2220 -0.9434  1.4765
  300PA     C15 4926   1.878   6.527   7.925  0.2961 -0.3247  0.2698
  300PA     H5R 4927   1.957   6.602   7.909 -0.2663 -0.1696 -2.1996
  300PA     H5S 4928   1.824   6.544   8.019 -2.0575  0.9457 -1.2181
  300PA     C14 4929   1.946   6.392   7.949  0.0882  0.0347  0.4151
  300PA     H4R 4930   1.876   6.309   7.945 -0.2905  0.3673  0.0204
  300PA     H4S 4931   2.015   6.382   7.865 -1.6288  0.3213 -1.0900
  300PA     C13 4932   2.023   6.375   8.077  0.2647 -0.3518  0.0323
  300PA     H3R 4933   2.082   6.456   8.120  0.7541 -1.9717  2.6354
  300PA     H3S 4934   1.946   6.364   8.154  1.4531  0.4753  1.3756
  300PA     C12 4935   2.112   6.251   8.080 -0.3336 -0.4022 -0.1240
  300PA     H2R 4936   2.065   6.164   8.036  0.6128  0.8522 -3.9996
  300PA     H2S 4937   2.202   6.268   8.020  0.7068 -0.6342  1.3248
  301PC     C11 4938   2.166   6.230   8.216  0.1345  0.2171 -0.2982
  301PC     O12 4939   2.101   6.254   8.314 -0.2119  0.2499 -0.3643
  301PC     O11 4940   2.297   6.185   8.220 -0.4769  0.0421  0.0913
  301PC      C1 4941   2.368   6.181   8.352  0.0609  0.1617 -0.8263
  301PC      HR 4942   2.477   6.176   8.346  0.1849  0.4491  0.7247
  301PC      HS 4943   2.334   6.263   8.415 -0.6434  0.0579 -1.0619
  301PC      C2 4944   2.319   6.046   8.414  0.4665 -0.3695 -0.5414
  301PC      HX 4945   2.209   6.044   8.419  0.2852  1.4828 -2.3724
  301PC      C3 4946   2.388   6.017   8.550 -0.1141  0.2038  0.1473
  301PC      HA 4947   2.488   5.979   8.533  0.2568  0.6484  1.2190
  301PC      HB 4948   2.397   6.103   8.617  1.7506 -0.5183  0.8689
  301PC     O31 4949   2.314   5.916   8.619 -0.0711 -0.2680 -0.6631
  301PC     P31 4950   2.175   5.944   8.681  0.3394 -0.5978 -0.4347
  301PC     O32 4951   2.179   5.847   8.806 -1.1566  0.2075 -0.4222
  301PC     C31 4952   2.218   5.901   8.928 -0.4186 -0.5590 -0.2564
  301PC     H1A 4953   2.321   5.938   8.926  0.3753 -2.6170 -0.2144
  301PC     H1B 4954   2.153   5.985   8.950  1.5817  0.8766  0.5418
  301PC     C32 4955   2.205   5.791   9.034  0.2479 -0.2549 -0.2888
  301PC     H2A 4956   2.261   5.701   9.008 -0.3308 -0.5848 -0.4074
  301PC     H2B 4957   2.232   5.836   9.130  0.4739 -0.1572 -0.3985
  301PC     N31 4958   2.074   5.734   9.069 -0.0495  0.1146  0.1008
  301PC     C33 4959   2.004   5.680   8.955  0.3904  0.0551  0.0183
  301PC     H3A 4960   2.067   5.617   8.892 -1.3762  1.1372 -3.0877
  301PC     H3B 4961   1.919   5.624   8.993  0.0419  2.0277  2.3905
  301PC     H3C 4962   1.971   5.757   8.884 -0.3682  0.7089  1.0564
  301PC     C34 4963   2.082   5.628   9.166  0.3447 -0.0268  0.4452
  301PC     H4A 4964   2.174   5.640   9.224  0.4593  1.1745  0.0468
  301PC     H4B 4965   1.994   5.629   9.230 -0.9995  0.6521 -1.3315
  301PC     H4C 4966   2.086   5.536   9.107 -0.4672  0.5245 -0.5147
  301PC     C35 4967   1.986   5.846   9.102  0.0926 -0.3422 -0.5515
  301PC     H5A 4968   1.995   5.918   9.022  1.5785 -0.9165 -0.9392
  301PC     H5B 4969   2.029   5.894   9.191 -0.3330  1.7644 -1.4339
  301PC     H5C 4970   1.886   5.804   9.111  0.3328 -0.7612  0.3986
  301PC     O33 4971   2.161   6.086   8.722 -0.1431  0.0006  0.2263
  301PC     O34 4972   2.076   5.889   8.588 -0.5527 -0.3052 -0.4222
  301PC     O21 4973   2.362   5.942   8.320  0.5856 -0.0427 -0.1284
  301PC     C21 4974   2.273   5.898   8.221 -0.8648  1.0662 -0.2222
  301PC     O22 4975   2.163   5.948   8.200 -0.6847  0.0187 -0.9040
  302OL     C12 4976   2.330   5.790   8.130  0.2041 -0.4161 -0.3462
  302OL     H2R 4977   2.242   5.734   8.100  0.4434 -0.1258 -1.6299
  302OL     H2S 4978   2.390   5.719   8.187 -1.3177 -0.7440  0.9288
  302OL     C13 4979   2.388   5.848   7.995 -0.1337  0.2825 -0.2964
  302OL     H3R 4980   2.486   5.891   8.014  0.2016 -0.3179 -0.6448
  302OL     H3S 4981   2.318   5.922   7.954 -1.4120 -0.3372  0.6858
  302OL     C14 4982   2.415   5.745   7.881  0.4896  0.1990 -0.1928
  302OL     H4R 4983   2.321   5.690   7.877  0.7826 -0.2879 -0.5185
  302OL     H4S 4984   2.484   5.663   7.904 -0.8914 -1.0736 -0.4576
  302OL     C15 4985   2.455   5.798   7.741 -0.1205 -0.6307  0.0472
  302OL     H5R 4986   2.373   5.862   7.709  0.0191 -0.5587 -0.1718
  302OL     H5S 4987   2.453   5.714   7.671 -3.0486  0.3120 -1.1315
  302OL     C16 4988   2.597   5.858   7.742  0.4511  0.0729  0.4124
  302OL     H6R 4989   2.656   5.781   7.791 -0.1437 -0.7465 -0.1364
  302OL     H6S 4990   2.587   5.952   7.797 -1.4788  0.5365 -0.6634
  302OL     C17 4991   2.651   5.890   7.607  0.2954 -0.7168 -0.4481
  302OL     H7R 4992   2.610   5.985   7.571 -1.8686 -1.2000  0.5335
  302OL     H7S 4993   2.615   5.816   7.534  0.5520 -1.3557  0.0684
  302OL     C18 4994   2.815   5.889   7.601 -0.4117 -0.3083  0.1464
  302OL     H8R 4995   2.854   5.787   7.608 -0.6701 -0.4711 -0.7187
  302OL     H8S 4996   2.851   5.948   7.686 -0.1055  0.5961 -0.5883
  302OL     C19 4997   2.879   5.951   7.480  0.3121  0.3838  0.6484
  302OL     H9R 4998   2.869   6.058   7.488 -0.5709  0.3088  0.6707
  302OL    C110 4999   2.952   5.894   7.382  0.0254  0.2915  0.4221
  302OL    H10R 5000   2.983   5.957   7.299  0.0095  0.7591  0.7675
  302OL    C111 5001   2.956   5.747   7.355 -0.3233 -0.5942  0.1754
  302OL    H11R 5002   2.876   5.697   7.411 -1.7436  0.8122 -0.5202
  302OL    H11S 5003   3.043   5.702   7.404  0.5895 -0.8114 -1.5857
  302OL    C112 5004   2.945   5.714   7.203  0.4182  0.4172  0.1978
  302OL    H12R 5005   3.002   5.778   7.136  1.6455 -0.0986  0.7148
  302OL    H12S 5006   2.844   5.748   7.179  0.5394  1.3855  0.9591
  302OL    C113 5007   2.960   5.562   7.182  0.6967  0.1130 -0.1013
  302OL    H13R 5008   2.921   5.539   7.082 -0.2157  0.9561  0.0414
  302OL    H13S 5009   2.890   5.505   7.243  1.6489 -0.6911  0.2584
  302OL    C114 5010   3.098   5.508   7.191 -0.2335  0.4041 -0.6063
  302OL    H14R 5011   3.090   5.406   7.153  0.0461 -0.4388  1.4376
  302OL    H14S 5012   3.134   5.488   7.292 -0.6261 -2.1442 -0.9058
  302OL    C115 5013   3.195   5.593   7.114  0.0062  0.6129 -0.0854
  302OL    H15R 5014   3.198   5.694   7.155 -0.0436  0.7304 -0.3643
  302OL    H15S 5015   3.157   5.595   7.011  2.0232 -1.4309 -0.9780
  302OL    C116 5016   3.336   5.538   7.131 -0.3776  0.0786  0.5391
  302OL    H16R 5017   3.342   5.434   7.098  0.3611  0.8697 -2.0506
  302OL    H16S 5018   3.351   5.530   7.239 -1.7616 -1.5692  0.6517
  302OL    C117 5019   3.436   5.619   7.066  0.5763  1.2776  0.3657
  302OL    H17R 5020   3.418   5.727   7.074  3.2508  2.1921 -3.0123
  302OL    H17S 5021   3.415   5.591   6.963 -0.3393  1.3836  0.5221
  302OL    C118 5022   3.581   5.581   7.107 -0.3114  0.4381 -0.1942
  302OL    H18R 5023   3.606   5.479   7.079 -1.2735 -1.0122  3.6614
  302OL    H18S 5024   3.598   5.580   7.215 -1.9145  1.6903  0.1156
  302OL    H18T 5025   3.661   5.647   7.073  2.1653 -1.4266  1.6439
  303PA    C116 5026   3.273   1.234   6.811 -0.0878 -0.5598 -0.6102
  303PA    H16R 5027   3.294   1.295   6.723 -1.8010 -1.3201 -1.5914
  303PA    H16S 5028   3.175   1.262   6.849  0.6278  1.1124  0.1202
  303PA    H16T 5029   3.271   1.129   6.783  2.0408 -0.4573 -1.3657
  303PA    C115 5030   3.379   1.256   6.925 -0.0373  0.7066 -0.6383
  303PA    H15R 5031   3.468   1.202   6.891  0.5283  1.5691 -0.5869
  303PA    H15S 5032   3.410   1.361   6.927  1.8208  0.1911  0.8040
  303PA    C114 5033   3.327   1.200   7.060  0.4566 -0.1853  0.2528
  303PA    H14R 5034   3.245   1.258   7.103  0.4808  0.1260 -0.1179
  303PA    H14S 5035   3.276   1.106   7.040 -0.8452  0.7123 -0.8366
  303PA    C113 5036   3.422   1.174   7.172 -0.5300  0.7931  0.0714
  303PA    H13R 5037   3.371   1.144   7.264  1.2573 -0.2145  0.7677
  303PA    H13S 5038   3.489   1.094   7.142  1.2123  2.0715  0.4180
  303PA    C112 5039   3.490   1.305   7.212 -0.4201  0.2920  0.0450
  303PA    H12R 5040   3.538   1.356   7.128  0.8925  0.6321  0.9748
  303PA    H12S 5041   3.416   1.370   7.258  0.9298  1.8463  0.0903
  303PA    C111 5042   3.598   1.277   7.316 -0.1467 -0.7837  0.3118
  303PA    H11R 5043   3.549   1.227   7.400 -1.4178  2.0702  1.3821
  303PA    H11S 5044   3.675   1.214   7.271 -0.1656 -0.9776  0.5468
  303PA    C110 5045   3.653   1.413   7.360  0.1581  0.1926  0.2926
  303PA    H10R 5046   3.698   1.455   7.270  0.2548  1.7961  1.0546
  303PA    H10S 5047   3.580   1.489   7.388 -0.4482 -0.0314 -0.6357
  303PA     C19 5048   3.773   1.414   7.458  0.0774 -0.2577  0.2673
  303PA     H9R 5049   3.849   1.342   7.424 -1.1785 -1.1389 -0.7579
  303PA     H9S 5050   3.822   1.512   7.453 -0.3017 -0.1137 -1.3208
  303PA     C18 5051   3.734   1.373   7.606  0.1920 -1.0097  0.1360
  303PA     H8R 5052   3.684   1.465   7.638 -0.0433 -0.9969 -0.2565
  303PA     H8S 5053   3.669   1.285   7.607  0.4959 -1.2298  0.6728
  303PA     C17 5054   3.854   1.357   7.704 -0.0928 -0.0481  0.6827
  303PA     H7R 5055   3.803   1.323   7.794 -1.5567  0.6841  0.1718
  303PA     H7S 5056   3.924   1.281   7.668  0.4366  0.2565  1.0582
  303PA     C16 5057   3.940   1.481   7.736  0.3511  0.3645  0.2216
  303PA     H6R 5058   3.973   1.516   7.639 -2.6647  0.3182 -0.9057
  303PA     H6S 5059   3.878   1.564   7.769 -1.4301 -0.5997 -0.5438
  303PA     C15 5060   4.054   1.460   7.837 -0.0041  0.3621 -0.6244
  303PA     H5R 5061   4.089   1.360   7.812  1.4569  0.7984 -0.4329
  303PA     H5S 5062   4.136   1.523   7.802 -0.4073  1.8053  0.8868
  303PA     C14 5063   4.031   1.483   7.984 -0.4234  0.9943  0.1896
  303PA     H4R 5064   3.970   1.573   7.991 -0.6839  0.7523  1.0903
  303PA     H4S 5065   3.960   1.403   8.004 -0.0185  0.5461 -0.1321
  303PA     C13 5066   4.168   1.478   8.060  0.0212  0.5290 -0.3083
  303PA     H3R 5067   4.232   1.391   8.048  0.1533  0.6005 -0.1227
  303PA     H3S 5068   4.219   1.562   8.013 -2.7618  1.5356 -1.7889
  303PA     C12 5069   4.147   1.511   8.203  0.3778 -0.3633  0.4354
  303PA     H2R 5070   4.079   1.596   8.211  0.7580 -0.1980  2.1654
  303PA     H2S 5071   4.104   1.419   8.245  0.8608 -0.4470  0.7564
  304PC     C11 5072   4.276   1.541   8.272 -0.3579  0.3856 -0.2236
  304PC     O12 5073   4.364   1.461   8.286 -0.9441  0.1504  0.1205
  304PC     O11 5074   4.283   1.665   8.326 -0.6343  0.0723 -0.0181
  304PC      C1 5075   4.403   1.691   8.406 -0.0014 -0.8131  0.4808
  304PC      HR 5076   4.405   1.610   8.479 -0.0609 -2.1944 -0.9877
  304PC      HS 5077   4.493   1.695   8.344  0.8488  0.0341  1.7325
  304PC      C2 5078   4.393   1.833   8.478 -0.0682  0.5980  0.2319
  304PC      HX 5079   4.488   1.861   8.524  0.4267 -0.2608 -0.2412
  304PC      C3 5080   4.287   1.838   8.590  0.4740 -0.4295 -0.4267
  304PC      HA 5081   4.190   1.860   8.545  0.2479 -0.7808 -0.1192
  304PC      HB 5082   4.285   1.743   8.644 -0.6250 -0.8599 -1.1856
  304PC     O31 5083   4.319   1.946   8.681  0.6814 -0.3344 -0.1367
  304PC     P31 5084   4.228   1.959   8.806  0.0367 -0.1829 -0.3869
  304PC     O32 5085   4.266   2.094   8.862 -0.2124  0.1432  0.3843
  304PC     C31 5086   4.217   2.212   8.802  0.0204 -0.0714 -0.0551
  304PC     H1A 5087   4.230   2.207   8.693  0.8160 -0.7973  0.0654
  304PC     H1B 5088   4.111   2.216   8.827  0.1781 -1.5153  0.9841
  304PC     C32 5089   4.274   2.337   8.864  0.1126  0.6821 -0.4446
  304PC     H2A 5090   4.373   2.360   8.823  0.8092 -0.7207  0.4001
  304PC     H2B 5091   4.198   2.411   8.839 -2.4305 -1.4433  0.5786
  304PC     N31 5092   4.305   2.343   9.005 -0.1706 -0.3222  0.1539
  304PC     C33 5093   4.421   2.250   9.039 -0.0854  0.1596  0.1598
  304PC     H3A 5094   4.504   2.270   8.970 -0.2234  0.4704  0.0808
  304PC     H3B 5095   4.449   2.262   9.143 -0.1870  1.9929  0.0062
  304PC     H3C 5096   4.390   2.148   9.013 -1.0052  0.3696  0.4001
  304PC     C34 5097   4.330   2.490   9.045 -0.3377 -0.0037  0.0209
  304PC     H4A 5098   4.238   2.548   9.043 -0.6338 -0.4388  0.6948
  304PC     H4B 5099   4.374   2.511   9.142 -2.7309 -1.4474  1.5349
  304PC     H4C 5100   4.395   2.531   8.967 -1.2029 -1.4504 -1.5450
  304PC     C35 5101   4.198   2.301   9.094 -0.8702 -0.1711 -0.1379
  304PC     H5A 5102   4.238   2.294   9.196 -1.1173  0.4322  0.0074
  304PC     H5B 5103   4.156   2.207   9.058 -2.6611  0.2119  0.8283
  304PC     H5C 5104   4.118   2.375   9.094  2.1635  3.4001  0.8605
  304PC     O33 5105   4.089   1.963   8.765  0.5627  0.1565 -0.2623
  304PC     O34 5106   4.263   1.862   8.908  0.3135 -0.1127 -0.0444
  304PC     O21 5107   4.358   1.932   8.383  0.5069  0.5556  0.7294
  304PC     C21 5108   4.449   1.958   8.291 -0.7605  0.2872  0.2229
  304PC     O22 5109   4.567   1.926   8.289  0.0878 -0.8898  0.2082
  305OL     C12 5110   4.383   2.037   8.181 -0.3545  0.8130 -0.7195
  305OL     H2R 5111   4.434   2.134   8.172  2.2290 -0.5000 -1.2366
  305OL     H2S 5112   4.281   2.063   8.211  0.3953  2.1746  0.8632
  305OL     C13 5113   4.398   1.968   8.043 -0.4405  0.4562  0.4041
  305OL     H3R 5114   4.498   1.926   8.042 -0.7763 -0.3541  0.4682
  305OL     H3S 5115   4.412   2.039   7.960  0.8559  1.9755  1.8476
  305OL     C14 5116   4.284   1.868   8.008 -0.0213 -0.2415 -0.8263
  305OL     H4R 5117   4.194   1.926   7.988 -0.3286 -0.4380 -0.0461
  305OL     H4S 5118   4.263   1.803   8.093  0.5936  0.0223 -0.4666
  305OL     C15 5119   4.317   1.790   7.882  0.0786  0.3421 -0.2406
  305OL     H5R 5120   4.223   1.754   7.840 -0.2144  1.3987 -0.4964
  305OL     H5S 5121   4.381   1.704   7.904  0.3244  0.8055  0.9314
  305OL     C16 5122   4.375   1.863   7.763  0.5971  0.2626 -0.9505
  305OL     H6R 5123   4.408   1.789   7.690  0.6710 -0.4864 -0.1725
  305OL     H6S 5124   4.464   1.920   7.789  0.3479  0.4253 -0.4510
  305OL     C17 5125   4.281   1.967   7.704 -0.5300  0.5453 -0.3488
  305OL     H7R 5126   4.334   2.000   7.614  0.3598  0.0499 -0.0139
  305OL     H7S 5127   4.284   2.060   7.761 -1.8510  0.8309 -0.7150
  305OL     C18 5128   4.133   1.922   7.666 -0.1454 -0.1842 -0.7597
  305OL     H8R 5129   4.081   1.915   7.762  0.2849  2.1950 -0.2910
  305OL     H8S 5130   4.144   1.818   7.636  0.7477 -0.5054  0.6099
  305OL     C19 5131   4.047   2.003   7.579  0.1585  0.2690  0.4203
  305OL     H9R 5132   4.044   2.110   7.602  3.6413  1.0592 -2.1098
  305OL    C110 5133   3.982   1.958   7.468 -0.2343 -0.2709 -0.2578
  305OL    H10R 5134   3.934   2.025   7.398  0.4250 -0.2537 -0.7092
  305OL    C111 5135   3.961   1.813   7.435  0.4590 -0.2744  0.0451
  305OL    H11R 5136   3.875   1.804   7.368  0.4351 -0.9799  0.1596
  305OL    H11S 5137   3.932   1.762   7.528 -2.1805  0.9504 -0.0180
  305OL    C112 5138   4.084   1.742   7.372  0.4075 -0.5131  0.1980
  305OL    H12R 5139   4.088   1.633   7.369  0.1270 -0.4999 -2.0650
  305OL    H12S 5140   4.174   1.766   7.430  1.4570  0.6967 -1.8283
  305OL    C113 5141   4.116   1.805   7.232  0.3403 -0.3340 -0.0336
  305OL    H13R 5142   4.198   1.752   7.183  0.2855 -0.6945  0.2631
  305OL    H13S 5143   4.143   1.909   7.248 -2.6880  0.4508  0.4610
  305OL    C114 5144   4.005   1.789   7.131 -0.1466  0.3644  0.0282
  305OL    H14R 5145   4.037   1.853   7.048 -1.9916  0.1658 -0.8838
  305OL    H14S 5146   3.910   1.832   7.162 -0.0683 -0.3996  1.4059
  305OL    C115 5147   3.978   1.646   7.099 -0.3597 -0.9750  0.1283
  305OL    H15R 5148   3.918   1.604   7.180 -0.6821  0.1704  0.4963
  305OL    H15S 5149   4.067   1.583   7.112 -0.2842 -0.8153  0.3995
  305OL    C116 5150   3.896   1.638   6.973 -1.0477  0.2604 -0.1622
  305OL    H16R 5151   3.945   1.695   6.893 -0.7632  2.1844  1.3201
  305OL    H16S 5152   3.803   1.691   6.993 -0.5152  0.5834  1.5477
  305OL    C117 5153   3.861   1.499   6.921  0.2054  0.1037  0.6581
  305OL    H17R 5154   3.944   1.452   6.867 -1.9260 -3.5490  0.1903
  305OL    H17S 5155   3.779   1.503   6.849  1.2827 -0.8201 -0.6919
  305OL    C118 5156   3.807   1.386   7.007  0.3850  0.8757  0.3993
  305OL    H18R 5157   3.874   1.355   7.087  2.8163  4.4340 -0.0828
  305OL    H18S 5158   3.804   1.291   6.953 -0.8606  0.2123  1.5538
  305OL    H18T 5159   3.704   1.404   7.041  0.5397 -0.6315  1.8107
  306PA    C116 5160   2.705   2.921   6.533  0.3627 -0.2222 -0.2784
  306PA    H16R 5161   2.798   2.977   6.523 -0.5333  0.9761 -2.7829
  306PA    H16S 5162   2.655   2.932   6.436 -1.3341 -0.6187  0.5146
  306PA    H16T 5163   2.739   2.817   6.536 -1.2867 -0.9993 -3.4513
  306PA    C115 5164   2.614   2.940   6.650 -0.6029 -0.0921  0.1954
  306PA    H15R 5165   2.606   3.048   6.665  0.7641 -0.1547  1.6237
  306PA    H15S 5166   2.526   2.901   6.600 -0.7666  0.4638  0.0431
  306PA    C114 5167   2.645   2.866   6.782  0.1128  0.5055  0.7878
  306PA    H14R 5168   2.640   2.757   6.768 -1.8251  0.5738  0.6301
  306PA    H14S 5169   2.751   2.886   6.792  0.4050 -0.3719 -0.3410
  306PA    C113 5170   2.556   2.899   6.905  0.4172  0.0812 -0.2240
  306PA    H13R 5171   2.453   2.874   6.878  0.2192  2.1990 -1.7729
  306PA    H13S 5172   2.597   2.843   6.989 -0.8257  1.5777  1.4594
  306PA    C112 5173   2.550   3.044   6.948 -1.0196 -0.1745  0.2353
  306PA    H12R 5174   2.648   3.088   6.965 -1.6738  1.9169 -1.0535
  306PA    H12S 5175   2.502   3.102   6.869 -2.4303 -2.4890 -0.7156
  306PA    C111 5176   2.460   3.069   7.063 -0.1167 -0.5678 -0.5907
  306PA    H11R 5177   2.357   3.055   7.029 -1.0773  1.6467  1.1598
  306PA    H11S 5178   2.489   3.002   7.144  3.2711 -0.9060 -1.8957
  306PA    C110 5179   2.462   3.217   7.101  0.4492 -0.0093  0.0176
  306PA    H10R 5180   2.562   3.239   7.137  0.4608 -2.2793  1.5686
  306PA    H10S 5181   2.448   3.269   7.006  2.0822 -1.6157 -1.1641
  306PA     C19 5182   2.357   3.264   7.205 -0.2713 -0.0667  0.7417
  306PA     H9R 5183   2.376   3.370   7.223  0.0604  0.3770 -1.8762
  306PA     H9S 5184   2.254   3.263   7.167 -0.4682 -0.0933  1.2637
  306PA     C18 5185   2.357   3.185   7.333  0.1774 -0.2300  0.0296
  306PA     H8R 5186   2.305   3.089   7.327 -2.2100  1.0270 -0.4637
  306PA     H8S 5187   2.456   3.159   7.372  1.0468  1.8062 -0.7164
  306PA     C17 5188   2.285   3.254   7.447 -0.1671  0.4568  0.3831
  306PA     H7R 5189   2.311   3.360   7.444 -0.4163  0.5000 -0.6952
  306PA     H7S 5190   2.178   3.254   7.423  0.0254 -2.7296 -0.9262
  306PA     C16 5191   2.310   3.181   7.577 -0.0321  0.5060  0.2950
  306PA     H6R 5192   2.284   3.077   7.554 -2.7666  0.6932  2.0701
  306PA     H6S 5193   2.416   3.174   7.602 -0.3161 -0.7691  1.2987
  306PA     C15 5194   2.256   3.236   7.704  0.1445 -0.3286  0.0640
  306PA     H5R 5195   2.305   3.325   7.744 -0.4001 -1.4798  3.6284
  306PA     H5S 5196   2.156   3.278   7.691  1.0814  1.9903 -0.1764
  306PA     C14 5197   2.243   3.145   7.821 -0.2045 -0.8531 -0.4430
  306PA     H4R 5198   2.213   3.208   7.905  0.1974 -1.0476 -0.1531
  306PA     H4S 5199   2.160   3.076   7.804 -0.7980  0.1452 -1.8126
  306PA     C13 5200   2.368   3.056   7.853 -0.2167 -0.5563 -0.4806
  306PA     H3R 5201   2.344   2.958   7.811  2.4449 -1.3847 -0.2727
  306PA     H3S 5202   2.457   3.103   7.810 -1.2839  1.9514 -0.0879
  306PA     C12 5203   2.391   3.003   7.998  0.2263  0.0310  0.3176
  306PA     H2R 5204   2.298   2.963   8.038 -0.7476  0.7579 -1.1301
  306PA     H2S 5205   2.471   2.928   7.998  1.8757  1.7088  0.7971
  307PC     C11 5206   2.428   3.109   8.093  0.1616 -0.0942 -0.3255
  307PC     O12 5207   2.498   3.210   8.070 -0.1122  0.2418 -0.4162
  307PC     O11 5208   2.374   3.096   8.215  0.0443 -0.5036  0.3270
  307PC      C1 5209   2.388   3.201   8.318  1.0576 -0.1315  0.1376
  307PC      HR 5210   2.483   3.194   8.372  1.2759 -1.8785 -0.4113
  307PC      HS 5211   2.381   3.301   8.275  0.0264 -1.1471 -2.2538
  307PC      C2 5212   2.273   3.184   8.414  0.3083  0.6395 -0.5656
  307PC      HX 5213   2.290   3.260   8.491 -0.5006 -1.6068  2.0089
  307PC      C3 5214   2.289   3.042   8.484 -0.2225 -0.5164 -0.2585
  307PC      HA 5215   2.282   2.977   8.396 -1.2588  0.6267 -1.0541
  307PC      HB 5216   2.384   3.033   8.537  0.2334  0.7423 -0.8456
  307PC     O31 5217   2.181   3.020   8.582 -0.2600  0.7682  0.5769
  307PC     P31 5218   2.164   3.111   8.716  0.0817 -0.0375 -0.1244
  307PC     O32 5219   2.118   3.249   8.662 -0.1678 -0.2291  0.2115
  307PC     C31 5220   1.992   3.292   8.696  0.5583 -0.2065 -0.0350
  307PC     H1A 5221   1.916   3.270   8.621  0.2238  0.4306  0.1076
  307PC     H1B 5222   1.950   3.261   8.792  1.3866 -2.2025 -0.2747
  307PC     C32 5223   1.990   3.448   8.702 -0.2213 -0.7044 -0.0459
  307PC     H2A 5224   2.043   3.483   8.613 -0.6154 -1.0874 -0.4351
  307PC     H2B 5225   1.885   3.475   8.710 -0.4373 -1.1927 -1.0372
  307PC     N31 5226   2.068   3.510   8.816 -0.3026  0.3224  0.5730
  307PC     C33 5227   1.984   3.487   8.940 -0.2080 -0.1991  0.0881
  307PC     H3A 5228   1.973   3.380   8.959  0.7737 -0.1093  1.2849
  307PC     H3B 5229   2.043   3.536   9.018  0.1011 -0.7354  0.1947
  307PC     H3C 5230   1.886   3.530   8.920 -0.8317 -1.7333 -0.2517
  307PC     C34 5231   2.208   3.450   8.829  0.3221 -0.3213 -0.1748
  307PC     H4A 5232   2.246   3.507   8.914 -0.5883  1.0482 -0.6379
  307PC     H4B 5233   2.205   3.344   8.854 -0.5585 -0.3370 -0.3343
  307PC     H4C 5234   2.261   3.468   8.735  0.0974  2.3463  0.1160
  307PC     C35 5235   2.086   3.652   8.793 -0.0594  0.6466  0.3925
  307PC     H5A 5236   2.146   3.701   8.869  2.4761 -1.7812  0.1026
  307PC     H5B 5237   1.988   3.701   8.783 -0.0194  0.8523  0.9730
  307PC     H5C 5238   2.142   3.670   8.701 -1.3549 -3.1231 -1.3148
  307PC     O33 5239   2.057   3.044   8.797 -0.0357  0.3782 -0.3451
  307PC     O34 5240   2.301   3.123   8.771  0.7190 -0.4339  0.1126
  307PC     O21 5241   2.145   3.190   8.340  0.2074  0.8881  0.3178
  307PC     C21 5242   2.083   3.309   8.321  0.6488  0.1672  0.4726
  307PC     O22 5243   2.116   3.418   8.368  0.0836 -0.0264  0.1669
  308OL     C12 5244   1.955   3.289   8.242  0.0528  0.6380  0.4293
  308OL     H2R 5245   1.885   3.372   8.247  0.5100  1.3681 -2.9159
  308OL     H2S 5246   1.900   3.205   8.286 -0.2663 -0.4714 -1.9254
  308OL     C13 5247   1.987   3.248   8.097 -0.3256  0.0453 -0.0644
  308OL     H3R 5248   1.889   3.210   8.065  0.3092 -0.6438 -1.2481
  308OL     H3S 5249   2.057   3.165   8.095 -2.1736 -1.5690 -1.6322
  308OL     C14 5250   2.017   3.363   8.004  0.1886 -0.0340 -0.8415
  308OL     H4R 5251   1.931   3.427   7.983  0.0138  0.5678  1.4358
  308OL     H4S 5252   2.057   3.327   7.909  1.0323 -1.8643  0.1529
  308OL     C15 5253   2.138   3.447   8.055 -0.0416  0.1823 -0.1407
  308OL     H5R 5254   2.211   3.383   8.105 -0.6470  0.5587  1.2851
  308OL     H5S 5255   2.093   3.495   8.142 -2.4971 -2.5529  0.2847
  308OL     C16 5256   2.189   3.547   7.964 -0.0762  0.5884 -0.6926
  308OL     H6R 5257   2.106   3.614   7.940  0.5351  2.2220  1.4184
  308OL     H6S 5258   2.224   3.494   7.876  0.1165 -0.2642 -0.1120
  308OL     C17 5259   2.310   3.621   8.026  0.6471  0.2965  0.5178
  308OL     H7R 5260   2.394   3.553   8.033 -0.6169 -1.2665  1.0563
  308OL     H7S 5261   2.283   3.673   8.118 -0.0480  2.0690 -0.6322
  308OL     C18 5262   2.369   3.734   7.940  0.0997  0.3519 -0.2086
  308OL     H8R 5263   2.441   3.792   7.998  1.3656  0.7650 -2.1255
  308OL     H8S 5264   2.298   3.813   7.914  0.7628  1.3155  0.8053
  308OL     C19 5265   2.425   3.683   7.811  0.0812  0.8116  0.2661
  308OL     H9R 5266   2.527   3.646   7.818 -1.1909 -3.0626  0.5809
  308OL    C110 5267   2.374   3.692   7.695  0.0029  0.3008  0.5639
  308OL    H10R 5268   2.424   3.666   7.602 -0.7247  2.2795 -0.4276
  308OL    C111 5269   2.238   3.745   7.672 -0.0046  0.3517  0.1612
  308OL    H11R 5270   2.248   3.852   7.692  0.3943  0.4793 -0.6775
  308OL    H11S 5271   2.158   3.715   7.740 -0.2097 -0.5080 -0.4339
  308OL    C112 5272   2.189   3.707   7.535  0.0739 -1.1732  0.0576
  308OL    H12R 5273   2.082   3.728   7.531  0.6853  2.2021 -1.4827
  308OL    H12S 5274   2.194   3.601   7.509 -0.1552 -1.7880  2.3007
  308OL    C113 5275   2.260   3.790   7.426  0.1000 -0.1065 -0.0858
  308OL    H13R 5276   2.369   3.780   7.435  0.1015  0.7979  1.3765
  308OL    H13S 5277   2.240   3.895   7.451  1.5729 -0.1213  1.3283
  308OL    C114 5278   2.208   3.765   7.286  0.4546 -0.0597 -0.4990
  308OL    H14R 5279   2.100   3.769   7.269  0.5287 -0.7132 -1.2019
  308OL    H14S 5280   2.249   3.665   7.268  1.1007 -0.6720  3.5797
  308OL    C115 5281   2.271   3.857   7.186 -0.6655 -0.1833  0.3007
  308OL    H15R 5282   2.376   3.883   7.204 -0.6601 -0.3371  0.4915
  308OL    H15S 5283   2.233   3.959   7.190 -0.4574  0.0238 -1.7868
  308OL    C116 5284   2.247   3.816   7.042 -0.3281  0.4438  0.2981
  308OL    H16R 5285   2.155   3.758   7.030  1.5242 -3.5172  2.9361
  308OL    H16S 5286   2.308   3.732   7.010 -1.6194  0.1234 -1.4269
  308OL    C117 5287   2.264   3.922   6.934 -0.1085 -0.4637 -0.8826
  308OL    H17R 5288   2.372   3.921   6.921  0.0985 -0.4233  0.6653
  308OL    H17S 5289   2.231   4.020   6.969  0.6425 -0.2674 -0.7158
  308OL    C118 5290   2.193   3.883   6.805  0.1036 -0.0009  0.2480
  308OL    H18R 5291   2.087   3.863   6.821  0.0920 -1.7714 -1.6379
  308OL    H18S 5292   2.233   3.795   6.755  1.4430  0.1868  0.9325
  308OL    H18T 5293   2.208   3.953   6.722  1.2359 -0.3151  0.1680
  309PA    C116 5294   4.012   5.852   7.050  0.0529 -0.4572  0.0430
  309PA    H16R 5295   4.039   5.915   6.965  0.9384 -2.3822 -1.1700
  309PA    H16S 5296   3.930   5.783   7.027  0.3653 -0.5548 -0.8059
  309PA    H16T 5297   4.100   5.791   7.071  0.1894  0.1627  1.4358
  309PA    C115 5298   3.980   5.944   7.169  0.8820  0.3422  0.6051
  309PA    H15R 5299   4.065   6.007   7.195  0.5125  0.8247  0.6455
  309PA    H15S 5300   3.914   6.025   7.137 -0.0535 -0.7372 -0.3194
  309PA    C114 5301   3.933   5.867   7.294 -0.0988  0.3117  0.7858
  309PA    H14R 5302   3.884   5.776   7.259 -0.2447  0.3303  0.9412
  309PA    H14S 5303   4.027   5.840   7.344  0.3883  0.4697 -0.0147
  309PA    C113 5304   3.841   5.942   7.391 -0.6505 -0.2067  0.3786
  309PA    H13R 5305   3.882   6.043   7.401 -0.5329 -0.1761 -0.3853
  309PA    H13S 5306   3.746   5.963   7.340  1.0339  1.3359 -2.3357
  309PA    C112 5307   3.827   5.872   7.532 -0.8100 -0.0461  0.1604
  309PA    H12R 5308   3.771   5.945   7.591 -1.6636 -0.3955 -0.2143
  309PA    H12S 5309   3.778   5.775   7.528  0.6568 -0.9173  1.6413
  309PA    C111 5310   3.966   5.842   7.605  0.8157  0.1807 -0.5529
  309PA    H11R 5311   4.000   5.748   7.561 -0.2669 -0.8282  0.7035
  309PA    H11S 5312   4.038   5.921   7.583 -0.1019  1.0398 -0.5344
  309PA    C110 5313   3.953   5.831   7.759  0.1070 -0.3325  0.0411
  309PA    H10R 5314   4.055   5.827   7.797  0.0073  0.3813  0.4070
  309PA    H10S 5315   3.903   5.918   7.801  0.3308 -0.9558  1.6699
  309PA     C19 5316   3.888   5.700   7.815 -0.4455 -0.1663 -0.1565
  309PA     H9R 5317   3.783   5.687   7.789 -0.5690  1.1493 -0.3856
  309PA     H9S 5318   3.942   5.610   7.784  1.4147 -0.2600  2.9854
  309PA     C18 5319   3.902   5.691   7.967 -0.2934  0.0166 -0.1519
  309PA     H8R 5320   4.001   5.698   8.012 -0.5151  1.3230  0.1673
  309PA     H8S 5321   3.863   5.783   8.010  1.1697  1.2028 -1.2781
  309PA     C17 5322   3.819   5.576   8.023  0.0278 -0.1813  0.3644
  309PA     H7R 5323   3.714   5.583   7.994  0.7656 -0.0941 -2.5841
  309PA     H7S 5324   3.847   5.486   7.968  0.4329  0.2932 -0.2186
  309PA     C16 5325   3.843   5.555   8.175 -0.4698  0.2106  0.4718
  309PA     H6R 5326   3.947   5.524   8.184 -0.5840 -1.2066 -2.2011
  309PA     H6S 5327   3.840   5.652   8.225  2.5415 -0.5022  2.2664
  309PA     C15 5328   3.740   5.456   8.234  0.0469 -0.6875  0.0381
  309PA     H5R 5329   3.640   5.500   8.238  0.4970  0.3296  3.8377
  309PA     H5S 5330   3.734   5.363   8.177  2.7323 -0.4148 -0.8145
  309PA     C14 5331   3.761   5.396   8.372 -0.5586  0.1886  0.3297
  309PA     H4R 5332   3.672   5.336   8.388 -0.9422 -0.0706 -2.3715
  309PA     H4S 5333   3.840   5.321   8.369  0.1267  0.9156 -2.2463
  309PA     C13 5334   3.782   5.491   8.481  0.2521 -0.3455 -0.5925
  309PA     H3R 5335   3.794   5.593   8.444  1.9975 -1.4778 -3.5404
  309PA     H3S 5336   3.693   5.481   8.544 -1.3389  2.3207 -2.2377
  309PA     C12 5337   3.908   5.461   8.564  0.1693  0.6384  0.6950
  309PA     H2R 5338   3.895   5.358   8.598 -0.9413  0.7373  0.6041
  309PA     H2S 5339   4.005   5.457   8.514 -0.1595 -1.8012  0.0935
  310PC     C11 5340   3.922   5.552   8.680  0.2943 -0.5858  0.0879
  310PC     O12 5341   4.031   5.586   8.728  0.5696  0.0632  0.5456
  310PC     O11 5342   3.801   5.596   8.727 -0.0569 -0.2009  0.1702
  310PC      C1 5343   3.793   5.690   8.837  0.3299  0.5153  0.0854
  310PC      HR 5344   3.690   5.704   8.868 -0.3996  2.0275 -2.6670
  310PC      HS 5345   3.858   5.646   8.913 -0.0743  0.2119  0.2583
  310PC      C2 5346   3.861   5.824   8.805  0.9497 -0.2257 -0.1207
  310PC      HX 5347   3.959   5.801   8.761  1.1435  0.9161 -0.3292
  310PC      C3 5348   3.872   5.909   8.925 -0.1634 -0.0937  0.0544
  310PC      HA 5349   3.930   5.848   8.994 -0.9200 -0.8516  0.0492
  310PC      HB 5350   3.904   6.010   8.897 -2.6488  0.9402  0.6521
  310PC     O31 5351   3.743   5.930   8.978 -0.5402 -0.2862  0.8800
  310PC     P31 5352   3.715   5.998   9.113  0.2797  0.1106  0.0182
  310PC     O32 5353   3.675   5.893   9.222 -0.2026  0.4929 -0.2286
  310PC     C31 5354   3.768   5.778   9.238 -0.0509 -0.2918  0.7806
  310PC     H1A 5355   3.772   5.726   9.142  0.1689 -0.9849  1.1608
  310PC     H1B 5356   3.866   5.812   9.274 -0.4382  0.1000  1.4845
  310PC     C32 5357   3.720   5.693   9.351  0.0433  0.7920 -0.5797
  310PC     H2A 5358   3.731   5.751   9.443  2.5120 -1.3730  0.6537
  310PC     H2B 5359   3.617   5.662   9.335 -0.9937  3.5997  0.0919
  310PC     N31 5360   3.798   5.570   9.392 -0.2952  0.1399  0.4194
  310PC     C33 5361   3.810   5.471   9.279  0.0946  0.2342 -0.4045
  310PC     H3A 5362   3.837   5.381   9.334  1.2416  0.6672 -0.2262
  310PC     H3B 5363   3.716   5.468   9.224 -0.1122  0.7376 -0.0935
  310PC     H3C 5364   3.890   5.499   9.210  0.5066  1.3653  0.4962
  310PC     C34 5365   3.932   5.612   9.450  0.0843  0.4185  0.0125
  310PC     H4A 5366   3.911   5.666   9.542  1.1090  1.4147 -0.3163
  310PC     H4B 5367   3.984   5.521   9.480  1.0401  0.2153 -2.0779
  310PC     H4C 5368   3.990   5.670   9.378 -1.5480  0.6421 -1.1934
  310PC     C35 5369   3.717   5.504   9.504  0.0078  0.5229 -0.0517
  310PC     H5A 5370   3.753   5.402   9.519 -0.6488 -0.0739 -2.2236
  310PC     H5B 5371   3.611   5.502   9.477  0.3611  2.0069 -1.7140
  310PC     H5C 5372   3.728   5.565   9.594 -1.8257  1.9787 -0.7423
  310PC     O33 5373   3.842   6.056   9.154 -0.4136  0.4190 -0.1228
  310PC     O34 5374   3.596   6.089   9.106  0.0837  0.5783 -0.2855
  310PC     O21 5375   3.789   5.899   8.704  0.0449  0.2694 -0.4007
  310PC     C21 5376   3.821   5.885   8.578  0.3731  0.2594  0.0711
  310PC     O22 5377   3.910   5.807   8.552  0.1189 -0.0456 -0.0149
  311OL     C12 5378   3.752   5.985   8.494  0.4284 -1.0536  0.8639
  311OL     H2R 5379   3.799   6.082   8.509  3.2149 -2.3030  0.6610
  311OL     H2S 5380   3.652   6.006   8.534  0.5984  2.1193 -0.0990
  311OL     C13 5381   3.734   5.953   8.348  0.1499  0.5339  0.1582
  311OL     H3R 5382   3.656   5.877   8.345 -2.3261  2.8792  0.7646
  311OL     H3S 5383   3.825   5.902   8.317  0.0676 -0.9950  2.2006
  311OL     C14 5384   3.715   6.074   8.257  0.1906 -0.0192  0.3307
  311OL     H4R 5385   3.780   6.153   8.296  0.1183  0.8273 -1.1726
  311OL     H4S 5386   3.617   6.115   8.284  0.4844  1.0067 -0.1372
  311OL     C15 5387   3.727   6.050   8.109  0.1796  0.0827 -0.2433
  311OL     H5R 5388   3.668   5.963   8.078 -0.1525 -1.5635  4.1906
  311OL     H5S 5389   3.832   6.036   8.084  0.1672 -1.2992  0.3555
  311OL     C16 5390   3.677   6.176   8.033 -0.3909  0.1096  0.3383
  311OL     H6R 5391   3.730   6.261   8.077 -0.2835  0.0366  0.3521
  311OL     H6S 5392   3.572   6.194   8.057 -0.7668  2.5363 -2.5751
  311OL     C17 5393   3.708   6.170   7.888 -0.4882 -0.0484 -0.1673
  311OL     H7R 5394   3.811   6.137   7.874 -0.4535 -0.4213  0.8651
  311OL     H7S 5395   3.710   6.270   7.844  2.0082  0.2411  0.4372
  311OL     C18 5396   3.615   6.098   7.799  0.7716  0.8046  0.2289
  311OL     H8R 5397   3.670   6.115   7.706  0.9559  0.8232  0.3408
  311OL     H8S 5398   3.518   6.147   7.785  0.6288  0.8385  1.2779
  311OL     C19 5399   3.607   5.949   7.828  0.1395  0.4484 -0.2337
  311OL     H9R 5400   3.702   5.900   7.844 -0.1810 -0.0456  0.1998
  311OL    C110 5401   3.493   5.881   7.821  0.0966  0.6066 -0.5452
  311OL    H10R 5402   3.507   5.774   7.833  0.1806  0.4616 -1.7949
  311OL    C111 5403   3.358   5.922   7.768  0.1523  0.2344 -0.1028
  311OL    H11R 5404   3.335   6.028   7.786  0.3015  0.1285  0.7530
  311OL    H11S 5405   3.279   5.874   7.827 -1.1358  0.3085 -1.6879
  311OL    C112 5406   3.321   5.871   7.633  0.1245 -0.4035 -0.6926
  311OL    H12R 5407   3.393   5.909   7.561  0.1461  0.8306 -0.0488
  311OL    H12S 5408   3.226   5.905   7.592 -0.0494  1.0268  0.8056
  311OL    C113 5409   3.310   5.720   7.615 -0.2465  0.3466  0.0197
  311OL    H13R 5410   3.212   5.680   7.592 -0.6073 -0.4428  2.6319
  311OL    H13S 5411   3.314   5.686   7.718 -1.2615  1.9983  0.6368
  311OL    C114 5412   3.433   5.660   7.534  0.2881  0.3526 -0.7779
  311OL    H14R 5413   3.516   5.728   7.513 -0.6694  1.7047 -0.2987
  311OL    H14S 5414   3.388   5.625   7.441 -0.0669 -1.8212  0.1524
  311OL    C115 5415   3.493   5.542   7.599 -0.3493  1.1200  0.4044
  311OL    H15R 5416   3.420   5.471   7.637 -1.8714  1.1381 -2.2654
  311OL    H15S 5417   3.554   5.583   7.680  1.9993 -0.7226 -0.3273
  311OL    C116 5418   3.594   5.472   7.495  0.7819  0.0253 -0.6459
  311OL    H16R 5419   3.656   5.556   7.464 -1.0094  1.3763 -0.7275
  311OL    H16S 5420   3.545   5.439   7.402 -1.2852 -0.2414  0.4855
  311OL    C117 5421   3.669   5.346   7.544  0.3129 -0.2077 -0.4327
  311OL    H17R 5422   3.721   5.309   7.456  1.8043 -0.1900  0.4028
  311OL    H17S 5423   3.599   5.266   7.570  0.9820 -0.1233  1.8052
  311OL    C118 5424   3.771   5.379   7.651  1.1387 -0.4064 -0.0913
  311OL    H18R 5425   3.797   5.485   7.652 -1.9944  0.4449 -0.0254
  311OL    H18S 5426   3.857   5.311   7.647  1.5612 -0.0931  2.4783
  311OL    H18T 5427   3.725   5.356   7.747 -0.2161 -1.4337 -0.9383
  312PA    C116 5428   4.983   6.389   6.918 -0.2711  0.4911  0.3351
  312PA    H16R 5429   4.922   6.339   6.842 -1.3677 -1.2569  2.2571
  312PA    H16S 5430   5.080   6.339   6.924 -0.2340  0.6686  1.3773
  312PA    H16T 5431   5.008   6.491   6.889 -0.8228  0.0877 -1.8109
  312PA    C115 5432   4.919   6.375   7.052 -0.2726  0.2991  0.8383
  312PA    H15R 5433   4.826   6.433   7.052  0.0087  0.7882  2.6101
  312PA    H15S 5434   4.891   6.269   7.054  3.5283 -0.9182 -0.9740
  312PA    C114 5435   4.997   6.406   7.179  0.9627 -0.3975  0.0179
  312PA    H14R 5436   5.065   6.325   7.205 -1.9256 -3.0501  0.0140
  312PA    H14S 5437   5.049   6.501   7.166 -0.6129  0.4883 -0.0646
  312PA    C113 5438   4.918   6.423   7.309  0.2149  0.0501  0.0549
  312PA    H13R 5439   4.847   6.503   7.289 -1.5672 -1.1583  1.1962
  312PA    H13S 5440   4.835   6.352   7.313 -2.4115  2.7334 -1.9650
  312PA    C112 5441   4.994   6.464   7.436 -0.1388  0.1759  0.0564
  312PA    H12R 5442   5.035   6.566   7.432  0.9580 -0.2351  0.5710
  312PA    H12S 5443   4.921   6.458   7.516  0.4211 -1.4073  0.4857
  312PA    C111 5444   5.104   6.375   7.501  0.3765  0.0594 -0.5203
  312PA    H11R 5445   5.076   6.271   7.482  0.7520  0.1505 -1.6217
  312PA    H11S 5446   5.202   6.379   7.453  0.9643  0.6219  0.6843
  312PA    C110 5447   5.133   6.414   7.644  0.1643 -0.2352 -0.3079
  312PA    H10R 5448   5.229   6.366   7.663  0.2006  0.0944  0.3746
  312PA    H10S 5449   5.145   6.523   7.649  1.4739 -0.3641 -0.2975
  312PA     C19 5450   5.030   6.371   7.746 -0.0351  0.4499 -0.0310
  312PA     H9R 5451   4.928   6.409   7.742  0.0878  1.1593  2.2586
  312PA     H9S 5452   5.030   6.262   7.752 -1.5760  0.2980 -1.9411
  312PA     C18 5453   5.068   6.418   7.891 -0.2833  0.5013 -0.2727
  312PA     H8R 5454   5.176   6.423   7.903 -0.3279  2.6617 -0.2299
  312PA     H8S 5455   5.059   6.527   7.900  2.8529  0.7605  0.9809
  312PA     C17 5456   4.999   6.347   8.014  0.3180 -0.2699  0.6547
  312PA     H7R 5457   4.892   6.367   8.003 -0.0595 -2.7656 -0.9235
  312PA     H7S 5458   5.025   6.243   7.994 -0.2260 -0.2902  0.0379
  312PA     C16 5459   5.054   6.386   8.146 -0.7359 -0.3285 -0.3388
  312PA     H6R 5460   5.163   6.380   8.144 -0.7187 -0.1923 -0.0297
  312PA     H6S 5461   5.028   6.488   8.177 -2.0279 -0.2861 -1.4591
  312PA     C15 5462   5.000   6.303   8.266  0.8682  0.0804 -0.5425
  312PA     H5R 5463   4.892   6.312   8.280  0.8688  0.0858 -0.5419
  312PA     H5S 5464   5.006   6.198   8.238 -1.0104  0.1873 -1.4702
  312PA     C14 5465   5.065   6.349   8.400 -0.2276 -0.0380  0.5494
  312PA     H4R 5466   5.173   6.338   8.387 -0.3806  0.7509 -1.9173
  312PA     H4S 5467   5.054   6.458   8.405  2.3769  0.3876 -0.8211
  312PA     C13 5468   5.005   6.285   8.520 -0.0040  0.3467 -0.5099
  312PA     H3R 5469   5.030   6.336   8.613 -1.3179  1.1633 -0.5814
  312PA     H3S 5470   4.898   6.305   8.522  0.2631  1.9376 -0.7838
  312PA     C12 5471   5.030   6.132   8.542  0.2721 -0.3642  0.2046
  312PA     H2R 5472   4.983   6.069   8.466 -0.1604 -0.3721  0.4775
  312PA     H2S 5473   5.136   6.106   8.537  0.2764 -0.7678  1.9145
  313PC     C11 5474   4.978   6.085   8.671 -0.0569 -0.6602  0.1188
  313PC     O12 5475   5.053   6.045   8.760  0.6756 -0.0393 -0.1124
  313PC     O11 5476   4.842   6.085   8.676 -0.8269  0.0962  0.3441
  313PC      C1 5477   4.775   6.024   8.789 -0.0120 -0.0589 -0.6798
  313PC      HR 5478   4.671   6.011   8.760 -0.5425  1.0184  0.6268
  313PC      HS 5479   4.813   5.922   8.799  0.0437 -0.0237 -0.5248
  313PC      C2 5480   4.789   6.106   8.929  0.1500 -0.0720 -0.1893
  313PC      HX 5481   4.887   6.135   8.967 -0.3758 -0.7161  1.7339
  313PC      C3 5482   4.713   6.034   9.037  0.3062 -0.4968  0.2290
  313PC      HA 5483   4.606   6.050   9.022  0.8793  3.0204 -1.1324
  313PC      HB 5484   4.737   5.928   9.023 -0.2673 -0.8172  1.5213
  313PC     O31 5485   4.763   6.069   9.165  0.1068  0.1465  0.2431
  313PC     P31 5486   4.742   5.982   9.291 -0.0394  0.0854  0.3890
  313PC     O32 5487   4.870   5.904   9.297 -0.4932  0.0503  0.0076
  313PC     C31 5488   4.900   5.789   9.222 -0.0912 -0.0988 -0.5098
  313PC     H1A 5489   4.846   5.704   9.266 -1.1301  0.7667 -0.0528
  313PC     H1B 5490   4.880   5.800   9.115  0.4395 -0.3608 -0.6406
  313PC     C32 5491   5.054   5.772   9.238 -0.0635 -0.0656 -0.4946
  313PC     H2A 5492   5.074   5.686   9.173 -1.4857  0.7631 -2.1196
  313PC     H2B 5493   5.102   5.863   9.202 -0.8884  0.7597  0.4167
  313PC     N31 5494   5.119   5.753   9.368  0.0620  0.0946 -0.9035
  313PC     C33 5495   5.064   5.630   9.436  0.2954  0.5906 -0.0550
  313PC     H3A 5496   5.124   5.624   9.527  0.2625  1.0434  0.0008
  313PC     H3B 5497   4.961   5.647   9.467 -0.2616 -4.1835  1.4722
  313PC     H3C 5498   5.078   5.541   9.375 -0.3363 -1.0449  2.0668
  313PC     C34 5499   5.265   5.735   9.341 -0.2075  0.5226 -0.2928
  313PC     H4A 5500   5.304   5.832   9.312  0.8776  0.3952  0.7003
  313PC     H4B 5501   5.306   5.706   9.438  0.5429  3.5690  0.3800
  313PC     H4C 5502   5.277   5.659   9.263  2.7344  0.9216 -0.3175
  313PC     C35 5503   5.112   5.868   9.463  0.1101  0.4583  0.0290
  313PC     H5A 5504   5.014   5.901   9.497 -0.6008  1.2817 -2.5644
  313PC     H5B 5505   5.165   5.956   9.426 -1.0389  1.8721  1.6242
  313PC     H5C 5506   5.170   5.836   9.550  1.7894  3.3145  0.0971
  313PC     O33 5507   4.740   6.066   9.413  0.0712  0.3774 -0.3519
  313PC     O34 5508   4.629   5.886   9.270 -0.1538  0.4826  0.0734
  313PC     O21 5509   4.715   6.228   8.903 -0.4109 -0.1294 -0.0074
  313PC     C21 5510   4.774   6.339   8.871 -0.4375 -0.0805 -0.4659
  313PC     O22 5511   4.897   6.357   8.855  0.2135  0.0922 -0.5090
  314OL     C12 5512   4.674   6.450   8.849  0.0179 -0.9242  0.0052
  314OL     H2R 5513   4.712   6.551   8.832  1.4047 -1.6682 -1.5978
  314OL     H2S 5514   4.599   6.466   8.928 -0.9242 -0.5139 -0.9461
  314OL     C13 5515   4.584   6.421   8.733  0.0846 -0.3414  0.4939
  314OL     H3R 5516   4.500   6.490   8.741 -0.6290 -1.4113  3.1538
  314OL     H3S 5517   4.543   6.320   8.735  0.0133 -0.3635 -1.0470
  314OL     C14 5518   4.634   6.428   8.593 -0.0080 -0.6407 -0.7230
  314OL     H4R 5519   4.722   6.365   8.591  0.5258 -0.0305  1.3759
  314OL     H4S 5520   4.660   6.533   8.576  2.1793 -1.0656 -0.2812
  314OL     C15 5521   4.536   6.405   8.487 -0.3592 -0.5253 -0.2797
  314OL     H5R 5522   4.467   6.488   8.500 -0.0036 -0.4634  1.3596
  314OL     H5S 5523   4.479   6.312   8.495 -4.4371  1.7450 -0.0415
  314OL     C16 5524   4.602   6.396   8.345  0.0608 -0.5309 -0.5907
  314OL     H6R 5525   4.665   6.308   8.331  2.1403  0.2398  2.8757
  314OL     H6S 5526   4.664   6.485   8.329 -0.5989  0.6443  2.7036
  314OL     C17 5527   4.499   6.406   8.232 -0.5867 -0.3010  0.2718
  314OL     H7R 5528   4.448   6.501   8.244  0.0804  0.2405 -0.9440
  314OL     H7S 5529   4.420   6.331   8.237 -0.4083 -0.5810 -0.7447
  314OL     C18 5530   4.552   6.390   8.088  0.2604 -0.3594  0.1452
  314OL     H8R 5531   4.592   6.290   8.070  1.6200  0.3033 -0.6992
  314OL     H8S 5532   4.646   6.443   8.074  0.9533 -1.2562  1.1953
  314OL     C19 5533   4.459   6.428   7.978  0.1027 -0.0546  0.0723
  314OL     H9R 5534   4.392   6.510   8.004  0.5047  0.6383 -1.0145
  314OL    C110 5535   4.446   6.364   7.863  0.0784  1.0793  0.5363
  314OL    H10R 5536   4.373   6.395   7.789  2.6705  1.0648 -2.2444
  314OL    C111 5537   4.517   6.252   7.807 -0.2306  0.4264  0.5100
  314OL    H11R 5538   4.461   6.176   7.752  0.4450  1.1926 -1.2976
  314OL    H11S 5539   4.549   6.198   7.897  0.0269  0.8433  0.6696
  314OL    C112 5540   4.636   6.313   7.728  1.0010  0.3563  0.0429
  314OL    H12R 5541   4.712   6.235   7.725  0.1965 -0.5372  1.3945
  314OL    H12S 5542   4.676   6.388   7.796  1.1293  0.5928 -0.2932
  314OL    C113 5543   4.613   6.387   7.600  0.5258 -0.0849  0.3595
  314OL    H13R 5544   4.710   6.392   7.551  0.5231  1.1789  0.4356
  314OL    H13S 5545   4.589   6.492   7.619 -0.4055 -0.6822  2.8932
  314OL    C114 5546   4.504   6.324   7.503 -0.0105  0.0836 -0.1639
  314OL    H14R 5547   4.403   6.333   7.543  0.8403 -0.3584  2.2918
  314OL    H14S 5548   4.513   6.216   7.496 -1.8223 -0.0346 -1.3386
  314OL    C115 5549   4.503   6.397   7.367  0.2730 -0.0427 -0.5394
  314OL    H15R 5550   4.602   6.432   7.338 -0.1175  1.3979 -0.2195
  314OL    H15S 5551   4.448   6.491   7.374  2.5980  1.2850  1.0126
  314OL    C116 5552   4.465   6.314   7.245 -0.1445  0.0077 -0.5028
  314OL    H16R 5553   4.357   6.299   7.242  0.1121 -1.9519 -0.8517
  314OL    H16S 5554   4.504   6.214   7.262  3.0946  1.5742  3.2185
  314OL    C117 5555   4.499   6.378   7.105  0.2295 -0.6782  0.2543
  314OL    H17R 5556   4.564   6.305   7.057  0.0048 -0.9616  0.3760
  314OL    H17S 5557   4.553   6.472   7.110 -2.2520  1.1371 -2.9456
  314OL    C118 5558   4.377   6.412   7.020 -0.7268 -0.3520 -0.0951
  314OL    H18R 5559   4.392   6.443   6.916  0.0565  3.3335  0.9942
  314OL    H18S 5560   4.331   6.495   7.073 -0.2920  0.3763 -0.8183
  314OL    H18T 5561   4.303   6.332   7.018 -1.0278 -0.1013  0.7828
  315PA    C116 5562   6.191   4.270   5.765  0.6653  0.3159 -0.2581
  315PA    H16R 5563   6.113   4.343   5.744  1.1262  0.1967 -2.6008
  315PA    H16S 5564   6.144   4.184   5.815  0.9656 -1.1101 -2.3289
  315PA    H16T 5565   6.251   4.242   5.679  0.3147 -2.8413  0.3985
  315PA    C115 5566   6.282   4.347   5.872 -0.1906  0.1194  0.2130
  315PA    H15R 5567   6.373   4.289   5.884  0.5519  1.2736  0.2694
  315PA    H15S 5568   6.317   4.443   5.834 -0.3616  0.5190  1.0387
  315PA    C114 5569   6.210   4.374   6.007 -0.0197  0.5925  0.3178
  315PA    H14R 5570   6.142   4.459   5.997 -0.0615  0.4375 -0.8769
  315PA    H14S 5571   6.150   4.288   6.039  0.7890  0.2097  0.8384
  315PA    C113 5572   6.297   4.408   6.122  0.3503 -0.5860 -0.4467
  315PA    H13R 5573   6.329   4.313   6.165  1.6337 -0.9515 -2.1067
  315PA    H13S 5574   6.384   4.463   6.087 -0.0582 -0.1437 -0.7874
  315PA    C112 5575   6.228   4.493   6.225 -0.8648 -0.3927  0.6865
  315PA    H12R 5576   6.187   4.583   6.178  0.2219 -0.1464  0.1621
  315PA    H12S 5577   6.141   4.446   6.272 -1.0839  0.2623  0.9587
  315PA    C111 5578   6.324   4.548   6.328 -0.2438  0.2239 -0.3483
  315PA    H11R 5579   6.390   4.466   6.359 -0.3934 -0.4494 -1.7245
  315PA    H11S 5580   6.395   4.616   6.280 -2.4239  2.1828 -0.9692
  315PA    C110 5581   6.259   4.610   6.453  0.2032  0.1121  0.9008
  315PA    H10R 5582   6.185   4.678   6.410 -1.2755 -0.0008  3.1280
  315PA    H10S 5583   6.203   4.529   6.499  0.6466 -0.7401 -0.0162
  315PA     C19 5584   6.360   4.688   6.542  0.1057  0.0327  0.0229
  315PA     H9R 5585   6.427   4.616   6.590 -2.4087 -2.6680 -0.2278
  315PA     H9S 5586   6.421   4.753   6.480 -2.7187  1.3785 -1.5288
  315PA     C18 5587   6.306   4.778   6.651  0.1959  0.2581  0.3381
  315PA     H8R 5588   6.242   4.843   6.591  1.3502  0.8043 -0.3524
  315PA     H8S 5589   6.250   4.717   6.722 -0.8392  1.3963  0.5219
  315PA     C17 5590   6.399   4.867   6.719  0.1190  0.0247  0.4180
  315PA     H7R 5591   6.471   4.800   6.767  0.4801  1.8550  2.6389
  315PA     H7S 5592   6.458   4.934   6.657  0.5822  0.0926  0.9200
  315PA     C16 5593   6.333   4.964   6.816  0.9726  0.2182 -0.1895
  315PA     H6R 5594   6.274   5.043   6.768  0.8445  0.4647  0.3659
  315PA     H6S 5595   6.253   4.915   6.872  1.1290 -0.3543 -0.4636
  315PA     C15 5596   6.422   5.044   6.911 -0.2256  0.5946 -0.0788
  315PA     H5R 5597   6.476   4.977   6.978  1.4658  0.0965 -1.8604
  315PA     H5S 5598   6.516   5.071   6.862  0.7284 -2.1359  0.0912
  315PA     C14 5599   6.348   5.145   6.994  0.3602 -0.9575  0.1082
  315PA     H4R 5600   6.294   5.218   6.933 -1.6726 -1.2584  1.4349
  315PA     H4S 5601   6.264   5.093   7.042  0.3786 -1.0387  0.0527
  315PA     C13 5602   6.431   5.209   7.096  0.4952 -0.1516 -0.1292
  315PA     H3R 5603   6.499   5.134   7.136  1.0163  0.5681  0.3563
  315PA     H3S 5604   6.512   5.269   7.053  0.5794 -0.4058 -0.3300
  315PA     C12 5605   6.358   5.296   7.201 -0.0741  0.1683  0.6932
  315PA     H2R 5606   6.316   5.378   7.144 -0.1347  0.5764  1.3177
  315PA     H2S 5607   6.274   5.246   7.250 -0.6744 -0.1436 -0.6089
  316PC     C11 5608   6.453   5.343   7.300  0.4459 -0.3253  0.5366
  316PC     O12 5609   6.455   5.461   7.340 -0.5435 -0.2810  0.6429
  316PC     O11 5610   6.527   5.243   7.351  0.8966  0.3397  0.2935
  316PC      C1 5611   6.610   5.274   7.464 -0.2335 -0.2553 -0.4222
  316PC      HR 5612   6.693   5.330   7.419 -0.1138 -1.0378 -1.2032
  316PC      HS 5613   6.557   5.332   7.540  2.9482 -0.7007  2.4016
  316PC      C2 5614   6.664   5.152   7.538 -0.7954 -0.1928 -0.9260
  316PC      HX 5615   6.581   5.088   7.568 -1.5435  1.5270  0.8725
  316PC      C3 5616   6.747   5.190   7.664  0.2933  0.4480  0.1490
  316PC      HA 5617   6.809   5.110   7.705  0.8393  1.5385  1.5024
  316PC      HB 5618   6.814   5.275   7.645  0.6330 -0.3855 -3.0551
  316PC     O31 5619   6.655   5.226   7.766  0.1316 -0.6556  0.2261
  316PC     P31 5620   6.688   5.239   7.923  0.4501  0.2178  0.3221
  316PC     O32 5621   6.742   5.099   7.954 -0.0663 -0.1280 -0.0301
  316PC     C31 5622   6.653   4.993   7.957 -0.0190 -0.1904  0.2054
  316PC     H1A 5623   6.559   5.022   8.005  0.0413  1.1193 -0.4129
  316PC     H1B 5624   6.640   4.953   7.856 -1.1084 -0.0561  0.2758
  316PC     C32 5625   6.709   4.869   8.033  0.2311  0.2950 -0.6237
  316PC     H2A 5626   6.794   4.832   7.976  2.3832  0.2715  2.4109
  316PC     H2B 5627   6.737   4.898   8.134  0.0948 -0.8429 -0.2500
  316PC     N31 5628   6.607   4.762   8.052  0.3323  0.7080  1.0187
  316PC     C33 5629   6.510   4.810   8.158 -0.9268 -0.0430  1.0458
  316PC     H3A 5630   6.445   4.886   8.115 -0.7412 -0.4615 -0.0073
  316PC     H3B 5631   6.460   4.721   8.196  1.5354 -1.8873  0.3078
  316PC     H3C 5632   6.566   4.858   8.237 -0.5512  3.2510 -1.0305
  316PC     C34 5633   6.549   4.705   7.922  0.1834 -0.3089 -0.0127
  316PC     H4A 5634   6.528   4.785   7.851  1.2092  0.0674  0.0841
  316PC     H4B 5635   6.624   4.639   7.878  0.2328 -0.8169  0.8067
  316PC     H4C 5636   6.462   4.647   7.952 -0.0993  1.3116  2.6590
  316PC     C35 5637   6.693   4.655   8.121  0.3167 -0.3314 -0.1978
  316PC     H5A 5638   6.790   4.649   8.072 -0.9769  0.8003 -3.1417
  316PC     H5B 5639   6.652   4.554   8.116 -1.4299  0.4000 -3.5739
  316PC     H5C 5640   6.701   4.681   8.227 -1.2096  0.5066 -0.2528
  316PC     O33 5641   6.804   5.329   7.941  0.7520  0.6681 -0.2148
  316PC     O34 5642   6.559   5.260   7.992 -0.4849 -0.1679  0.3499
  316PC     O21 5643   6.749   5.078   7.443 -0.1932  0.0218  0.1469
  316PC     C21 5644   6.782   4.952   7.474  0.2707  0.6007 -0.3767
  316PC     O22 5645   6.753   4.891   7.578  0.0799 -0.0089  0.1047
  317OL     C12 5646   6.859   4.884   7.361 -0.0304 -0.7558 -0.5246
  317OL     H2R 5647   6.940   4.820   7.397 -0.0338 -0.0590  0.7810
  317OL     H2S 5648   6.903   4.969   7.309  0.1385  0.3123  1.2890
  317OL     C13 5649   6.760   4.821   7.268 -0.0665  0.5051  0.1922
  317OL     H3R 5650   6.667   4.877   7.254  0.7616  1.2828 -2.9086
  317OL     H3S 5651   6.723   4.722   7.297  1.3549 -0.0594  0.1470
  317OL     C14 5652   6.829   4.790   7.137  0.8646  0.3715  0.0615
  317OL     H4R 5653   6.920   4.733   7.157  0.1550 -0.8695 -0.1313
  317OL     H4S 5654   6.859   4.888   7.098  0.9819  2.4649  4.7280
  317OL     C15 5655   6.730   4.725   7.043 -0.7480 -0.3560 -0.2529
  317OL     H5R 5656   6.651   4.786   6.998  0.2990  0.7630 -0.6307
  317OL     H5S 5657   6.670   4.654   7.101 -3.5493  0.7687 -1.5871
  317OL     C16 5658   6.808   4.662   6.922 -1.1138 -0.6273 -0.0764
  317OL     H6R 5659   6.863   4.574   6.955  1.8057  2.0101  2.7978
  317OL     H6S 5660   6.875   4.745   6.897 -1.7742  0.1216  0.5794
  317OL     C17 5661   6.731   4.636   6.793 -0.6284 -0.4370 -0.2781
  317OL     H7R 5662   6.664   4.721   6.780 -1.6092 -0.9641  1.1283
  317OL     H7S 5663   6.674   4.546   6.813  0.9021 -1.6639 -1.1707
  317OL     C18 5664   6.816   4.616   6.660  0.7319 -0.1628  0.7244
  317OL     H8R 5665   6.895   4.690   6.667  1.1037 -0.4470 -0.3153
  317OL     H8S 5666   6.750   4.652   6.580 -0.9637 -0.7988  1.7952
  317OL     C19 5667   6.880   4.480   6.625  0.4491 -0.3454 -0.3027
  317OL     H9R 5668   6.913   4.416   6.706  0.7945 -0.1068 -0.2532
  317OL    C110 5669   6.880   4.416   6.508  0.4617  0.2371 -0.3797
  317OL    H10R 5670   6.922   4.316   6.504 -0.0440  0.0022  0.0133
  317OL    C111 5671   6.827   4.460   6.378 -0.5216 -0.6544 -0.1777
  317OL    H11R 5672   6.916   4.501   6.330  0.1629  0.9518  2.2269
  317OL    H11S 5673   6.759   4.546   6.380  0.7581  0.5150 -2.4699
  317OL    C112 5674   6.780   4.348   6.286  0.2021 -0.2976 -0.5592
  317OL    H12R 5675   6.694   4.295   6.328 -0.2488  2.0130  1.7095
  317OL    H12S 5676   6.848   4.263   6.282  0.3473 -0.2376  0.3480
  317OL    C113 5677   6.755   4.393   6.144 -0.2222 -0.4993  0.1494
  317OL    H13R 5678   6.849   4.435   6.109 -0.3789  1.5740  2.0222
  317OL    H13S 5679   6.681   4.470   6.122  0.9331  0.1256 -1.8024
  317OL    C114 5680   6.717   4.275   6.047 -0.0576 -0.0199 -0.0599
  317OL    H14R 5681   6.644   4.207   6.090 -0.2112  0.2721  0.1462
  317OL    H14S 5682   6.813   4.225   6.030  0.7042  1.5928 -0.7007
  317OL    C115 5683   6.672   4.327   5.908  0.5000  1.1894 -0.1611
  317OL    H15R 5684   6.740   4.391   5.851  0.1522  1.6423 -0.0761
  317OL    H15S 5685   6.576   4.380   5.905  0.4065  1.0111 -0.3638
  317OL    C116 5686   6.644   4.211   5.811  0.5553  0.1836  0.4322
  317OL    H16R 5687   6.559   4.159   5.855  0.8952  0.4608  1.4503
  317OL    H16S 5688   6.730   4.143   5.803 -0.0375 -0.5731  0.3647
  317OL    C117 5689   6.611   4.249   5.671 -0.8119 -1.1337 -0.9973
  317OL    H17R 5690   6.690   4.307   5.622 -1.1542  0.8848  0.7473
  317OL    H17S 5691   6.530   4.321   5.683 -0.9380 -1.5538  0.9321
  317OL    C118 5692   6.561   4.131   5.586 -0.8121 -0.4987  0.6594
  317OL    H18R 5693   6.538   4.172   5.487 -3.7027 -3.8896 -0.2820
  317OL    H18S 5694   6.461   4.109   5.623 -0.2438 -0.8210  2.0877
  317OL    H18T 5695   6.625   4.043   5.574 -3.0499 -1.9713 -1.6825
  318PA    C116 5696   5.163   5.073   6.522 -0.1300 -0.4107 -0.5023
  318PA    H16R 5697   5.152   4.967   6.494 -2.8799 -0.1919 -0.5304
  318PA    H16S 5698   5.260   5.111   6.490  0.2003 -1.0916 -0.3308
  318PA    H16T 5699   5.087   5.130   6.469  0.4495  1.0262  0.1692
  318PA    C115 5700   5.166   5.079   6.677  0.2060 -0.2361  0.2692
  318PA    H15R 5701   5.190   5.182   6.706  0.1386  0.2816 -1.3828
  318PA    H15S 5702   5.061   5.071   6.708 -1.2562  4.6037 -2.2947
  318PA    C114 5703   5.254   4.979   6.751 -0.3275  0.3358 -0.1374
  318PA    H14R 5704   5.233   4.974   6.858 -1.1058 -2.3132 -0.3404
  318PA    H14S 5705   5.233   4.880   6.711  0.3732 -0.8266  2.1654
  318PA    C113 5706   5.400   4.993   6.728 -0.7223  0.2260  0.1882
  318PA    H13R 5707   5.420   5.001   6.621  0.6511 -0.0782  0.4114
  318PA    H13S 5708   5.426   5.096   6.751 -0.0029 -0.1283  0.9852
  318PA    C112 5709   5.486   4.891   6.801  0.5000  0.6027 -0.1818
  318PA    H12R 5710   5.449   4.877   6.902 -2.5074 -1.0914 -1.3671
  318PA    H12S 5711   5.462   4.796   6.752 -0.1481  1.0215 -0.6859
  318PA    C111 5712   5.642   4.911   6.789  0.4108  0.4040  0.3243
  318PA    H11R 5713   5.690   4.813   6.786 -0.5743 -0.0636 -0.5769
  318PA    H11S 5714   5.658   4.965   6.695  0.9539 -0.0308  0.1603
  318PA    C110 5715   5.698   4.973   6.914 -1.0326 -0.7401 -0.4554
  318PA    H10R 5716   5.654   5.070   6.938 -0.2889 -0.6668  0.7252
  318PA    H10S 5717   5.678   4.905   6.998 -1.9564  1.2015  0.9742
  318PA     C19 5718   5.854   4.987   6.908 -0.2695 -0.8102  0.2712
  318PA     H9R 5719   5.900   4.888   6.906  0.3953 -0.5160  0.6251
  318PA     H9S 5720   5.885   5.023   6.810 -1.1937  0.3401  0.3743
  318PA     C18 5721   5.915   5.086   7.013 -0.4065  0.0139  0.3619
  318PA     H8R 5722   6.022   5.100   6.994 -0.1114 -2.1558  0.2241
  318PA     H8S 5723   5.861   5.181   7.009 -2.7286 -1.1939  0.9736
  318PA     C17 5724   5.894   5.047   7.162 -0.4402 -0.1236  0.8530
  318PA     H7R 5725   5.799   5.094   7.187 -0.9242 -0.4813 -0.2724
  318PA     H7S 5726   5.886   4.938   7.156 -0.6357 -0.0218 -1.0842
  318PA     C16 5727   6.011   5.107   7.252  0.0877  0.0924  0.2512
  318PA     H6R 5728   6.109   5.072   7.219 -0.1725 -0.5985  0.1876
  318PA     H6S 5729   5.993   5.214   7.264 -1.1785  0.1410 -1.5604
  318PA     C15 5730   6.003   5.055   7.393  0.3681 -0.3504  0.1979
  318PA     H5R 5731   5.897   5.055   7.421  0.5931 -0.9632  1.0743
  318PA     H5S 5732   6.019   4.947   7.389  1.4281 -0.2348  1.0418
  318PA     C14 5733   6.103   5.123   7.490  0.1039 -0.2693  0.5241
  318PA     H4R 5734   6.193   5.151   7.435 -0.4090  2.6930  0.9947
  318PA     H4S 5735   6.065   5.222   7.518  0.4220  0.8051 -2.4620
  318PA     C13 5736   6.137   5.033   7.613  0.1856  0.2218 -0.8223
  318PA     H3R 5737   6.045   5.019   7.670  0.1509  2.0612 -0.3771
  318PA     H3S 5738   6.161   4.934   7.573 -0.8846 -0.1323 -0.6319
  318PA     C12 5739   6.244   5.096   7.705 -0.8548 -0.4864 -0.5992
  318PA     H2R 5740   6.342   5.101   7.659 -0.9133 -3.2661 -1.1782
  318PA     H2S 5741   6.219   5.198   7.736 -0.2661 -0.7993  1.0229
  319PC     C11 5742   6.265   5.019   7.831  0.3724 -0.1908  0.1584
  319PC     O12 5743   6.361   4.957   7.850 -0.5748  0.3241 -0.9455
  319PC     O11 5744   6.166   5.023   7.923  0.5677 -0.3099 -0.3528
  319PC      C1 5745   6.193   4.951   8.047  0.5626 -0.3773 -0.0637
  319PC      HR 5746   6.236   4.853   8.027 -1.8954 -1.2097 -1.6903
  319PC      HS 5747   6.270   5.005   8.102  0.0281 -0.6962  1.0254
  319PC      C2 5748   6.060   4.947   8.137 -0.2976  0.2086  0.5030
  319PC      HX 5749   6.022   5.050   8.129 -0.8164  0.0779  1.1955
  319PC      C3 5750   6.072   4.918   8.292 -0.7787  0.0895 -0.3953
  319PC      HA 5751   6.105   5.011   8.341 -1.1409 -0.0057  0.0393
  319PC      HB 5752   5.975   4.886   8.333 -0.8946  0.8544 -0.0444
  319PC     O31 5753   6.180   4.825   8.308 -0.2528  0.3321  0.5655
  319PC     P31 5754   6.224   4.770   8.451  0.0050  0.3553 -0.2490
  319PC     O32 5755   6.280   4.898   8.532 -0.2501  0.4189 -0.1169
  319PC     C31 5756   6.375   4.983   8.471 -0.3628 -0.3704  0.3473
  319PC     H1A 5757   6.462   4.939   8.422  0.7753  2.1093  0.0063
  319PC     H1B 5758   6.320   5.044   8.399 -1.7923  0.7873  2.3468
  319PC     C32 5759   6.422   5.088   8.576  0.0616  0.1834 -0.6242
  319PC     H2A 5760   6.479   5.164   8.522  0.0285  0.4916 -0.2317
  319PC     H2B 5761   6.333   5.139   8.613  0.0731  1.9673 -2.8529
  319PC     N31 5762   6.490   5.041   8.701  0.1260  0.7843 -0.7094
  319PC     C33 5763   6.615   4.959   8.672  0.4256 -0.5952 -0.6889
  319PC     H3A 5764   6.570   4.860   8.662  1.0129 -1.2819  2.3386
  319PC     H3B 5765   6.668   4.993   8.583 -0.7128  1.2631 -0.7321
  319PC     H3C 5766   6.679   4.949   8.760 -1.1567  0.3253  0.6456
  319PC     C34 5767   6.541   5.153   8.785 -0.6488  0.6899  1.4607
  319PC     H4A 5768   6.627   5.192   8.730 -0.1036 -0.0697  1.7504
  319PC     H4B 5769   6.462   5.225   8.807 -0.7441  0.9285  0.3545
  319PC     H4C 5770   6.582   5.108   8.876  2.5896 -0.5538 -0.4428
  319PC     C35 5771   6.393   4.963   8.781 -0.3246 -0.1171  0.0630
  319PC     H5A 5772   6.305   5.026   8.788  0.0469  0.2330  2.0098
  319PC     H5B 5773   6.440   4.928   8.873  0.2918 -2.2967 -1.0045
  319PC     H5C 5774   6.369   4.872   8.726 -0.6887 -0.9618  1.5540
  319PC     O33 5775   6.100   4.706   8.516 -0.2022 -0.2868  0.0840
  319PC     O34 5776   6.342   4.686   8.413  0.0004 -0.2071 -0.6204
  319PC     O21 5777   5.954   4.871   8.079  0.4152 -0.0656  0.1651
  319PC     C21 5778   5.970   4.737   8.069 -0.1025 -0.1772  0.6365
  319PC     O22 5779   6.079   4.681   8.069 -0.2848 -0.4483 -0.5690
  320OL     C12 5780   5.839   4.665   8.020 -0.9402 -0.4462  0.4218
  320OL     H2R 5781   5.749   4.718   8.051  0.7382  2.3741  0.8162
  320OL     H2S 5782   5.834   4.566   8.066 -1.0598 -0.6633 -0.0524
  320OL     C13 5783   5.846   4.643   7.866  0.5033  0.3039  0.1067
  320OL     H3R 5784   5.780   4.560   7.840 -2.7377  2.6668  0.0828
  320OL     H3S 5785   5.940   4.599   7.834 -0.7692 -1.0577 -2.0416
  320OL     C14 5786   5.835   4.772   7.779 -0.4604 -0.8570  0.1319
  320OL     H4R 5787   5.898   4.854   7.815 -1.2086 -0.3093  0.2064
  320OL     H4S 5788   5.737   4.812   7.805 -0.4660 -1.2852  0.8109
  320OL     C15 5789   5.843   4.737   7.635  0.2810  0.2814 -0.8462
  320OL     H5R 5790   5.856   4.631   7.614 -1.8195 -0.4743  1.2087
  320OL     H5S 5791   5.932   4.781   7.589  1.7301 -0.1286  1.4044
  320OL     C16 5792   5.721   4.788   7.563 -0.4215 -0.0508 -0.1436
  320OL     H6R 5793   5.724   4.897   7.560  1.8131 -0.0266  0.8090
  320OL     H6S 5794   5.630   4.751   7.611  0.9726 -1.1023  1.8345
  320OL     C17 5795   5.716   4.739   7.414  0.0832 -0.1900  0.1280
  320OL     H7R 5796   5.733   4.633   7.397  0.8119  0.2702 -2.4845
[truncated: 4,233,734 more chars]
