# Supplementary material for: Free-Energy Simulations Support a Lipophilic Binding Route for Melatonin Receptors
Source: J Chem Inf Model. 2021 Dec 21;62(1):210–22. doi: 10.1021/acs.jcim.1c01183 (PMC8757440; doi:10.1021/acs.jcim.1c01183)
Supplement: Supplementary file 2 — ci1c01183_si_002.zip [file ci1c01183_si_002.zip › Elisi_input_files/MT1_iodoMLT_mini_GMX.top]

; MT1-iodoMLT_mini_GMX.top created by acpype (Rev: 9909) on Fri Jun  5 16:32:11 2020

[ defaults ]
; nbfunc        comb-rule       gen-pairs       fudgeLJ fudgeQQ
1               2               yes             0.5     0.8333

[ atomtypes ]
;name   bond_type     mass     charge   ptype   sigma         epsilon       Amb
 HC       HC          0.00000  0.00000   A     2.64953e-01   6.56888e-02 ; 1.49  0.0157
 CT       CT          0.00000  0.00000   A     3.39967e-01   4.57730e-01 ; 1.91  0.1094
 C        C           0.00000  0.00000   A     3.39967e-01   3.59824e-01 ; 1.91  0.0860
 O        O           0.00000  0.00000   A     2.95992e-01   8.78640e-01 ; 1.66  0.2100
 N        N           0.00000  0.00000   A     3.25000e-01   7.11280e-01 ; 1.82  0.1700
 H1       H1          0.00000  0.00000   A     2.47135e-01   6.56888e-02 ; 1.39  0.0157
 CX       CX          0.00000  0.00000   A     3.39967e-01   4.57730e-01 ; 1.91  0.1094
 H        H           0.00000  0.00000   A     1.06908e-01   6.56888e-02 ; 0.60  0.0157
 A2C      A2C         0.00000  0.00000   A     3.39967e-01   4.57730e-01 ; 1.91  0.1094
 OH       OH          0.00000  0.00000   A     3.06647e-01   8.80314e-01 ; 1.72  0.2104
 HO       HO          0.00000  0.00000   A     0.00000e+00   0.00000e+00 ; 0.00  0.0000
 C*       C*          0.00000  0.00000   A     3.39967e-01   3.59824e-01 ; 1.91  0.0860
 CW       CW          0.00000  0.00000   A     3.39967e-01   3.59824e-01 ; 1.91  0.0860
 H4       H4          0.00000  0.00000   A     2.51055e-01   6.27600e-02 ; 1.41  0.0150
 NA       NA          0.00000  0.00000   A     3.25000e-01   7.11280e-01 ; 1.82  0.1700
 CN       CN          0.00000  0.00000   A     3.39967e-01   3.59824e-01 ; 1.91  0.0860
 CA       CA          0.00000  0.00000   A     3.39967e-01   3.59824e-01 ; 1.91  0.0860
 HA       HA          0.00000  0.00000   A     2.59964e-01   6.27600e-02 ; 1.46  0.0150
 CB       CB          0.00000  0.00000   A     3.39967e-01   3.59824e-01 ; 1.91  0.0860
 A3C      A3C         0.00000  0.00000   A     3.39967e-01   4.57730e-01 ; 1.91  0.1094
 SH       SH          0.00000  0.00000   A     3.56359e-01   1.04600e+00 ; 2.00  0.2500
 HS       HS          0.00000  0.00000   A     1.06908e-01   6.56888e-02 ; 0.60  0.0157
 CO       CO          0.00000  0.00000   A     3.39967e-01   3.59824e-01 ; 1.91  0.0860
 O2       O2          0.00000  0.00000   A     2.95992e-01   8.78640e-01 ; 1.66  0.2100
 C8       C8          0.00000  0.00000   A     3.39967e-01   4.57730e-01 ; 1.91  0.1094
 N2       N2          0.00000  0.00000   A     3.25000e-01   7.11280e-01 ; 1.82  0.1700
 HP       HP          0.00000  0.00000   A     1.95998e-01   6.56888e-02 ; 1.10  0.0157
 N3       N3          0.00000  0.00000   A     3.25000e-01   7.11280e-01 ; 1.82  0.1700
 S        S           0.00000  0.00000   A     3.56359e-01   1.04600e+00 ; 2.00  0.2500
 CC       CC          0.00000  0.00000   A     3.39967e-01   3.59824e-01 ; 1.91  0.0860
 NB       NB          0.00000  0.00000   A     3.25000e-01   7.11280e-01 ; 1.82  0.1700
 CR       CR          0.00000  0.00000   A     3.39967e-01   3.59824e-01 ; 1.91  0.0860
 H5       H5          0.00000  0.00000   A     2.42146e-01   6.27600e-02 ; 1.36  0.0150
 c3       c3          0.00000  0.00000   A     3.39967e-01   4.57730e-01 ; 1.91  0.1094
 os       os          0.00000  0.00000   A     3.00001e-01   7.11280e-01 ; 1.68  0.1700
 hn       hn          0.00000  0.00000   A     1.06908e-01   6.56888e-02 ; 0.60  0.0157
 i        i           0.00000  0.00000   A     3.83086e-01   2.09200e+00 ; 2.15  0.5000
 cd       cd          0.00000  0.00000   A     3.39967e-01   3.59824e-01 ; 1.91  0.0860
 cD       cD          0.00000  0.00000   A     3.39967e-01   4.57730e-01 ; 1.91  0.1094
 hL       hL          0.00000  0.00000   A     2.60142e-01   4.18400e-02 ; 1.46  0.0100
 cC       cC          0.00000  0.00000   A     3.39967e-01   2.92880e-01 ; 1.91  0.0700
 oC       oC          0.00000  0.00000   A     2.93997e-01   5.85760e-01 ; 1.65  0.1400
 oS       oS          0.00000  0.00000   A     2.93997e-01   5.02080e-01 ; 1.65  0.1200
 cA       cA          0.00000  0.00000   A     3.39967e-01   4.57730e-01 ; 1.91  0.1094
 hE       hE          0.00000  0.00000   A     2.47135e-01   6.56888e-02 ; 1.39  0.0157
 oT       oT          0.00000  0.00000   A     2.93997e-01   5.02080e-01 ; 1.65  0.1200
 pA       pA          0.00000  0.00000   A     3.74177e-01   8.36800e-01 ; 2.10  0.2000
 hX       hX          0.00000  0.00000   A     1.95998e-01   6.56888e-02 ; 1.10  0.0157
 nA       nA          0.00000  0.00000   A     3.25000e-01   7.11280e-01 ; 1.82  0.1700
 oP       oP          0.00000  0.00000   A     2.93997e-01   5.85760e-01 ; 1.65  0.1400
 cB       cB          0.00000  0.00000   A     3.39967e-01   3.59824e-01 ; 1.91  0.0860
 hB       hB          0.00000  0.00000   A     2.22725e-01   2.92880e-02 ; 1.25  0.0070
 Cl-      Cl-         0.00000  0.00000   A     4.47766e-01   1.48913e-01 ; 2.51  0.0356
 OW       OW          0.00000  0.00000   A     3.15075e-01   6.35968e-01 ; 1.77  0.1520
 HW       HW          0.00000  0.00000   A     0.00000e+00   0.00000e+00 ; 0.00  0.0000

[ moleculetype ]
;name            nrexcl
 MT1-iodoMLT_mini 3

[ atoms ]
;   nr  type  resi  res  atom  cgnr     charge      mass       ; qtot   bond_type
     1   HC     1   ACE  HH31    1     0.112300      1.00800 ; qtot 0.112
     2   CT     1   ACE   CH3    2    -0.366200     12.01000 ; qtot -0.254
     3   HC     1   ACE  HH32    3     0.112300      1.00800 ; qtot -0.142
     4   HC     1   ACE  HH33    4     0.112300      1.00800 ; qtot -0.029
     5    C     1   ACE     C    5     0.597201     12.01000 ; qtot 0.568
     6    O     1   ACE     O    6    -0.567901     16.00000 ; qtot 0.000
     7    N     2   PRO     N    7    -0.254800     14.01000 ; qtot -0.255
     8   CT     2   PRO    CD    8     0.019200     12.01000 ; qtot -0.236
     9   H1     2   PRO   HD2    9     0.039100      1.00800 ; qtot -0.197
    10   H1     2   PRO   HD3   10     0.039100      1.00800 ; qtot -0.157
    11   CT     2   PRO    CG   11     0.018900     12.01000 ; qtot -0.139
    12   HC     2   PRO   HG2   12     0.021300      1.00800 ; qtot -0.117
    13   HC     2   PRO   HG3   13     0.021300      1.00800 ; qtot -0.096
    14   CT     2   PRO    CB   14    -0.007000     12.01000 ; qtot -0.103
    15   HC     2   PRO   HB2   15     0.025300      1.00800 ; qtot -0.078
    16   HC     2   PRO   HB3   16     0.025300      1.00800 ; qtot -0.052
    17   CX     2   PRO    CA   17    -0.026600     12.01000 ; qtot -0.079
    18   H1     2   PRO    HA   18     0.064100      1.00800 ; qtot -0.015
    19    C     2   PRO     C   19     0.589601     12.01000 ; qtot 0.575
    20    O     2   PRO     O   20    -0.574801     16.00000 ; qtot 0.000
    21    N     3   SER     N   21    -0.415700     14.01000 ; qtot -0.416
    22    H     3   SER     H   22     0.271900      1.00800 ; qtot -0.144
    23   CX     3   SER    CA   23    -0.024900     12.01000 ; qtot -0.169
    24   H1     3   SER    HA   24     0.084300      1.00800 ; qtot -0.084
    25  A2C     3   SER    CB   25     0.211700     12.01000 ; qtot 0.127
    26   H1     3   SER   HB2   26     0.035200      1.00800 ; qtot 0.163
    27   H1     3   SER   HB3   27     0.035200      1.00800 ; qtot 0.198
    28   OH     3   SER    OG   28    -0.654601     16.00000 ; qtot -0.457
    29   HO     3   SER    HG   29     0.427500      1.00800 ; qtot -0.029
    30    C     3   SER     C   30     0.597301     12.01000 ; qtot 0.568
    31    O     3   SER     O   31    -0.567901     16.00000 ; qtot 0.000
    32    N     4   TRP     N   32    -0.415700     14.01000 ; qtot -0.416
    33    H     4   TRP     H   33     0.271900      1.00800 ; qtot -0.144
    34   CX     4   TRP    CA   34    -0.027500     12.01000 ; qtot -0.171
    35   H1     4   TRP    HA   35     0.112300      1.00800 ; qtot -0.059
    36   CT     4   TRP    CB   36    -0.005000     12.01000 ; qtot -0.064
    37   HC     4   TRP   HB2   37     0.033900      1.00800 ; qtot -0.030
    38   HC     4   TRP   HB3   38     0.033900      1.00800 ; qtot 0.004
    39   C*     4   TRP    CG   39    -0.141500     12.01000 ; qtot -0.138
    40   CW     4   TRP   CD1   40    -0.163800     12.01000 ; qtot -0.302
    41   H4     4   TRP   HD1   41     0.206200      1.00800 ; qtot -0.095
    42   NA     4   TRP   NE1   42    -0.341800     14.01000 ; qtot -0.437
    43    H     4   TRP   HE1   43     0.341200      1.00800 ; qtot -0.096
    44   CN     4   TRP   CE2   44     0.138000     12.01000 ; qtot 0.042
    45   CA     4   TRP   CZ2   45    -0.260100     12.01000 ; qtot -0.218
    46   HA     4   TRP   HZ2   46     0.157200      1.00800 ; qtot -0.061
    47   CA     4   TRP   CH2   47    -0.113400     12.01000 ; qtot -0.174
    48   HA     4   TRP   HH2   48     0.141700      1.00800 ; qtot -0.033
    49   CA     4   TRP   CZ3   49    -0.197200     12.01000 ; qtot -0.230
    50   HA     4   TRP   HZ3   50     0.144700      1.00800 ; qtot -0.085
    51   CA     4   TRP   CE3   51    -0.238700     12.01000 ; qtot -0.324
    52   HA     4   TRP   HE3   52     0.170000      1.00800 ; qtot -0.154
    53   CB     4   TRP   CD2   53     0.124300     12.01000 ; qtot -0.029
    54    C     4   TRP     C   54     0.597301     12.01000 ; qtot 0.568
    55    O     4   TRP     O   55    -0.567901     16.00000 ; qtot 0.000
    56    N     5   LEU     N   56    -0.415700     14.01000 ; qtot -0.416
    57    H     5   LEU     H   57     0.271900      1.00800 ; qtot -0.144
    58   CX     5   LEU    CA   58    -0.051800     12.01000 ; qtot -0.196
    59   H1     5   LEU    HA   59     0.092200      1.00800 ; qtot -0.103
    60  A2C     5   LEU    CB   60    -0.110200     12.01000 ; qtot -0.214
    61   HC     5   LEU   HB2   61     0.045700      1.00800 ; qtot -0.168
    62   HC     5   LEU   HB3   62     0.045700      1.00800 ; qtot -0.122
    63  A3C     5   LEU    CG   63     0.353100     12.01000 ; qtot 0.231
    64   HC     5   LEU    HG   64    -0.036100      1.00800 ; qtot 0.195
    65   CT     5   LEU   CD1   65    -0.412100     12.01000 ; qtot -0.217
    66   HC     5   LEU  HD11   66     0.100000      1.00800 ; qtot -0.117
    67   HC     5   LEU  HD12   67     0.100000      1.00800 ; qtot -0.017
    68   HC     5   LEU  HD13   68     0.100000      1.00800 ; qtot 0.083
    69   CT     5   LEU   CD2   69    -0.412100     12.01000 ; qtot -0.329
    70   HC     5   LEU  HD21   70     0.100000      1.00800 ; qtot -0.229
    71   HC     5   LEU  HD22   71     0.100000      1.00800 ; qtot -0.129
    72   HC     5   LEU  HD23   72     0.100000      1.00800 ; qtot -0.029
    73    C     5   LEU     C   73     0.597301     12.01000 ; qtot 0.568
    74    O     5   LEU     O   74    -0.567901     16.00000 ; qtot -0.000
    75    N     6   ALA     N   75    -0.415700     14.01000 ; qtot -0.416
    76    H     6   ALA     H   76     0.271900      1.00800 ; qtot -0.144
    77   CX     6   ALA    CA   77     0.033700     12.01000 ; qtot -0.110
    78   H1     6   ALA    HA   78     0.082300      1.00800 ; qtot -0.028
    79   CT     6   ALA    CB   79    -0.182500     12.01000 ; qtot -0.210
    80   HC     6   ALA   HB1   80     0.060300      1.00800 ; qtot -0.150
    81   HC     6   ALA   HB2   81     0.060300      1.00800 ; qtot -0.090
    82   HC     6   ALA   HB3   82     0.060300      1.00800 ; qtot -0.029
    83    C     6   ALA     C   83     0.597301     12.01000 ; qtot 0.568
    84    O     6   ALA     O   84    -0.567901     16.00000 ; qtot -0.000
    85    N     7   SER     N   85    -0.415700     14.01000 ; qtot -0.416
    86    H     7   SER     H   86     0.271900      1.00800 ; qtot -0.144
    87   CX     7   SER    CA   87    -0.024900     12.01000 ; qtot -0.169
    88   H1     7   SER    HA   88     0.084300      1.00800 ; qtot -0.084
    89  A2C     7   SER    CB   89     0.211700     12.01000 ; qtot 0.127
    90   H1     7   SER   HB2   90     0.035200      1.00800 ; qtot 0.163
    91   H1     7   SER   HB3   91     0.035200      1.00800 ; qtot 0.198
    92   OH     7   SER    OG   92    -0.654601     16.00000 ; qtot -0.457
    93   HO     7   SER    HG   93     0.427500      1.00800 ; qtot -0.029
    94    C     7   SER     C   94     0.597301     12.01000 ; qtot 0.568
    95    O     7   SER     O   95    -0.567901     16.00000 ; qtot -0.000
    96    N     8   ALA     N   96    -0.415700     14.01000 ; qtot -0.416
    97    H     8   ALA     H   97     0.271900      1.00800 ; qtot -0.144
    98   CX     8   ALA    CA   98     0.033700     12.01000 ; qtot -0.110
    99   H1     8   ALA    HA   99     0.082300      1.00800 ; qtot -0.028
   100   CT     8   ALA    CB  100    -0.182500     12.01000 ; qtot -0.210
   101   HC     8   ALA   HB1  101     0.060300      1.00800 ; qtot -0.150
   102   HC     8   ALA   HB2  102     0.060300      1.00800 ; qtot -0.090
   103   HC     8   ALA   HB3  103     0.060300      1.00800 ; qtot -0.029
   104    C     8   ALA     C  104     0.597301     12.01000 ; qtot 0.568
   105    O     8   ALA     O  105    -0.567901     16.00000 ; qtot -0.000
   106    N     9   LEU     N  106    -0.415700     14.01000 ; qtot -0.416
   107    H     9   LEU     H  107     0.271900      1.00800 ; qtot -0.144
   108   CX     9   LEU    CA  108    -0.051800     12.01000 ; qtot -0.196
   109   H1     9   LEU    HA  109     0.092200      1.00800 ; qtot -0.103
   110  A2C     9   LEU    CB  110    -0.110200     12.01000 ; qtot -0.214
   111   HC     9   LEU   HB2  111     0.045700      1.00800 ; qtot -0.168
   112   HC     9   LEU   HB3  112     0.045700      1.00800 ; qtot -0.122
   113  A3C     9   LEU    CG  113     0.353100     12.01000 ; qtot 0.231
   114   HC     9   LEU    HG  114    -0.036100      1.00800 ; qtot 0.195
   115   CT     9   LEU   CD1  115    -0.412100     12.01000 ; qtot -0.217
   116   HC     9   LEU  HD11  116     0.100000      1.00800 ; qtot -0.117
   117   HC     9   LEU  HD12  117     0.100000      1.00800 ; qtot -0.017
   118   HC     9   LEU  HD13  118     0.100000      1.00800 ; qtot 0.083
   119   CT     9   LEU   CD2  119    -0.412100     12.01000 ; qtot -0.329
   120   HC     9   LEU  HD21  120     0.100000      1.00800 ; qtot -0.229
   121   HC     9   LEU  HD22  121     0.100000      1.00800 ; qtot -0.129
   122   HC     9   LEU  HD23  122     0.100000      1.00800 ; qtot -0.029
   123    C     9   LEU     C  123     0.597301     12.01000 ; qtot 0.568
   124    O     9   LEU     O  124    -0.567901     16.00000 ; qtot -0.000
   125    N    10   ALA     N  125    -0.415700     14.01000 ; qtot -0.416
   126    H    10   ALA     H  126     0.271900      1.00800 ; qtot -0.144
   127   CX    10   ALA    CA  127     0.033700     12.01000 ; qtot -0.110
   128   H1    10   ALA    HA  128     0.082300      1.00800 ; qtot -0.028
   129   CT    10   ALA    CB  129    -0.182500     12.01000 ; qtot -0.210
   130   HC    10   ALA   HB1  130     0.060300      1.00800 ; qtot -0.150
   131   HC    10   ALA   HB2  131     0.060300      1.00800 ; qtot -0.090
   132   HC    10   ALA   HB3  132     0.060300      1.00800 ; qtot -0.029
   133    C    10   ALA     C  133     0.597301     12.01000 ; qtot 0.568
   134    O    10   ALA     O  134    -0.567901     16.00000 ; qtot -0.000
   135    N    11   CYS     N  135    -0.415700     14.01000 ; qtot -0.416
   136    H    11   CYS     H  136     0.271900      1.00800 ; qtot -0.144
   137   CX    11   CYS    CA  137     0.021300     12.01000 ; qtot -0.123
   138   H1    11   CYS    HA  138     0.112400      1.00800 ; qtot -0.010
   139  A2C    11   CYS    CB  139    -0.123100     12.01000 ; qtot -0.133
   140   H1    11   CYS   HB2  140     0.111200      1.00800 ; qtot -0.022
   141   H1    11   CYS   HB3  141     0.111200      1.00800 ; qtot 0.089
   142   SH    11   CYS    SG  142    -0.311900     32.06000 ; qtot -0.223
   143   HS    11   CYS    HG  143     0.193300      1.00800 ; qtot -0.029
   144    C    11   CYS     C  144     0.597301     12.01000 ; qtot 0.568
   145    O    11   CYS     O  145    -0.567901     16.00000 ; qtot -0.000
   146    N    12   VAL     N  146    -0.415700     14.01000 ; qtot -0.416
   147    H    12   VAL     H  147     0.271900      1.00800 ; qtot -0.144
   148   CX    12   VAL    CA  148    -0.087500     12.01000 ; qtot -0.231
   149   H1    12   VAL    HA  149     0.096900      1.00800 ; qtot -0.134
   150  A3C    12   VAL    CB  150     0.298500     12.01000 ; qtot 0.164
   151   HC    12   VAL    HB  151    -0.029700      1.00800 ; qtot 0.134
   152   CT    12   VAL   CG1  152    -0.319200     12.01000 ; qtot -0.185
   153   HC    12   VAL  HG11  153     0.079100      1.00800 ; qtot -0.106
   154   HC    12   VAL  HG12  154     0.079100      1.00800 ; qtot -0.027
   155   HC    12   VAL  HG13  155     0.079100      1.00800 ; qtot 0.053
   156   CT    12   VAL   CG2  156    -0.319200     12.01000 ; qtot -0.267
   157   HC    12   VAL  HG21  157     0.079100      1.00800 ; qtot -0.188
   158   HC    12   VAL  HG22  158     0.079100      1.00800 ; qtot -0.109
   159   HC    12   VAL  HG23  159     0.079100      1.00800 ; qtot -0.029
   160    C    12   VAL     C  160     0.597301     12.01000 ; qtot 0.568
   161    O    12   VAL     O  161    -0.567901     16.00000 ; qtot -0.000
   162    N    13   LEU     N  162    -0.415700     14.01000 ; qtot -0.416
   163    H    13   LEU     H  163     0.271900      1.00800 ; qtot -0.144
   164   CX    13   LEU    CA  164    -0.051800     12.01000 ; qtot -0.196
   165   H1    13   LEU    HA  165     0.092200      1.00800 ; qtot -0.103
   166  A2C    13   LEU    CB  166    -0.110200     12.01000 ; qtot -0.214
   167   HC    13   LEU   HB2  167     0.045700      1.00800 ; qtot -0.168
   168   HC    13   LEU   HB3  168     0.045700      1.00800 ; qtot -0.122
   169  A3C    13   LEU    CG  169     0.353100     12.01000 ; qtot 0.231
   170   HC    13   LEU    HG  170    -0.036100      1.00800 ; qtot 0.195
   171   CT    13   LEU   CD1  171    -0.412100     12.01000 ; qtot -0.217
   172   HC    13   LEU  HD11  172     0.100000      1.00800 ; qtot -0.117
   173   HC    13   LEU  HD12  173     0.100000      1.00800 ; qtot -0.017
   174   HC    13   LEU  HD13  174     0.100000      1.00800 ; qtot 0.083
   175   CT    13   LEU   CD2  175    -0.412100     12.01000 ; qtot -0.329
   176   HC    13   LEU  HD21  176     0.100000      1.00800 ; qtot -0.229
   177   HC    13   LEU  HD22  177     0.100000      1.00800 ; qtot -0.129
   178   HC    13   LEU  HD23  178     0.100000      1.00800 ; qtot -0.029
   179    C    13   LEU     C  179     0.597301     12.01000 ; qtot 0.568
   180    O    13   LEU     O  180    -0.567901     16.00000 ; qtot -0.000
   181    N    14   ILE     N  181    -0.415700     14.01000 ; qtot -0.416
   182    H    14   ILE     H  182     0.271900      1.00800 ; qtot -0.144
   183   CX    14   ILE    CA  183    -0.059700     12.01000 ; qtot -0.204
   184   H1    14   ILE    HA  184     0.086900      1.00800 ; qtot -0.117
   185  A3C    14   ILE    CB  185     0.130300     12.01000 ; qtot 0.014
   186   HC    14   ILE    HB  186     0.018700      1.00800 ; qtot 0.032
   187   CT    14   ILE   CG2  187    -0.320400     12.01000 ; qtot -0.288
   188   HC    14   ILE  HG21  188     0.088200      1.00800 ; qtot -0.200
   189   HC    14   ILE  HG22  189     0.088200      1.00800 ; qtot -0.112
   190   HC    14   ILE  HG23  190     0.088200      1.00800 ; qtot -0.023
   191  A2C    14   ILE   CG1  191    -0.043000     12.01000 ; qtot -0.066
   192   HC    14   ILE  HG12  192     0.023600      1.00800 ; qtot -0.043
   193   HC    14   ILE  HG13  193     0.023600      1.00800 ; qtot -0.019
   194   CT    14   ILE   CD1  194    -0.066000     12.01000 ; qtot -0.085
   195   HC    14   ILE  HD11  195     0.018600      1.00800 ; qtot -0.067
   196   HC    14   ILE  HD12  196     0.018600      1.00800 ; qtot -0.048
   197   HC    14   ILE  HD13  197     0.018600      1.00800 ; qtot -0.029
   198    C    14   ILE     C  198     0.597301     12.01000 ; qtot 0.568
   199    O    14   ILE     O  199    -0.567901     16.00000 ; qtot -0.000
   200    N    15   PHE     N  200    -0.415700     14.01000 ; qtot -0.416
   201    H    15   PHE     H  201     0.271900      1.00800 ; qtot -0.144
   202   CX    15   PHE    CA  202    -0.002400     12.01000 ; qtot -0.146
   203   H1    15   PHE    HA  203     0.097800      1.00800 ; qtot -0.048
   204   CT    15   PHE    CB  204    -0.034300     12.01000 ; qtot -0.083
   205   HC    15   PHE   HB2  205     0.029500      1.00800 ; qtot -0.053
   206   HC    15   PHE   HB3  206     0.029500      1.00800 ; qtot -0.024
   207   CA    15   PHE    CG  207     0.011800     12.01000 ; qtot -0.012
   208   CA    15   PHE   CD1  208    -0.125600     12.01000 ; qtot -0.138
   209   HA    15   PHE   HD1  209     0.133000      1.00800 ; qtot -0.005
   210   CA    15   PHE   CE1  210    -0.170400     12.01000 ; qtot -0.175
   211   HA    15   PHE   HE1  211     0.143000      1.00800 ; qtot -0.032
   212   CA    15   PHE    CZ  212    -0.107200     12.01000 ; qtot -0.139
   213   HA    15   PHE    HZ  213     0.129700      1.00800 ; qtot -0.009
   214   CA    15   PHE   CE2  214    -0.170400     12.01000 ; qtot -0.180
   215   HA    15   PHE   HE2  215     0.143000      1.00800 ; qtot -0.037
   216   CA    15   PHE   CD2  216    -0.125600     12.01000 ; qtot -0.162
   217   HA    15   PHE   HD2  217     0.133000      1.00800 ; qtot -0.029
   218    C    15   PHE     C  218     0.597301     12.01000 ; qtot 0.568
   219    O    15   PHE     O  219    -0.567901     16.00000 ; qtot -0.000
   220    N    16   THR     N  220    -0.415700     14.01000 ; qtot -0.416
   221    H    16   THR     H  221     0.271900      1.00800 ; qtot -0.144
   222   CX    16   THR    CA  222    -0.038900     12.01000 ; qtot -0.183
   223   H1    16   THR    HA  223     0.100700      1.00800 ; qtot -0.082
   224  A3C    16   THR    CB  224     0.365400     12.01000 ; qtot 0.283
   225   H1    16   THR    HB  225     0.004300      1.00800 ; qtot 0.288
   226   CT    16   THR   CG2  226    -0.243800     12.01000 ; qtot 0.044
   227   HC    16   THR  HG21  227     0.064200      1.00800 ; qtot 0.108
   228   HC    16   THR  HG22  228     0.064200      1.00800 ; qtot 0.172
   229   HC    16   THR  HG23  229     0.064200      1.00800 ; qtot 0.237
   230   OH    16   THR   OG1  230    -0.676101     16.00000 ; qtot -0.440
   231   HO    16   THR   HG1  231     0.410200      1.00800 ; qtot -0.029
   232    C    16   THR     C  232     0.597301     12.01000 ; qtot 0.568
   233    O    16   THR     O  233    -0.567901     16.00000 ; qtot -0.000
   234    N    17   ILE     N  234    -0.415700     14.01000 ; qtot -0.416
   235    H    17   ILE     H  235     0.271900      1.00800 ; qtot -0.144
   236   CX    17   ILE    CA  236    -0.059700     12.01000 ; qtot -0.204
   237   H1    17   ILE    HA  237     0.086900      1.00800 ; qtot -0.117
   238  A3C    17   ILE    CB  238     0.130300     12.01000 ; qtot 0.014
   239   HC    17   ILE    HB  239     0.018700      1.00800 ; qtot 0.032
   240   CT    17   ILE   CG2  240    -0.320400     12.01000 ; qtot -0.288
   241   HC    17   ILE  HG21  241     0.088200      1.00800 ; qtot -0.200
   242   HC    17   ILE  HG22  242     0.088200      1.00800 ; qtot -0.112
   243   HC    17   ILE  HG23  243     0.088200      1.00800 ; qtot -0.023
   244  A2C    17   ILE   CG1  244    -0.043000     12.01000 ; qtot -0.066
   245   HC    17   ILE  HG12  245     0.023600      1.00800 ; qtot -0.043
   246   HC    17   ILE  HG13  246     0.023600      1.00800 ; qtot -0.019
   247   CT    17   ILE   CD1  247    -0.066000     12.01000 ; qtot -0.085
   248   HC    17   ILE  HD11  248     0.018600      1.00800 ; qtot -0.067
   249   HC    17   ILE  HD12  249     0.018600      1.00800 ; qtot -0.048
   250   HC    17   ILE  HD13  250     0.018600      1.00800 ; qtot -0.029
   251    C    17   ILE     C  251     0.597301     12.01000 ; qtot 0.568
   252    O    17   ILE     O  252    -0.567901     16.00000 ; qtot -0.000
   253    N    18   VAL     N  253    -0.415700     14.01000 ; qtot -0.416
   254    H    18   VAL     H  254     0.271900      1.00800 ; qtot -0.144
   255   CX    18   VAL    CA  255    -0.087500     12.01000 ; qtot -0.231
   256   H1    18   VAL    HA  256     0.096900      1.00800 ; qtot -0.134
   257  A3C    18   VAL    CB  257     0.298500     12.01000 ; qtot 0.164
   258   HC    18   VAL    HB  258    -0.029700      1.00800 ; qtot 0.134
   259   CT    18   VAL   CG1  259    -0.319200     12.01000 ; qtot -0.185
   260   HC    18   VAL  HG11  260     0.079100      1.00800 ; qtot -0.106
   261   HC    18   VAL  HG12  261     0.079100      1.00800 ; qtot -0.027
   262   HC    18   VAL  HG13  262     0.079100      1.00800 ; qtot 0.053
   263   CT    18   VAL   CG2  263    -0.319200     12.01000 ; qtot -0.267
   264   HC    18   VAL  HG21  264     0.079100      1.00800 ; qtot -0.188
   265   HC    18   VAL  HG22  265     0.079100      1.00800 ; qtot -0.109
   266   HC    18   VAL  HG23  266     0.079100      1.00800 ; qtot -0.029
   267    C    18   VAL     C  267     0.597301     12.01000 ; qtot 0.568
   268    O    18   VAL     O  268    -0.567901     16.00000 ; qtot -0.000
   269    N    19   VAL     N  269    -0.415700     14.01000 ; qtot -0.416
   270    H    19   VAL     H  270     0.271900      1.00800 ; qtot -0.144
   271   CX    19   VAL    CA  271    -0.087500     12.01000 ; qtot -0.231
   272   H1    19   VAL    HA  272     0.096900      1.00800 ; qtot -0.134
   273  A3C    19   VAL    CB  273     0.298500     12.01000 ; qtot 0.164
   274   HC    19   VAL    HB  274    -0.029700      1.00800 ; qtot 0.134
   275   CT    19   VAL   CG1  275    -0.319200     12.01000 ; qtot -0.185
   276   HC    19   VAL  HG11  276     0.079100      1.00800 ; qtot -0.106
   277   HC    19   VAL  HG12  277     0.079100      1.00800 ; qtot -0.027
   278   HC    19   VAL  HG13  278     0.079100      1.00800 ; qtot 0.053
   279   CT    19   VAL   CG2  279    -0.319200     12.01000 ; qtot -0.267
   280   HC    19   VAL  HG21  280     0.079100      1.00800 ; qtot -0.188
   281   HC    19   VAL  HG22  281     0.079100      1.00800 ; qtot -0.109
   282   HC    19   VAL  HG23  282     0.079100      1.00800 ; qtot -0.029
   283    C    19   VAL     C  283     0.597301     12.01000 ; qtot 0.568
   284    O    19   VAL     O  284    -0.567901     16.00000 ; qtot -0.000
   285    N    20   ASP     N  285    -0.516301     14.01000 ; qtot -0.516
   286    H    20   ASP     H  286     0.293600      1.00800 ; qtot -0.223
   287   CX    20   ASP    CA  287     0.038100     12.01000 ; qtot -0.185
   288   H1    20   ASP    HA  288     0.088000      1.00800 ; qtot -0.097
   289  A2C    20   ASP    CB  289    -0.030300     12.01000 ; qtot -0.127
   290   HC    20   ASP   HB2  290    -0.012200      1.00800 ; qtot -0.139
   291   HC    20   ASP   HB3  291    -0.012200      1.00800 ; qtot -0.151
   292   CO    20   ASP    CG  292     0.799401     12.01000 ; qtot 0.648
   293   O2    20   ASP   OD1  293    -0.801401     16.00000 ; qtot -0.153
   294   O2    20   ASP   OD2  294    -0.801401     16.00000 ; qtot -0.955
   295    C    20   ASP     C  295     0.536601     12.01000 ; qtot -0.418
   296    O    20   ASP     O  296    -0.581901     16.00000 ; qtot -1.000
   297    N    21   ILE     N  297    -0.415700     14.01000 ; qtot -1.416
   298    H    21   ILE     H  298     0.271900      1.00800 ; qtot -1.144
   299   CX    21   ILE    CA  299    -0.059700     12.01000 ; qtot -1.204
   300   H1    21   ILE    HA  300     0.086900      1.00800 ; qtot -1.117
   301  A3C    21   ILE    CB  301     0.130300     12.01000 ; qtot -0.986
   302   HC    21   ILE    HB  302     0.018700      1.00800 ; qtot -0.968
   303   CT    21   ILE   CG2  303    -0.320400     12.01000 ; qtot -1.288
   304   HC    21   ILE  HG21  304     0.088200      1.00800 ; qtot -1.200
   305   HC    21   ILE  HG22  305     0.088200      1.00800 ; qtot -1.112
   306   HC    21   ILE  HG23  306     0.088200      1.00800 ; qtot -1.023
   307  A2C    21   ILE   CG1  307    -0.043000     12.01000 ; qtot -1.066
   308   HC    21   ILE  HG12  308     0.023600      1.00800 ; qtot -1.043
   309   HC    21   ILE  HG13  309     0.023600      1.00800 ; qtot -1.019
   310   CT    21   ILE   CD1  310    -0.066000     12.01000 ; qtot -1.085
   311   HC    21   ILE  HD11  311     0.018600      1.00800 ; qtot -1.067
   312   HC    21   ILE  HD12  312     0.018600      1.00800 ; qtot -1.048
   313   HC    21   ILE  HD13  313     0.018600      1.00800 ; qtot -1.029
   314    C    21   ILE     C  314     0.597301     12.01000 ; qtot -0.432
   315    O    21   ILE     O  315    -0.567901     16.00000 ; qtot -1.000
   316    N    22   LEU     N  316    -0.415700     14.01000 ; qtot -1.416
   317    H    22   LEU     H  317     0.271900      1.00800 ; qtot -1.144
   318   CX    22   LEU    CA  318    -0.051800     12.01000 ; qtot -1.196
   319   H1    22   LEU    HA  319     0.092200      1.00800 ; qtot -1.103
   320  A2C    22   LEU    CB  320    -0.110200     12.01000 ; qtot -1.214
   321   HC    22   LEU   HB2  321     0.045700      1.00800 ; qtot -1.168
   322   HC    22   LEU   HB3  322     0.045700      1.00800 ; qtot -1.122
   323  A3C    22   LEU    CG  323     0.353100     12.01000 ; qtot -0.769
   324   HC    22   LEU    HG  324    -0.036100      1.00800 ; qtot -0.805
   325   CT    22   LEU   CD1  325    -0.412100     12.01000 ; qtot -1.217
   326   HC    22   LEU  HD11  326     0.100000      1.00800 ; qtot -1.117
   327   HC    22   LEU  HD12  327     0.100000      1.00800 ; qtot -1.017
   328   HC    22   LEU  HD13  328     0.100000      1.00800 ; qtot -0.917
   329   CT    22   LEU   CD2  329    -0.412100     12.01000 ; qtot -1.329
   330   HC    22   LEU  HD21  330     0.100000      1.00800 ; qtot -1.229
   331   HC    22   LEU  HD22  331     0.100000      1.00800 ; qtot -1.129
   332   HC    22   LEU  HD23  332     0.100000      1.00800 ; qtot -1.029
   333    C    22   LEU     C  333     0.597301     12.01000 ; qtot -0.432
   334    O    22   LEU     O  334    -0.567901     16.00000 ; qtot -1.000
   335    N    23   GLY     N  335    -0.415700     14.01000 ; qtot -1.416
   336    H    23   GLY     H  336     0.271900      1.00800 ; qtot -1.144
   337   CX    23   GLY    CA  337    -0.025200     12.01000 ; qtot -1.169
   338   H1    23   GLY   HA2  338     0.069800      1.00800 ; qtot -1.099
   339   H1    23   GLY   HA3  339     0.069800      1.00800 ; qtot -1.029
   340    C    23   GLY     C  340     0.597301     12.01000 ; qtot -0.432
   341    O    23   GLY     O  341    -0.567901     16.00000 ; qtot -1.000
   342    N    24   ASN     N  342    -0.415700     14.01000 ; qtot -1.416
   343    H    24   ASN     H  343     0.271900      1.00800 ; qtot -1.144
   344   CX    24   ASN    CA  344     0.014300     12.01000 ; qtot -1.130
   345   H1    24   ASN    HA  345     0.104800      1.00800 ; qtot -1.025
   346  A2C    24   ASN    CB  346    -0.204100     12.01000 ; qtot -1.229
   347   HC    24   ASN   HB2  347     0.079700      1.00800 ; qtot -1.149
   348   HC    24   ASN   HB3  348     0.079700      1.00800 ; qtot -1.069
   349    C    24   ASN    CG  349     0.713001     12.01000 ; qtot -0.356
   350    O    24   ASN   OD1  350    -0.593101     16.00000 ; qtot -0.950
   351    N    24   ASN   ND2  351    -0.919101     14.01000 ; qtot -1.869
   352    H    24   ASN  HD21  352     0.419600      1.00800 ; qtot -1.449
   353    H    24   ASN  HD22  353     0.419600      1.00800 ; qtot -1.029
   354    C    24   ASN     C  354     0.597301     12.01000 ; qtot -0.432
   355    O    24   ASN     O  355    -0.567901     16.00000 ; qtot -1.000
   356    N    25   LEU     N  356    -0.415700     14.01000 ; qtot -1.416
   357    H    25   LEU     H  357     0.271900      1.00800 ; qtot -1.144
   358   CX    25   LEU    CA  358    -0.051800     12.01000 ; qtot -1.196
   359   H1    25   LEU    HA  359     0.092200      1.00800 ; qtot -1.103
   360  A2C    25   LEU    CB  360    -0.110200     12.01000 ; qtot -1.214
   361   HC    25   LEU   HB2  361     0.045700      1.00800 ; qtot -1.168
   362   HC    25   LEU   HB3  362     0.045700      1.00800 ; qtot -1.122
   363  A3C    25   LEU    CG  363     0.353100     12.01000 ; qtot -0.769
   364   HC    25   LEU    HG  364    -0.036100      1.00800 ; qtot -0.805
   365   CT    25   LEU   CD1  365    -0.412100     12.01000 ; qtot -1.217
   366   HC    25   LEU  HD11  366     0.100000      1.00800 ; qtot -1.117
   367   HC    25   LEU  HD12  367     0.100000      1.00800 ; qtot -1.017
   368   HC    25   LEU  HD13  368     0.100000      1.00800 ; qtot -0.917
   369   CT    25   LEU   CD2  369    -0.412100     12.01000 ; qtot -1.329
   370   HC    25   LEU  HD21  370     0.100000      1.00800 ; qtot -1.229
   371   HC    25   LEU  HD22  371     0.100000      1.00800 ; qtot -1.129
   372   HC    25   LEU  HD23  372     0.100000      1.00800 ; qtot -1.029
   373    C    25   LEU     C  373     0.597301     12.01000 ; qtot -0.432
   374    O    25   LEU     O  374    -0.567901     16.00000 ; qtot -1.000
   375    N    26   LEU     N  375    -0.415700     14.01000 ; qtot -1.416
   376    H    26   LEU     H  376     0.271900      1.00800 ; qtot -1.144
   377   CX    26   LEU    CA  377    -0.051800     12.01000 ; qtot -1.196
   378   H1    26   LEU    HA  378     0.092200      1.00800 ; qtot -1.103
   379  A2C    26   LEU    CB  379    -0.110200     12.01000 ; qtot -1.214
   380   HC    26   LEU   HB2  380     0.045700      1.00800 ; qtot -1.168
   381   HC    26   LEU   HB3  381     0.045700      1.00800 ; qtot -1.122
   382  A3C    26   LEU    CG  382     0.353100     12.01000 ; qtot -0.769
   383   HC    26   LEU    HG  383    -0.036100      1.00800 ; qtot -0.805
   384   CT    26   LEU   CD1  384    -0.412100     12.01000 ; qtot -1.217
   385   HC    26   LEU  HD11  385     0.100000      1.00800 ; qtot -1.117
   386   HC    26   LEU  HD12  386     0.100000      1.00800 ; qtot -1.017
   387   HC    26   LEU  HD13  387     0.100000      1.00800 ; qtot -0.917
   388   CT    26   LEU   CD2  388    -0.412100     12.01000 ; qtot -1.329
   389   HC    26   LEU  HD21  389     0.100000      1.00800 ; qtot -1.229
   390   HC    26   LEU  HD22  390     0.100000      1.00800 ; qtot -1.129
   391   HC    26   LEU  HD23  391     0.100000      1.00800 ; qtot -1.029
   392    C    26   LEU     C  392     0.597301     12.01000 ; qtot -0.432
   393    O    26   LEU     O  393    -0.567901     16.00000 ; qtot -1.000
   394    N    27   VAL     N  394    -0.415700     14.01000 ; qtot -1.416
   395    H    27   VAL     H  395     0.271900      1.00800 ; qtot -1.144
   396   CX    27   VAL    CA  396    -0.087500     12.01000 ; qtot -1.231
   397   H1    27   VAL    HA  397     0.096900      1.00800 ; qtot -1.134
   398  A3C    27   VAL    CB  398     0.298500     12.01000 ; qtot -0.836
   399   HC    27   VAL    HB  399    -0.029700      1.00800 ; qtot -0.866
   400   CT    27   VAL   CG1  400    -0.319200     12.01000 ; qtot -1.185
   401   HC    27   VAL  HG11  401     0.079100      1.00800 ; qtot -1.106
   402   HC    27   VAL  HG12  402     0.079100      1.00800 ; qtot -1.027
   403   HC    27   VAL  HG13  403     0.079100      1.00800 ; qtot -0.948
   404   CT    27   VAL   CG2  404    -0.319200     12.01000 ; qtot -1.267
   405   HC    27   VAL  HG21  405     0.079100      1.00800 ; qtot -1.188
   406   HC    27   VAL  HG22  406     0.079100      1.00800 ; qtot -1.109
   407   HC    27   VAL  HG23  407     0.079100      1.00800 ; qtot -1.029
   408    C    27   VAL     C  408     0.597301     12.01000 ; qtot -0.432
   409    O    27   VAL     O  409    -0.567901     16.00000 ; qtot -1.000
   410    N    28   ILE     N  410    -0.415700     14.01000 ; qtot -1.416
   411    H    28   ILE     H  411     0.271900      1.00800 ; qtot -1.144
   412   CX    28   ILE    CA  412    -0.059700     12.01000 ; qtot -1.204
   413   H1    28   ILE    HA  413     0.086900      1.00800 ; qtot -1.117
   414  A3C    28   ILE    CB  414     0.130300     12.01000 ; qtot -0.986
   415   HC    28   ILE    HB  415     0.018700      1.00800 ; qtot -0.968
   416   CT    28   ILE   CG2  416    -0.320400     12.01000 ; qtot -1.288
   417   HC    28   ILE  HG21  417     0.088200      1.00800 ; qtot -1.200
   418   HC    28   ILE  HG22  418     0.088200      1.00800 ; qtot -1.112
   419   HC    28   ILE  HG23  419     0.088200      1.00800 ; qtot -1.023
   420  A2C    28   ILE   CG1  420    -0.043000     12.01000 ; qtot -1.066
   421   HC    28   ILE  HG12  421     0.023600      1.00800 ; qtot -1.043
   422   HC    28   ILE  HG13  422     0.023600      1.00800 ; qtot -1.019
   423   CT    28   ILE   CD1  423    -0.066000     12.01000 ; qtot -1.085
   424   HC    28   ILE  HD11  424     0.018600      1.00800 ; qtot -1.067
   425   HC    28   ILE  HD12  425     0.018600      1.00800 ; qtot -1.048
   426   HC    28   ILE  HD13  426     0.018600      1.00800 ; qtot -1.029
   427    C    28   ILE     C  427     0.597301     12.01000 ; qtot -0.432
   428    O    28   ILE     O  428    -0.567901     16.00000 ; qtot -1.000
   429    N    29   LEU     N  429    -0.415700     14.01000 ; qtot -1.416
   430    H    29   LEU     H  430     0.271900      1.00800 ; qtot -1.144
   431   CX    29   LEU    CA  431    -0.051800     12.01000 ; qtot -1.196
   432   H1    29   LEU    HA  432     0.092200      1.00800 ; qtot -1.103
   433  A2C    29   LEU    CB  433    -0.110200     12.01000 ; qtot -1.214
   434   HC    29   LEU   HB2  434     0.045700      1.00800 ; qtot -1.168
   435   HC    29   LEU   HB3  435     0.045700      1.00800 ; qtot -1.122
   436  A3C    29   LEU    CG  436     0.353100     12.01000 ; qtot -0.769
   437   HC    29   LEU    HG  437    -0.036100      1.00800 ; qtot -0.805
   438   CT    29   LEU   CD1  438    -0.412100     12.01000 ; qtot -1.217
   439   HC    29   LEU  HD11  439     0.100000      1.00800 ; qtot -1.117
   440   HC    29   LEU  HD12  440     0.100000      1.00800 ; qtot -1.017
   441   HC    29   LEU  HD13  441     0.100000      1.00800 ; qtot -0.917
   442   CT    29   LEU   CD2  442    -0.412100     12.01000 ; qtot -1.329
   443   HC    29   LEU  HD21  443     0.100000      1.00800 ; qtot -1.229
   444   HC    29   LEU  HD22  444     0.100000      1.00800 ; qtot -1.129
   445   HC    29   LEU  HD23  445     0.100000      1.00800 ; qtot -1.029
   446    C    29   LEU     C  446     0.597301     12.01000 ; qtot -0.432
   447    O    29   LEU     O  447    -0.567901     16.00000 ; qtot -1.000
   448    N    30   SER     N  448    -0.415700     14.01000 ; qtot -1.416
   449    H    30   SER     H  449     0.271900      1.00800 ; qtot -1.144
   450   CX    30   SER    CA  450    -0.024900     12.01000 ; qtot -1.169
   451   H1    30   SER    HA  451     0.084300      1.00800 ; qtot -1.084
   452  A2C    30   SER    CB  452     0.211700     12.01000 ; qtot -0.873
   453   H1    30   SER   HB2  453     0.035200      1.00800 ; qtot -0.838
   454   H1    30   SER   HB3  454     0.035200      1.00800 ; qtot -0.802
   455   OH    30   SER    OG  455    -0.654601     16.00000 ; qtot -1.457
   456   HO    30   SER    HG  456     0.427500      1.00800 ; qtot -1.029
   457    C    30   SER     C  457     0.597301     12.01000 ; qtot -0.432
   458    O    30   SER     O  458    -0.567901     16.00000 ; qtot -1.000
   459    N    31   VAL     N  459    -0.415700     14.01000 ; qtot -1.416
   460    H    31   VAL     H  460     0.271900      1.00800 ; qtot -1.144
   461   CX    31   VAL    CA  461    -0.087500     12.01000 ; qtot -1.231
   462   H1    31   VAL    HA  462     0.096900      1.00800 ; qtot -1.134
   463  A3C    31   VAL    CB  463     0.298500     12.01000 ; qtot -0.836
   464   HC    31   VAL    HB  464    -0.029700      1.00800 ; qtot -0.866
   465   CT    31   VAL   CG1  465    -0.319200     12.01000 ; qtot -1.185
   466   HC    31   VAL  HG11  466     0.079100      1.00800 ; qtot -1.106
   467   HC    31   VAL  HG12  467     0.079100      1.00800 ; qtot -1.027
   468   HC    31   VAL  HG13  468     0.079100      1.00800 ; qtot -0.948
   469   CT    31   VAL   CG2  469    -0.319200     12.01000 ; qtot -1.267
   470   HC    31   VAL  HG21  470     0.079100      1.00800 ; qtot -1.188
   471   HC    31   VAL  HG22  471     0.079100      1.00800 ; qtot -1.109
   472   HC    31   VAL  HG23  472     0.079100      1.00800 ; qtot -1.029
   473    C    31   VAL     C  473     0.597301     12.01000 ; qtot -0.432
   474    O    31   VAL     O  474    -0.567901     16.00000 ; qtot -1.000
   475    N    32   TYR     N  475    -0.415700     14.01000 ; qtot -1.416
   476    H    32   TYR     H  476     0.271900      1.00800 ; qtot -1.144
   477   CX    32   TYR    CA  477    -0.001400     12.01000 ; qtot -1.145
   478   H1    32   TYR    HA  478     0.087600      1.00800 ; qtot -1.058
   479   CT    32   TYR    CB  479    -0.015200     12.01000 ; qtot -1.073
   480   HC    32   TYR   HB2  480     0.029500      1.00800 ; qtot -1.043
   481   HC    32   TYR   HB3  481     0.029500      1.00800 ; qtot -1.014
   482   CA    32   TYR    CG  482    -0.001100     12.01000 ; qtot -1.015
   483   CA    32   TYR   CD1  483    -0.190600     12.01000 ; qtot -1.206
   484   HA    32   TYR   HD1  484     0.169900      1.00800 ; qtot -1.036
   485   CA    32   TYR   CE1  485    -0.234100     12.01000 ; qtot -1.270
   486   HA    32   TYR   HE1  486     0.165600      1.00800 ; qtot -1.104
   487    C    32   TYR    CZ  487     0.322600     12.01000 ; qtot -0.782
   488   OH    32   TYR    OH  488    -0.557901     16.00000 ; qtot -1.339
   489   HO    32   TYR    HH  489     0.399200      1.00800 ; qtot -0.940
   490   CA    32   TYR   CE2  490    -0.234100     12.01000 ; qtot -1.174
   491   HA    32   TYR   HE2  491     0.165600      1.00800 ; qtot -1.009
   492   CA    32   TYR   CD2  492    -0.190600     12.01000 ; qtot -1.199
   493   HA    32   TYR   HD2  493     0.169900      1.00800 ; qtot -1.029
   494    C    32   TYR     C  494     0.597301     12.01000 ; qtot -0.432
   495    O    32   TYR     O  495    -0.567901     16.00000 ; qtot -1.000
   496    N    33   ARG     N  496    -0.347900     14.01000 ; qtot -1.348
   497    H    33   ARG     H  497     0.274700      1.00800 ; qtot -1.073
   498   CX    33   ARG    CA  498    -0.263700     12.01000 ; qtot -1.337
   499   H1    33   ARG    HA  499     0.156000      1.00800 ; qtot -1.181
   500   C8    33   ARG    CB  500    -0.000700     12.01000 ; qtot -1.182
   501   HC    33   ARG   HB2  501     0.032700      1.00800 ; qtot -1.149
   502   HC    33   ARG   HB3  502     0.032700      1.00800 ; qtot -1.116
   503   C8    33   ARG    CG  503     0.039000     12.01000 ; qtot -1.077
   504   HC    33   ARG   HG2  504     0.028500      1.00800 ; qtot -1.049
   505   HC    33   ARG   HG3  505     0.028500      1.00800 ; qtot -1.020
   506   C8    33   ARG    CD  506     0.048600     12.01000 ; qtot -0.972
   507   H1    33   ARG   HD2  507     0.068700      1.00800 ; qtot -0.903
   508   H1    33   ARG   HD3  508     0.068700      1.00800 ; qtot -0.834
   509   N2    33   ARG    NE  509    -0.529501     14.01000 ; qtot -1.364
   510    H    33   ARG    HE  510     0.345600      1.00800 ; qtot -1.018
   511   CA    33   ARG    CZ  511     0.807601     12.01000 ; qtot -0.211
   512   N2    33   ARG   NH1  512    -0.862701     14.01000 ; qtot -1.073
   513    H    33   ARG  HH11  513     0.447800      1.00800 ; qtot -0.625
   514    H    33   ARG  HH12  514     0.447800      1.00800 ; qtot -0.178
   515   N2    33   ARG   NH2  515    -0.862701     14.01000 ; qtot -1.040
   516    H    33   ARG  HH21  516     0.447800      1.00800 ; qtot -0.593
   517    H    33   ARG  HH22  517     0.447800      1.00800 ; qtot -0.145
   518    C    33   ARG     C  518     0.734101     12.01000 ; qtot 0.589
   519    O    33   ARG     O  519    -0.589401     16.00000 ; qtot -0.000
   520    N    34   ASN     N  520    -0.415700     14.01000 ; qtot -0.416
   521    H    34   ASN     H  521     0.271900      1.00800 ; qtot -0.144
   522   CX    34   ASN    CA  522     0.014300     12.01000 ; qtot -0.130
   523   H1    34   ASN    HA  523     0.104800      1.00800 ; qtot -0.025
   524  A2C    34   ASN    CB  524    -0.204100     12.01000 ; qtot -0.229
   525   HC    34   ASN   HB2  525     0.079700      1.00800 ; qtot -0.149
   526   HC    34   ASN   HB3  526     0.079700      1.00800 ; qtot -0.069
   527    C    34   ASN    CG  527     0.713001     12.01000 ; qtot 0.644
   528    O    34   ASN   OD1  528    -0.593101     16.00000 ; qtot 0.051
   529    N    34   ASN   ND2  529    -0.919101     14.01000 ; qtot -0.869
   530    H    34   ASN  HD21  530     0.419600      1.00800 ; qtot -0.449
   531    H    34   ASN  HD22  531     0.419600      1.00800 ; qtot -0.029
   532    C    34   ASN     C  532     0.597301     12.01000 ; qtot 0.568
   533    O    34   ASN     O  533    -0.567901     16.00000 ; qtot -0.000
   534    N    35   LYS     N  534    -0.347900     14.01000 ; qtot -0.348
   535    H    35   LYS     H  535     0.274700      1.00800 ; qtot -0.073
   536   CX    35   LYS    CA  536    -0.240000     12.01000 ; qtot -0.313
   537   H1    35   LYS    HA  537     0.142600      1.00800 ; qtot -0.171
   538   C8    35   LYS    CB  538    -0.009400     12.01000 ; qtot -0.180
   539   HC    35   LYS   HB2  539     0.036200      1.00800 ; qtot -0.144
   540   HC    35   LYS   HB3  540     0.036200      1.00800 ; qtot -0.108
   541   C8    35   LYS    CG  541     0.018700     12.01000 ; qtot -0.089
   542   HC    35   LYS   HG2  542     0.010300      1.00800 ; qtot -0.079
   543   HC    35   LYS   HG3  543     0.010300      1.00800 ; qtot -0.068
   544   C8    35   LYS    CD  544    -0.047900     12.01000 ; qtot -0.116
   545   HC    35   LYS   HD2  545     0.062100      1.00800 ; qtot -0.054
   546   HC    35   LYS   HD3  546     0.062100      1.00800 ; qtot 0.008
   547   C8    35   LYS    CE  547    -0.014300     12.01000 ; qtot -0.006
   548   HP    35   LYS   HE2  548     0.113500      1.00800 ; qtot 0.107
   549   HP    35   LYS   HE3  549     0.113500      1.00800 ; qtot 0.221
   550   N3    35   LYS    NZ  550    -0.385400     14.01000 ; qtot -0.165
   551    H    35   LYS   HZ1  551     0.340000      1.00800 ; qtot 0.175
   552    H    35   LYS   HZ2  552     0.340000      1.00800 ; qtot 0.515
   553    H    35   LYS   HZ3  553     0.340000      1.00800 ; qtot 0.855
   554    C    35   LYS     C  554     0.734101     12.01000 ; qtot 1.589
   555    O    35   LYS     O  555    -0.589401     16.00000 ; qtot 1.000
   556    N    36   LYS     N  556    -0.347900     14.01000 ; qtot 0.652
   557    H    36   LYS     H  557     0.274700      1.00800 ; qtot 0.927
   558   CX    36   LYS    CA  558    -0.240000     12.01000 ; qtot 0.687
   559   H1    36   LYS    HA  559     0.142600      1.00800 ; qtot 0.829
   560   C8    36   LYS    CB  560    -0.009400     12.01000 ; qtot 0.820
   561   HC    36   LYS   HB2  561     0.036200      1.00800 ; qtot 0.856
   562   HC    36   LYS   HB3  562     0.036200      1.00800 ; qtot 0.892
   563   C8    36   LYS    CG  563     0.018700     12.01000 ; qtot 0.911
   564   HC    36   LYS   HG2  564     0.010300      1.00800 ; qtot 0.921
   565   HC    36   LYS   HG3  565     0.010300      1.00800 ; qtot 0.932
   566   C8    36   LYS    CD  566    -0.047900     12.01000 ; qtot 0.884
   567   HC    36   LYS   HD2  567     0.062100      1.00800 ; qtot 0.946
   568   HC    36   LYS   HD3  568     0.062100      1.00800 ; qtot 1.008
   569   C8    36   LYS    CE  569    -0.014300     12.01000 ; qtot 0.994
   570   HP    36   LYS   HE2  570     0.113500      1.00800 ; qtot 1.107
   571   HP    36   LYS   HE3  571     0.113500      1.00800 ; qtot 1.221
   572   N3    36   LYS    NZ  572    -0.385400     14.01000 ; qtot 0.835
   573    H    36   LYS   HZ1  573     0.340000      1.00800 ; qtot 1.175
   574    H    36   LYS   HZ2  574     0.340000      1.00800 ; qtot 1.515
   575    H    36   LYS   HZ3  575     0.340000      1.00800 ; qtot 1.855
   576    C    36   LYS     C  576     0.734101     12.01000 ; qtot 2.589
   577    O    36   LYS     O  577    -0.589401     16.00000 ; qtot 2.000
   578    N    37   LEU     N  578    -0.415700     14.01000 ; qtot 1.584
   579    H    37   LEU     H  579     0.271900      1.00800 ; qtot 1.856
   580   CX    37   LEU    CA  580    -0.051800     12.01000 ; qtot 1.804
   581   H1    37   LEU    HA  581     0.092200      1.00800 ; qtot 1.897
   582  A2C    37   LEU    CB  582    -0.110200     12.01000 ; qtot 1.786
   583   HC    37   LEU   HB2  583     0.045700      1.00800 ; qtot 1.832
   584   HC    37   LEU   HB3  584     0.045700      1.00800 ; qtot 1.878
   585  A3C    37   LEU    CG  585     0.353100     12.01000 ; qtot 2.231
   586   HC    37   LEU    HG  586    -0.036100      1.00800 ; qtot 2.195
   587   CT    37   LEU   CD1  587    -0.412100     12.01000 ; qtot 1.783
   588   HC    37   LEU  HD11  588     0.100000      1.00800 ; qtot 1.883
   589   HC    37   LEU  HD12  589     0.100000      1.00800 ; qtot 1.983
   590   HC    37   LEU  HD13  590     0.100000      1.00800 ; qtot 2.083
   591   CT    37   LEU   CD2  591    -0.412100     12.01000 ; qtot 1.671
   592   HC    37   LEU  HD21  592     0.100000      1.00800 ; qtot 1.771
   593   HC    37   LEU  HD22  593     0.100000      1.00800 ; qtot 1.871
   594   HC    37   LEU  HD23  594     0.100000      1.00800 ; qtot 1.971
   595    C    37   LEU     C  595     0.597301     12.01000 ; qtot 2.568
   596    O    37   LEU     O  596    -0.567901     16.00000 ; qtot 2.000
   597    N    38   ARG     N  597    -0.347900     14.01000 ; qtot 1.652
   598    H    38   ARG     H  598     0.274700      1.00800 ; qtot 1.927
   599   CX    38   ARG    CA  599    -0.263700     12.01000 ; qtot 1.663
   600   H1    38   ARG    HA  600     0.156000      1.00800 ; qtot 1.819
   601   C8    38   ARG    CB  601    -0.000700     12.01000 ; qtot 1.818
   602   HC    38   ARG   HB2  602     0.032700      1.00800 ; qtot 1.851
   603   HC    38   ARG   HB3  603     0.032700      1.00800 ; qtot 1.884
   604   C8    38   ARG    CG  604     0.039000     12.01000 ; qtot 1.923
   605   HC    38   ARG   HG2  605     0.028500      1.00800 ; qtot 1.951
   606   HC    38   ARG   HG3  606     0.028500      1.00800 ; qtot 1.980
   607   C8    38   ARG    CD  607     0.048600     12.01000 ; qtot 2.028
   608   H1    38   ARG   HD2  608     0.068700      1.00800 ; qtot 2.097
   609   H1    38   ARG   HD3  609     0.068700      1.00800 ; qtot 2.166
   610   N2    38   ARG    NE  610    -0.529501     14.01000 ; qtot 1.636
   611    H    38   ARG    HE  611     0.345600      1.00800 ; qtot 1.982
   612   CA    38   ARG    CZ  612     0.807601     12.01000 ; qtot 2.790
   613   N2    38   ARG   NH1  613    -0.862701     14.01000 ; qtot 1.927
   614    H    38   ARG  HH11  614     0.447800      1.00800 ; qtot 2.375
   615    H    38   ARG  HH12  615     0.447800      1.00800 ; qtot 2.822
   616   N2    38   ARG   NH2  616    -0.862701     14.01000 ; qtot 1.960
   617    H    38   ARG  HH21  617     0.447800      1.00800 ; qtot 2.408
   618    H    38   ARG  HH22  618     0.447800      1.00800 ; qtot 2.855
   619    C    38   ARG     C  619     0.734101     12.01000 ; qtot 3.589
   620    O    38   ARG     O  620    -0.589401     16.00000 ; qtot 3.000
   621    N    39   ASN     N  621    -0.415700     14.01000 ; qtot 2.584
   622    H    39   ASN     H  622     0.271900      1.00800 ; qtot 2.856
   623   CX    39   ASN    CA  623     0.014300     12.01000 ; qtot 2.871
   624   H1    39   ASN    HA  624     0.104800      1.00800 ; qtot 2.975
   625  A2C    39   ASN    CB  625    -0.204100     12.01000 ; qtot 2.771
   626   HC    39   ASN   HB2  626     0.079700      1.00800 ; qtot 2.851
   627   HC    39   ASN   HB3  627     0.079700      1.00800 ; qtot 2.931
   628    C    39   ASN    CG  628     0.713001     12.01000 ; qtot 3.644
   629    O    39   ASN   OD1  629    -0.593101     16.00000 ; qtot 3.051
   630    N    39   ASN   ND2  630    -0.919101     14.01000 ; qtot 2.131
   631    H    39   ASN  HD21  631     0.419600      1.00800 ; qtot 2.551
   632    H    39   ASN  HD22  632     0.419600      1.00800 ; qtot 2.971
   633    C    39   ASN     C  633     0.597301     12.01000 ; qtot 3.568
   634    O    39   ASN     O  634    -0.567901     16.00000 ; qtot 3.000
   635    N    40   ALA     N  635    -0.415700     14.01000 ; qtot 2.584
   636    H    40   ALA     H  636     0.271900      1.00800 ; qtot 2.856
   637   CX    40   ALA    CA  637     0.033700     12.01000 ; qtot 2.890
   638   H1    40   ALA    HA  638     0.082300      1.00800 ; qtot 2.972
   639   CT    40   ALA    CB  639    -0.182500     12.01000 ; qtot 2.790
   640   HC    40   ALA   HB1  640     0.060300      1.00800 ; qtot 2.850
   641   HC    40   ALA   HB2  641     0.060300      1.00800 ; qtot 2.910
   642   HC    40   ALA   HB3  642     0.060300      1.00800 ; qtot 2.971
   643    C    40   ALA     C  643     0.597301     12.01000 ; qtot 3.568
   644    O    40   ALA     O  644    -0.567901     16.00000 ; qtot 3.000
   645    N    41   GLY     N  645    -0.415700     14.01000 ; qtot 2.584
   646    H    41   GLY     H  646     0.271900      1.00800 ; qtot 2.856
   647   CX    41   GLY    CA  647    -0.025200     12.01000 ; qtot 2.831
   648   H1    41   GLY   HA2  648     0.069800      1.00800 ; qtot 2.901
   649   H1    41   GLY   HA3  649     0.069800      1.00800 ; qtot 2.971
   650    C    41   GLY     C  650     0.597301     12.01000 ; qtot 3.568
   651    O    41   GLY     O  651    -0.567901     16.00000 ; qtot 3.000
   652    N    42   ASN     N  652    -0.415700     14.01000 ; qtot 2.584
   653    H    42   ASN     H  653     0.271900      1.00800 ; qtot 2.856
   654   CX    42   ASN    CA  654     0.014300     12.01000 ; qtot 2.871
   655   H1    42   ASN    HA  655     0.104800      1.00800 ; qtot 2.975
   656  A2C    42   ASN    CB  656    -0.204100     12.01000 ; qtot 2.771
   657   HC    42   ASN   HB2  657     0.079700      1.00800 ; qtot 2.851
   658   HC    42   ASN   HB3  658     0.079700      1.00800 ; qtot 2.931
   659    C    42   ASN    CG  659     0.713001     12.01000 ; qtot 3.644
   660    O    42   ASN   OD1  660    -0.593101     16.00000 ; qtot 3.051
   661    N    42   ASN   ND2  661    -0.919101     14.01000 ; qtot 2.131
   662    H    42   ASN  HD21  662     0.419600      1.00800 ; qtot 2.551
   663    H    42   ASN  HD22  663     0.419600      1.00800 ; qtot 2.971
   664    C    42   ASN     C  664     0.597301     12.01000 ; qtot 3.568
   665    O    42   ASN     O  665    -0.567901     16.00000 ; qtot 3.000
   666    N    43   ILE     N  666    -0.415700     14.01000 ; qtot 2.584
   667    H    43   ILE     H  667     0.271900      1.00800 ; qtot 2.856
   668   CX    43   ILE    CA  668    -0.059700     12.01000 ; qtot 2.797
   669   H1    43   ILE    HA  669     0.086900      1.00800 ; qtot 2.883
   670  A3C    43   ILE    CB  670     0.130300     12.01000 ; qtot 3.014
   671   HC    43   ILE    HB  671     0.018700      1.00800 ; qtot 3.032
   672   CT    43   ILE   CG2  672    -0.320400     12.01000 ; qtot 2.712
   673   HC    43   ILE  HG21  673     0.088200      1.00800 ; qtot 2.800
   674   HC    43   ILE  HG22  674     0.088200      1.00800 ; qtot 2.888
   675   HC    43   ILE  HG23  675     0.088200      1.00800 ; qtot 2.977
   676  A2C    43   ILE   CG1  676    -0.043000     12.01000 ; qtot 2.934
   677   HC    43   ILE  HG12  677     0.023600      1.00800 ; qtot 2.957
   678   HC    43   ILE  HG13  678     0.023600      1.00800 ; qtot 2.981
   679   CT    43   ILE   CD1  679    -0.066000     12.01000 ; qtot 2.915
   680   HC    43   ILE  HD11  680     0.018600      1.00800 ; qtot 2.933
   681   HC    43   ILE  HD12  681     0.018600      1.00800 ; qtot 2.952
   682   HC    43   ILE  HD13  682     0.018600      1.00800 ; qtot 2.971
   683    C    43   ILE     C  683     0.597301     12.01000 ; qtot 3.568
   684    O    43   ILE     O  684    -0.567901     16.00000 ; qtot 3.000
   685    N    44   PHE     N  685    -0.415700     14.01000 ; qtot 2.584
   686    H    44   PHE     H  686     0.271900      1.00800 ; qtot 2.856
   687   CX    44   PHE    CA  687    -0.002400     12.01000 ; qtot 2.854
   688   H1    44   PHE    HA  688     0.097800      1.00800 ; qtot 2.952
   689   CT    44   PHE    CB  689    -0.034300     12.01000 ; qtot 2.917
   690   HC    44   PHE   HB2  690     0.029500      1.00800 ; qtot 2.947
   691   HC    44   PHE   HB3  691     0.029500      1.00800 ; qtot 2.976
   692   CA    44   PHE    CG  692     0.011800     12.01000 ; qtot 2.988
   693   CA    44   PHE   CD1  693    -0.125600     12.01000 ; qtot 2.863
   694   HA    44   PHE   HD1  694     0.133000      1.00800 ; qtot 2.996
   695   CA    44   PHE   CE1  695    -0.170400     12.01000 ; qtot 2.825
   696   HA    44   PHE   HE1  696     0.143000      1.00800 ; qtot 2.968
   697   CA    44   PHE    CZ  697    -0.107200     12.01000 ; qtot 2.861
   698   HA    44   PHE    HZ  698     0.129700      1.00800 ; qtot 2.991
   699   CA    44   PHE   CE2  699    -0.170400     12.01000 ; qtot 2.820
   700   HA    44   PHE   HE2  700     0.143000      1.00800 ; qtot 2.963
   701   CA    44   PHE   CD2  701    -0.125600     12.01000 ; qtot 2.838
   702   HA    44   PHE   HD2  702     0.133000      1.00800 ; qtot 2.971
   703    C    44   PHE     C  703     0.597301     12.01000 ; qtot 3.568
   704    O    44   PHE     O  704    -0.567901     16.00000 ; qtot 3.000
   705    N    45   VAL     N  705    -0.415700     14.01000 ; qtot 2.584
   706    H    45   VAL     H  706     0.271900      1.00800 ; qtot 2.856
   707   CX    45   VAL    CA  707    -0.087500     12.01000 ; qtot 2.769
   708   H1    45   VAL    HA  708     0.096900      1.00800 ; qtot 2.866
   709  A3C    45   VAL    CB  709     0.298500     12.01000 ; qtot 3.164
   710   HC    45   VAL    HB  710    -0.029700      1.00800 ; qtot 3.134
   711   CT    45   VAL   CG1  711    -0.319200     12.01000 ; qtot 2.815
   712   HC    45   VAL  HG11  712     0.079100      1.00800 ; qtot 2.894
   713   HC    45   VAL  HG12  713     0.079100      1.00800 ; qtot 2.973
   714   HC    45   VAL  HG13  714     0.079100      1.00800 ; qtot 3.053
   715   CT    45   VAL   CG2  715    -0.319200     12.01000 ; qtot 2.733
   716   HC    45   VAL  HG21  716     0.079100      1.00800 ; qtot 2.812
   717   HC    45   VAL  HG22  717     0.079100      1.00800 ; qtot 2.892
   718   HC    45   VAL  HG23  718     0.079100      1.00800 ; qtot 2.971
   719    C    45   VAL     C  719     0.597301     12.01000 ; qtot 3.568
   720    O    45   VAL     O  720    -0.567901     16.00000 ; qtot 3.000
   721    N    46   VAL     N  721    -0.415700     14.01000 ; qtot 2.584
   722    H    46   VAL     H  722     0.271900      1.00800 ; qtot 2.856
   723   CX    46   VAL    CA  723    -0.087500     12.01000 ; qtot 2.769
   724   H1    46   VAL    HA  724     0.096900      1.00800 ; qtot 2.866
   725  A3C    46   VAL    CB  725     0.298500     12.01000 ; qtot 3.164
   726   HC    46   VAL    HB  726    -0.029700      1.00800 ; qtot 3.134
   727   CT    46   VAL   CG1  727    -0.319200     12.01000 ; qtot 2.815
   728   HC    46   VAL  HG11  728     0.079100      1.00800 ; qtot 2.894
   729   HC    46   VAL  HG12  729     0.079100      1.00800 ; qtot 2.973
   730   HC    46   VAL  HG13  730     0.079100      1.00800 ; qtot 3.053
   731   CT    46   VAL   CG2  731    -0.319200     12.01000 ; qtot 2.733
   732   HC    46   VAL  HG21  732     0.079100      1.00800 ; qtot 2.812
   733   HC    46   VAL  HG22  733     0.079100      1.00800 ; qtot 2.892
   734   HC    46   VAL  HG23  734     0.079100      1.00800 ; qtot 2.971
   735    C    46   VAL     C  735     0.597301     12.01000 ; qtot 3.568
   736    O    46   VAL     O  736    -0.567901     16.00000 ; qtot 3.000
   737    N    47   SER     N  737    -0.415700     14.01000 ; qtot 2.584
   738    H    47   SER     H  738     0.271900      1.00800 ; qtot 2.856
   739   CX    47   SER    CA  739    -0.024900     12.01000 ; qtot 2.831
   740   H1    47   SER    HA  740     0.084300      1.00800 ; qtot 2.916
   741  A2C    47   SER    CB  741     0.211700     12.01000 ; qtot 3.127
   742   H1    47   SER   HB2  742     0.035200      1.00800 ; qtot 3.163
   743   H1    47   SER   HB3  743     0.035200      1.00800 ; qtot 3.198
   744   OH    47   SER    OG  744    -0.654601     16.00000 ; qtot 2.543
   745   HO    47   SER    HG  745     0.427500      1.00800 ; qtot 2.971
   746    C    47   SER     C  746     0.597301     12.01000 ; qtot 3.568
   747    O    47   SER     O  747    -0.567901     16.00000 ; qtot 3.000
   748    N    48   LEU     N  748    -0.415700     14.01000 ; qtot 2.584
   749    H    48   LEU     H  749     0.271900      1.00800 ; qtot 2.856
   750   CX    48   LEU    CA  750    -0.051800     12.01000 ; qtot 2.804
   751   H1    48   LEU    HA  751     0.092200      1.00800 ; qtot 2.897
   752  A2C    48   LEU    CB  752    -0.110200     12.01000 ; qtot 2.786
   753   HC    48   LEU   HB2  753     0.045700      1.00800 ; qtot 2.832
   754   HC    48   LEU   HB3  754     0.045700      1.00800 ; qtot 2.878
   755  A3C    48   LEU    CG  755     0.353100     12.01000 ; qtot 3.231
   756   HC    48   LEU    HG  756    -0.036100      1.00800 ; qtot 3.195
   757   CT    48   LEU   CD1  757    -0.412100     12.01000 ; qtot 2.783
   758   HC    48   LEU  HD11  758     0.100000      1.00800 ; qtot 2.883
   759   HC    48   LEU  HD12  759     0.100000      1.00800 ; qtot 2.983
   760   HC    48   LEU  HD13  760     0.100000      1.00800 ; qtot 3.083
   761   CT    48   LEU   CD2  761    -0.412100     12.01000 ; qtot 2.671
   762   HC    48   LEU  HD21  762     0.100000      1.00800 ; qtot 2.771
   763   HC    48   LEU  HD22  763     0.100000      1.00800 ; qtot 2.871
   764   HC    48   LEU  HD23  764     0.100000      1.00800 ; qtot 2.971
   765    C    48   LEU     C  765     0.597301     12.01000 ; qtot 3.568
   766    O    48   LEU     O  766    -0.567901     16.00000 ; qtot 3.000
   767    N    49   ALA     N  767    -0.415700     14.01000 ; qtot 2.584
   768    H    49   ALA     H  768     0.271900      1.00800 ; qtot 2.856
   769   CX    49   ALA    CA  769     0.033700     12.01000 ; qtot 2.890
   770   H1    49   ALA    HA  770     0.082300      1.00800 ; qtot 2.972
   771   CT    49   ALA    CB  771    -0.182500     12.01000 ; qtot 2.790
   772   HC    49   ALA   HB1  772     0.060300      1.00800 ; qtot 2.850
   773   HC    49   ALA   HB2  773     0.060300      1.00800 ; qtot 2.910
   774   HC    49   ALA   HB3  774     0.060300      1.00800 ; qtot 2.971
   775    C    49   ALA     C  775     0.597301     12.01000 ; qtot 3.568
   776    O    49   ALA     O  776    -0.567901     16.00000 ; qtot 3.000
   777    N    50   VAL     N  777    -0.415700     14.01000 ; qtot 2.584
   778    H    50   VAL     H  778     0.271900      1.00800 ; qtot 2.856
   779   CX    50   VAL    CA  779    -0.087500     12.01000 ; qtot 2.769
   780   H1    50   VAL    HA  780     0.096900      1.00800 ; qtot 2.866
   781  A3C    50   VAL    CB  781     0.298500     12.01000 ; qtot 3.164
   782   HC    50   VAL    HB  782    -0.029700      1.00800 ; qtot 3.134
   783   CT    50   VAL   CG1  783    -0.319200     12.01000 ; qtot 2.815
   784   HC    50   VAL  HG11  784     0.079100      1.00800 ; qtot 2.894
   785   HC    50   VAL  HG12  785     0.079100      1.00800 ; qtot 2.973
   786   HC    50   VAL  HG13  786     0.079100      1.00800 ; qtot 3.053
   787   CT    50   VAL   CG2  787    -0.319200     12.01000 ; qtot 2.733
   788   HC    50   VAL  HG21  788     0.079100      1.00800 ; qtot 2.812
   789   HC    50   VAL  HG22  789     0.079100      1.00800 ; qtot 2.892
   790   HC    50   VAL  HG23  790     0.079100      1.00800 ; qtot 2.971
   791    C    50   VAL     C  791     0.597301     12.01000 ; qtot 3.568
   792    O    50   VAL     O  792    -0.567901     16.00000 ; qtot 3.000
   793    N    51   ALA     N  793    -0.415700     14.01000 ; qtot 2.584
   794    H    51   ALA     H  794     0.271900      1.00800 ; qtot 2.856
   795   CX    51   ALA    CA  795     0.033700     12.01000 ; qtot 2.890
   796   H1    51   ALA    HA  796     0.082300      1.00800 ; qtot 2.972
   797   CT    51   ALA    CB  797    -0.182500     12.01000 ; qtot 2.790
   798   HC    51   ALA   HB1  798     0.060300      1.00800 ; qtot 2.850
   799   HC    51   ALA   HB2  799     0.060300      1.00800 ; qtot 2.910
   800   HC    51   ALA   HB3  800     0.060300      1.00800 ; qtot 2.971
   801    C    51   ALA     C  801     0.597301     12.01000 ; qtot 3.568
   802    O    51   ALA     O  802    -0.567901     16.00000 ; qtot 3.000
   803    N    52   ASP     N  803    -0.516301     14.01000 ; qtot 2.484
   804    H    52   ASP     H  804     0.293600      1.00800 ; qtot 2.777
   805   CX    52   ASP    CA  805     0.038100     12.01000 ; qtot 2.815
   806   H1    52   ASP    HA  806     0.088000      1.00800 ; qtot 2.903
   807  A2C    52   ASP    CB  807    -0.030300     12.01000 ; qtot 2.873
   808   HC    52   ASP   HB2  808    -0.012200      1.00800 ; qtot 2.861
   809   HC    52   ASP   HB3  809    -0.012200      1.00800 ; qtot 2.849
   810   CO    52   ASP    CG  810     0.799401     12.01000 ; qtot 3.648
   811   O2    52   ASP   OD1  811    -0.801401     16.00000 ; qtot 2.847
   812   O2    52   ASP   OD2  812    -0.801401     16.00000 ; qtot 2.045
   813    C    52   ASP     C  813     0.536601     12.01000 ; qtot 2.582
   814    O    52   ASP     O  814    -0.581901     16.00000 ; qtot 2.000
   815    N    53   LEU     N  815    -0.415700     14.01000 ; qtot 1.584
   816    H    53   LEU     H  816     0.271900      1.00800 ; qtot 1.856
   817   CX    53   LEU    CA  817    -0.051800     12.01000 ; qtot 1.804
   818   H1    53   LEU    HA  818     0.092200      1.00800 ; qtot 1.897
   819  A2C    53   LEU    CB  819    -0.110200     12.01000 ; qtot 1.786
   820   HC    53   LEU   HB2  820     0.045700      1.00800 ; qtot 1.832
   821   HC    53   LEU   HB3  821     0.045700      1.00800 ; qtot 1.878
   822  A3C    53   LEU    CG  822     0.353100     12.01000 ; qtot 2.231
   823   HC    53   LEU    HG  823    -0.036100      1.00800 ; qtot 2.195
   824   CT    53   LEU   CD1  824    -0.412100     12.01000 ; qtot 1.783
   825   HC    53   LEU  HD11  825     0.100000      1.00800 ; qtot 1.883
   826   HC    53   LEU  HD12  826     0.100000      1.00800 ; qtot 1.983
   827   HC    53   LEU  HD13  827     0.100000      1.00800 ; qtot 2.083
   828   CT    53   LEU   CD2  828    -0.412100     12.01000 ; qtot 1.671
   829   HC    53   LEU  HD21  829     0.100000      1.00800 ; qtot 1.771
   830   HC    53   LEU  HD22  830     0.100000      1.00800 ; qtot 1.871
   831   HC    53   LEU  HD23  831     0.100000      1.00800 ; qtot 1.971
   832    C    53   LEU     C  832     0.597301     12.01000 ; qtot 2.568
   833    O    53   LEU     O  833    -0.567901     16.00000 ; qtot 2.000
   834    N    54   VAL     N  834    -0.415700     14.01000 ; qtot 1.584
   835    H    54   VAL     H  835     0.271900      1.00800 ; qtot 1.856
   836   CX    54   VAL    CA  836    -0.087500     12.01000 ; qtot 1.769
   837   H1    54   VAL    HA  837     0.096900      1.00800 ; qtot 1.866
   838  A3C    54   VAL    CB  838     0.298500     12.01000 ; qtot 2.164
   839   HC    54   VAL    HB  839    -0.029700      1.00800 ; qtot 2.134
   840   CT    54   VAL   CG1  840    -0.319200     12.01000 ; qtot 1.815
   841   HC    54   VAL  HG11  841     0.079100      1.00800 ; qtot 1.894
   842   HC    54   VAL  HG12  842     0.079100      1.00800 ; qtot 1.973
   843   HC    54   VAL  HG13  843     0.079100      1.00800 ; qtot 2.053
   844   CT    54   VAL   CG2  844    -0.319200     12.01000 ; qtot 1.733
   845   HC    54   VAL  HG21  845     0.079100      1.00800 ; qtot 1.812
   846   HC    54   VAL  HG22  846     0.079100      1.00800 ; qtot 1.892
   847   HC    54   VAL  HG23  847     0.079100      1.00800 ; qtot 1.971
   848    C    54   VAL     C  848     0.597301     12.01000 ; qtot 2.568
   849    O    54   VAL     O  849    -0.567901     16.00000 ; qtot 2.000
   850    N    55   VAL     N  850    -0.415700     14.01000 ; qtot 1.584
   851    H    55   VAL     H  851     0.271900      1.00800 ; qtot 1.856
   852   CX    55   VAL    CA  852    -0.087500     12.01000 ; qtot 1.769
   853   H1    55   VAL    HA  853     0.096900      1.00800 ; qtot 1.866
   854  A3C    55   VAL    CB  854     0.298500     12.01000 ; qtot 2.164
   855   HC    55   VAL    HB  855    -0.029700      1.00800 ; qtot 2.134
   856   CT    55   VAL   CG1  856    -0.319200     12.01000 ; qtot 1.815
   857   HC    55   VAL  HG11  857     0.079100      1.00800 ; qtot 1.894
   858   HC    55   VAL  HG12  858     0.079100      1.00800 ; qtot 1.973
   859   HC    55   VAL  HG13  859     0.079100      1.00800 ; qtot 2.053
   860   CT    55   VAL   CG2  860    -0.319200     12.01000 ; qtot 1.733
   861   HC    55   VAL  HG21  861     0.079100      1.00800 ; qtot 1.812
   862   HC    55   VAL  HG22  862     0.079100      1.00800 ; qtot 1.892
   863   HC    55   VAL  HG23  863     0.079100      1.00800 ; qtot 1.971
   864    C    55   VAL     C  864     0.597301     12.01000 ; qtot 2.568
   865    O    55   VAL     O  865    -0.567901     16.00000 ; qtot 2.000
   866    N    56   ALA     N  866    -0.415700     14.01000 ; qtot 1.584
   867    H    56   ALA     H  867     0.271900      1.00800 ; qtot 1.856
   868   CX    56   ALA    CA  868     0.033700     12.01000 ; qtot 1.890
   869   H1    56   ALA    HA  869     0.082300      1.00800 ; qtot 1.972
   870   CT    56   ALA    CB  870    -0.182500     12.01000 ; qtot 1.790
   871   HC    56   ALA   HB1  871     0.060300      1.00800 ; qtot 1.850
   872   HC    56   ALA   HB2  872     0.060300      1.00800 ; qtot 1.910
   873   HC    56   ALA   HB3  873     0.060300      1.00800 ; qtot 1.971
   874    C    56   ALA     C  874     0.597301     12.01000 ; qtot 2.568
   875    O    56   ALA     O  875    -0.567901     16.00000 ; qtot 2.000
   876    N    57   ILE     N  876    -0.415700     14.01000 ; qtot 1.584
   877    H    57   ILE     H  877     0.271900      1.00800 ; qtot 1.856
   878   CX    57   ILE    CA  878    -0.059700     12.01000 ; qtot 1.797
   879   H1    57   ILE    HA  879     0.086900      1.00800 ; qtot 1.883
   880  A3C    57   ILE    CB  880     0.130300     12.01000 ; qtot 2.014
   881   HC    57   ILE    HB  881     0.018700      1.00800 ; qtot 2.032
   882   CT    57   ILE   CG2  882    -0.320400     12.01000 ; qtot 1.712
   883   HC    57   ILE  HG21  883     0.088200      1.00800 ; qtot 1.800
   884   HC    57   ILE  HG22  884     0.088200      1.00800 ; qtot 1.888
   885   HC    57   ILE  HG23  885     0.088200      1.00800 ; qtot 1.977
   886  A2C    57   ILE   CG1  886    -0.043000     12.01000 ; qtot 1.934
   887   HC    57   ILE  HG12  887     0.023600      1.00800 ; qtot 1.957
   888   HC    57   ILE  HG13  888     0.023600      1.00800 ; qtot 1.981
   889   CT    57   ILE   CD1  889    -0.066000     12.01000 ; qtot 1.915
   890   HC    57   ILE  HD11  890     0.018600      1.00800 ; qtot 1.933
   891   HC    57   ILE  HD12  891     0.018600      1.00800 ; qtot 1.952
   892   HC    57   ILE  HD13  892     0.018600      1.00800 ; qtot 1.971
   893    C    57   ILE     C  893     0.597301     12.01000 ; qtot 2.568
   894    O    57   ILE     O  894    -0.567901     16.00000 ; qtot 2.000
   895    N    58   TYR     N  895    -0.415700     14.01000 ; qtot 1.584
   896    H    58   TYR     H  896     0.271900      1.00800 ; qtot 1.856
   897   CX    58   TYR    CA  897    -0.001400     12.01000 ; qtot 1.855
   898   H1    58   TYR    HA  898     0.087600      1.00800 ; qtot 1.942
   899   CT    58   TYR    CB  899    -0.015200     12.01000 ; qtot 1.927
   900   HC    58   TYR   HB2  900     0.029500      1.00800 ; qtot 1.957
   901   HC    58   TYR   HB3  901     0.029500      1.00800 ; qtot 1.986
   902   CA    58   TYR    CG  902    -0.001100     12.01000 ; qtot 1.985
   903   CA    58   TYR   CD1  903    -0.190600     12.01000 ; qtot 1.795
   904   HA    58   TYR   HD1  904     0.169900      1.00800 ; qtot 1.964
   905   CA    58   TYR   CE1  905    -0.234100     12.01000 ; qtot 1.730
   906   HA    58   TYR   HE1  906     0.165600      1.00800 ; qtot 1.896
   907    C    58   TYR    CZ  907     0.322600     12.01000 ; qtot 2.219
   908   OH    58   TYR    OH  908    -0.557901     16.00000 ; qtot 1.661
   909   HO    58   TYR    HH  909     0.399200      1.00800 ; qtot 2.060
   910   CA    58   TYR   CE2  910    -0.234100     12.01000 ; qtot 1.826
   911   HA    58   TYR   HE2  911     0.165600      1.00800 ; qtot 1.991
   912   CA    58   TYR   CD2  912    -0.190600     12.01000 ; qtot 1.801
   913   HA    58   TYR   HD2  913     0.169900      1.00800 ; qtot 1.971
   914    C    58   TYR     C  914     0.597301     12.01000 ; qtot 2.568
   915    O    58   TYR     O  915    -0.567901     16.00000 ; qtot 2.000
   916    N    59   PRO     N  916    -0.254800     14.01000 ; qtot 1.745
   917   CT    59   PRO    CD  917     0.019200     12.01000 ; qtot 1.764
   918   H1    59   PRO   HD2  918     0.039100      1.00800 ; qtot 1.804
   919   H1    59   PRO   HD3  919     0.039100      1.00800 ; qtot 1.843
   920   CT    59   PRO    CG  920     0.018900     12.01000 ; qtot 1.862
   921   HC    59   PRO   HG2  921     0.021300      1.00800 ; qtot 1.883
   922   HC    59   PRO   HG3  922     0.021300      1.00800 ; qtot 1.904
   923   CT    59   PRO    CB  923    -0.007000     12.01000 ; qtot 1.897
   924   HC    59   PRO   HB2  924     0.025300      1.00800 ; qtot 1.922
   925   HC    59   PRO   HB3  925     0.025300      1.00800 ; qtot 1.948
   926   CX    59   PRO    CA  926    -0.026600     12.01000 ; qtot 1.921
   927   H1    59   PRO    HA  927     0.064100      1.00800 ; qtot 1.985
   928    C    59   PRO     C  928     0.589601     12.01000 ; qtot 2.575
   929    O    59   PRO     O  929    -0.574801     16.00000 ; qtot 2.000
   930    N    60   TYR     N  930    -0.415700     14.01000 ; qtot 1.584
   931    H    60   TYR     H  931     0.271900      1.00800 ; qtot 1.856
   932   CX    60   TYR    CA  932    -0.001400     12.01000 ; qtot 1.855
   933   H1    60   TYR    HA  933     0.087600      1.00800 ; qtot 1.942
   934   CT    60   TYR    CB  934    -0.015200     12.01000 ; qtot 1.927
   935   HC    60   TYR   HB2  935     0.029500      1.00800 ; qtot 1.957
   936   HC    60   TYR   HB3  936     0.029500      1.00800 ; qtot 1.986
   937   CA    60   TYR    CG  937    -0.001100     12.01000 ; qtot 1.985
   938   CA    60   TYR   CD1  938    -0.190600     12.01000 ; qtot 1.795
   939   HA    60   TYR   HD1  939     0.169900      1.00800 ; qtot 1.964
   940   CA    60   TYR   CE1  940    -0.234100     12.01000 ; qtot 1.730
   941   HA    60   TYR   HE1  941     0.165600      1.00800 ; qtot 1.896
   942    C    60   TYR    CZ  942     0.322600     12.01000 ; qtot 2.219
   943   OH    60   TYR    OH  943    -0.557901     16.00000 ; qtot 1.661
   944   HO    60   TYR    HH  944     0.399200      1.00800 ; qtot 2.060
   945   CA    60   TYR   CE2  945    -0.234100     12.01000 ; qtot 1.826
   946   HA    60   TYR   HE2  946     0.165600      1.00800 ; qtot 1.991
   947   CA    60   TYR   CD2  947    -0.190600     12.01000 ; qtot 1.801
   948   HA    60   TYR   HD2  948     0.169900      1.00800 ; qtot 1.971
   949    C    60   TYR     C  949     0.597301     12.01000 ; qtot 2.568
   950    O    60   TYR     O  950    -0.567901     16.00000 ; qtot 2.000
   951    N    61   PRO     N  951    -0.254800     14.01000 ; qtot 1.745
   952   CT    61   PRO    CD  952     0.019200     12.01000 ; qtot 1.764
   953   H1    61   PRO   HD2  953     0.039100      1.00800 ; qtot 1.804
   954   H1    61   PRO   HD3  954     0.039100      1.00800 ; qtot 1.843
   955   CT    61   PRO    CG  955     0.018900     12.01000 ; qtot 1.862
   956   HC    61   PRO   HG2  956     0.021300      1.00800 ; qtot 1.883
   957   HC    61   PRO   HG3  957     0.021300      1.00800 ; qtot 1.904
   958   CT    61   PRO    CB  958    -0.007000     12.01000 ; qtot 1.897
   959   HC    61   PRO   HB2  959     0.025300      1.00800 ; qtot 1.922
   960   HC    61   PRO   HB3  960     0.025300      1.00800 ; qtot 1.948
   961   CX    61   PRO    CA  961    -0.026600     12.01000 ; qtot 1.921
   962   H1    61   PRO    HA  962     0.064100      1.00800 ; qtot 1.985
   963    C    61   PRO     C  963     0.589601     12.01000 ; qtot 2.575
   964    O    61   PRO     O  964    -0.574801     16.00000 ; qtot 2.000
   965    N    62   LEU     N  965    -0.415700     14.01000 ; qtot 1.584
   966    H    62   LEU     H  966     0.271900      1.00800 ; qtot 1.856
   967   CX    62   LEU    CA  967    -0.051800     12.01000 ; qtot 1.804
   968   H1    62   LEU    HA  968     0.092200      1.00800 ; qtot 1.897
   969  A2C    62   LEU    CB  969    -0.110200     12.01000 ; qtot 1.786
   970   HC    62   LEU   HB2  970     0.045700      1.00800 ; qtot 1.832
   971   HC    62   LEU   HB3  971     0.045700      1.00800 ; qtot 1.878
   972  A3C    62   LEU    CG  972     0.353100     12.01000 ; qtot 2.231
   973   HC    62   LEU    HG  973    -0.036100      1.00800 ; qtot 2.195
   974   CT    62   LEU   CD1  974    -0.412100     12.01000 ; qtot 1.783
   975   HC    62   LEU  HD11  975     0.100000      1.00800 ; qtot 1.883
   976   HC    62   LEU  HD12  976     0.100000      1.00800 ; qtot 1.983
   977   HC    62   LEU  HD13  977     0.100000      1.00800 ; qtot 2.083
   978   CT    62   LEU   CD2  978    -0.412100     12.01000 ; qtot 1.671
   979   HC    62   LEU  HD21  979     0.100000      1.00800 ; qtot 1.771
   980   HC    62   LEU  HD22  980     0.100000      1.00800 ; qtot 1.871
   981   HC    62   LEU  HD23  981     0.100000      1.00800 ; qtot 1.971
   982    C    62   LEU     C  982     0.597301     12.01000 ; qtot 2.568
   983    O    62   LEU     O  983    -0.567901     16.00000 ; qtot 2.000
   984    N    63   VAL     N  984    -0.415700     14.01000 ; qtot 1.584
   985    H    63   VAL     H  985     0.271900      1.00800 ; qtot 1.856
   986   CX    63   VAL    CA  986    -0.087500     12.01000 ; qtot 1.769
   987   H1    63   VAL    HA  987     0.096900      1.00800 ; qtot 1.866
   988  A3C    63   VAL    CB  988     0.298500     12.01000 ; qtot 2.164
   989   HC    63   VAL    HB  989    -0.029700      1.00800 ; qtot 2.134
   990   CT    63   VAL   CG1  990    -0.319200     12.01000 ; qtot 1.815
   991   HC    63   VAL  HG11  991     0.079100      1.00800 ; qtot 1.894
   992   HC    63   VAL  HG12  992     0.079100      1.00800 ; qtot 1.973
   993   HC    63   VAL  HG13  993     0.079100      1.00800 ; qtot 2.053
   994   CT    63   VAL   CG2  994    -0.319200     12.01000 ; qtot 1.733
   995   HC    63   VAL  HG21  995     0.079100      1.00800 ; qtot 1.812
   996   HC    63   VAL  HG22  996     0.079100      1.00800 ; qtot 1.892
   997   HC    63   VAL  HG23  997     0.079100      1.00800 ; qtot 1.971
   998    C    63   VAL     C  998     0.597301     12.01000 ; qtot 2.568
   999    O    63   VAL     O  999    -0.567901     16.00000 ; qtot 2.000
  1000    N    64   LEU     N 1000    -0.415700     14.01000 ; qtot 1.584
  1001    H    64   LEU     H 1001     0.271900      1.00800 ; qtot 1.856
  1002   CX    64   LEU    CA 1002    -0.051800     12.01000 ; qtot 1.804
  1003   H1    64   LEU    HA 1003     0.092200      1.00800 ; qtot 1.897
  1004  A2C    64   LEU    CB 1004    -0.110200     12.01000 ; qtot 1.786
  1005   HC    64   LEU   HB2 1005     0.045700      1.00800 ; qtot 1.832
  1006   HC    64   LEU   HB3 1006     0.045700      1.00800 ; qtot 1.878
  1007  A3C    64   LEU    CG 1007     0.353100     12.01000 ; qtot 2.231
  1008   HC    64   LEU    HG 1008    -0.036100      1.00800 ; qtot 2.195
  1009   CT    64   LEU   CD1 1009    -0.412100     12.01000 ; qtot 1.783
  1010   HC    64   LEU  HD11 1010     0.100000      1.00800 ; qtot 1.883
  1011   HC    64   LEU  HD12 1011     0.100000      1.00800 ; qtot 1.983
  1012   HC    64   LEU  HD13 1012     0.100000      1.00800 ; qtot 2.083
  1013   CT    64   LEU   CD2 1013    -0.412100     12.01000 ; qtot 1.671
  1014   HC    64   LEU  HD21 1014     0.100000      1.00800 ; qtot 1.771
  1015   HC    64   LEU  HD22 1015     0.100000      1.00800 ; qtot 1.871
  1016   HC    64   LEU  HD23 1016     0.100000      1.00800 ; qtot 1.971
  1017    C    64   LEU     C 1017     0.597301     12.01000 ; qtot 2.568
  1018    O    64   LEU     O 1018    -0.567901     16.00000 ; qtot 2.000
  1019    N    65   MET     N 1019    -0.415700     14.01000 ; qtot 1.584
  1020    H    65   MET     H 1020     0.271900      1.00800 ; qtot 1.856
  1021   CX    65   MET    CA 1021    -0.023700     12.01000 ; qtot 1.833
  1022   H1    65   MET    HA 1022     0.088000      1.00800 ; qtot 1.921
  1023  A2C    65   MET    CB 1023     0.034200     12.01000 ; qtot 1.955
  1024   HC    65   MET   HB2 1024     0.024100      1.00800 ; qtot 1.979
  1025   HC    65   MET   HB3 1025     0.024100      1.00800 ; qtot 2.003
  1026  A2C    65   MET    CG 1026     0.001800     12.01000 ; qtot 2.005
  1027   H1    65   MET   HG2 1027     0.044000      1.00800 ; qtot 2.049
  1028   H1    65   MET   HG3 1028     0.044000      1.00800 ; qtot 2.093
  1029    S    65   MET    SD 1029    -0.273700     32.06000 ; qtot 1.819
  1030   CT    65   MET    CE 1030    -0.053600     12.01000 ; qtot 1.765
  1031   H1    65   MET   HE1 1031     0.068400      1.00800 ; qtot 1.834
  1032   H1    65   MET   HE2 1032     0.068400      1.00800 ; qtot 1.902
  1033   H1    65   MET   HE3 1033     0.068400      1.00800 ; qtot 1.971
  1034    C    65   MET     C 1034     0.597301     12.01000 ; qtot 2.568
  1035    O    65   MET     O 1035    -0.567901     16.00000 ; qtot 2.000
  1036    N    66   SER     N 1036    -0.415700     14.01000 ; qtot 1.584
  1037    H    66   SER     H 1037     0.271900      1.00800 ; qtot 1.856
  1038   CX    66   SER    CA 1038    -0.024900     12.01000 ; qtot 1.831
  1039   H1    66   SER    HA 1039     0.084300      1.00800 ; qtot 1.916
  1040  A2C    66   SER    CB 1040     0.211700     12.01000 ; qtot 2.127
  1041   H1    66   SER   HB2 1041     0.035200      1.00800 ; qtot 2.163
  1042   H1    66   SER   HB3 1042     0.035200      1.00800 ; qtot 2.198
  1043   OH    66   SER    OG 1043    -0.654601     16.00000 ; qtot 1.543
  1044   HO    66   SER    HG 1044     0.427500      1.00800 ; qtot 1.971
  1045    C    66   SER     C 1045     0.597301     12.01000 ; qtot 2.568
  1046    O    66   SER     O 1046    -0.567901     16.00000 ; qtot 2.000
  1047    N    67   ILE     N 1047    -0.415700     14.01000 ; qtot 1.584
  1048    H    67   ILE     H 1048     0.271900      1.00800 ; qtot 1.856
  1049   CX    67   ILE    CA 1049    -0.059700     12.01000 ; qtot 1.797
  1050   H1    67   ILE    HA 1050     0.086900      1.00800 ; qtot 1.883
  1051  A3C    67   ILE    CB 1051     0.130300     12.01000 ; qtot 2.014
  1052   HC    67   ILE    HB 1052     0.018700      1.00800 ; qtot 2.032
  1053   CT    67   ILE   CG2 1053    -0.320400     12.01000 ; qtot 1.712
  1054   HC    67   ILE  HG21 1054     0.088200      1.00800 ; qtot 1.800
  1055   HC    67   ILE  HG22 1055     0.088200      1.00800 ; qtot 1.888
  1056   HC    67   ILE  HG23 1056     0.088200      1.00800 ; qtot 1.977
  1057  A2C    67   ILE   CG1 1057    -0.043000     12.01000 ; qtot 1.934
  1058   HC    67   ILE  HG12 1058     0.023600      1.00800 ; qtot 1.957
  1059   HC    67   ILE  HG13 1059     0.023600      1.00800 ; qtot 1.981
  1060   CT    67   ILE   CD1 1060    -0.066000     12.01000 ; qtot 1.915
  1061   HC    67   ILE  HD11 1061     0.018600      1.00800 ; qtot 1.933
  1062   HC    67   ILE  HD12 1062     0.018600      1.00800 ; qtot 1.952
  1063   HC    67   ILE  HD13 1063     0.018600      1.00800 ; qtot 1.971
  1064    C    67   ILE     C 1064     0.597301     12.01000 ; qtot 2.568
  1065    O    67   ILE     O 1065    -0.567901     16.00000 ; qtot 2.000
  1066    N    68   PHE     N 1066    -0.415700     14.01000 ; qtot 1.584
  1067    H    68   PHE     H 1067     0.271900      1.00800 ; qtot 1.856
  1068   CX    68   PHE    CA 1068    -0.002400     12.01000 ; qtot 1.854
  1069   H1    68   PHE    HA 1069     0.097800      1.00800 ; qtot 1.952
  1070   CT    68   PHE    CB 1070    -0.034300     12.01000 ; qtot 1.917
  1071   HC    68   PHE   HB2 1071     0.029500      1.00800 ; qtot 1.947
  1072   HC    68   PHE   HB3 1072     0.029500      1.00800 ; qtot 1.976
  1073   CA    68   PHE    CG 1073     0.011800     12.01000 ; qtot 1.988
  1074   CA    68   PHE   CD1 1074    -0.125600     12.01000 ; qtot 1.863
  1075   HA    68   PHE   HD1 1075     0.133000      1.00800 ; qtot 1.996
  1076   CA    68   PHE   CE1 1076    -0.170400     12.01000 ; qtot 1.825
  1077   HA    68   PHE   HE1 1077     0.143000      1.00800 ; qtot 1.968
  1078   CA    68   PHE    CZ 1078    -0.107200     12.01000 ; qtot 1.861
  1079   HA    68   PHE    HZ 1079     0.129700      1.00800 ; qtot 1.991
  1080   CA    68   PHE   CE2 1080    -0.170400     12.01000 ; qtot 1.820
  1081   HA    68   PHE   HE2 1081     0.143000      1.00800 ; qtot 1.963
  1082   CA    68   PHE   CD2 1082    -0.125600     12.01000 ; qtot 1.838
  1083   HA    68   PHE   HD2 1083     0.133000      1.00800 ; qtot 1.971
  1084    C    68   PHE     C 1084     0.597301     12.01000 ; qtot 2.568
  1085    O    68   PHE     O 1085    -0.567901     16.00000 ; qtot 2.000
  1086    N    69   ASN     N 1086    -0.415700     14.01000 ; qtot 1.584
  1087    H    69   ASN     H 1087     0.271900      1.00800 ; qtot 1.856
  1088   CX    69   ASN    CA 1088     0.014300     12.01000 ; qtot 1.871
  1089   H1    69   ASN    HA 1089     0.104800      1.00800 ; qtot 1.975
  1090  A2C    69   ASN    CB 1090    -0.204100     12.01000 ; qtot 1.771
  1091   HC    69   ASN   HB2 1091     0.079700      1.00800 ; qtot 1.851
  1092   HC    69   ASN   HB3 1092     0.079700      1.00800 ; qtot 1.931
  1093    C    69   ASN    CG 1093     0.713001     12.01000 ; qtot 2.644
  1094    O    69   ASN   OD1 1094    -0.593101     16.00000 ; qtot 2.051
  1095    N    69   ASN   ND2 1095    -0.919101     14.01000 ; qtot 1.131
  1096    H    69   ASN  HD21 1096     0.419600      1.00800 ; qtot 1.551
  1097    H    69   ASN  HD22 1097     0.419600      1.00800 ; qtot 1.971
  1098    C    69   ASN     C 1098     0.597301     12.01000 ; qtot 2.568
  1099    O    69   ASN     O 1099    -0.567901     16.00000 ; qtot 2.000
  1100    N    70   ASN     N 1100    -0.415700     14.01000 ; qtot 1.584
  1101    H    70   ASN     H 1101     0.271900      1.00800 ; qtot 1.856
  1102   CX    70   ASN    CA 1102     0.014300     12.01000 ; qtot 1.871
  1103   H1    70   ASN    HA 1103     0.104800      1.00800 ; qtot 1.975
  1104  A2C    70   ASN    CB 1104    -0.204100     12.01000 ; qtot 1.771
  1105   HC    70   ASN   HB2 1105     0.079700      1.00800 ; qtot 1.851
  1106   HC    70   ASN   HB3 1106     0.079700      1.00800 ; qtot 1.931
  1107    C    70   ASN    CG 1107     0.713001     12.01000 ; qtot 2.644
  1108    O    70   ASN   OD1 1108    -0.593101     16.00000 ; qtot 2.051
  1109    N    70   ASN   ND2 1109    -0.919101     14.01000 ; qtot 1.131
  1110    H    70   ASN  HD21 1110     0.419600      1.00800 ; qtot 1.551
  1111    H    70   ASN  HD22 1111     0.419600      1.00800 ; qtot 1.971
  1112    C    70   ASN     C 1112     0.597301     12.01000 ; qtot 2.568
  1113    O    70   ASN     O 1113    -0.567901     16.00000 ; qtot 2.000
  1114    N    71   GLY     N 1114    -0.415700     14.01000 ; qtot 1.584
  1115    H    71   GLY     H 1115     0.271900      1.00800 ; qtot 1.856
  1116   CX    71   GLY    CA 1116    -0.025200     12.01000 ; qtot 1.831
  1117   H1    71   GLY   HA2 1117     0.069800      1.00800 ; qtot 1.901
  1118   H1    71   GLY   HA3 1118     0.069800      1.00800 ; qtot 1.971
  1119    C    71   GLY     C 1119     0.597301     12.01000 ; qtot 2.568
  1120    O    71   GLY     O 1120    -0.567901     16.00000 ; qtot 2.000
  1121    N    72   TRP     N 1121    -0.415700     14.01000 ; qtot 1.584
  1122    H    72   TRP     H 1122     0.271900      1.00800 ; qtot 1.856
  1123   CX    72   TRP    CA 1123    -0.027500     12.01000 ; qtot 1.829
  1124   H1    72   TRP    HA 1124     0.112300      1.00800 ; qtot 1.941
  1125   CT    72   TRP    CB 1125    -0.005000     12.01000 ; qtot 1.936
  1126   HC    72   TRP   HB2 1126     0.033900      1.00800 ; qtot 1.970
  1127   HC    72   TRP   HB3 1127     0.033900      1.00800 ; qtot 2.004
  1128   C*    72   TRP    CG 1128    -0.141500     12.01000 ; qtot 1.862
  1129   CW    72   TRP   CD1 1129    -0.163800     12.01000 ; qtot 1.699
  1130   H4    72   TRP   HD1 1130     0.206200      1.00800 ; qtot 1.905
  1131   NA    72   TRP   NE1 1131    -0.341800     14.01000 ; qtot 1.563
  1132    H    72   TRP   HE1 1132     0.341200      1.00800 ; qtot 1.904
  1133   CN    72   TRP   CE2 1133     0.138000     12.01000 ; qtot 2.042
  1134   CA    72   TRP   CZ2 1134    -0.260100     12.01000 ; qtot 1.782
  1135   HA    72   TRP   HZ2 1135     0.157200      1.00800 ; qtot 1.939
  1136   CA    72   TRP   CH2 1136    -0.113400     12.01000 ; qtot 1.826
  1137   HA    72   TRP   HH2 1137     0.141700      1.00800 ; qtot 1.968
  1138   CA    72   TRP   CZ3 1138    -0.197200     12.01000 ; qtot 1.770
  1139   HA    72   TRP   HZ3 1139     0.144700      1.00800 ; qtot 1.915
  1140   CA    72   TRP   CE3 1140    -0.238700     12.01000 ; qtot 1.676
  1141   HA    72   TRP   HE3 1141     0.170000      1.00800 ; qtot 1.846
  1142   CB    72   TRP   CD2 1142     0.124300     12.01000 ; qtot 1.971
  1143    C    72   TRP     C 1143     0.597301     12.01000 ; qtot 2.568
  1144    O    72   TRP     O 1144    -0.567901     16.00000 ; qtot 2.000
  1145    N    73   ASN     N 1145    -0.415700     14.01000 ; qtot 1.584
  1146    H    73   ASN     H 1146     0.271900      1.00800 ; qtot 1.856
  1147   CX    73   ASN    CA 1147     0.014300     12.01000 ; qtot 1.871
  1148   H1    73   ASN    HA 1148     0.104800      1.00800 ; qtot 1.975
  1149  A2C    73   ASN    CB 1149    -0.204100     12.01000 ; qtot 1.771
  1150   HC    73   ASN   HB2 1150     0.079700      1.00800 ; qtot 1.851
  1151   HC    73   ASN   HB3 1151     0.079700      1.00800 ; qtot 1.931
  1152    C    73   ASN    CG 1152     0.713001     12.01000 ; qtot 2.644
  1153    O    73   ASN   OD1 1153    -0.593101     16.00000 ; qtot 2.051
  1154    N    73   ASN   ND2 1154    -0.919101     14.01000 ; qtot 1.131
  1155    H    73   ASN  HD21 1155     0.419600      1.00800 ; qtot 1.551
  1156    H    73   ASN  HD22 1156     0.419600      1.00800 ; qtot 1.971
  1157    C    73   ASN     C 1157     0.597301     12.01000 ; qtot 2.568
  1158    O    73   ASN     O 1158    -0.567901     16.00000 ; qtot 2.000
  1159    N    74   LEU     N 1159    -0.415700     14.01000 ; qtot 1.584
  1160    H    74   LEU     H 1160     0.271900      1.00800 ; qtot 1.856
  1161   CX    74   LEU    CA 1161    -0.051800     12.01000 ; qtot 1.804
  1162   H1    74   LEU    HA 1162     0.092200      1.00800 ; qtot 1.897
  1163  A2C    74   LEU    CB 1163    -0.110200     12.01000 ; qtot 1.786
  1164   HC    74   LEU   HB2 1164     0.045700      1.00800 ; qtot 1.832
  1165   HC    74   LEU   HB3 1165     0.045700      1.00800 ; qtot 1.878
  1166  A3C    74   LEU    CG 1166     0.353100     12.01000 ; qtot 2.231
  1167   HC    74   LEU    HG 1167    -0.036100      1.00800 ; qtot 2.195
  1168   CT    74   LEU   CD1 1168    -0.412100     12.01000 ; qtot 1.783
  1169   HC    74   LEU  HD11 1169     0.100000      1.00800 ; qtot 1.883
  1170   HC    74   LEU  HD12 1170     0.100000      1.00800 ; qtot 1.983
  1171   HC    74   LEU  HD13 1171     0.100000      1.00800 ; qtot 2.083
  1172   CT    74   LEU   CD2 1172    -0.412100     12.01000 ; qtot 1.671
  1173   HC    74   LEU  HD21 1173     0.100000      1.00800 ; qtot 1.771
  1174   HC    74   LEU  HD22 1174     0.100000      1.00800 ; qtot 1.871
  1175   HC    74   LEU  HD23 1175     0.100000      1.00800 ; qtot 1.971
  1176    C    74   LEU     C 1176     0.597301     12.01000 ; qtot 2.568
  1177    O    74   LEU     O 1177    -0.567901     16.00000 ; qtot 2.000
  1178    N    75   GLY     N 1178    -0.415700     14.01000 ; qtot 1.584
  1179    H    75   GLY     H 1179     0.271900      1.00800 ; qtot 1.856
  1180   CX    75   GLY    CA 1180    -0.025200     12.01000 ; qtot 1.831
  1181   H1    75   GLY   HA2 1181     0.069800      1.00800 ; qtot 1.901
  1182   H1    75   GLY   HA3 1182     0.069800      1.00800 ; qtot 1.971
  1183    C    75   GLY     C 1183     0.597301     12.01000 ; qtot 2.568
  1184    O    75   GLY     O 1184    -0.567901     16.00000 ; qtot 2.000
  1185    N    76   TYR     N 1185    -0.415700     14.01000 ; qtot 1.584
  1186    H    76   TYR     H 1186     0.271900      1.00800 ; qtot 1.856
  1187   CX    76   TYR    CA 1187    -0.001400     12.01000 ; qtot 1.855
  1188   H1    76   TYR    HA 1188     0.087600      1.00800 ; qtot 1.942
  1189   CT    76   TYR    CB 1189    -0.015200     12.01000 ; qtot 1.927
  1190   HC    76   TYR   HB2 1190     0.029500      1.00800 ; qtot 1.957
  1191   HC    76   TYR   HB3 1191     0.029500      1.00800 ; qtot 1.986
  1192   CA    76   TYR    CG 1192    -0.001100     12.01000 ; qtot 1.985
  1193   CA    76   TYR   CD1 1193    -0.190600     12.01000 ; qtot 1.795
  1194   HA    76   TYR   HD1 1194     0.169900      1.00800 ; qtot 1.964
  1195   CA    76   TYR   CE1 1195    -0.234100     12.01000 ; qtot 1.730
  1196   HA    76   TYR   HE1 1196     0.165600      1.00800 ; qtot 1.896
  1197    C    76   TYR    CZ 1197     0.322600     12.01000 ; qtot 2.219
  1198   OH    76   TYR    OH 1198    -0.557901     16.00000 ; qtot 1.661
  1199   HO    76   TYR    HH 1199     0.399200      1.00800 ; qtot 2.060
  1200   CA    76   TYR   CE2 1200    -0.234100     12.01000 ; qtot 1.826
  1201   HA    76   TYR   HE2 1201     0.165600      1.00800 ; qtot 1.991
  1202   CA    76   TYR   CD2 1202    -0.190600     12.01000 ; qtot 1.801
  1203   HA    76   TYR   HD2 1203     0.169900      1.00800 ; qtot 1.971
  1204    C    76   TYR     C 1204     0.597301     12.01000 ; qtot 2.568
  1205    O    76   TYR     O 1205    -0.567901     16.00000 ; qtot 2.000
  1206    N    77   LEU     N 1206    -0.415700     14.01000 ; qtot 1.584
  1207    H    77   LEU     H 1207     0.271900      1.00800 ; qtot 1.856
  1208   CX    77   LEU    CA 1208    -0.051800     12.01000 ; qtot 1.804
  1209   H1    77   LEU    HA 1209     0.092200      1.00800 ; qtot 1.897
  1210  A2C    77   LEU    CB 1210    -0.110200     12.01000 ; qtot 1.786
  1211   HC    77   LEU   HB2 1211     0.045700      1.00800 ; qtot 1.832
  1212   HC    77   LEU   HB3 1212     0.045700      1.00800 ; qtot 1.878
  1213  A3C    77   LEU    CG 1213     0.353100     12.01000 ; qtot 2.231
  1214   HC    77   LEU    HG 1214    -0.036100      1.00800 ; qtot 2.195
  1215   CT    77   LEU   CD1 1215    -0.412100     12.01000 ; qtot 1.783
  1216   HC    77   LEU  HD11 1216     0.100000      1.00800 ; qtot 1.883
  1217   HC    77   LEU  HD12 1217     0.100000      1.00800 ; qtot 1.983
  1218   HC    77   LEU  HD13 1218     0.100000      1.00800 ; qtot 2.083
  1219   CT    77   LEU   CD2 1219    -0.412100     12.01000 ; qtot 1.671
  1220   HC    77   LEU  HD21 1220     0.100000      1.00800 ; qtot 1.771
  1221   HC    77   LEU  HD22 1221     0.100000      1.00800 ; qtot 1.871
  1222   HC    77   LEU  HD23 1222     0.100000      1.00800 ; qtot 1.971
  1223    C    77   LEU     C 1223     0.597301     12.01000 ; qtot 2.568
  1224    O    77   LEU     O 1224    -0.567901     16.00000 ; qtot 2.000
  1225    N    78   HIE     N 1225    -0.415700     14.01000 ; qtot 1.584
  1226    H    78   HIE     H 1226     0.271900      1.00800 ; qtot 1.856
  1227   CX    78   HIE    CA 1227    -0.058100     12.01000 ; qtot 1.798
  1228   H1    78   HIE    HA 1228     0.136000      1.00800 ; qtot 1.934
  1229   CT    78   HIE    CB 1229    -0.007400     12.01000 ; qtot 1.927
  1230   HC    78   HIE   HB2 1230     0.036700      1.00800 ; qtot 1.963
  1231   HC    78   HIE   HB3 1231     0.036700      1.00800 ; qtot 2.000
  1232   CC    78   HIE    CG 1232     0.186800     12.01000 ; qtot 2.187
  1233   NB    78   HIE   ND1 1233    -0.543201     14.01000 ; qtot 1.644
  1234   CR    78   HIE   CE1 1234     0.163500     12.01000 ; qtot 1.807
  1235   H5    78   HIE   HE1 1235     0.143500      1.00800 ; qtot 1.951
  1236   NA    78   HIE   NE2 1236    -0.279500     14.01000 ; qtot 1.671
  1237    H    78   HIE   HE2 1237     0.333900      1.00800 ; qtot 2.005
  1238   CW    78   HIE   CD2 1238    -0.220700     12.01000 ; qtot 1.784
  1239   H4    78   HIE   HD2 1239     0.186200      1.00800 ; qtot 1.971
  1240    C    78   HIE     C 1240     0.597301     12.01000 ; qtot 2.568
  1241    O    78   HIE     O 1241    -0.567901     16.00000 ; qtot 2.000
  1242    N    79   CYX     N 1242    -0.415700     14.01000 ; qtot 1.584
  1243    H    79   CYX     H 1243     0.271900      1.00800 ; qtot 1.856
  1244   CX    79   CYX    CA 1244     0.042900     12.01000 ; qtot 1.899
  1245   H1    79   CYX    HA 1245     0.076600      1.00800 ; qtot 1.976
  1246  A2C    79   CYX    CB 1246    -0.079000     12.01000 ; qtot 1.897
  1247   H1    79   CYX   HB2 1247     0.091000      1.00800 ; qtot 1.988
  1248   H1    79   CYX   HB3 1248     0.091000      1.00800 ; qtot 2.079
  1249    S    79   CYX    SG 1249    -0.108100     32.06000 ; qtot 1.971
  1250    C    79   CYX     C 1250     0.597301     12.01000 ; qtot 2.568
  1251    O    79   CYX     O 1251    -0.567901     16.00000 ; qtot 2.000
  1252    N    80   GLN     N 1252    -0.415700     14.01000 ; qtot 1.584
  1253    H    80   GLN     H 1253     0.271900      1.00800 ; qtot 1.856
  1254   CX    80   GLN    CA 1254    -0.003100     12.01000 ; qtot 1.853
  1255   H1    80   GLN    HA 1255     0.085000      1.00800 ; qtot 1.938
  1256  A2C    80   GLN    CB 1256    -0.003600     12.01000 ; qtot 1.935
  1257   HC    80   GLN   HB2 1257     0.017100      1.00800 ; qtot 1.952
  1258   HC    80   GLN   HB3 1258     0.017100      1.00800 ; qtot 1.969
  1259  A2C    80   GLN    CG 1259    -0.064500     12.01000 ; qtot 1.904
  1260   HC    80   GLN   HG2 1260     0.035200      1.00800 ; qtot 1.939
  1261   HC    80   GLN   HG3 1261     0.035200      1.00800 ; qtot 1.975
  1262    C    80   GLN    CD 1262     0.695101     12.01000 ; qtot 2.670
  1263    O    80   GLN   OE1 1263    -0.608601     16.00000 ; qtot 2.061
  1264    N    80   GLN   NE2 1264    -0.940701     14.01000 ; qtot 1.120
  1265    H    80   GLN  HE21 1265     0.425100      1.00800 ; qtot 1.546
  1266    H    80   GLN  HE22 1266     0.425100      1.00800 ; qtot 1.971
  1267    C    80   GLN     C 1267     0.597301     12.01000 ; qtot 2.568
  1268    O    80   GLN     O 1268    -0.567901     16.00000 ; qtot 2.000
  1269    N    81   VAL     N 1269    -0.415700     14.01000 ; qtot 1.584
  1270    H    81   VAL     H 1270     0.271900      1.00800 ; qtot 1.856
  1271   CX    81   VAL    CA 1271    -0.087500     12.01000 ; qtot 1.769
  1272   H1    81   VAL    HA 1272     0.096900      1.00800 ; qtot 1.866
  1273  A3C    81   VAL    CB 1273     0.298500     12.01000 ; qtot 2.164
  1274   HC    81   VAL    HB 1274    -0.029700      1.00800 ; qtot 2.134
  1275   CT    81   VAL   CG1 1275    -0.319200     12.01000 ; qtot 1.815
  1276   HC    81   VAL  HG11 1276     0.079100      1.00800 ; qtot 1.894
  1277   HC    81   VAL  HG12 1277     0.079100      1.00800 ; qtot 1.973
  1278   HC    81   VAL  HG13 1278     0.079100      1.00800 ; qtot 2.053
  1279   CT    81   VAL   CG2 1279    -0.319200     12.01000 ; qtot 1.733
  1280   HC    81   VAL  HG21 1280     0.079100      1.00800 ; qtot 1.812
  1281   HC    81   VAL  HG22 1281     0.079100      1.00800 ; qtot 1.892
  1282   HC    81   VAL  HG23 1282     0.079100      1.00800 ; qtot 1.971
  1283    C    81   VAL     C 1283     0.597301     12.01000 ; qtot 2.568
  1284    O    81   VAL     O 1284    -0.567901     16.00000 ; qtot 2.000
  1285    N    82   SER     N 1285    -0.415700     14.01000 ; qtot 1.584
  1286    H    82   SER     H 1286     0.271900      1.00800 ; qtot 1.856
  1287   CX    82   SER    CA 1287    -0.024900     12.01000 ; qtot 1.831
  1288   H1    82   SER    HA 1288     0.084300      1.00800 ; qtot 1.916
  1289  A2C    82   SER    CB 1289     0.211700     12.01000 ; qtot 2.127
  1290   H1    82   SER   HB2 1290     0.035200      1.00800 ; qtot 2.163
  1291   H1    82   SER   HB3 1291     0.035200      1.00800 ; qtot 2.198
  1292   OH    82   SER    OG 1292    -0.654601     16.00000 ; qtot 1.543
  1293   HO    82   SER    HG 1293     0.427500      1.00800 ; qtot 1.971
  1294    C    82   SER     C 1294     0.597301     12.01000 ; qtot 2.568
  1295    O    82   SER     O 1295    -0.567901     16.00000 ; qtot 2.000
  1296    N    83   GLY     N 1296    -0.415700     14.01000 ; qtot 1.584
  1297    H    83   GLY     H 1297     0.271900      1.00800 ; qtot 1.856
  1298   CX    83   GLY    CA 1298    -0.025200     12.01000 ; qtot 1.831
  1299   H1    83   GLY   HA2 1299     0.069800      1.00800 ; qtot 1.901
  1300   H1    83   GLY   HA3 1300     0.069800      1.00800 ; qtot 1.971
  1301    C    83   GLY     C 1301     0.597301     12.01000 ; qtot 2.568
  1302    O    83   GLY     O 1302    -0.567901     16.00000 ; qtot 2.000
  1303    N    84   PHE     N 1303    -0.415700     14.01000 ; qtot 1.584
  1304    H    84   PHE     H 1304     0.271900      1.00800 ; qtot 1.856
  1305   CX    84   PHE    CA 1305    -0.002400     12.01000 ; qtot 1.854
  1306   H1    84   PHE    HA 1306     0.097800      1.00800 ; qtot 1.952
  1307   CT    84   PHE    CB 1307    -0.034300     12.01000 ; qtot 1.917
  1308   HC    84   PHE   HB2 1308     0.029500      1.00800 ; qtot 1.947
  1309   HC    84   PHE   HB3 1309     0.029500      1.00800 ; qtot 1.976
  1310   CA    84   PHE    CG 1310     0.011800     12.01000 ; qtot 1.988
  1311   CA    84   PHE   CD1 1311    -0.125600     12.01000 ; qtot 1.863
  1312   HA    84   PHE   HD1 1312     0.133000      1.00800 ; qtot 1.996
  1313   CA    84   PHE   CE1 1313    -0.170400     12.01000 ; qtot 1.825
  1314   HA    84   PHE   HE1 1314     0.143000      1.00800 ; qtot 1.968
  1315   CA    84   PHE    CZ 1315    -0.107200     12.01000 ; qtot 1.861
  1316   HA    84   PHE    HZ 1316     0.129700      1.00800 ; qtot 1.991
  1317   CA    84   PHE   CE2 1317    -0.170400     12.01000 ; qtot 1.820
  1318   HA    84   PHE   HE2 1318     0.143000      1.00800 ; qtot 1.963
  1319   CA    84   PHE   CD2 1319    -0.125600     12.01000 ; qtot 1.838
  1320   HA    84   PHE   HD2 1320     0.133000      1.00800 ; qtot 1.971
  1321    C    84   PHE     C 1321     0.597301     12.01000 ; qtot 2.568
  1322    O    84   PHE     O 1322    -0.567901     16.00000 ; qtot 2.000
  1323    N    85   LEU     N 1323    -0.415700     14.01000 ; qtot 1.584
  1324    H    85   LEU     H 1324     0.271900      1.00800 ; qtot 1.856
  1325   CX    85   LEU    CA 1325    -0.051800     12.01000 ; qtot 1.804
  1326   H1    85   LEU    HA 1326     0.092200      1.00800 ; qtot 1.897
  1327  A2C    85   LEU    CB 1327    -0.110200     12.01000 ; qtot 1.786
  1328   HC    85   LEU   HB2 1328     0.045700      1.00800 ; qtot 1.832
  1329   HC    85   LEU   HB3 1329     0.045700      1.00800 ; qtot 1.878
  1330  A3C    85   LEU    CG 1330     0.353100     12.01000 ; qtot 2.231
  1331   HC    85   LEU    HG 1331    -0.036100      1.00800 ; qtot 2.195
  1332   CT    85   LEU   CD1 1332    -0.412100     12.01000 ; qtot 1.783
  1333   HC    85   LEU  HD11 1333     0.100000      1.00800 ; qtot 1.883
  1334   HC    85   LEU  HD12 1334     0.100000      1.00800 ; qtot 1.983
  1335   HC    85   LEU  HD13 1335     0.100000      1.00800 ; qtot 2.083
  1336   CT    85   LEU   CD2 1336    -0.412100     12.01000 ; qtot 1.671
  1337   HC    85   LEU  HD21 1337     0.100000      1.00800 ; qtot 1.771
  1338   HC    85   LEU  HD22 1338     0.100000      1.00800 ; qtot 1.871
  1339   HC    85   LEU  HD23 1339     0.100000      1.00800 ; qtot 1.971
  1340    C    85   LEU     C 1340     0.597301     12.01000 ; qtot 2.568
  1341    O    85   LEU     O 1341    -0.567901     16.00000 ; qtot 2.000
  1342    N    86   MET     N 1342    -0.415700     14.01000 ; qtot 1.584
  1343    H    86   MET     H 1343     0.271900      1.00800 ; qtot 1.856
  1344   CX    86   MET    CA 1344    -0.023700     12.01000 ; qtot 1.833
  1345   H1    86   MET    HA 1345     0.088000      1.00800 ; qtot 1.921
  1346  A2C    86   MET    CB 1346     0.034200     12.01000 ; qtot 1.955
  1347   HC    86   MET   HB2 1347     0.024100      1.00800 ; qtot 1.979
  1348   HC    86   MET   HB3 1348     0.024100      1.00800 ; qtot 2.003
  1349  A2C    86   MET    CG 1349     0.001800     12.01000 ; qtot 2.005
  1350   H1    86   MET   HG2 1350     0.044000      1.00800 ; qtot 2.049
  1351   H1    86   MET   HG3 1351     0.044000      1.00800 ; qtot 2.093
  1352    S    86   MET    SD 1352    -0.273700     32.06000 ; qtot 1.819
  1353   CT    86   MET    CE 1353    -0.053600     12.01000 ; qtot 1.765
  1354   H1    86   MET   HE1 1354     0.068400      1.00800 ; qtot 1.834
  1355   H1    86   MET   HE2 1355     0.068400      1.00800 ; qtot 1.902
  1356   H1    86   MET   HE3 1356     0.068400      1.00800 ; qtot 1.971
  1357    C    86   MET     C 1357     0.597301     12.01000 ; qtot 2.568
  1358    O    86   MET     O 1358    -0.567901     16.00000 ; qtot 2.000
  1359    N    87   GLY     N 1359    -0.415700     14.01000 ; qtot 1.584
  1360    H    87   GLY     H 1360     0.271900      1.00800 ; qtot 1.856
  1361   CX    87   GLY    CA 1361    -0.025200     12.01000 ; qtot 1.831
  1362   H1    87   GLY   HA2 1362     0.069800      1.00800 ; qtot 1.901
  1363   H1    87   GLY   HA3 1363     0.069800      1.00800 ; qtot 1.971
  1364    C    87   GLY     C 1364     0.597301     12.01000 ; qtot 2.568
  1365    O    87   GLY     O 1365    -0.567901     16.00000 ; qtot 2.000
  1366    N    88   LEU     N 1366    -0.415700     14.01000 ; qtot 1.584
  1367    H    88   LEU     H 1367     0.271900      1.00800 ; qtot 1.856
  1368   CX    88   LEU    CA 1368    -0.051800     12.01000 ; qtot 1.804
  1369   H1    88   LEU    HA 1369     0.092200      1.00800 ; qtot 1.897
  1370  A2C    88   LEU    CB 1370    -0.110200     12.01000 ; qtot 1.786
  1371   HC    88   LEU   HB2 1371     0.045700      1.00800 ; qtot 1.832
  1372   HC    88   LEU   HB3 1372     0.045700      1.00800 ; qtot 1.878
  1373  A3C    88   LEU    CG 1373     0.353100     12.01000 ; qtot 2.231
  1374   HC    88   LEU    HG 1374    -0.036100      1.00800 ; qtot 2.195
  1375   CT    88   LEU   CD1 1375    -0.412100     12.01000 ; qtot 1.783
  1376   HC    88   LEU  HD11 1376     0.100000      1.00800 ; qtot 1.883
  1377   HC    88   LEU  HD12 1377     0.100000      1.00800 ; qtot 1.983
  1378   HC    88   LEU  HD13 1378     0.100000      1.00800 ; qtot 2.083
  1379   CT    88   LEU   CD2 1379    -0.412100     12.01000 ; qtot 1.671
  1380   HC    88   LEU  HD21 1380     0.100000      1.00800 ; qtot 1.771
  1381   HC    88   LEU  HD22 1381     0.100000      1.00800 ; qtot 1.871
  1382   HC    88   LEU  HD23 1382     0.100000      1.00800 ; qtot 1.971
  1383    C    88   LEU     C 1383     0.597301     12.01000 ; qtot 2.568
  1384    O    88   LEU     O 1384    -0.567901     16.00000 ; qtot 2.000
  1385    N    89   SER     N 1385    -0.415700     14.01000 ; qtot 1.584
  1386    H    89   SER     H 1386     0.271900      1.00800 ; qtot 1.856
  1387   CX    89   SER    CA 1387    -0.024900     12.01000 ; qtot 1.831
  1388   H1    89   SER    HA 1388     0.084300      1.00800 ; qtot 1.916
  1389  A2C    89   SER    CB 1389     0.211700     12.01000 ; qtot 2.127
  1390   H1    89   SER   HB2 1390     0.035200      1.00800 ; qtot 2.163
  1391   H1    89   SER   HB3 1391     0.035200      1.00800 ; qtot 2.198
  1392   OH    89   SER    OG 1392    -0.654601     16.00000 ; qtot 1.543
  1393   HO    89   SER    HG 1393     0.427500      1.00800 ; qtot 1.971
  1394    C    89   SER     C 1394     0.597301     12.01000 ; qtot 2.568
  1395    O    89   SER     O 1395    -0.567901     16.00000 ; qtot 2.000
  1396    N    90   VAL     N 1396    -0.415700     14.01000 ; qtot 1.584
  1397    H    90   VAL     H 1397     0.271900      1.00800 ; qtot 1.856
  1398   CX    90   VAL    CA 1398    -0.087500     12.01000 ; qtot 1.769
  1399   H1    90   VAL    HA 1399     0.096900      1.00800 ; qtot 1.866
  1400  A3C    90   VAL    CB 1400     0.298500     12.01000 ; qtot 2.164
  1401   HC    90   VAL    HB 1401    -0.029700      1.00800 ; qtot 2.134
  1402   CT    90   VAL   CG1 1402    -0.319200     12.01000 ; qtot 1.815
  1403   HC    90   VAL  HG11 1403     0.079100      1.00800 ; qtot 1.894
  1404   HC    90   VAL  HG12 1404     0.079100      1.00800 ; qtot 1.973
  1405   HC    90   VAL  HG13 1405     0.079100      1.00800 ; qtot 2.053
  1406   CT    90   VAL   CG2 1406    -0.319200     12.01000 ; qtot 1.733
  1407   HC    90   VAL  HG21 1407     0.079100      1.00800 ; qtot 1.812
  1408   HC    90   VAL  HG22 1408     0.079100      1.00800 ; qtot 1.892
  1409   HC    90   VAL  HG23 1409     0.079100      1.00800 ; qtot 1.971
  1410    C    90   VAL     C 1410     0.597301     12.01000 ; qtot 2.568
  1411    O    90   VAL     O 1411    -0.567901     16.00000 ; qtot 2.000
  1412    N    91   ILE     N 1412    -0.415700     14.01000 ; qtot 1.584
  1413    H    91   ILE     H 1413     0.271900      1.00800 ; qtot 1.856
  1414   CX    91   ILE    CA 1414    -0.059700     12.01000 ; qtot 1.797
  1415   H1    91   ILE    HA 1415     0.086900      1.00800 ; qtot 1.883
  1416  A3C    91   ILE    CB 1416     0.130300     12.01000 ; qtot 2.014
  1417   HC    91   ILE    HB 1417     0.018700      1.00800 ; qtot 2.032
  1418   CT    91   ILE   CG2 1418    -0.320400     12.01000 ; qtot 1.712
  1419   HC    91   ILE  HG21 1419     0.088200      1.00800 ; qtot 1.800
  1420   HC    91   ILE  HG22 1420     0.088200      1.00800 ; qtot 1.888
  1421   HC    91   ILE  HG23 1421     0.088200      1.00800 ; qtot 1.977
  1422  A2C    91   ILE   CG1 1422    -0.043000     12.01000 ; qtot 1.934
  1423   HC    91   ILE  HG12 1423     0.023600      1.00800 ; qtot 1.957
  1424   HC    91   ILE  HG13 1424     0.023600      1.00800 ; qtot 1.981
  1425   CT    91   ILE   CD1 1425    -0.066000     12.01000 ; qtot 1.915
  1426   HC    91   ILE  HD11 1426     0.018600      1.00800 ; qtot 1.933
  1427   HC    91   ILE  HD12 1427     0.018600      1.00800 ; qtot 1.952
  1428   HC    91   ILE  HD13 1428     0.018600      1.00800 ; qtot 1.971
  1429    C    91   ILE     C 1429     0.597301     12.01000 ; qtot 2.568
  1430    O    91   ILE     O 1430    -0.567901     16.00000 ; qtot 2.000
  1431    N    92   GLY     N 1431    -0.415700     14.01000 ; qtot 1.584
  1432    H    92   GLY     H 1432     0.271900      1.00800 ; qtot 1.856
  1433   CX    92   GLY    CA 1433    -0.025200     12.01000 ; qtot 1.831
  1434   H1    92   GLY   HA2 1434     0.069800      1.00800 ; qtot 1.901
  1435   H1    92   GLY   HA3 1435     0.069800      1.00800 ; qtot 1.971
  1436    C    92   GLY     C 1436     0.597301     12.01000 ; qtot 2.568
  1437    O    92   GLY     O 1437    -0.567901     16.00000 ; qtot 2.000
  1438    N    93   SER     N 1438    -0.415700     14.01000 ; qtot 1.584
  1439    H    93   SER     H 1439     0.271900      1.00800 ; qtot 1.856
  1440   CX    93   SER    CA 1440    -0.024900     12.01000 ; qtot 1.831
  1441   H1    93   SER    HA 1441     0.084300      1.00800 ; qtot 1.916
  1442  A2C    93   SER    CB 1442     0.211700     12.01000 ; qtot 2.127
  1443   H1    93   SER   HB2 1443     0.035200      1.00800 ; qtot 2.163
  1444   H1    93   SER   HB3 1444     0.035200      1.00800 ; qtot 2.198
  1445   OH    93   SER    OG 1445    -0.654601     16.00000 ; qtot 1.543
  1446   HO    93   SER    HG 1446     0.427500      1.00800 ; qtot 1.971
  1447    C    93   SER     C 1447     0.597301     12.01000 ; qtot 2.568
  1448    O    93   SER     O 1448    -0.567901     16.00000 ; qtot 2.000
  1449    N    94   ILE     N 1449    -0.415700     14.01000 ; qtot 1.584
  1450    H    94   ILE     H 1450     0.271900      1.00800 ; qtot 1.856
  1451   CX    94   ILE    CA 1451    -0.059700     12.01000 ; qtot 1.797
  1452   H1    94   ILE    HA 1452     0.086900      1.00800 ; qtot 1.883
  1453  A3C    94   ILE    CB 1453     0.130300     12.01000 ; qtot 2.014
  1454   HC    94   ILE    HB 1454     0.018700      1.00800 ; qtot 2.032
  1455   CT    94   ILE   CG2 1455    -0.320400     12.01000 ; qtot 1.712
  1456   HC    94   ILE  HG21 1456     0.088200      1.00800 ; qtot 1.800
  1457   HC    94   ILE  HG22 1457     0.088200      1.00800 ; qtot 1.888
  1458   HC    94   ILE  HG23 1458     0.088200      1.00800 ; qtot 1.977
  1459  A2C    94   ILE   CG1 1459    -0.043000     12.01000 ; qtot 1.934
  1460   HC    94   ILE  HG12 1460     0.023600      1.00800 ; qtot 1.957
  1461   HC    94   ILE  HG13 1461     0.023600      1.00800 ; qtot 1.981
  1462   CT    94   ILE   CD1 1462    -0.066000     12.01000 ; qtot 1.915
  1463   HC    94   ILE  HD11 1463     0.018600      1.00800 ; qtot 1.933
  1464   HC    94   ILE  HD12 1464     0.018600      1.00800 ; qtot 1.952
  1465   HC    94   ILE  HD13 1465     0.018600      1.00800 ; qtot 1.971
  1466    C    94   ILE     C 1466     0.597301     12.01000 ; qtot 2.568
  1467    O    94   ILE     O 1467    -0.567901     16.00000 ; qtot 2.000
  1468    N    95   PHE     N 1468    -0.415700     14.01000 ; qtot 1.584
  1469    H    95   PHE     H 1469     0.271900      1.00800 ; qtot 1.856
  1470   CX    95   PHE    CA 1470    -0.002400     12.01000 ; qtot 1.854
  1471   H1    95   PHE    HA 1471     0.097800      1.00800 ; qtot 1.952
  1472   CT    95   PHE    CB 1472    -0.034300     12.01000 ; qtot 1.917
  1473   HC    95   PHE   HB2 1473     0.029500      1.00800 ; qtot 1.947
  1474   HC    95   PHE   HB3 1474     0.029500      1.00800 ; qtot 1.976
  1475   CA    95   PHE    CG 1475     0.011800     12.01000 ; qtot 1.988
  1476   CA    95   PHE   CD1 1476    -0.125600     12.01000 ; qtot 1.863
  1477   HA    95   PHE   HD1 1477     0.133000      1.00800 ; qtot 1.996
  1478   CA    95   PHE   CE1 1478    -0.170400     12.01000 ; qtot 1.825
  1479   HA    95   PHE   HE1 1479     0.143000      1.00800 ; qtot 1.968
  1480   CA    95   PHE    CZ 1480    -0.107200     12.01000 ; qtot 1.861
  1481   HA    95   PHE    HZ 1481     0.129700      1.00800 ; qtot 1.991
  1482   CA    95   PHE   CE2 1482    -0.170400     12.01000 ; qtot 1.820
  1483   HA    95   PHE   HE2 1483     0.143000      1.00800 ; qtot 1.963
  1484   CA    95   PHE   CD2 1484    -0.125600     12.01000 ; qtot 1.838
  1485   HA    95   PHE   HD2 1485     0.133000      1.00800 ; qtot 1.971
  1486    C    95   PHE     C 1486     0.597301     12.01000 ; qtot 2.568
  1487    O    95   PHE     O 1487    -0.567901     16.00000 ; qtot 2.000
  1488    N    96   ASN     N 1488    -0.415700     14.01000 ; qtot 1.584
  1489    H    96   ASN     H 1489     0.271900      1.00800 ; qtot 1.856
  1490   CX    96   ASN    CA 1490     0.014300     12.01000 ; qtot 1.871
  1491   H1    96   ASN    HA 1491     0.104800      1.00800 ; qtot 1.975
  1492  A2C    96   ASN    CB 1492    -0.204100     12.01000 ; qtot 1.771
  1493   HC    96   ASN   HB2 1493     0.079700      1.00800 ; qtot 1.851
  1494   HC    96   ASN   HB3 1494     0.079700      1.00800 ; qtot 1.931
  1495    C    96   ASN    CG 1495     0.713001     12.01000 ; qtot 2.644
  1496    O    96   ASN   OD1 1496    -0.593101     16.00000 ; qtot 2.051
  1497    N    96   ASN   ND2 1497    -0.919101     14.01000 ; qtot 1.131
  1498    H    96   ASN  HD21 1498     0.419600      1.00800 ; qtot 1.551
  1499    H    96   ASN  HD22 1499     0.419600      1.00800 ; qtot 1.971
  1500    C    96   ASN     C 1500     0.597301     12.01000 ; qtot 2.568
  1501    O    96   ASN     O 1501    -0.567901     16.00000 ; qtot 2.000
  1502    N    97   ILE     N 1502    -0.415700     14.01000 ; qtot 1.584
  1503    H    97   ILE     H 1503     0.271900      1.00800 ; qtot 1.856
  1504   CX    97   ILE    CA 1504    -0.059700     12.01000 ; qtot 1.797
  1505   H1    97   ILE    HA 1505     0.086900      1.00800 ; qtot 1.883
  1506  A3C    97   ILE    CB 1506     0.130300     12.01000 ; qtot 2.014
  1507   HC    97   ILE    HB 1507     0.018700      1.00800 ; qtot 2.032
  1508   CT    97   ILE   CG2 1508    -0.320400     12.01000 ; qtot 1.712
  1509   HC    97   ILE  HG21 1509     0.088200      1.00800 ; qtot 1.800
  1510   HC    97   ILE  HG22 1510     0.088200      1.00800 ; qtot 1.888
  1511   HC    97   ILE  HG23 1511     0.088200      1.00800 ; qtot 1.977
  1512  A2C    97   ILE   CG1 1512    -0.043000     12.01000 ; qtot 1.934
  1513   HC    97   ILE  HG12 1513     0.023600      1.00800 ; qtot 1.957
  1514   HC    97   ILE  HG13 1514     0.023600      1.00800 ; qtot 1.981
  1515   CT    97   ILE   CD1 1515    -0.066000     12.01000 ; qtot 1.915
  1516   HC    97   ILE  HD11 1516     0.018600      1.00800 ; qtot 1.933
  1517   HC    97   ILE  HD12 1517     0.018600      1.00800 ; qtot 1.952
  1518   HC    97   ILE  HD13 1518     0.018600      1.00800 ; qtot 1.971
  1519    C    97   ILE     C 1519     0.597301     12.01000 ; qtot 2.568
  1520    O    97   ILE     O 1520    -0.567901     16.00000 ; qtot 2.000
  1521    N    98   THR     N 1521    -0.415700     14.01000 ; qtot 1.584
  1522    H    98   THR     H 1522     0.271900      1.00800 ; qtot 1.856
  1523   CX    98   THR    CA 1523    -0.038900     12.01000 ; qtot 1.817
  1524   H1    98   THR    HA 1524     0.100700      1.00800 ; qtot 1.918
  1525  A3C    98   THR    CB 1525     0.365400     12.01000 ; qtot 2.283
  1526   H1    98   THR    HB 1526     0.004300      1.00800 ; qtot 2.288
  1527   CT    98   THR   CG2 1527    -0.243800     12.01000 ; qtot 2.044
  1528   HC    98   THR  HG21 1528     0.064200      1.00800 ; qtot 2.108
  1529   HC    98   THR  HG22 1529     0.064200      1.00800 ; qtot 2.172
  1530   HC    98   THR  HG23 1530     0.064200      1.00800 ; qtot 2.237
  1531   OH    98   THR   OG1 1531    -0.676101     16.00000 ; qtot 1.560
  1532   HO    98   THR   HG1 1532     0.410200      1.00800 ; qtot 1.971
  1533    C    98   THR     C 1533     0.597301     12.01000 ; qtot 2.568
  1534    O    98   THR     O 1534    -0.567901     16.00000 ; qtot 2.000
  1535    N    99   GLY     N 1535    -0.415700     14.01000 ; qtot 1.584
  1536    H    99   GLY     H 1536     0.271900      1.00800 ; qtot 1.856
  1537   CX    99   GLY    CA 1537    -0.025200     12.01000 ; qtot 1.831
  1538   H1    99   GLY   HA2 1538     0.069800      1.00800 ; qtot 1.901
  1539   H1    99   GLY   HA3 1539     0.069800      1.00800 ; qtot 1.971
  1540    C    99   GLY     C 1540     0.597301     12.01000 ; qtot 2.568
  1541    O    99   GLY     O 1541    -0.567901     16.00000 ; qtot 2.000
  1542    N   100   ILE     N 1542    -0.415700     14.01000 ; qtot 1.584
  1543    H   100   ILE     H 1543     0.271900      1.00800 ; qtot 1.856
  1544   CX   100   ILE    CA 1544    -0.059700     12.01000 ; qtot 1.797
  1545   H1   100   ILE    HA 1545     0.086900      1.00800 ; qtot 1.883
  1546  A3C   100   ILE    CB 1546     0.130300     12.01000 ; qtot 2.014
  1547   HC   100   ILE    HB 1547     0.018700      1.00800 ; qtot 2.032
  1548   CT   100   ILE   CG2 1548    -0.320400     12.01000 ; qtot 1.712
  1549   HC   100   ILE  HG21 1549     0.088200      1.00800 ; qtot 1.800
  1550   HC   100   ILE  HG22 1550     0.088200      1.00800 ; qtot 1.888
  1551   HC   100   ILE  HG23 1551     0.088200      1.00800 ; qtot 1.977
  1552  A2C   100   ILE   CG1 1552    -0.043000     12.01000 ; qtot 1.934
  1553   HC   100   ILE  HG12 1553     0.023600      1.00800 ; qtot 1.957
  1554   HC   100   ILE  HG13 1554     0.023600      1.00800 ; qtot 1.981
  1555   CT   100   ILE   CD1 1555    -0.066000     12.01000 ; qtot 1.915
  1556   HC   100   ILE  HD11 1556     0.018600      1.00800 ; qtot 1.933
  1557   HC   100   ILE  HD12 1557     0.018600      1.00800 ; qtot 1.952
  1558   HC   100   ILE  HD13 1558     0.018600      1.00800 ; qtot 1.971
  1559    C   100   ILE     C 1559     0.597301     12.01000 ; qtot 2.568
  1560    O   100   ILE     O 1560    -0.567901     16.00000 ; qtot 2.000
  1561    N   101   ALA     N 1561    -0.415700     14.01000 ; qtot 1.584
  1562    H   101   ALA     H 1562     0.271900      1.00800 ; qtot 1.856
  1563   CX   101   ALA    CA 1563     0.033700     12.01000 ; qtot 1.890
  1564   H1   101   ALA    HA 1564     0.082300      1.00800 ; qtot 1.972
  1565   CT   101   ALA    CB 1565    -0.182500     12.01000 ; qtot 1.790
  1566   HC   101   ALA   HB1 1566     0.060300      1.00800 ; qtot 1.850
  1567   HC   101   ALA   HB2 1567     0.060300      1.00800 ; qtot 1.910
  1568   HC   101   ALA   HB3 1568     0.060300      1.00800 ; qtot 1.971
  1569    C   101   ALA     C 1569     0.597301     12.01000 ; qtot 2.568
  1570    O   101   ALA     O 1570    -0.567901     16.00000 ; qtot 2.000
  1571    N   102   ILE     N 1571    -0.415700     14.01000 ; qtot 1.584
  1572    H   102   ILE     H 1572     0.271900      1.00800 ; qtot 1.856
  1573   CX   102   ILE    CA 1573    -0.059700     12.01000 ; qtot 1.797
  1574   H1   102   ILE    HA 1574     0.086900      1.00800 ; qtot 1.883
  1575  A3C   102   ILE    CB 1575     0.130300     12.01000 ; qtot 2.014
  1576   HC   102   ILE    HB 1576     0.018700      1.00800 ; qtot 2.032
  1577   CT   102   ILE   CG2 1577    -0.320400     12.01000 ; qtot 1.712
  1578   HC   102   ILE  HG21 1578     0.088200      1.00800 ; qtot 1.800
  1579   HC   102   ILE  HG22 1579     0.088200      1.00800 ; qtot 1.888
  1580   HC   102   ILE  HG23 1580     0.088200      1.00800 ; qtot 1.977
  1581  A2C   102   ILE   CG1 1581    -0.043000     12.01000 ; qtot 1.934
  1582   HC   102   ILE  HG12 1582     0.023600      1.00800 ; qtot 1.957
  1583   HC   102   ILE  HG13 1583     0.023600      1.00800 ; qtot 1.981
  1584   CT   102   ILE   CD1 1584    -0.066000     12.01000 ; qtot 1.915
  1585   HC   102   ILE  HD11 1585     0.018600      1.00800 ; qtot 1.933
  1586   HC   102   ILE  HD12 1586     0.018600      1.00800 ; qtot 1.952
  1587   HC   102   ILE  HD13 1587     0.018600      1.00800 ; qtot 1.971
  1588    C   102   ILE     C 1588     0.597301     12.01000 ; qtot 2.568
  1589    O   102   ILE     O 1589    -0.567901     16.00000 ; qtot 2.000
  1590    N   103   ASN     N 1590    -0.415700     14.01000 ; qtot 1.584
  1591    H   103   ASN     H 1591     0.271900      1.00800 ; qtot 1.856
  1592   CX   103   ASN    CA 1592     0.014300     12.01000 ; qtot 1.871
  1593   H1   103   ASN    HA 1593     0.104800      1.00800 ; qtot 1.975
  1594  A2C   103   ASN    CB 1594    -0.204100     12.01000 ; qtot 1.771
  1595   HC   103   ASN   HB2 1595     0.079700      1.00800 ; qtot 1.851
  1596   HC   103   ASN   HB3 1596     0.079700      1.00800 ; qtot 1.931
  1597    C   103   ASN    CG 1597     0.713001     12.01000 ; qtot 2.644
  1598    O   103   ASN   OD1 1598    -0.593101     16.00000 ; qtot 2.051
  1599    N   103   ASN   ND2 1599    -0.919101     14.01000 ; qtot 1.131
  1600    H   103   ASN  HD21 1600     0.419600      1.00800 ; qtot 1.551
  1601    H   103   ASN  HD22 1601     0.419600      1.00800 ; qtot 1.971
  1602    C   103   ASN     C 1602     0.597301     12.01000 ; qtot 2.568
  1603    O   103   ASN     O 1603    -0.567901     16.00000 ; qtot 2.000
  1604    N   104   ARG     N 1604    -0.347900     14.01000 ; qtot 1.652
  1605    H   104   ARG     H 1605     0.274700      1.00800 ; qtot 1.927
  1606   CX   104   ARG    CA 1606    -0.263700     12.01000 ; qtot 1.663
  1607   H1   104   ARG    HA 1607     0.156000      1.00800 ; qtot 1.819
  1608   C8   104   ARG    CB 1608    -0.000700     12.01000 ; qtot 1.818
  1609   HC   104   ARG   HB2 1609     0.032700      1.00800 ; qtot 1.851
  1610   HC   104   ARG   HB3 1610     0.032700      1.00800 ; qtot 1.884
  1611   C8   104   ARG    CG 1611     0.039000     12.01000 ; qtot 1.923
  1612   HC   104   ARG   HG2 1612     0.028500      1.00800 ; qtot 1.951
  1613   HC   104   ARG   HG3 1613     0.028500      1.00800 ; qtot 1.980
  1614   C8   104   ARG    CD 1614     0.048600     12.01000 ; qtot 2.028
  1615   H1   104   ARG   HD2 1615     0.068700      1.00800 ; qtot 2.097
  1616   H1   104   ARG   HD3 1616     0.068700      1.00800 ; qtot 2.166
  1617   N2   104   ARG    NE 1617    -0.529501     14.01000 ; qtot 1.636
  1618    H   104   ARG    HE 1618     0.345600      1.00800 ; qtot 1.982
  1619   CA   104   ARG    CZ 1619     0.807601     12.01000 ; qtot 2.790
  1620   N2   104   ARG   NH1 1620    -0.862701     14.01000 ; qtot 1.927
  1621    H   104   ARG  HH11 1621     0.447800      1.00800 ; qtot 2.375
  1622    H   104   ARG  HH12 1622     0.447800      1.00800 ; qtot 2.822
  1623   N2   104   ARG   NH2 1623    -0.862701     14.01000 ; qtot 1.960
  1624    H   104   ARG  HH21 1624     0.447800      1.00800 ; qtot 2.408
  1625    H   104   ARG  HH22 1625     0.447800      1.00800 ; qtot 2.855
  1626    C   104   ARG     C 1626     0.734101     12.01000 ; qtot 3.589
  1627    O   104   ARG     O 1627    -0.589401     16.00000 ; qtot 3.000
  1628    N   105   TYR     N 1628    -0.415700     14.01000 ; qtot 2.584
  1629    H   105   TYR     H 1629     0.271900      1.00800 ; qtot 2.856
  1630   CX   105   TYR    CA 1630    -0.001400     12.01000 ; qtot 2.855
  1631   H1   105   TYR    HA 1631     0.087600      1.00800 ; qtot 2.942
  1632   CT   105   TYR    CB 1632    -0.015200     12.01000 ; qtot 2.927
  1633   HC   105   TYR   HB2 1633     0.029500      1.00800 ; qtot 2.957
  1634   HC   105   TYR   HB3 1634     0.029500      1.00800 ; qtot 2.986
  1635   CA   105   TYR    CG 1635    -0.001100     12.01000 ; qtot 2.985
  1636   CA   105   TYR   CD1 1636    -0.190600     12.01000 ; qtot 2.795
  1637   HA   105   TYR   HD1 1637     0.169900      1.00800 ; qtot 2.964
  1638   CA   105   TYR   CE1 1638    -0.234100     12.01000 ; qtot 2.730
  1639   HA   105   TYR   HE1 1639     0.165600      1.00800 ; qtot 2.896
  1640    C   105   TYR    CZ 1640     0.322600     12.01000 ; qtot 3.219
  1641   OH   105   TYR    OH 1641    -0.557901     16.00000 ; qtot 2.661
  1642   HO   105   TYR    HH 1642     0.399200      1.00800 ; qtot 3.060
  1643   CA   105   TYR   CE2 1643    -0.234100     12.01000 ; qtot 2.826
  1644   HA   105   TYR   HE2 1644     0.165600      1.00800 ; qtot 2.991
  1645   CA   105   TYR   CD2 1645    -0.190600     12.01000 ; qtot 2.801
  1646   HA   105   TYR   HD2 1646     0.169900      1.00800 ; qtot 2.971
  1647    C   105   TYR     C 1647     0.597301     12.01000 ; qtot 3.568
  1648    O   105   TYR     O 1648    -0.567901     16.00000 ; qtot 3.000
  1649    N   106   CYS     N 1649    -0.415700     14.01000 ; qtot 2.584
  1650    H   106   CYS     H 1650     0.271900      1.00800 ; qtot 2.856
  1651   CX   106   CYS    CA 1651     0.021300     12.01000 ; qtot 2.878
  1652   H1   106   CYS    HA 1652     0.112400      1.00800 ; qtot 2.990
  1653  A2C   106   CYS    CB 1653    -0.123100     12.01000 ; qtot 2.867
  1654   H1   106   CYS   HB2 1654     0.111200      1.00800 ; qtot 2.978
  1655   H1   106   CYS   HB3 1655     0.111200      1.00800 ; qtot 3.089
  1656   SH   106   CYS    SG 1656    -0.311900     32.06000 ; qtot 2.777
  1657   HS   106   CYS    HG 1657     0.193300      1.00800 ; qtot 2.971
  1658    C   106   CYS     C 1658     0.597301     12.01000 ; qtot 3.568
  1659    O   106   CYS     O 1659    -0.567901     16.00000 ; qtot 3.000
  1660    N   107   TYR     N 1660    -0.415700     14.01000 ; qtot 2.584
  1661    H   107   TYR     H 1661     0.271900      1.00800 ; qtot 2.856
  1662   CX   107   TYR    CA 1662    -0.001400     12.01000 ; qtot 2.855
  1663   H1   107   TYR    HA 1663     0.087600      1.00800 ; qtot 2.942
  1664   CT   107   TYR    CB 1664    -0.015200     12.01000 ; qtot 2.927
  1665   HC   107   TYR   HB2 1665     0.029500      1.00800 ; qtot 2.957
  1666   HC   107   TYR   HB3 1666     0.029500      1.00800 ; qtot 2.986
  1667   CA   107   TYR    CG 1667    -0.001100     12.01000 ; qtot 2.985
  1668   CA   107   TYR   CD1 1668    -0.190600     12.01000 ; qtot 2.795
  1669   HA   107   TYR   HD1 1669     0.169900      1.00800 ; qtot 2.964
  1670   CA   107   TYR   CE1 1670    -0.234100     12.01000 ; qtot 2.730
  1671   HA   107   TYR   HE1 1671     0.165600      1.00800 ; qtot 2.896
  1672    C   107   TYR    CZ 1672     0.322600     12.01000 ; qtot 3.219
  1673   OH   107   TYR    OH 1673    -0.557901     16.00000 ; qtot 2.661
  1674   HO   107   TYR    HH 1674     0.399200      1.00800 ; qtot 3.060
  1675   CA   107   TYR   CE2 1675    -0.234100     12.01000 ; qtot 2.826
  1676   HA   107   TYR   HE2 1676     0.165600      1.00800 ; qtot 2.991
  1677   CA   107   TYR   CD2 1677    -0.190600     12.01000 ; qtot 2.801
  1678   HA   107   TYR   HD2 1678     0.169900      1.00800 ; qtot 2.971
  1679    C   107   TYR     C 1679     0.597301     12.01000 ; qtot 3.568
  1680    O   107   TYR     O 1680    -0.567901     16.00000 ; qtot 3.000
  1681    N   108   ILE     N 1681    -0.415700     14.01000 ; qtot 2.584
  1682    H   108   ILE     H 1682     0.271900      1.00800 ; qtot 2.856
  1683   CX   108   ILE    CA 1683    -0.059700     12.01000 ; qtot 2.797
  1684   H1   108   ILE    HA 1684     0.086900      1.00800 ; qtot 2.883
  1685  A3C   108   ILE    CB 1685     0.130300     12.01000 ; qtot 3.014
  1686   HC   108   ILE    HB 1686     0.018700      1.00800 ; qtot 3.032
  1687   CT   108   ILE   CG2 1687    -0.320400     12.01000 ; qtot 2.712
  1688   HC   108   ILE  HG21 1688     0.088200      1.00800 ; qtot 2.800
  1689   HC   108   ILE  HG22 1689     0.088200      1.00800 ; qtot 2.888
  1690   HC   108   ILE  HG23 1690     0.088200      1.00800 ; qtot 2.977
  1691  A2C   108   ILE   CG1 1691    -0.043000     12.01000 ; qtot 2.934
  1692   HC   108   ILE  HG12 1692     0.023600      1.00800 ; qtot 2.957
  1693   HC   108   ILE  HG13 1693     0.023600      1.00800 ; qtot 2.981
  1694   CT   108   ILE   CD1 1694    -0.066000     12.01000 ; qtot 2.915
  1695   HC   108   ILE  HD11 1695     0.018600      1.00800 ; qtot 2.933
  1696   HC   108   ILE  HD12 1696     0.018600      1.00800 ; qtot 2.952
  1697   HC   108   ILE  HD13 1697     0.018600      1.00800 ; qtot 2.971
  1698    C   108   ILE     C 1698     0.597301     12.01000 ; qtot 3.568
  1699    O   108   ILE     O 1699    -0.567901     16.00000 ; qtot 3.000
  1700    N   109   CYS     N 1700    -0.415700     14.01000 ; qtot 2.584
  1701    H   109   CYS     H 1701     0.271900      1.00800 ; qtot 2.856
  1702   CX   109   CYS    CA 1702     0.021300     12.01000 ; qtot 2.878
  1703   H1   109   CYS    HA 1703     0.112400      1.00800 ; qtot 2.990
  1704  A2C   109   CYS    CB 1704    -0.123100     12.01000 ; qtot 2.867
  1705   H1   109   CYS   HB2 1705     0.111200      1.00800 ; qtot 2.978
  1706   H1   109   CYS   HB3 1706     0.111200      1.00800 ; qtot 3.089
  1707   SH   109   CYS    SG 1707    -0.311900     32.06000 ; qtot 2.777
  1708   HS   109   CYS    HG 1708     0.193300      1.00800 ; qtot 2.971
  1709    C   109   CYS     C 1709     0.597301     12.01000 ; qtot 3.568
  1710    O   109   CYS     O 1710    -0.567901     16.00000 ; qtot 3.000
  1711    N   110   HIE     N 1711    -0.415700     14.01000 ; qtot 2.584
  1712    H   110   HIE     H 1712     0.271900      1.00800 ; qtot 2.856
  1713   CX   110   HIE    CA 1713    -0.058100     12.01000 ; qtot 2.798
  1714   H1   110   HIE    HA 1714     0.136000      1.00800 ; qtot 2.934
  1715   CT   110   HIE    CB 1715    -0.007400     12.01000 ; qtot 2.927
  1716   HC   110   HIE   HB2 1716     0.036700      1.00800 ; qtot 2.963
  1717   HC   110   HIE   HB3 1717     0.036700      1.00800 ; qtot 3.000
  1718   CC   110   HIE    CG 1718     0.186800     12.01000 ; qtot 3.187
  1719   NB   110   HIE   ND1 1719    -0.543201     14.01000 ; qtot 2.644
  1720   CR   110   HIE   CE1 1720     0.163500     12.01000 ; qtot 2.807
  1721   H5   110   HIE   HE1 1721     0.143500      1.00800 ; qtot 2.951
  1722   NA   110   HIE   NE2 1722    -0.279500     14.01000 ; qtot 2.671
  1723    H   110   HIE   HE2 1723     0.333900      1.00800 ; qtot 3.005
  1724   CW   110   HIE   CD2 1724    -0.220700     12.01000 ; qtot 2.784
  1725   H4   110   HIE   HD2 1725     0.186200      1.00800 ; qtot 2.971
  1726    C   110   HIE     C 1726     0.597301     12.01000 ; qtot 3.568
  1727    O   110   HIE     O 1727    -0.567901     16.00000 ; qtot 3.000
  1728    N   111   SER     N 1728    -0.415700     14.01000 ; qtot 2.584
  1729    H   111   SER     H 1729     0.271900      1.00800 ; qtot 2.856
  1730   CX   111   SER    CA 1730    -0.024900     12.01000 ; qtot 2.831
  1731   H1   111   SER    HA 1731     0.084300      1.00800 ; qtot 2.916
  1732  A2C   111   SER    CB 1732     0.211700     12.01000 ; qtot 3.127
  1733   H1   111   SER   HB2 1733     0.035200      1.00800 ; qtot 3.163
  1734   H1   111   SER   HB3 1734     0.035200      1.00800 ; qtot 3.198
  1735   OH   111   SER    OG 1735    -0.654601     16.00000 ; qtot 2.543
  1736   HO   111   SER    HG 1736     0.427500      1.00800 ; qtot 2.971
  1737    C   111   SER     C 1737     0.597301     12.01000 ; qtot 3.568
  1738    O   111   SER     O 1738    -0.567901     16.00000 ; qtot 3.000
  1739    N   112   LEU     N 1739    -0.415700     14.01000 ; qtot 2.584
  1740    H   112   LEU     H 1740     0.271900      1.00800 ; qtot 2.856
  1741   CX   112   LEU    CA 1741    -0.051800     12.01000 ; qtot 2.804
  1742   H1   112   LEU    HA 1742     0.092200      1.00800 ; qtot 2.897
  1743  A2C   112   LEU    CB 1743    -0.110200     12.01000 ; qtot 2.786
  1744   HC   112   LEU   HB2 1744     0.045700      1.00800 ; qtot 2.832
  1745   HC   112   LEU   HB3 1745     0.045700      1.00800 ; qtot 2.878
  1746  A3C   112   LEU    CG 1746     0.353100     12.01000 ; qtot 3.231
  1747   HC   112   LEU    HG 1747    -0.036100      1.00800 ; qtot 3.195
  1748   CT   112   LEU   CD1 1748    -0.412100     12.01000 ; qtot 2.783
  1749   HC   112   LEU  HD11 1749     0.100000      1.00800 ; qtot 2.883
  1750   HC   112   LEU  HD12 1750     0.100000      1.00800 ; qtot 2.983
  1751   HC   112   LEU  HD13 1751     0.100000      1.00800 ; qtot 3.083
  1752   CT   112   LEU   CD2 1752    -0.412100     12.01000 ; qtot 2.671
  1753   HC   112   LEU  HD21 1753     0.100000      1.00800 ; qtot 2.771
  1754   HC   112   LEU  HD22 1754     0.100000      1.00800 ; qtot 2.871
  1755   HC   112   LEU  HD23 1755     0.100000      1.00800 ; qtot 2.971
  1756    C   112   LEU     C 1756     0.597301     12.01000 ; qtot 3.568
  1757    O   112   LEU     O 1757    -0.567901     16.00000 ; qtot 3.000
  1758    N   113   LYS     N 1758    -0.347900     14.01000 ; qtot 2.652
  1759    H   113   LYS     H 1759     0.274700      1.00800 ; qtot 2.927
  1760   CX   113   LYS    CA 1760    -0.240000     12.01000 ; qtot 2.687
  1761   H1   113   LYS    HA 1761     0.142600      1.00800 ; qtot 2.829
  1762   C8   113   LYS    CB 1762    -0.009400     12.01000 ; qtot 2.820
  1763   HC   113   LYS   HB2 1763     0.036200      1.00800 ; qtot 2.856
  1764   HC   113   LYS   HB3 1764     0.036200      1.00800 ; qtot 2.892
  1765   C8   113   LYS    CG 1765     0.018700     12.01000 ; qtot 2.911
  1766   HC   113   LYS   HG2 1766     0.010300      1.00800 ; qtot 2.921
  1767   HC   113   LYS   HG3 1767     0.010300      1.00800 ; qtot 2.932
  1768   C8   113   LYS    CD 1768    -0.047900     12.01000 ; qtot 2.884
  1769   HC   113   LYS   HD2 1769     0.062100      1.00800 ; qtot 2.946
  1770   HC   113   LYS   HD3 1770     0.062100      1.00800 ; qtot 3.008
  1771   C8   113   LYS    CE 1771    -0.014300     12.01000 ; qtot 2.994
  1772   HP   113   LYS   HE2 1772     0.113500      1.00800 ; qtot 3.107
  1773   HP   113   LYS   HE3 1773     0.113500      1.00800 ; qtot 3.221
  1774   N3   113   LYS    NZ 1774    -0.385400     14.01000 ; qtot 2.835
  1775    H   113   LYS   HZ1 1775     0.340000      1.00800 ; qtot 3.175
  1776    H   113   LYS   HZ2 1776     0.340000      1.00800 ; qtot 3.515
  1777    H   113   LYS   HZ3 1777     0.340000      1.00800 ; qtot 3.855
  1778    C   113   LYS     C 1778     0.734101     12.01000 ; qtot 4.589
  1779    O   113   LYS     O 1779    -0.589401     16.00000 ; qtot 4.000
  1780    N   114   TYR     N 1780    -0.415700     14.01000 ; qtot 3.584
  1781    H   114   TYR     H 1781     0.271900      1.00800 ; qtot 3.856
  1782   CX   114   TYR    CA 1782    -0.001400     12.01000 ; qtot 3.855
  1783   H1   114   TYR    HA 1783     0.087600      1.00800 ; qtot 3.942
  1784   CT   114   TYR    CB 1784    -0.015200     12.01000 ; qtot 3.927
  1785   HC   114   TYR   HB2 1785     0.029500      1.00800 ; qtot 3.957
  1786   HC   114   TYR   HB3 1786     0.029500      1.00800 ; qtot 3.986
  1787   CA   114   TYR    CG 1787    -0.001100     12.01000 ; qtot 3.985
  1788   CA   114   TYR   CD1 1788    -0.190600     12.01000 ; qtot 3.795
  1789   HA   114   TYR   HD1 1789     0.169900      1.00800 ; qtot 3.964
  1790   CA   114   TYR   CE1 1790    -0.234100     12.01000 ; qtot 3.730
  1791   HA   114   TYR   HE1 1791     0.165600      1.00800 ; qtot 3.896
  1792    C   114   TYR    CZ 1792     0.322600     12.01000 ; qtot 4.219
  1793   OH   114   TYR    OH 1793    -0.557901     16.00000 ; qtot 3.661
  1794   HO   114   TYR    HH 1794     0.399200      1.00800 ; qtot 4.060
  1795   CA   114   TYR   CE2 1795    -0.234100     12.01000 ; qtot 3.826
  1796   HA   114   TYR   HE2 1796     0.165600      1.00800 ; qtot 3.991
  1797   CA   114   TYR   CD2 1797    -0.190600     12.01000 ; qtot 3.801
  1798   HA   114   TYR   HD2 1798     0.169900      1.00800 ; qtot 3.971
  1799    C   114   TYR     C 1799     0.597301     12.01000 ; qtot 4.568
  1800    O   114   TYR     O 1800    -0.567901     16.00000 ; qtot 4.000
  1801    N   115   ASP     N 1801    -0.516301     14.01000 ; qtot 3.484
  1802    H   115   ASP     H 1802     0.293600      1.00800 ; qtot 3.777
  1803   CX   115   ASP    CA 1803     0.038100     12.01000 ; qtot 3.815
  1804   H1   115   ASP    HA 1804     0.088000      1.00800 ; qtot 3.903
  1805  A2C   115   ASP    CB 1805    -0.030300     12.01000 ; qtot 3.873
  1806   HC   115   ASP   HB2 1806    -0.012200      1.00800 ; qtot 3.861
  1807   HC   115   ASP   HB3 1807    -0.012200      1.00800 ; qtot 3.849
  1808   CO   115   ASP    CG 1808     0.799401     12.01000 ; qtot 4.648
  1809   O2   115   ASP   OD1 1809    -0.801401     16.00000 ; qtot 3.847
  1810   O2   115   ASP   OD2 1810    -0.801401     16.00000 ; qtot 3.045
  1811    C   115   ASP     C 1811     0.536601     12.01000 ; qtot 3.582
  1812    O   115   ASP     O 1812    -0.581901     16.00000 ; qtot 3.000
  1813    N   116   LYS     N 1813    -0.347900     14.01000 ; qtot 2.652
  1814    H   116   LYS     H 1814     0.274700      1.00800 ; qtot 2.927
  1815   CX   116   LYS    CA 1815    -0.240000     12.01000 ; qtot 2.687
  1816   H1   116   LYS    HA 1816     0.142600      1.00800 ; qtot 2.829
  1817   C8   116   LYS    CB 1817    -0.009400     12.01000 ; qtot 2.820
  1818   HC   116   LYS   HB2 1818     0.036200      1.00800 ; qtot 2.856
  1819   HC   116   LYS   HB3 1819     0.036200      1.00800 ; qtot 2.892
  1820   C8   116   LYS    CG 1820     0.018700     12.01000 ; qtot 2.911
  1821   HC   116   LYS   HG2 1821     0.010300      1.00800 ; qtot 2.921
  1822   HC   116   LYS   HG3 1822     0.010300      1.00800 ; qtot 2.932
  1823   C8   116   LYS    CD 1823    -0.047900     12.01000 ; qtot 2.884
  1824   HC   116   LYS   HD2 1824     0.062100      1.00800 ; qtot 2.946
  1825   HC   116   LYS   HD3 1825     0.062100      1.00800 ; qtot 3.008
  1826   C8   116   LYS    CE 1826    -0.014300     12.01000 ; qtot 2.994
  1827   HP   116   LYS   HE2 1827     0.113500      1.00800 ; qtot 3.107
  1828   HP   116   LYS   HE3 1828     0.113500      1.00800 ; qtot 3.221
  1829   N3   116   LYS    NZ 1829    -0.385400     14.01000 ; qtot 2.835
  1830    H   116   LYS   HZ1 1830     0.340000      1.00800 ; qtot 3.175
  1831    H   116   LYS   HZ2 1831     0.340000      1.00800 ; qtot 3.515
  1832    H   116   LYS   HZ3 1832     0.340000      1.00800 ; qtot 3.855
  1833    C   116   LYS     C 1833     0.734101     12.01000 ; qtot 4.589
  1834    O   116   LYS     O 1834    -0.589401     16.00000 ; qtot 4.000
  1835    N   117   LEU     N 1835    -0.415700     14.01000 ; qtot 3.584
  1836    H   117   LEU     H 1836     0.271900      1.00800 ; qtot 3.856
  1837   CX   117   LEU    CA 1837    -0.051800     12.01000 ; qtot 3.804
  1838   H1   117   LEU    HA 1838     0.092200      1.00800 ; qtot 3.897
  1839  A2C   117   LEU    CB 1839    -0.110200     12.01000 ; qtot 3.786
  1840   HC   117   LEU   HB2 1840     0.045700      1.00800 ; qtot 3.832
  1841   HC   117   LEU   HB3 1841     0.045700      1.00800 ; qtot 3.878
  1842  A3C   117   LEU    CG 1842     0.353100     12.01000 ; qtot 4.231
  1843   HC   117   LEU    HG 1843    -0.036100      1.00800 ; qtot 4.195
  1844   CT   117   LEU   CD1 1844    -0.412100     12.01000 ; qtot 3.783
  1845   HC   117   LEU  HD11 1845     0.100000      1.00800 ; qtot 3.883
  1846   HC   117   LEU  HD12 1846     0.100000      1.00800 ; qtot 3.983
  1847   HC   117   LEU  HD13 1847     0.100000      1.00800 ; qtot 4.083
  1848   CT   117   LEU   CD2 1848    -0.412100     12.01000 ; qtot 3.671
  1849   HC   117   LEU  HD21 1849     0.100000      1.00800 ; qtot 3.771
  1850   HC   117   LEU  HD22 1850     0.100000      1.00800 ; qtot 3.871
  1851   HC   117   LEU  HD23 1851     0.100000      1.00800 ; qtot 3.971
  1852    C   117   LEU     C 1852     0.597301     12.01000 ; qtot 4.568
  1853    O   117   LEU     O 1853    -0.567901     16.00000 ; qtot 4.000
  1854    N   118   TYR     N 1854    -0.415700     14.01000 ; qtot 3.584
  1855    H   118   TYR     H 1855     0.271900      1.00800 ; qtot 3.856
  1856   CX   118   TYR    CA 1856    -0.001400     12.01000 ; qtot 3.855
  1857   H1   118   TYR    HA 1857     0.087600      1.00800 ; qtot 3.942
  1858   CT   118   TYR    CB 1858    -0.015200     12.01000 ; qtot 3.927
  1859   HC   118   TYR   HB2 1859     0.029500      1.00800 ; qtot 3.957
  1860   HC   118   TYR   HB3 1860     0.029500      1.00800 ; qtot 3.986
  1861   CA   118   TYR    CG 1861    -0.001100     12.01000 ; qtot 3.985
  1862   CA   118   TYR   CD1 1862    -0.190600     12.01000 ; qtot 3.795
  1863   HA   118   TYR   HD1 1863     0.169900      1.00800 ; qtot 3.964
  1864   CA   118   TYR   CE1 1864    -0.234100     12.01000 ; qtot 3.730
  1865   HA   118   TYR   HE1 1865     0.165600      1.00800 ; qtot 3.896
  1866    C   118   TYR    CZ 1866     0.322600     12.01000 ; qtot 4.219
  1867   OH   118   TYR    OH 1867    -0.557901     16.00000 ; qtot 3.661
  1868   HO   118   TYR    HH 1868     0.399200      1.00800 ; qtot 4.060
  1869   CA   118   TYR   CE2 1869    -0.234100     12.01000 ; qtot 3.826
  1870   HA   118   TYR   HE2 1870     0.165600      1.00800 ; qtot 3.991
  1871   CA   118   TYR   CD2 1871    -0.190600     12.01000 ; qtot 3.801
  1872   HA   118   TYR   HD2 1872     0.169900      1.00800 ; qtot 3.971
  1873    C   118   TYR     C 1873     0.597301     12.01000 ; qtot 4.568
  1874    O   118   TYR     O 1874    -0.567901     16.00000 ; qtot 4.000
  1875    N   119   SER     N 1875    -0.415700     14.01000 ; qtot 3.584
  1876    H   119   SER     H 1876     0.271900      1.00800 ; qtot 3.856
  1877   CX   119   SER    CA 1877    -0.024900     12.01000 ; qtot 3.831
  1878   H1   119   SER    HA 1878     0.084300      1.00800 ; qtot 3.916
  1879  A2C   119   SER    CB 1879     0.211700     12.01000 ; qtot 4.127
  1880   H1   119   SER   HB2 1880     0.035200      1.00800 ; qtot 4.163
  1881   H1   119   SER   HB3 1881     0.035200      1.00800 ; qtot 4.198
  1882   OH   119   SER    OG 1882    -0.654601     16.00000 ; qtot 3.543
  1883   HO   119   SER    HG 1883     0.427500      1.00800 ; qtot 3.971
  1884    C   119   SER     C 1884     0.597301     12.01000 ; qtot 4.568
  1885    O   119   SER     O 1885    -0.567901     16.00000 ; qtot 4.000
  1886    N   120   SER     N 1886    -0.415700     14.01000 ; qtot 3.584
  1887    H   120   SER     H 1887     0.271900      1.00800 ; qtot 3.856
  1888   CX   120   SER    CA 1888    -0.024900     12.01000 ; qtot 3.831
  1889   H1   120   SER    HA 1889     0.084300      1.00800 ; qtot 3.916
  1890  A2C   120   SER    CB 1890     0.211700     12.01000 ; qtot 4.127
  1891   H1   120   SER   HB2 1891     0.035200      1.00800 ; qtot 4.163
  1892   H1   120   SER   HB3 1892     0.035200      1.00800 ; qtot 4.198
  1893   OH   120   SER    OG 1893    -0.654601     16.00000 ; qtot 3.543
  1894   HO   120   SER    HG 1894     0.427500      1.00800 ; qtot 3.971
  1895    C   120   SER     C 1895     0.597301     12.01000 ; qtot 4.568
  1896    O   120   SER     O 1896    -0.567901     16.00000 ; qtot 4.000
  1897    N   121   LYS     N 1897    -0.347900     14.01000 ; qtot 3.652
  1898    H   121   LYS     H 1898     0.274700      1.00800 ; qtot 3.927
  1899   CX   121   LYS    CA 1899    -0.240000     12.01000 ; qtot 3.687
  1900   H1   121   LYS    HA 1900     0.142600      1.00800 ; qtot 3.829
  1901   C8   121   LYS    CB 1901    -0.009400     12.01000 ; qtot 3.820
  1902   HC   121   LYS   HB2 1902     0.036200      1.00800 ; qtot 3.856
  1903   HC   121   LYS   HB3 1903     0.036200      1.00800 ; qtot 3.892
  1904   C8   121   LYS    CG 1904     0.018700     12.01000 ; qtot 3.911
  1905   HC   121   LYS   HG2 1905     0.010300      1.00800 ; qtot 3.921
  1906   HC   121   LYS   HG3 1906     0.010300      1.00800 ; qtot 3.932
  1907   C8   121   LYS    CD 1907    -0.047900     12.01000 ; qtot 3.884
  1908   HC   121   LYS   HD2 1908     0.062100      1.00800 ; qtot 3.946
  1909   HC   121   LYS   HD3 1909     0.062100      1.00800 ; qtot 4.008
  1910   C8   121   LYS    CE 1910    -0.014300     12.01000 ; qtot 3.994
  1911   HP   121   LYS   HE2 1911     0.113500      1.00800 ; qtot 4.107
  1912   HP   121   LYS   HE3 1912     0.113500      1.00800 ; qtot 4.221
  1913   N3   121   LYS    NZ 1913    -0.385400     14.01000 ; qtot 3.835
  1914    H   121   LYS   HZ1 1914     0.340000      1.00800 ; qtot 4.175
  1915    H   121   LYS   HZ2 1915     0.340000      1.00800 ; qtot 4.515
  1916    H   121   LYS   HZ3 1916     0.340000      1.00800 ; qtot 4.855
  1917    C   121   LYS     C 1917     0.734101     12.01000 ; qtot 5.589
  1918    O   121   LYS     O 1918    -0.589401     16.00000 ; qtot 5.000
  1919    N   122   ASN     N 1919    -0.415700     14.01000 ; qtot 4.584
  1920    H   122   ASN     H 1920     0.271900      1.00800 ; qtot 4.856
  1921   CX   122   ASN    CA 1921     0.014300     12.01000 ; qtot 4.871
  1922   H1   122   ASN    HA 1922     0.104800      1.00800 ; qtot 4.975
  1923  A2C   122   ASN    CB 1923    -0.204100     12.01000 ; qtot 4.771
  1924   HC   122   ASN   HB2 1924     0.079700      1.00800 ; qtot 4.851
  1925   HC   122   ASN   HB3 1925     0.079700      1.00800 ; qtot 4.931
  1926    C   122   ASN    CG 1926     0.713001     12.01000 ; qtot 5.644
  1927    O   122   ASN   OD1 1927    -0.593101     16.00000 ; qtot 5.051
  1928    N   122   ASN   ND2 1928    -0.919101     14.01000 ; qtot 4.131
  1929    H   122   ASN  HD21 1929     0.419600      1.00800 ; qtot 4.551
  1930    H   122   ASN  HD22 1930     0.419600      1.00800 ; qtot 4.971
  1931    C   122   ASN     C 1931     0.597301     12.01000 ; qtot 5.568
  1932    O   122   ASN     O 1932    -0.567901     16.00000 ; qtot 5.000
  1933    N   123   SER     N 1933    -0.415700     14.01000 ; qtot 4.584
  1934    H   123   SER     H 1934     0.271900      1.00800 ; qtot 4.856
  1935   CX   123   SER    CA 1935    -0.024900     12.01000 ; qtot 4.831
  1936   H1   123   SER    HA 1936     0.084300      1.00800 ; qtot 4.916
  1937  A2C   123   SER    CB 1937     0.211700     12.01000 ; qtot 5.127
  1938   H1   123   SER   HB2 1938     0.035200      1.00800 ; qtot 5.163
  1939   H1   123   SER   HB3 1939     0.035200      1.00800 ; qtot 5.198
  1940   OH   123   SER    OG 1940    -0.654601     16.00000 ; qtot 4.543
  1941   HO   123   SER    HG 1941     0.427500      1.00800 ; qtot 4.971
  1942    C   123   SER     C 1942     0.597301     12.01000 ; qtot 5.568
  1943    O   123   SER     O 1943    -0.567901     16.00000 ; qtot 5.000
  1944    N   124   LEU     N 1944    -0.415700     14.01000 ; qtot 4.584
  1945    H   124   LEU     H 1945     0.271900      1.00800 ; qtot 4.856
  1946   CX   124   LEU    CA 1946    -0.051800     12.01000 ; qtot 4.804
  1947   H1   124   LEU    HA 1947     0.092200      1.00800 ; qtot 4.897
  1948  A2C   124   LEU    CB 1948    -0.110200     12.01000 ; qtot 4.786
  1949   HC   124   LEU   HB2 1949     0.045700      1.00800 ; qtot 4.832
  1950   HC   124   LEU   HB3 1950     0.045700      1.00800 ; qtot 4.878
  1951  A3C   124   LEU    CG 1951     0.353100     12.01000 ; qtot 5.231
  1952   HC   124   LEU    HG 1952    -0.036100      1.00800 ; qtot 5.195
  1953   CT   124   LEU   CD1 1953    -0.412100     12.01000 ; qtot 4.783
  1954   HC   124   LEU  HD11 1954     0.100000      1.00800 ; qtot 4.883
  1955   HC   124   LEU  HD12 1955     0.100000      1.00800 ; qtot 4.983
  1956   HC   124   LEU  HD13 1956     0.100000      1.00800 ; qtot 5.083
  1957   CT   124   LEU   CD2 1957    -0.412100     12.01000 ; qtot 4.671
  1958   HC   124   LEU  HD21 1958     0.100000      1.00800 ; qtot 4.771
  1959   HC   124   LEU  HD22 1959     0.100000      1.00800 ; qtot 4.871
  1960   HC   124   LEU  HD23 1960     0.100000      1.00800 ; qtot 4.971
  1961    C   124   LEU     C 1961     0.597301     12.01000 ; qtot 5.568
  1962    O   124   LEU     O 1962    -0.567901     16.00000 ; qtot 5.000
  1963    N   125   CYS     N 1963    -0.415700     14.01000 ; qtot 4.584
  1964    H   125   CYS     H 1964     0.271900      1.00800 ; qtot 4.856
  1965   CX   125   CYS    CA 1965     0.021300     12.01000 ; qtot 4.878
  1966   H1   125   CYS    HA 1966     0.112400      1.00800 ; qtot 4.990
  1967  A2C   125   CYS    CB 1967    -0.123100     12.01000 ; qtot 4.867
  1968   H1   125   CYS   HB2 1968     0.111200      1.00800 ; qtot 4.978
  1969   H1   125   CYS   HB3 1969     0.111200      1.00800 ; qtot 5.089
  1970   SH   125   CYS    SG 1970    -0.311900     32.06000 ; qtot 4.777
  1971   HS   125   CYS    HG 1971     0.193300      1.00800 ; qtot 4.971
  1972    C   125   CYS     C 1972     0.597301     12.01000 ; qtot 5.568
  1973    O   125   CYS     O 1973    -0.567901     16.00000 ; qtot 5.000
  1974    N   126   TYR     N 1974    -0.415700     14.01000 ; qtot 4.584
  1975    H   126   TYR     H 1975     0.271900      1.00800 ; qtot 4.856
  1976   CX   126   TYR    CA 1976    -0.001400     12.01000 ; qtot 4.855
  1977   H1   126   TYR    HA 1977     0.087600      1.00800 ; qtot 4.942
  1978   CT   126   TYR    CB 1978    -0.015200     12.01000 ; qtot 4.927
  1979   HC   126   TYR   HB2 1979     0.029500      1.00800 ; qtot 4.957
  1980   HC   126   TYR   HB3 1980     0.029500      1.00800 ; qtot 4.986
  1981   CA   126   TYR    CG 1981    -0.001100     12.01000 ; qtot 4.985
  1982   CA   126   TYR   CD1 1982    -0.190600     12.01000 ; qtot 4.795
  1983   HA   126   TYR   HD1 1983     0.169900      1.00800 ; qtot 4.964
  1984   CA   126   TYR   CE1 1984    -0.234100     12.01000 ; qtot 4.730
  1985   HA   126   TYR   HE1 1985     0.165600      1.00800 ; qtot 4.896
  1986    C   126   TYR    CZ 1986     0.322600     12.01000 ; qtot 5.219
  1987   OH   126   TYR    OH 1987    -0.557901     16.00000 ; qtot 4.661
  1988   HO   126   TYR    HH 1988     0.399200      1.00800 ; qtot 5.060
  1989   CA   126   TYR   CE2 1989    -0.234100     12.01000 ; qtot 4.826
  1990   HA   126   TYR   HE2 1990     0.165600      1.00800 ; qtot 4.991
  1991   CA   126   TYR   CD2 1991    -0.190600     12.01000 ; qtot 4.801
  1992   HA   126   TYR   HD2 1992     0.169900      1.00800 ; qtot 4.971
  1993    C   126   TYR     C 1993     0.597301     12.01000 ; qtot 5.568
  1994    O   126   TYR     O 1994    -0.567901     16.00000 ; qtot 5.000
  1995    N   127   VAL     N 1995    -0.415700     14.01000 ; qtot 4.584
  1996    H   127   VAL     H 1996     0.271900      1.00800 ; qtot 4.856
  1997   CX   127   VAL    CA 1997    -0.087500     12.01000 ; qtot 4.769
  1998   H1   127   VAL    HA 1998     0.096900      1.00800 ; qtot 4.866
  1999  A3C   127   VAL    CB 1999     0.298500     12.01000 ; qtot 5.164
  2000   HC   127   VAL    HB 2000    -0.029700      1.00800 ; qtot 5.134
  2001   CT   127   VAL   CG1 2001    -0.319200     12.01000 ; qtot 4.815
  2002   HC   127   VAL  HG11 2002     0.079100      1.00800 ; qtot 4.894
  2003   HC   127   VAL  HG12 2003     0.079100      1.00800 ; qtot 4.973
  2004   HC   127   VAL  HG13 2004     0.079100      1.00800 ; qtot 5.053
  2005   CT   127   VAL   CG2 2005    -0.319200     12.01000 ; qtot 4.733
  2006   HC   127   VAL  HG21 2006     0.079100      1.00800 ; qtot 4.812
  2007   HC   127   VAL  HG22 2007     0.079100      1.00800 ; qtot 4.892
  2008   HC   127   VAL  HG23 2008     0.079100      1.00800 ; qtot 4.971
  2009    C   127   VAL     C 2009     0.597301     12.01000 ; qtot 5.568
  2010    O   127   VAL     O 2010    -0.567901     16.00000 ; qtot 5.000
  2011    N   128   LEU     N 2011    -0.415700     14.01000 ; qtot 4.584
  2012    H   128   LEU     H 2012     0.271900      1.00800 ; qtot 4.856
  2013   CX   128   LEU    CA 2013    -0.051800     12.01000 ; qtot 4.804
  2014   H1   128   LEU    HA 2014     0.092200      1.00800 ; qtot 4.897
  2015  A2C   128   LEU    CB 2015    -0.110200     12.01000 ; qtot 4.786
  2016   HC   128   LEU   HB2 2016     0.045700      1.00800 ; qtot 4.832
  2017   HC   128   LEU   HB3 2017     0.045700      1.00800 ; qtot 4.878
  2018  A3C   128   LEU    CG 2018     0.353100     12.01000 ; qtot 5.231
  2019   HC   128   LEU    HG 2019    -0.036100      1.00800 ; qtot 5.195
  2020   CT   128   LEU   CD1 2020    -0.412100     12.01000 ; qtot 4.783
  2021   HC   128   LEU  HD11 2021     0.100000      1.00800 ; qtot 4.883
  2022   HC   128   LEU  HD12 2022     0.100000      1.00800 ; qtot 4.983
  2023   HC   128   LEU  HD13 2023     0.100000      1.00800 ; qtot 5.083
  2024   CT   128   LEU   CD2 2024    -0.412100     12.01000 ; qtot 4.671
  2025   HC   128   LEU  HD21 2025     0.100000      1.00800 ; qtot 4.771
  2026   HC   128   LEU  HD22 2026     0.100000      1.00800 ; qtot 4.871
  2027   HC   128   LEU  HD23 2027     0.100000      1.00800 ; qtot 4.971
  2028    C   128   LEU     C 2028     0.597301     12.01000 ; qtot 5.568
  2029    O   128   LEU     O 2029    -0.567901     16.00000 ; qtot 5.000
  2030    N   129   LEU     N 2030    -0.415700     14.01000 ; qtot 4.584
  2031    H   129   LEU     H 2031     0.271900      1.00800 ; qtot 4.856
  2032   CX   129   LEU    CA 2032    -0.051800     12.01000 ; qtot 4.804
  2033   H1   129   LEU    HA 2033     0.092200      1.00800 ; qtot 4.897
  2034  A2C   129   LEU    CB 2034    -0.110200     12.01000 ; qtot 4.786
  2035   HC   129   LEU   HB2 2035     0.045700      1.00800 ; qtot 4.832
  2036   HC   129   LEU   HB3 2036     0.045700      1.00800 ; qtot 4.878
  2037  A3C   129   LEU    CG 2037     0.353100     12.01000 ; qtot 5.231
  2038   HC   129   LEU    HG 2038    -0.036100      1.00800 ; qtot 5.195
  2039   CT   129   LEU   CD1 2039    -0.412100     12.01000 ; qtot 4.783
  2040   HC   129   LEU  HD11 2040     0.100000      1.00800 ; qtot 4.883
  2041   HC   129   LEU  HD12 2041     0.100000      1.00800 ; qtot 4.983
  2042   HC   129   LEU  HD13 2042     0.100000      1.00800 ; qtot 5.083
  2043   CT   129   LEU   CD2 2043    -0.412100     12.01000 ; qtot 4.671
  2044   HC   129   LEU  HD21 2044     0.100000      1.00800 ; qtot 4.771
  2045   HC   129   LEU  HD22 2045     0.100000      1.00800 ; qtot 4.871
  2046   HC   129   LEU  HD23 2046     0.100000      1.00800 ; qtot 4.971
  2047    C   129   LEU     C 2047     0.597301     12.01000 ; qtot 5.568
  2048    O   129   LEU     O 2048    -0.567901     16.00000 ; qtot 5.000
  2049    N   130   ILE     N 2049    -0.415700     14.01000 ; qtot 4.584
  2050    H   130   ILE     H 2050     0.271900      1.00800 ; qtot 4.856
  2051   CX   130   ILE    CA 2051    -0.059700     12.01000 ; qtot 4.797
  2052   H1   130   ILE    HA 2052     0.086900      1.00800 ; qtot 4.883
  2053  A3C   130   ILE    CB 2053     0.130300     12.01000 ; qtot 5.014
  2054   HC   130   ILE    HB 2054     0.018700      1.00800 ; qtot 5.032
  2055   CT   130   ILE   CG2 2055    -0.320400     12.01000 ; qtot 4.712
  2056   HC   130   ILE  HG21 2056     0.088200      1.00800 ; qtot 4.800
  2057   HC   130   ILE  HG22 2057     0.088200      1.00800 ; qtot 4.888
  2058   HC   130   ILE  HG23 2058     0.088200      1.00800 ; qtot 4.977
  2059  A2C   130   ILE   CG1 2059    -0.043000     12.01000 ; qtot 4.934
  2060   HC   130   ILE  HG12 2060     0.023600      1.00800 ; qtot 4.957
  2061   HC   130   ILE  HG13 2061     0.023600      1.00800 ; qtot 4.981
  2062   CT   130   ILE   CD1 2062    -0.066000     12.01000 ; qtot 4.915
  2063   HC   130   ILE  HD11 2063     0.018600      1.00800 ; qtot 4.933
  2064   HC   130   ILE  HD12 2064     0.018600      1.00800 ; qtot 4.952
  2065   HC   130   ILE  HD13 2065     0.018600      1.00800 ; qtot 4.971
  2066    C   130   ILE     C 2066     0.597301     12.01000 ; qtot 5.568
  2067    O   130   ILE     O 2067    -0.567901     16.00000 ; qtot 5.000
  2068    N   131   TRP     N 2068    -0.415700     14.01000 ; qtot 4.584
  2069    H   131   TRP     H 2069     0.271900      1.00800 ; qtot 4.856
  2070   CX   131   TRP    CA 2070    -0.027500     12.01000 ; qtot 4.829
  2071   H1   131   TRP    HA 2071     0.112300      1.00800 ; qtot 4.941
  2072   CT   131   TRP    CB 2072    -0.005000     12.01000 ; qtot 4.936
  2073   HC   131   TRP   HB2 2073     0.033900      1.00800 ; qtot 4.970
  2074   HC   131   TRP   HB3 2074     0.033900      1.00800 ; qtot 5.004
  2075   C*   131   TRP    CG 2075    -0.141500     12.01000 ; qtot 4.862
  2076   CW   131   TRP   CD1 2076    -0.163800     12.01000 ; qtot 4.699
  2077   H4   131   TRP   HD1 2077     0.206200      1.00800 ; qtot 4.905
  2078   NA   131   TRP   NE1 2078    -0.341800     14.01000 ; qtot 4.563
  2079    H   131   TRP   HE1 2079     0.341200      1.00800 ; qtot 4.904
  2080   CN   131   TRP   CE2 2080     0.138000     12.01000 ; qtot 5.042
  2081   CA   131   TRP   CZ2 2081    -0.260100     12.01000 ; qtot 4.782
  2082   HA   131   TRP   HZ2 2082     0.157200      1.00800 ; qtot 4.939
  2083   CA   131   TRP   CH2 2083    -0.113400     12.01000 ; qtot 4.826
  2084   HA   131   TRP   HH2 2084     0.141700      1.00800 ; qtot 4.968
  2085   CA   131   TRP   CZ3 2085    -0.197200     12.01000 ; qtot 4.770
  2086   HA   131   TRP   HZ3 2086     0.144700      1.00800 ; qtot 4.915
  2087   CA   131   TRP   CE3 2087    -0.238700     12.01000 ; qtot 4.676
  2088   HA   131   TRP   HE3 2088     0.170000      1.00800 ; qtot 4.846
  2089   CB   131   TRP   CD2 2089     0.124300     12.01000 ; qtot 4.971
  2090    C   131   TRP     C 2090     0.597301     12.01000 ; qtot 5.568
  2091    O   131   TRP     O 2091    -0.567901     16.00000 ; qtot 5.000
  2092    N   132   LEU     N 2092    -0.415700     14.01000 ; qtot 4.584
  2093    H   132   LEU     H 2093     0.271900      1.00800 ; qtot 4.856
  2094   CX   132   LEU    CA 2094    -0.051800     12.01000 ; qtot 4.804
  2095   H1   132   LEU    HA 2095     0.092200      1.00800 ; qtot 4.897
  2096  A2C   132   LEU    CB 2096    -0.110200     12.01000 ; qtot 4.786
  2097   HC   132   LEU   HB2 2097     0.045700      1.00800 ; qtot 4.832
  2098   HC   132   LEU   HB3 2098     0.045700      1.00800 ; qtot 4.878
  2099  A3C   132   LEU    CG 2099     0.353100     12.01000 ; qtot 5.231
  2100   HC   132   LEU    HG 2100    -0.036100      1.00800 ; qtot 5.195
  2101   CT   132   LEU   CD1 2101    -0.412100     12.01000 ; qtot 4.783
  2102   HC   132   LEU  HD11 2102     0.100000      1.00800 ; qtot 4.883
  2103   HC   132   LEU  HD12 2103     0.100000      1.00800 ; qtot 4.983
  2104   HC   132   LEU  HD13 2104     0.100000      1.00800 ; qtot 5.083
  2105   CT   132   LEU   CD2 2105    -0.412100     12.01000 ; qtot 4.671
  2106   HC   132   LEU  HD21 2106     0.100000      1.00800 ; qtot 4.771
  2107   HC   132   LEU  HD22 2107     0.100000      1.00800 ; qtot 4.871
  2108   HC   132   LEU  HD23 2108     0.100000      1.00800 ; qtot 4.971
  2109    C   132   LEU     C 2109     0.597301     12.01000 ; qtot 5.568
  2110    O   132   LEU     O 2110    -0.567901     16.00000 ; qtot 5.000
  2111    N   133   LEU     N 2111    -0.415700     14.01000 ; qtot 4.584
  2112    H   133   LEU     H 2112     0.271900      1.00800 ; qtot 4.856
  2113   CX   133   LEU    CA 2113    -0.051800     12.01000 ; qtot 4.804
  2114   H1   133   LEU    HA 2114     0.092200      1.00800 ; qtot 4.897
  2115  A2C   133   LEU    CB 2115    -0.110200     12.01000 ; qtot 4.786
  2116   HC   133   LEU   HB2 2116     0.045700      1.00800 ; qtot 4.832
  2117   HC   133   LEU   HB3 2117     0.045700      1.00800 ; qtot 4.878
  2118  A3C   133   LEU    CG 2118     0.353100     12.01000 ; qtot 5.231
  2119   HC   133   LEU    HG 2119    -0.036100      1.00800 ; qtot 5.195
  2120   CT   133   LEU   CD1 2120    -0.412100     12.01000 ; qtot 4.783
  2121   HC   133   LEU  HD11 2121     0.100000      1.00800 ; qtot 4.883
  2122   HC   133   LEU  HD12 2122     0.100000      1.00800 ; qtot 4.983
  2123   HC   133   LEU  HD13 2123     0.100000      1.00800 ; qtot 5.083
  2124   CT   133   LEU   CD2 2124    -0.412100     12.01000 ; qtot 4.671
  2125   HC   133   LEU  HD21 2125     0.100000      1.00800 ; qtot 4.771
  2126   HC   133   LEU  HD22 2126     0.100000      1.00800 ; qtot 4.871
  2127   HC   133   LEU  HD23 2127     0.100000      1.00800 ; qtot 4.971
  2128    C   133   LEU     C 2128     0.597301     12.01000 ; qtot 5.568
  2129    O   133   LEU     O 2129    -0.567901     16.00000 ; qtot 5.000
  2130    N   134   THR     N 2130    -0.415700     14.01000 ; qtot 4.584
  2131    H   134   THR     H 2131     0.271900      1.00800 ; qtot 4.856
  2132   CX   134   THR    CA 2132    -0.038900     12.01000 ; qtot 4.817
  2133   H1   134   THR    HA 2133     0.100700      1.00800 ; qtot 4.918
  2134  A3C   134   THR    CB 2134     0.365400     12.01000 ; qtot 5.283
  2135   H1   134   THR    HB 2135     0.004300      1.00800 ; qtot 5.288
  2136   CT   134   THR   CG2 2136    -0.243800     12.01000 ; qtot 5.044
  2137   HC   134   THR  HG21 2137     0.064200      1.00800 ; qtot 5.108
  2138   HC   134   THR  HG22 2138     0.064200      1.00800 ; qtot 5.172
  2139   HC   134   THR  HG23 2139     0.064200      1.00800 ; qtot 5.237
  2140   OH   134   THR   OG1 2140    -0.676101     16.00000 ; qtot 4.560
  2141   HO   134   THR   HG1 2141     0.410200      1.00800 ; qtot 4.971
  2142    C   134   THR     C 2142     0.597301     12.01000 ; qtot 5.568
  2143    O   134   THR     O 2143    -0.567901     16.00000 ; qtot 5.000
  2144    N   135   LEU     N 2144    -0.415700     14.01000 ; qtot 4.584
  2145    H   135   LEU     H 2145     0.271900      1.00800 ; qtot 4.856
  2146   CX   135   LEU    CA 2146    -0.051800     12.01000 ; qtot 4.804
  2147   H1   135   LEU    HA 2147     0.092200      1.00800 ; qtot 4.897
  2148  A2C   135   LEU    CB 2148    -0.110200     12.01000 ; qtot 4.786
  2149   HC   135   LEU   HB2 2149     0.045700      1.00800 ; qtot 4.832
  2150   HC   135   LEU   HB3 2150     0.045700      1.00800 ; qtot 4.878
  2151  A3C   135   LEU    CG 2151     0.353100     12.01000 ; qtot 5.231
  2152   HC   135   LEU    HG 2152    -0.036100      1.00800 ; qtot 5.195
  2153   CT   135   LEU   CD1 2153    -0.412100     12.01000 ; qtot 4.783
  2154   HC   135   LEU  HD11 2154     0.100000      1.00800 ; qtot 4.883
  2155   HC   135   LEU  HD12 2155     0.100000      1.00800 ; qtot 4.983
  2156   HC   135   LEU  HD13 2156     0.100000      1.00800 ; qtot 5.083
  2157   CT   135   LEU   CD2 2157    -0.412100     12.01000 ; qtot 4.671
  2158   HC   135   LEU  HD21 2158     0.100000      1.00800 ; qtot 4.771
  2159   HC   135   LEU  HD22 2159     0.100000      1.00800 ; qtot 4.871
  2160   HC   135   LEU  HD23 2160     0.100000      1.00800 ; qtot 4.971
  2161    C   135   LEU     C 2161     0.597301     12.01000 ; qtot 5.568
  2162    O   135   LEU     O 2162    -0.567901     16.00000 ; qtot 5.000
  2163    N   136   ALA     N 2163    -0.415700     14.01000 ; qtot 4.584
  2164    H   136   ALA     H 2164     0.271900      1.00800 ; qtot 4.856
  2165   CX   136   ALA    CA 2165     0.033700     12.01000 ; qtot 4.890
  2166   H1   136   ALA    HA 2166     0.082300      1.00800 ; qtot 4.972
  2167   CT   136   ALA    CB 2167    -0.182500     12.01000 ; qtot 4.790
  2168   HC   136   ALA   HB1 2168     0.060300      1.00800 ; qtot 4.850
  2169   HC   136   ALA   HB2 2169     0.060300      1.00800 ; qtot 4.910
  2170   HC   136   ALA   HB3 2170     0.060300      1.00800 ; qtot 4.971
  2171    C   136   ALA     C 2171     0.597301     12.01000 ; qtot 5.568
  2172    O   136   ALA     O 2172    -0.567901     16.00000 ; qtot 5.000
  2173    N   137   ALA     N 2173    -0.415700     14.01000 ; qtot 4.584
  2174    H   137   ALA     H 2174     0.271900      1.00800 ; qtot 4.856
  2175   CX   137   ALA    CA 2175     0.033700     12.01000 ; qtot 4.890
  2176   H1   137   ALA    HA 2176     0.082300      1.00800 ; qtot 4.972
  2177   CT   137   ALA    CB 2177    -0.182500     12.01000 ; qtot 4.790
  2178   HC   137   ALA   HB1 2178     0.060300      1.00800 ; qtot 4.850
  2179   HC   137   ALA   HB2 2179     0.060300      1.00800 ; qtot 4.910
  2180   HC   137   ALA   HB3 2180     0.060300      1.00800 ; qtot 4.971
  2181    C   137   ALA     C 2181     0.597301     12.01000 ; qtot 5.568
  2182    O   137   ALA     O 2182    -0.567901     16.00000 ; qtot 5.000
  2183    N   138   VAL     N 2183    -0.415700     14.01000 ; qtot 4.584
  2184    H   138   VAL     H 2184     0.271900      1.00800 ; qtot 4.856
  2185   CX   138   VAL    CA 2185    -0.087500     12.01000 ; qtot 4.769
  2186   H1   138   VAL    HA 2186     0.096900      1.00800 ; qtot 4.866
  2187  A3C   138   VAL    CB 2187     0.298500     12.01000 ; qtot 5.164
  2188   HC   138   VAL    HB 2188    -0.029700      1.00800 ; qtot 5.134
  2189   CT   138   VAL   CG1 2189    -0.319200     12.01000 ; qtot 4.815
  2190   HC   138   VAL  HG11 2190     0.079100      1.00800 ; qtot 4.894
  2191   HC   138   VAL  HG12 2191     0.079100      1.00800 ; qtot 4.973
  2192   HC   138   VAL  HG13 2192     0.079100      1.00800 ; qtot 5.053
  2193   CT   138   VAL   CG2 2193    -0.319200     12.01000 ; qtot 4.733
  2194   HC   138   VAL  HG21 2194     0.079100      1.00800 ; qtot 4.812
  2195   HC   138   VAL  HG22 2195     0.079100      1.00800 ; qtot 4.892
  2196   HC   138   VAL  HG23 2196     0.079100      1.00800 ; qtot 4.971
  2197    C   138   VAL     C 2197     0.597301     12.01000 ; qtot 5.568
  2198    O   138   VAL     O 2198    -0.567901     16.00000 ; qtot 5.000
  2199    N   139   LEU     N 2199    -0.415700     14.01000 ; qtot 4.584
  2200    H   139   LEU     H 2200     0.271900      1.00800 ; qtot 4.856
  2201   CX   139   LEU    CA 2201    -0.051800     12.01000 ; qtot 4.804
  2202   H1   139   LEU    HA 2202     0.092200      1.00800 ; qtot 4.897
  2203  A2C   139   LEU    CB 2203    -0.110200     12.01000 ; qtot 4.786
  2204   HC   139   LEU   HB2 2204     0.045700      1.00800 ; qtot 4.832
  2205   HC   139   LEU   HB3 2205     0.045700      1.00800 ; qtot 4.878
  2206  A3C   139   LEU    CG 2206     0.353100     12.01000 ; qtot 5.231
  2207   HC   139   LEU    HG 2207    -0.036100      1.00800 ; qtot 5.195
  2208   CT   139   LEU   CD1 2208    -0.412100     12.01000 ; qtot 4.783
  2209   HC   139   LEU  HD11 2209     0.100000      1.00800 ; qtot 4.883
  2210   HC   139   LEU  HD12 2210     0.100000      1.00800 ; qtot 4.983
  2211   HC   139   LEU  HD13 2211     0.100000      1.00800 ; qtot 5.083
  2212   CT   139   LEU   CD2 2212    -0.412100     12.01000 ; qtot 4.671
  2213   HC   139   LEU  HD21 2213     0.100000      1.00800 ; qtot 4.771
  2214   HC   139   LEU  HD22 2214     0.100000      1.00800 ; qtot 4.871
  2215   HC   139   LEU  HD23 2215     0.100000      1.00800 ; qtot 4.971
  2216    C   139   LEU     C 2216     0.597301     12.01000 ; qtot 5.568
  2217    O   139   LEU     O 2217    -0.567901     16.00000 ; qtot 5.000
  2218    N   140   PRO     N 2218    -0.254800     14.01000 ; qtot 4.745
  2219   CT   140   PRO    CD 2219     0.019200     12.01000 ; qtot 4.764
  2220   H1   140   PRO   HD2 2220     0.039100      1.00800 ; qtot 4.804
  2221   H1   140   PRO   HD3 2221     0.039100      1.00800 ; qtot 4.843
  2222   CT   140   PRO    CG 2222     0.018900     12.01000 ; qtot 4.862
  2223   HC   140   PRO   HG2 2223     0.021300      1.00800 ; qtot 4.883
  2224   HC   140   PRO   HG3 2224     0.021300      1.00800 ; qtot 4.904
  2225   CT   140   PRO    CB 2225    -0.007000     12.01000 ; qtot 4.897
  2226   HC   140   PRO   HB2 2226     0.025300      1.00800 ; qtot 4.922
  2227   HC   140   PRO   HB3 2227     0.025300      1.00800 ; qtot 4.948
  2228   CX   140   PRO    CA 2228    -0.026600     12.01000 ; qtot 4.921
  2229   H1   140   PRO    HA 2229     0.064100      1.00800 ; qtot 4.985
  2230    C   140   PRO     C 2230     0.589601     12.01000 ; qtot 5.575
  2231    O   140   PRO     O 2231    -0.574801     16.00000 ; qtot 5.000
  2232    N   141   ASN     N 2232    -0.415700     14.01000 ; qtot 4.584
  2233    H   141   ASN     H 2233     0.271900      1.00800 ; qtot 4.856
  2234   CX   141   ASN    CA 2234     0.014300     12.01000 ; qtot 4.871
  2235   H1   141   ASN    HA 2235     0.104800      1.00800 ; qtot 4.975
  2236  A2C   141   ASN    CB 2236    -0.204100     12.01000 ; qtot 4.771
  2237   HC   141   ASN   HB2 2237     0.079700      1.00800 ; qtot 4.851
  2238   HC   141   ASN   HB3 2238     0.079700      1.00800 ; qtot 4.931
  2239    C   141   ASN    CG 2239     0.713001     12.01000 ; qtot 5.644
  2240    O   141   ASN   OD1 2240    -0.593101     16.00000 ; qtot 5.051
  2241    N   141   ASN   ND2 2241    -0.919101     14.01000 ; qtot 4.131
  2242    H   141   ASN  HD21 2242     0.419600      1.00800 ; qtot 4.551
  2243    H   141   ASN  HD22 2243     0.419600      1.00800 ; qtot 4.971
  2244    C   141   ASN     C 2244     0.597301     12.01000 ; qtot 5.568
  2245    O   141   ASN     O 2245    -0.567901     16.00000 ; qtot 5.000
  2246    N   142   LEU     N 2246    -0.415700     14.01000 ; qtot 4.584
  2247    H   142   LEU     H 2247     0.271900      1.00800 ; qtot 4.856
  2248   CX   142   LEU    CA 2248    -0.051800     12.01000 ; qtot 4.804
  2249   H1   142   LEU    HA 2249     0.092200      1.00800 ; qtot 4.897
  2250  A2C   142   LEU    CB 2250    -0.110200     12.01000 ; qtot 4.786
  2251   HC   142   LEU   HB2 2251     0.045700      1.00800 ; qtot 4.832
  2252   HC   142   LEU   HB3 2252     0.045700      1.00800 ; qtot 4.878
  2253  A3C   142   LEU    CG 2253     0.353100     12.01000 ; qtot 5.231
  2254   HC   142   LEU    HG 2254    -0.036100      1.00800 ; qtot 5.195
  2255   CT   142   LEU   CD1 2255    -0.412100     12.01000 ; qtot 4.783
  2256   HC   142   LEU  HD11 2256     0.100000      1.00800 ; qtot 4.883
  2257   HC   142   LEU  HD12 2257     0.100000      1.00800 ; qtot 4.983
  2258   HC   142   LEU  HD13 2258     0.100000      1.00800 ; qtot 5.083
  2259   CT   142   LEU   CD2 2259    -0.412100     12.01000 ; qtot 4.671
  2260   HC   142   LEU  HD21 2260     0.100000      1.00800 ; qtot 4.771
  2261   HC   142   LEU  HD22 2261     0.100000      1.00800 ; qtot 4.871
  2262   HC   142   LEU  HD23 2262     0.100000      1.00800 ; qtot 4.971
  2263    C   142   LEU     C 2263     0.597301     12.01000 ; qtot 5.568
  2264    O   142   LEU     O 2264    -0.567901     16.00000 ; qtot 5.000
  2265    N   143   ARG     N 2265    -0.347900     14.01000 ; qtot 4.652
  2266    H   143   ARG     H 2266     0.274700      1.00800 ; qtot 4.927
  2267   CX   143   ARG    CA 2267    -0.263700     12.01000 ; qtot 4.663
  2268   H1   143   ARG    HA 2268     0.156000      1.00800 ; qtot 4.819
  2269   C8   143   ARG    CB 2269    -0.000700     12.01000 ; qtot 4.818
  2270   HC   143   ARG   HB2 2270     0.032700      1.00800 ; qtot 4.851
  2271   HC   143   ARG   HB3 2271     0.032700      1.00800 ; qtot 4.884
  2272   C8   143   ARG    CG 2272     0.039000     12.01000 ; qtot 4.923
  2273   HC   143   ARG   HG2 2273     0.028500      1.00800 ; qtot 4.951
  2274   HC   143   ARG   HG3 2274     0.028500      1.00800 ; qtot 4.980
  2275   C8   143   ARG    CD 2275     0.048600     12.01000 ; qtot 5.028
  2276   H1   143   ARG   HD2 2276     0.068700      1.00800 ; qtot 5.097
  2277   H1   143   ARG   HD3 2277     0.068700      1.00800 ; qtot 5.166
  2278   N2   143   ARG    NE 2278    -0.529501     14.01000 ; qtot 4.636
  2279    H   143   ARG    HE 2279     0.345600      1.00800 ; qtot 4.982
  2280   CA   143   ARG    CZ 2280     0.807601     12.01000 ; qtot 5.790
  2281   N2   143   ARG   NH1 2281    -0.862701     14.01000 ; qtot 4.927
  2282    H   143   ARG  HH11 2282     0.447800      1.00800 ; qtot 5.375
  2283    H   143   ARG  HH12 2283     0.447800      1.00800 ; qtot 5.822
  2284   N2   143   ARG   NH2 2284    -0.862701     14.01000 ; qtot 4.960
  2285    H   143   ARG  HH21 2285     0.447800      1.00800 ; qtot 5.408
  2286    H   143   ARG  HH22 2286     0.447800      1.00800 ; qtot 5.855
  2287    C   143   ARG     C 2287     0.734101     12.01000 ; qtot 6.589
  2288    O   143   ARG     O 2288    -0.589401     16.00000 ; qtot 6.000
  2289    N   144   ALA     N 2289    -0.415700     14.01000 ; qtot 5.584
  2290    H   144   ALA     H 2290     0.271900      1.00800 ; qtot 5.856
  2291   CX   144   ALA    CA 2291     0.033700     12.01000 ; qtot 5.890
  2292   H1   144   ALA    HA 2292     0.082300      1.00800 ; qtot 5.972
  2293   CT   144   ALA    CB 2293    -0.182500     12.01000 ; qtot 5.790
  2294   HC   144   ALA   HB1 2294     0.060300      1.00800 ; qtot 5.850
  2295   HC   144   ALA   HB2 2295     0.060300      1.00800 ; qtot 5.910
  2296   HC   144   ALA   HB3 2296     0.060300      1.00800 ; qtot 5.971
  2297    C   144   ALA     C 2297     0.597301     12.01000 ; qtot 6.568
  2298    O   144   ALA     O 2298    -0.567901     16.00000 ; qtot 6.000
  2299    N   145   GLY     N 2299    -0.415700     14.01000 ; qtot 5.584
  2300    H   145   GLY     H 2300     0.271900      1.00800 ; qtot 5.856
  2301   CX   145   GLY    CA 2301    -0.025200     12.01000 ; qtot 5.831
  2302   H1   145   GLY   HA2 2302     0.069800      1.00800 ; qtot 5.901
  2303   H1   145   GLY   HA3 2303     0.069800      1.00800 ; qtot 5.971
  2304    C   145   GLY     C 2304     0.597301     12.01000 ; qtot 6.568
  2305    O   145   GLY     O 2305    -0.567901     16.00000 ; qtot 6.000
  2306    N   146   THR     N 2306    -0.415700     14.01000 ; qtot 5.584
  2307    H   146   THR     H 2307     0.271900      1.00800 ; qtot 5.856
  2308   CX   146   THR    CA 2308    -0.038900     12.01000 ; qtot 5.817
  2309   H1   146   THR    HA 2309     0.100700      1.00800 ; qtot 5.918
  2310  A3C   146   THR    CB 2310     0.365400     12.01000 ; qtot 6.283
  2311   H1   146   THR    HB 2311     0.004300      1.00800 ; qtot 6.288
  2312   CT   146   THR   CG2 2312    -0.243800     12.01000 ; qtot 6.044
  2313   HC   146   THR  HG21 2313     0.064200      1.00800 ; qtot 6.108
  2314   HC   146   THR  HG22 2314     0.064200      1.00800 ; qtot 6.172
  2315   HC   146   THR  HG23 2315     0.064200      1.00800 ; qtot 6.237
  2316   OH   146   THR   OG1 2316    -0.676101     16.00000 ; qtot 5.560
  2317   HO   146   THR   HG1 2317     0.410200      1.00800 ; qtot 5.971
  2318    C   146   THR     C 2318     0.597301     12.01000 ; qtot 6.568
  2319    O   146   THR     O 2319    -0.567901     16.00000 ; qtot 6.000
  2320    N   147   LEU     N 2320    -0.415700     14.01000 ; qtot 5.584
  2321    H   147   LEU     H 2321     0.271900      1.00800 ; qtot 5.856
  2322   CX   147   LEU    CA 2322    -0.051800     12.01000 ; qtot 5.804
  2323   H1   147   LEU    HA 2323     0.092200      1.00800 ; qtot 5.897
  2324  A2C   147   LEU    CB 2324    -0.110200     12.01000 ; qtot 5.786
  2325   HC   147   LEU   HB2 2325     0.045700      1.00800 ; qtot 5.832
  2326   HC   147   LEU   HB3 2326     0.045700      1.00800 ; qtot 5.878
  2327  A3C   147   LEU    CG 2327     0.353100     12.01000 ; qtot 6.231
  2328   HC   147   LEU    HG 2328    -0.036100      1.00800 ; qtot 6.195
  2329   CT   147   LEU   CD1 2329    -0.412100     12.01000 ; qtot 5.783
  2330   HC   147   LEU  HD11 2330     0.100000      1.00800 ; qtot 5.883
  2331   HC   147   LEU  HD12 2331     0.100000      1.00800 ; qtot 5.983
  2332   HC   147   LEU  HD13 2332     0.100000      1.00800 ; qtot 6.083
  2333   CT   147   LEU   CD2 2333    -0.412100     12.01000 ; qtot 5.671
  2334   HC   147   LEU  HD21 2334     0.100000      1.00800 ; qtot 5.771
  2335   HC   147   LEU  HD22 2335     0.100000      1.00800 ; qtot 5.871
  2336   HC   147   LEU  HD23 2336     0.100000      1.00800 ; qtot 5.971
  2337    C   147   LEU     C 2337     0.597301     12.01000 ; qtot 6.568
  2338    O   147   LEU     O 2338    -0.567901     16.00000 ; qtot 6.000
  2339    N   148   GLN     N 2339    -0.415700     14.01000 ; qtot 5.584
  2340    H   148   GLN     H 2340     0.271900      1.00800 ; qtot 5.856
  2341   CX   148   GLN    CA 2341    -0.003100     12.01000 ; qtot 5.853
  2342   H1   148   GLN    HA 2342     0.085000      1.00800 ; qtot 5.938
  2343  A2C   148   GLN    CB 2343    -0.003600     12.01000 ; qtot 5.935
  2344   HC   148   GLN   HB2 2344     0.017100      1.00800 ; qtot 5.952
  2345   HC   148   GLN   HB3 2345     0.017100      1.00800 ; qtot 5.969
  2346  A2C   148   GLN    CG 2346    -0.064500     12.01000 ; qtot 5.904
  2347   HC   148   GLN   HG2 2347     0.035200      1.00800 ; qtot 5.939
  2348   HC   148   GLN   HG3 2348     0.035200      1.00800 ; qtot 5.975
  2349    C   148   GLN    CD 2349     0.695101     12.01000 ; qtot 6.670
  2350    O   148   GLN   OE1 2350    -0.608601     16.00000 ; qtot 6.061
  2351    N   148   GLN   NE2 2351    -0.940701     14.01000 ; qtot 5.120
  2352    H   148   GLN  HE21 2352     0.425100      1.00800 ; qtot 5.546
  2353    H   148   GLN  HE22 2353     0.425100      1.00800 ; qtot 5.971
  2354    C   148   GLN     C 2354     0.597301     12.01000 ; qtot 6.568
  2355    O   148   GLN     O 2355    -0.567901     16.00000 ; qtot 6.000
  2356    N   149   TYR     N 2356    -0.415700     14.01000 ; qtot 5.584
  2357    H   149   TYR     H 2357     0.271900      1.00800 ; qtot 5.856
  2358   CX   149   TYR    CA 2358    -0.001400     12.01000 ; qtot 5.855
  2359   H1   149   TYR    HA 2359     0.087600      1.00800 ; qtot 5.942
  2360   CT   149   TYR    CB 2360    -0.015200     12.01000 ; qtot 5.927
  2361   HC   149   TYR   HB2 2361     0.029500      1.00800 ; qtot 5.957
  2362   HC   149   TYR   HB3 2362     0.029500      1.00800 ; qtot 5.986
  2363   CA   149   TYR    CG 2363    -0.001100     12.01000 ; qtot 5.985
  2364   CA   149   TYR   CD1 2364    -0.190600     12.01000 ; qtot 5.795
  2365   HA   149   TYR   HD1 2365     0.169900      1.00800 ; qtot 5.964
  2366   CA   149   TYR   CE1 2366    -0.234100     12.01000 ; qtot 5.730
  2367   HA   149   TYR   HE1 2367     0.165600      1.00800 ; qtot 5.896
  2368    C   149   TYR    CZ 2368     0.322600     12.01000 ; qtot 6.219
  2369   OH   149   TYR    OH 2369    -0.557901     16.00000 ; qtot 5.661
  2370   HO   149   TYR    HH 2370     0.399200      1.00800 ; qtot 6.060
  2371   CA   149   TYR   CE2 2371    -0.234100     12.01000 ; qtot 5.826
  2372   HA   149   TYR   HE2 2372     0.165600      1.00800 ; qtot 5.991
  2373   CA   149   TYR   CD2 2373    -0.190600     12.01000 ; qtot 5.801
  2374   HA   149   TYR   HD2 2374     0.169900      1.00800 ; qtot 5.971
  2375    C   149   TYR     C 2375     0.597301     12.01000 ; qtot 6.568
  2376    O   149   TYR     O 2376    -0.567901     16.00000 ; qtot 6.000
  2377    N   150   ASP     N 2377    -0.516301     14.01000 ; qtot 5.484
  2378    H   150   ASP     H 2378     0.293600      1.00800 ; qtot 5.777
  2379   CX   150   ASP    CA 2379     0.038100     12.01000 ; qtot 5.815
  2380   H1   150   ASP    HA 2380     0.088000      1.00800 ; qtot 5.903
  2381  A2C   150   ASP    CB 2381    -0.030300     12.01000 ; qtot 5.873
  2382   HC   150   ASP   HB2 2382    -0.012200      1.00800 ; qtot 5.861
  2383   HC   150   ASP   HB3 2383    -0.012200      1.00800 ; qtot 5.849
  2384   CO   150   ASP    CG 2384     0.799401     12.01000 ; qtot 6.648
  2385   O2   150   ASP   OD1 2385    -0.801401     16.00000 ; qtot 5.847
  2386   O2   150   ASP   OD2 2386    -0.801401     16.00000 ; qtot 5.045
  2387    C   150   ASP     C 2387     0.536601     12.01000 ; qtot 5.582
  2388    O   150   ASP     O 2388    -0.581901     16.00000 ; qtot 5.000
  2389    N   151   PRO     N 2389    -0.254800     14.01000 ; qtot 4.745
  2390   CT   151   PRO    CD 2390     0.019200     12.01000 ; qtot 4.764
  2391   H1   151   PRO   HD2 2391     0.039100      1.00800 ; qtot 4.804
  2392   H1   151   PRO   HD3 2392     0.039100      1.00800 ; qtot 4.843
  2393   CT   151   PRO    CG 2393     0.018900     12.01000 ; qtot 4.862
  2394   HC   151   PRO   HG2 2394     0.021300      1.00800 ; qtot 4.883
  2395   HC   151   PRO   HG3 2395     0.021300      1.00800 ; qtot 4.904
  2396   CT   151   PRO    CB 2396    -0.007000     12.01000 ; qtot 4.897
  2397   HC   151   PRO   HB2 2397     0.025300      1.00800 ; qtot 4.922
  2398   HC   151   PRO   HB3 2398     0.025300      1.00800 ; qtot 4.948
  2399   CX   151   PRO    CA 2399    -0.026600     12.01000 ; qtot 4.921
  2400   H1   151   PRO    HA 2400     0.064100      1.00800 ; qtot 4.985
  2401    C   151   PRO     C 2401     0.589601     12.01000 ; qtot 5.575
  2402    O   151   PRO     O 2402    -0.574801     16.00000 ; qtot 5.000
  2403    N   152   ARG     N 2403    -0.347900     14.01000 ; qtot 4.652
  2404    H   152   ARG     H 2404     0.274700      1.00800 ; qtot 4.927
  2405   CX   152   ARG    CA 2405    -0.263700     12.01000 ; qtot 4.663
  2406   H1   152   ARG    HA 2406     0.156000      1.00800 ; qtot 4.819
  2407   C8   152   ARG    CB 2407    -0.000700     12.01000 ; qtot 4.818
  2408   HC   152   ARG   HB2 2408     0.032700      1.00800 ; qtot 4.851
  2409   HC   152   ARG   HB3 2409     0.032700      1.00800 ; qtot 4.884
  2410   C8   152   ARG    CG 2410     0.039000     12.01000 ; qtot 4.923
  2411   HC   152   ARG   HG2 2411     0.028500      1.00800 ; qtot 4.951
  2412   HC   152   ARG   HG3 2412     0.028500      1.00800 ; qtot 4.980
  2413   C8   152   ARG    CD 2413     0.048600     12.01000 ; qtot 5.028
  2414   H1   152   ARG   HD2 2414     0.068700      1.00800 ; qtot 5.097
  2415   H1   152   ARG   HD3 2415     0.068700      1.00800 ; qtot 5.166
  2416   N2   152   ARG    NE 2416    -0.529501     14.01000 ; qtot 4.636
  2417    H   152   ARG    HE 2417     0.345600      1.00800 ; qtot 4.982
  2418   CA   152   ARG    CZ 2418     0.807601     12.01000 ; qtot 5.790
  2419   N2   152   ARG   NH1 2419    -0.862701     14.01000 ; qtot 4.927
  2420    H   152   ARG  HH11 2420     0.447800      1.00800 ; qtot 5.375
  2421    H   152   ARG  HH12 2421     0.447800      1.00800 ; qtot 5.822
  2422   N2   152   ARG   NH2 2422    -0.862701     14.01000 ; qtot 4.960
  2423    H   152   ARG  HH21 2423     0.447800      1.00800 ; qtot 5.408
  2424    H   152   ARG  HH22 2424     0.447800      1.00800 ; qtot 5.855
  2425    C   152   ARG     C 2425     0.734101     12.01000 ; qtot 6.589
  2426    O   152   ARG     O 2426    -0.589401     16.00000 ; qtot 6.000
  2427    N   153   ILE     N 2427    -0.415700     14.01000 ; qtot 5.584
  2428    H   153   ILE     H 2428     0.271900      1.00800 ; qtot 5.856
  2429   CX   153   ILE    CA 2429    -0.059700     12.01000 ; qtot 5.797
  2430   H1   153   ILE    HA 2430     0.086900      1.00800 ; qtot 5.883
  2431  A3C   153   ILE    CB 2431     0.130300     12.01000 ; qtot 6.014
  2432   HC   153   ILE    HB 2432     0.018700      1.00800 ; qtot 6.032
  2433   CT   153   ILE   CG2 2433    -0.320400     12.01000 ; qtot 5.712
  2434   HC   153   ILE  HG21 2434     0.088200      1.00800 ; qtot 5.800
  2435   HC   153   ILE  HG22 2435     0.088200      1.00800 ; qtot 5.888
  2436   HC   153   ILE  HG23 2436     0.088200      1.00800 ; qtot 5.977
  2437  A2C   153   ILE   CG1 2437    -0.043000     12.01000 ; qtot 5.934
  2438   HC   153   ILE  HG12 2438     0.023600      1.00800 ; qtot 5.957
  2439   HC   153   ILE  HG13 2439     0.023600      1.00800 ; qtot 5.981
  2440   CT   153   ILE   CD1 2440    -0.066000     12.01000 ; qtot 5.915
  2441   HC   153   ILE  HD11 2441     0.018600      1.00800 ; qtot 5.933
  2442   HC   153   ILE  HD12 2442     0.018600      1.00800 ; qtot 5.952
  2443   HC   153   ILE  HD13 2443     0.018600      1.00800 ; qtot 5.971
  2444    C   153   ILE     C 2444     0.597301     12.01000 ; qtot 6.568
  2445    O   153   ILE     O 2445    -0.567901     16.00000 ; qtot 6.000
  2446    N   154   TYR     N 2446    -0.415700     14.01000 ; qtot 5.584
  2447    H   154   TYR     H 2447     0.271900      1.00800 ; qtot 5.856
  2448   CX   154   TYR    CA 2448    -0.001400     12.01000 ; qtot 5.855
  2449   H1   154   TYR    HA 2449     0.087600      1.00800 ; qtot 5.942
  2450   CT   154   TYR    CB 2450    -0.015200     12.01000 ; qtot 5.927
  2451   HC   154   TYR   HB2 2451     0.029500      1.00800 ; qtot 5.957
  2452   HC   154   TYR   HB3 2452     0.029500      1.00800 ; qtot 5.986
  2453   CA   154   TYR    CG 2453    -0.001100     12.01000 ; qtot 5.985
  2454   CA   154   TYR   CD1 2454    -0.190600     12.01000 ; qtot 5.795
  2455   HA   154   TYR   HD1 2455     0.169900      1.00800 ; qtot 5.964
  2456   CA   154   TYR   CE1 2456    -0.234100     12.01000 ; qtot 5.730
  2457   HA   154   TYR   HE1 2457     0.165600      1.00800 ; qtot 5.896
  2458    C   154   TYR    CZ 2458     0.322600     12.01000 ; qtot 6.219
  2459   OH   154   TYR    OH 2459    -0.557901     16.00000 ; qtot 5.661
  2460   HO   154   TYR    HH 2460     0.399200      1.00800 ; qtot 6.060
  2461   CA   154   TYR   CE2 2461    -0.234100     12.01000 ; qtot 5.826
  2462   HA   154   TYR   HE2 2462     0.165600      1.00800 ; qtot 5.991
  2463   CA   154   TYR   CD2 2463    -0.190600     12.01000 ; qtot 5.801
  2464   HA   154   TYR   HD2 2464     0.169900      1.00800 ; qtot 5.971
  2465    C   154   TYR     C 2465     0.597301     12.01000 ; qtot 6.568
  2466    O   154   TYR     O 2466    -0.567901     16.00000 ; qtot 6.000
  2467    N   155   SER     N 2467    -0.415700     14.01000 ; qtot 5.584
  2468    H   155   SER     H 2468     0.271900      1.00800 ; qtot 5.856
  2469   CX   155   SER    CA 2469    -0.024900     12.01000 ; qtot 5.831
  2470   H1   155   SER    HA 2470     0.084300      1.00800 ; qtot 5.916
  2471  A2C   155   SER    CB 2471     0.211700     12.01000 ; qtot 6.127
  2472   H1   155   SER   HB2 2472     0.035200      1.00800 ; qtot 6.163
  2473   H1   155   SER   HB3 2473     0.035200      1.00800 ; qtot 6.198
  2474   OH   155   SER    OG 2474    -0.654601     16.00000 ; qtot 5.543
  2475   HO   155   SER    HG 2475     0.427500      1.00800 ; qtot 5.971
  2476    C   155   SER     C 2476     0.597301     12.01000 ; qtot 6.568
  2477    O   155   SER     O 2477    -0.567901     16.00000 ; qtot 6.000
  2478    N   156   CYX     N 2478    -0.415700     14.01000 ; qtot 5.584
  2479    H   156   CYX     H 2479     0.271900      1.00800 ; qtot 5.856
  2480   CX   156   CYX    CA 2480     0.042900     12.01000 ; qtot 5.899
  2481   H1   156   CYX    HA 2481     0.076600      1.00800 ; qtot 5.976
  2482  A2C   156   CYX    CB 2482    -0.079000     12.01000 ; qtot 5.897
  2483   H1   156   CYX   HB2 2483     0.091000      1.00800 ; qtot 5.988
  2484   H1   156   CYX   HB3 2484     0.091000      1.00800 ; qtot 6.079
  2485    S   156   CYX    SG 2485    -0.108100     32.06000 ; qtot 5.971
  2486    C   156   CYX     C 2486     0.597301     12.01000 ; qtot 6.568
  2487    O   156   CYX     O 2487    -0.567901     16.00000 ; qtot 6.000
  2488    N   157   THR     N 2488    -0.415700     14.01000 ; qtot 5.584
  2489    H   157   THR     H 2489     0.271900      1.00800 ; qtot 5.856
  2490   CX   157   THR    CA 2490    -0.038900     12.01000 ; qtot 5.817
  2491   H1   157   THR    HA 2491     0.100700      1.00800 ; qtot 5.918
  2492  A3C   157   THR    CB 2492     0.365400     12.01000 ; qtot 6.283
  2493   H1   157   THR    HB 2493     0.004300      1.00800 ; qtot 6.288
  2494   CT   157   THR   CG2 2494    -0.243800     12.01000 ; qtot 6.044
  2495   HC   157   THR  HG21 2495     0.064200      1.00800 ; qtot 6.108
  2496   HC   157   THR  HG22 2496     0.064200      1.00800 ; qtot 6.172
  2497   HC   157   THR  HG23 2497     0.064200      1.00800 ; qtot 6.237
  2498   OH   157   THR   OG1 2498    -0.676101     16.00000 ; qtot 5.560
  2499   HO   157   THR   HG1 2499     0.410200      1.00800 ; qtot 5.971
  2500    C   157   THR     C 2500     0.597301     12.01000 ; qtot 6.568
  2501    O   157   THR     O 2501    -0.567901     16.00000 ; qtot 6.000
  2502    N   158   PHE     N 2502    -0.415700     14.01000 ; qtot 5.584
  2503    H   158   PHE     H 2503     0.271900      1.00800 ; qtot 5.856
  2504   CX   158   PHE    CA 2504    -0.002400     12.01000 ; qtot 5.854
  2505   H1   158   PHE    HA 2505     0.097800      1.00800 ; qtot 5.952
  2506   CT   158   PHE    CB 2506    -0.034300     12.01000 ; qtot 5.917
  2507   HC   158   PHE   HB2 2507     0.029500      1.00800 ; qtot 5.947
  2508   HC   158   PHE   HB3 2508     0.029500      1.00800 ; qtot 5.976
  2509   CA   158   PHE    CG 2509     0.011800     12.01000 ; qtot 5.988
  2510   CA   158   PHE   CD1 2510    -0.125600     12.01000 ; qtot 5.863
  2511   HA   158   PHE   HD1 2511     0.133000      1.00800 ; qtot 5.996
  2512   CA   158   PHE   CE1 2512    -0.170400     12.01000 ; qtot 5.825
  2513   HA   158   PHE   HE1 2513     0.143000      1.00800 ; qtot 5.968
  2514   CA   158   PHE    CZ 2514    -0.107200     12.01000 ; qtot 5.861
  2515   HA   158   PHE    HZ 2515     0.129700      1.00800 ; qtot 5.991
  2516   CA   158   PHE   CE2 2516    -0.170400     12.01000 ; qtot 5.820
  2517   HA   158   PHE   HE2 2517     0.143000      1.00800 ; qtot 5.963
  2518   CA   158   PHE   CD2 2518    -0.125600     12.01000 ; qtot 5.838
  2519   HA   158   PHE   HD2 2519     0.133000      1.00800 ; qtot 5.971
  2520    C   158   PHE     C 2520     0.597301     12.01000 ; qtot 6.568
  2521    O   158   PHE     O 2521    -0.567901     16.00000 ; qtot 6.000
  2522    N   159   ALA     N 2522    -0.415700     14.01000 ; qtot 5.584
  2523    H   159   ALA     H 2523     0.271900      1.00800 ; qtot 5.856
  2524   CX   159   ALA    CA 2524     0.033700     12.01000 ; qtot 5.890
  2525   H1   159   ALA    HA 2525     0.082300      1.00800 ; qtot 5.972
  2526   CT   159   ALA    CB 2526    -0.182500     12.01000 ; qtot 5.790
  2527   HC   159   ALA   HB1 2527     0.060300      1.00800 ; qtot 5.850
  2528   HC   159   ALA   HB2 2528     0.060300      1.00800 ; qtot 5.910
  2529   HC   159   ALA   HB3 2529     0.060300      1.00800 ; qtot 5.971
  2530    C   159   ALA     C 2530     0.597301     12.01000 ; qtot 6.568
  2531    O   159   ALA     O 2531    -0.567901     16.00000 ; qtot 6.000
  2532    N   160   GLN     N 2532    -0.415700     14.01000 ; qtot 5.584
  2533    H   160   GLN     H 2533     0.271900      1.00800 ; qtot 5.856
  2534   CX   160   GLN    CA 2534    -0.003100     12.01000 ; qtot 5.853
  2535   H1   160   GLN    HA 2535     0.085000      1.00800 ; qtot 5.938
  2536  A2C   160   GLN    CB 2536    -0.003600     12.01000 ; qtot 5.935
  2537   HC   160   GLN   HB2 2537     0.017100      1.00800 ; qtot 5.952
  2538   HC   160   GLN   HB3 2538     0.017100      1.00800 ; qtot 5.969
  2539  A2C   160   GLN    CG 2539    -0.064500     12.01000 ; qtot 5.904
  2540   HC   160   GLN   HG2 2540     0.035200      1.00800 ; qtot 5.939
  2541   HC   160   GLN   HG3 2541     0.035200      1.00800 ; qtot 5.975
  2542    C   160   GLN    CD 2542     0.695101     12.01000 ; qtot 6.670
  2543    O   160   GLN   OE1 2543    -0.608601     16.00000 ; qtot 6.061
  2544    N   160   GLN   NE2 2544    -0.940701     14.01000 ; qtot 5.120
  2545    H   160   GLN  HE21 2545     0.425100      1.00800 ; qtot 5.546
  2546    H   160   GLN  HE22 2546     0.425100      1.00800 ; qtot 5.971
  2547    C   160   GLN     C 2547     0.597301     12.01000 ; qtot 6.568
  2548    O   160   GLN     O 2548    -0.567901     16.00000 ; qtot 6.000
  2549    N   161   SER     N 2549    -0.415700     14.01000 ; qtot 5.584
  2550    H   161   SER     H 2550     0.271900      1.00800 ; qtot 5.856
  2551   CX   161   SER    CA 2551    -0.024900     12.01000 ; qtot 5.831
  2552   H1   161   SER    HA 2552     0.084300      1.00800 ; qtot 5.916
  2553  A2C   161   SER    CB 2553     0.211700     12.01000 ; qtot 6.127
  2554   H1   161   SER   HB2 2554     0.035200      1.00800 ; qtot 6.163
  2555   H1   161   SER   HB3 2555     0.035200      1.00800 ; qtot 6.198
  2556   OH   161   SER    OG 2556    -0.654601     16.00000 ; qtot 5.543
  2557   HO   161   SER    HG 2557     0.427500      1.00800 ; qtot 5.971
  2558    C   161   SER     C 2558     0.597301     12.01000 ; qtot 6.568
  2559    O   161   SER     O 2559    -0.567901     16.00000 ; qtot 6.000
  2560    N   162   VAL     N 2560    -0.415700     14.01000 ; qtot 5.584
  2561    H   162   VAL     H 2561     0.271900      1.00800 ; qtot 5.856
  2562   CX   162   VAL    CA 2562    -0.087500     12.01000 ; qtot 5.769
  2563   H1   162   VAL    HA 2563     0.096900      1.00800 ; qtot 5.866
  2564  A3C   162   VAL    CB 2564     0.298500     12.01000 ; qtot 6.164
  2565   HC   162   VAL    HB 2565    -0.029700      1.00800 ; qtot 6.134
  2566   CT   162   VAL   CG1 2566    -0.319200     12.01000 ; qtot 5.815
  2567   HC   162   VAL  HG11 2567     0.079100      1.00800 ; qtot 5.894
  2568   HC   162   VAL  HG12 2568     0.079100      1.00800 ; qtot 5.973
  2569   HC   162   VAL  HG13 2569     0.079100      1.00800 ; qtot 6.053
  2570   CT   162   VAL   CG2 2570    -0.319200     12.01000 ; qtot 5.733
  2571   HC   162   VAL  HG21 2571     0.079100      1.00800 ; qtot 5.812
  2572   HC   162   VAL  HG22 2572     0.079100      1.00800 ; qtot 5.892
  2573   HC   162   VAL  HG23 2573     0.079100      1.00800 ; qtot 5.971
  2574    C   162   VAL     C 2574     0.597301     12.01000 ; qtot 6.568
  2575    O   162   VAL     O 2575    -0.567901     16.00000 ; qtot 6.000
  2576    N   163   SER     N 2576    -0.415700     14.01000 ; qtot 5.584
  2577    H   163   SER     H 2577     0.271900      1.00800 ; qtot 5.856
  2578   CX   163   SER    CA 2578    -0.024900     12.01000 ; qtot 5.831
  2579   H1   163   SER    HA 2579     0.084300      1.00800 ; qtot 5.916
  2580  A2C   163   SER    CB 2580     0.211700     12.01000 ; qtot 6.127
  2581   H1   163   SER   HB2 2581     0.035200      1.00800 ; qtot 6.163
  2582   H1   163   SER   HB3 2582     0.035200      1.00800 ; qtot 6.198
  2583   OH   163   SER    OG 2583    -0.654601     16.00000 ; qtot 5.543
  2584   HO   163   SER    HG 2584     0.427500      1.00800 ; qtot 5.971
  2585    C   163   SER     C 2585     0.597301     12.01000 ; qtot 6.568
  2586    O   163   SER     O 2586    -0.567901     16.00000 ; qtot 6.000
  2587    N   164   SER     N 2587    -0.415700     14.01000 ; qtot 5.584
  2588    H   164   SER     H 2588     0.271900      1.00800 ; qtot 5.856
  2589   CX   164   SER    CA 2589    -0.024900     12.01000 ; qtot 5.831
  2590   H1   164   SER    HA 2590     0.084300      1.00800 ; qtot 5.916
  2591  A2C   164   SER    CB 2591     0.211700     12.01000 ; qtot 6.127
  2592   H1   164   SER   HB2 2592     0.035200      1.00800 ; qtot 6.163
  2593   H1   164   SER   HB3 2593     0.035200      1.00800 ; qtot 6.198
  2594   OH   164   SER    OG 2594    -0.654601     16.00000 ; qtot 5.543
  2595   HO   164   SER    HG 2595     0.427500      1.00800 ; qtot 5.971
  2596    C   164   SER     C 2596     0.597301     12.01000 ; qtot 6.568
  2597    O   164   SER     O 2597    -0.567901     16.00000 ; qtot 6.000
  2598    N   165   ALA     N 2598    -0.415700     14.01000 ; qtot 5.584
  2599    H   165   ALA     H 2599     0.271900      1.00800 ; qtot 5.856
  2600   CX   165   ALA    CA 2600     0.033700     12.01000 ; qtot 5.890
  2601   H1   165   ALA    HA 2601     0.082300      1.00800 ; qtot 5.972
  2602   CT   165   ALA    CB 2602    -0.182500     12.01000 ; qtot 5.790
  2603   HC   165   ALA   HB1 2603     0.060300      1.00800 ; qtot 5.850
  2604   HC   165   ALA   HB2 2604     0.060300      1.00800 ; qtot 5.910
  2605   HC   165   ALA   HB3 2605     0.060300      1.00800 ; qtot 5.971
  2606    C   165   ALA     C 2606     0.597301     12.01000 ; qtot 6.568
  2607    O   165   ALA     O 2607    -0.567901     16.00000 ; qtot 6.000
  2608    N   166   TYR     N 2608    -0.415700     14.01000 ; qtot 5.584
  2609    H   166   TYR     H 2609     0.271900      1.00800 ; qtot 5.856
  2610   CX   166   TYR    CA 2610    -0.001400     12.01000 ; qtot 5.855
  2611   H1   166   TYR    HA 2611     0.087600      1.00800 ; qtot 5.942
  2612   CT   166   TYR    CB 2612    -0.015200     12.01000 ; qtot 5.927
  2613   HC   166   TYR   HB2 2613     0.029500      1.00800 ; qtot 5.957
  2614   HC   166   TYR   HB3 2614     0.029500      1.00800 ; qtot 5.986
  2615   CA   166   TYR    CG 2615    -0.001100     12.01000 ; qtot 5.985
  2616   CA   166   TYR   CD1 2616    -0.190600     12.01000 ; qtot 5.795
  2617   HA   166   TYR   HD1 2617     0.169900      1.00800 ; qtot 5.964
  2618   CA   166   TYR   CE1 2618    -0.234100     12.01000 ; qtot 5.730
  2619   HA   166   TYR   HE1 2619     0.165600      1.00800 ; qtot 5.896
  2620    C   166   TYR    CZ 2620     0.322600     12.01000 ; qtot 6.219
  2621   OH   166   TYR    OH 2621    -0.557901     16.00000 ; qtot 5.661
  2622   HO   166   TYR    HH 2622     0.399200      1.00800 ; qtot 6.060
  2623   CA   166   TYR   CE2 2623    -0.234100     12.01000 ; qtot 5.826
  2624   HA   166   TYR   HE2 2624     0.165600      1.00800 ; qtot 5.991
  2625   CA   166   TYR   CD2 2625    -0.190600     12.01000 ; qtot 5.801
  2626   HA   166   TYR   HD2 2626     0.169900      1.00800 ; qtot 5.971
  2627    C   166   TYR     C 2627     0.597301     12.01000 ; qtot 6.568
  2628    O   166   TYR     O 2628    -0.567901     16.00000 ; qtot 6.000
  2629    N   167   THR     N 2629    -0.415700     14.01000 ; qtot 5.584
  2630    H   167   THR     H 2630     0.271900      1.00800 ; qtot 5.856
  2631   CX   167   THR    CA 2631    -0.038900     12.01000 ; qtot 5.817
  2632   H1   167   THR    HA 2632     0.100700      1.00800 ; qtot 5.918
  2633  A3C   167   THR    CB 2633     0.365400     12.01000 ; qtot 6.283
  2634   H1   167   THR    HB 2634     0.004300      1.00800 ; qtot 6.288
  2635   CT   167   THR   CG2 2635    -0.243800     12.01000 ; qtot 6.044
  2636   HC   167   THR  HG21 2636     0.064200      1.00800 ; qtot 6.108
  2637   HC   167   THR  HG22 2637     0.064200      1.00800 ; qtot 6.172
  2638   HC   167   THR  HG23 2638     0.064200      1.00800 ; qtot 6.237
  2639   OH   167   THR   OG1 2639    -0.676101     16.00000 ; qtot 5.560
  2640   HO   167   THR   HG1 2640     0.410200      1.00800 ; qtot 5.971
  2641    C   167   THR     C 2641     0.597301     12.01000 ; qtot 6.568
  2642    O   167   THR     O 2642    -0.567901     16.00000 ; qtot 6.000
  2643    N   168   ILE     N 2643    -0.415700     14.01000 ; qtot 5.584
  2644    H   168   ILE     H 2644     0.271900      1.00800 ; qtot 5.856
  2645   CX   168   ILE    CA 2645    -0.059700     12.01000 ; qtot 5.797
  2646   H1   168   ILE    HA 2646     0.086900      1.00800 ; qtot 5.883
  2647  A3C   168   ILE    CB 2647     0.130300     12.01000 ; qtot 6.014
  2648   HC   168   ILE    HB 2648     0.018700      1.00800 ; qtot 6.032
  2649   CT   168   ILE   CG2 2649    -0.320400     12.01000 ; qtot 5.712
  2650   HC   168   ILE  HG21 2650     0.088200      1.00800 ; qtot 5.800
  2651   HC   168   ILE  HG22 2651     0.088200      1.00800 ; qtot 5.888
  2652   HC   168   ILE  HG23 2652     0.088200      1.00800 ; qtot 5.977
  2653  A2C   168   ILE   CG1 2653    -0.043000     12.01000 ; qtot 5.934
  2654   HC   168   ILE  HG12 2654     0.023600      1.00800 ; qtot 5.957
  2655   HC   168   ILE  HG13 2655     0.023600      1.00800 ; qtot 5.981
  2656   CT   168   ILE   CD1 2656    -0.066000     12.01000 ; qtot 5.915
  2657   HC   168   ILE  HD11 2657     0.018600      1.00800 ; qtot 5.933
  2658   HC   168   ILE  HD12 2658     0.018600      1.00800 ; qtot 5.952
  2659   HC   168   ILE  HD13 2659     0.018600      1.00800 ; qtot 5.971
  2660    C   168   ILE     C 2660     0.597301     12.01000 ; qtot 6.568
  2661    O   168   ILE     O 2661    -0.567901     16.00000 ; qtot 6.000
  2662    N   169   ALA     N 2662    -0.415700     14.01000 ; qtot 5.584
  2663    H   169   ALA     H 2663     0.271900      1.00800 ; qtot 5.856
  2664   CX   169   ALA    CA 2664     0.033700     12.01000 ; qtot 5.890
  2665   H1   169   ALA    HA 2665     0.082300      1.00800 ; qtot 5.972
  2666   CT   169   ALA    CB 2666    -0.182500     12.01000 ; qtot 5.790
  2667   HC   169   ALA   HB1 2667     0.060300      1.00800 ; qtot 5.850
  2668   HC   169   ALA   HB2 2668     0.060300      1.00800 ; qtot 5.910
  2669   HC   169   ALA   HB3 2669     0.060300      1.00800 ; qtot 5.971
  2670    C   169   ALA     C 2670     0.597301     12.01000 ; qtot 6.568
  2671    O   169   ALA     O 2671    -0.567901     16.00000 ; qtot 6.000
  2672    N   170   VAL     N 2672    -0.415700     14.01000 ; qtot 5.584
  2673    H   170   VAL     H 2673     0.271900      1.00800 ; qtot 5.856
  2674   CX   170   VAL    CA 2674    -0.087500     12.01000 ; qtot 5.769
  2675   H1   170   VAL    HA 2675     0.096900      1.00800 ; qtot 5.866
  2676  A3C   170   VAL    CB 2676     0.298500     12.01000 ; qtot 6.164
  2677   HC   170   VAL    HB 2677    -0.029700      1.00800 ; qtot 6.134
  2678   CT   170   VAL   CG1 2678    -0.319200     12.01000 ; qtot 5.815
  2679   HC   170   VAL  HG11 2679     0.079100      1.00800 ; qtot 5.894
  2680   HC   170   VAL  HG12 2680     0.079100      1.00800 ; qtot 5.973
  2681   HC   170   VAL  HG13 2681     0.079100      1.00800 ; qtot 6.053
  2682   CT   170   VAL   CG2 2682    -0.319200     12.01000 ; qtot 5.733
  2683   HC   170   VAL  HG21 2683     0.079100      1.00800 ; qtot 5.812
  2684   HC   170   VAL  HG22 2684     0.079100      1.00800 ; qtot 5.892
  2685   HC   170   VAL  HG23 2685     0.079100      1.00800 ; qtot 5.971
  2686    C   170   VAL     C 2686     0.597301     12.01000 ; qtot 6.568
  2687    O   170   VAL     O 2687    -0.567901     16.00000 ; qtot 6.000
  2688    N   171   VAL     N 2688    -0.415700     14.01000 ; qtot 5.584
  2689    H   171   VAL     H 2689     0.271900      1.00800 ; qtot 5.856
  2690   CX   171   VAL    CA 2690    -0.087500     12.01000 ; qtot 5.769
  2691   H1   171   VAL    HA 2691     0.096900      1.00800 ; qtot 5.866
  2692  A3C   171   VAL    CB 2692     0.298500     12.01000 ; qtot 6.164
  2693   HC   171   VAL    HB 2693    -0.029700      1.00800 ; qtot 6.134
  2694   CT   171   VAL   CG1 2694    -0.319200     12.01000 ; qtot 5.815
  2695   HC   171   VAL  HG11 2695     0.079100      1.00800 ; qtot 5.894
  2696   HC   171   VAL  HG12 2696     0.079100      1.00800 ; qtot 5.973
  2697   HC   171   VAL  HG13 2697     0.079100      1.00800 ; qtot 6.053
  2698   CT   171   VAL   CG2 2698    -0.319200     12.01000 ; qtot 5.733
  2699   HC   171   VAL  HG21 2699     0.079100      1.00800 ; qtot 5.812
  2700   HC   171   VAL  HG22 2700     0.079100      1.00800 ; qtot 5.892
  2701   HC   171   VAL  HG23 2701     0.079100      1.00800 ; qtot 5.971
  2702    C   171   VAL     C 2702     0.597301     12.01000 ; qtot 6.568
  2703    O   171   VAL     O 2703    -0.567901     16.00000 ; qtot 6.000
  2704    N   172   VAL     N 2704    -0.415700     14.01000 ; qtot 5.584
  2705    H   172   VAL     H 2705     0.271900      1.00800 ; qtot 5.856
  2706   CX   172   VAL    CA 2706    -0.087500     12.01000 ; qtot 5.769
  2707   H1   172   VAL    HA 2707     0.096900      1.00800 ; qtot 5.866
  2708  A3C   172   VAL    CB 2708     0.298500     12.01000 ; qtot 6.164
  2709   HC   172   VAL    HB 2709    -0.029700      1.00800 ; qtot 6.134
  2710   CT   172   VAL   CG1 2710    -0.319200     12.01000 ; qtot 5.815
  2711   HC   172   VAL  HG11 2711     0.079100      1.00800 ; qtot 5.894
  2712   HC   172   VAL  HG12 2712     0.079100      1.00800 ; qtot 5.973
  2713   HC   172   VAL  HG13 2713     0.079100      1.00800 ; qtot 6.053
  2714   CT   172   VAL   CG2 2714    -0.319200     12.01000 ; qtot 5.733
  2715   HC   172   VAL  HG21 2715     0.079100      1.00800 ; qtot 5.812
  2716   HC   172   VAL  HG22 2716     0.079100      1.00800 ; qtot 5.892
  2717   HC   172   VAL  HG23 2717     0.079100      1.00800 ; qtot 5.971
  2718    C   172   VAL     C 2718     0.597301     12.01000 ; qtot 6.568
  2719    O   172   VAL     O 2719    -0.567901     16.00000 ; qtot 6.000
  2720    N   173   PHE     N 2720    -0.415700     14.01000 ; qtot 5.584
  2721    H   173   PHE     H 2721     0.271900      1.00800 ; qtot 5.856
  2722   CX   173   PHE    CA 2722    -0.002400     12.01000 ; qtot 5.854
  2723   H1   173   PHE    HA 2723     0.097800      1.00800 ; qtot 5.952
  2724   CT   173   PHE    CB 2724    -0.034300     12.01000 ; qtot 5.917
  2725   HC   173   PHE   HB2 2725     0.029500      1.00800 ; qtot 5.947
  2726   HC   173   PHE   HB3 2726     0.029500      1.00800 ; qtot 5.976
  2727   CA   173   PHE    CG 2727     0.011800     12.01000 ; qtot 5.988
  2728   CA   173   PHE   CD1 2728    -0.125600     12.01000 ; qtot 5.863
  2729   HA   173   PHE   HD1 2729     0.133000      1.00800 ; qtot 5.996
  2730   CA   173   PHE   CE1 2730    -0.170400     12.01000 ; qtot 5.825
  2731   HA   173   PHE   HE1 2731     0.143000      1.00800 ; qtot 5.968
  2732   CA   173   PHE    CZ 2732    -0.107200     12.01000 ; qtot 5.861
  2733   HA   173   PHE    HZ 2733     0.129700      1.00800 ; qtot 5.991
  2734   CA   173   PHE   CE2 2734    -0.170400     12.01000 ; qtot 5.820
  2735   HA   173   PHE   HE2 2735     0.143000      1.00800 ; qtot 5.963
  2736   CA   173   PHE   CD2 2736    -0.125600     12.01000 ; qtot 5.838
  2737   HA   173   PHE   HD2 2737     0.133000      1.00800 ; qtot 5.971
  2738    C   173   PHE     C 2738     0.597301     12.01000 ; qtot 6.568
  2739    O   173   PHE     O 2739    -0.567901     16.00000 ; qtot 6.000
  2740    N   174   HIE     N 2740    -0.415700     14.01000 ; qtot 5.584
  2741    H   174   HIE     H 2741     0.271900      1.00800 ; qtot 5.856
  2742   CX   174   HIE    CA 2742    -0.058100     12.01000 ; qtot 5.798
  2743   H1   174   HIE    HA 2743     0.136000      1.00800 ; qtot 5.934
  2744   CT   174   HIE    CB 2744    -0.007400     12.01000 ; qtot 5.927
  2745   HC   174   HIE   HB2 2745     0.036700      1.00800 ; qtot 5.963
  2746   HC   174   HIE   HB3 2746     0.036700      1.00800 ; qtot 6.000
  2747   CC   174   HIE    CG 2747     0.186800     12.01000 ; qtot 6.187
  2748   NB   174   HIE   ND1 2748    -0.543201     14.01000 ; qtot 5.644
  2749   CR   174   HIE   CE1 2749     0.163500     12.01000 ; qtot 5.807
  2750   H5   174   HIE   HE1 2750     0.143500      1.00800 ; qtot 5.951
  2751   NA   174   HIE   NE2 2751    -0.279500     14.01000 ; qtot 5.671
  2752    H   174   HIE   HE2 2752     0.333900      1.00800 ; qtot 6.005
  2753   CW   174   HIE   CD2 2753    -0.220700     12.01000 ; qtot 5.784
  2754   H4   174   HIE   HD2 2754     0.186200      1.00800 ; qtot 5.971
  2755    C   174   HIE     C 2755     0.597301     12.01000 ; qtot 6.568
  2756    O   174   HIE     O 2756    -0.567901     16.00000 ; qtot 6.000
  2757    N   175   PHE     N 2757    -0.415700     14.01000 ; qtot 5.584
  2758    H   175   PHE     H 2758     0.271900      1.00800 ; qtot 5.856
  2759   CX   175   PHE    CA 2759    -0.002400     12.01000 ; qtot 5.854
  2760   H1   175   PHE    HA 2760     0.097800      1.00800 ; qtot 5.952
  2761   CT   175   PHE    CB 2761    -0.034300     12.01000 ; qtot 5.917
  2762   HC   175   PHE   HB2 2762     0.029500      1.00800 ; qtot 5.947
  2763   HC   175   PHE   HB3 2763     0.029500      1.00800 ; qtot 5.976
  2764   CA   175   PHE    CG 2764     0.011800     12.01000 ; qtot 5.988
  2765   CA   175   PHE   CD1 2765    -0.125600     12.01000 ; qtot 5.863
  2766   HA   175   PHE   HD1 2766     0.133000      1.00800 ; qtot 5.996
  2767   CA   175   PHE   CE1 2767    -0.170400     12.01000 ; qtot 5.825
  2768   HA   175   PHE   HE1 2768     0.143000      1.00800 ; qtot 5.968
  2769   CA   175   PHE    CZ 2769    -0.107200     12.01000 ; qtot 5.861
  2770   HA   175   PHE    HZ 2770     0.129700      1.00800 ; qtot 5.991
  2771   CA   175   PHE   CE2 2771    -0.170400     12.01000 ; qtot 5.820
  2772   HA   175   PHE   HE2 2772     0.143000      1.00800 ; qtot 5.963
  2773   CA   175   PHE   CD2 2773    -0.125600     12.01000 ; qtot 5.838
  2774   HA   175   PHE   HD2 2774     0.133000      1.00800 ; qtot 5.971
  2775    C   175   PHE     C 2775     0.597301     12.01000 ; qtot 6.568
  2776    O   175   PHE     O 2776    -0.567901     16.00000 ; qtot 6.000
  2777    N   176   LEU     N 2777    -0.415700     14.01000 ; qtot 5.584
  2778    H   176   LEU     H 2778     0.271900      1.00800 ; qtot 5.856
  2779   CX   176   LEU    CA 2779    -0.051800     12.01000 ; qtot 5.804
  2780   H1   176   LEU    HA 2780     0.092200      1.00800 ; qtot 5.897
  2781  A2C   176   LEU    CB 2781    -0.110200     12.01000 ; qtot 5.786
  2782   HC   176   LEU   HB2 2782     0.045700      1.00800 ; qtot 5.832
  2783   HC   176   LEU   HB3 2783     0.045700      1.00800 ; qtot 5.878
  2784  A3C   176   LEU    CG 2784     0.353100     12.01000 ; qtot 6.231
  2785   HC   176   LEU    HG 2785    -0.036100      1.00800 ; qtot 6.195
  2786   CT   176   LEU   CD1 2786    -0.412100     12.01000 ; qtot 5.783
  2787   HC   176   LEU  HD11 2787     0.100000      1.00800 ; qtot 5.883
  2788   HC   176   LEU  HD12 2788     0.100000      1.00800 ; qtot 5.983
  2789   HC   176   LEU  HD13 2789     0.100000      1.00800 ; qtot 6.083
  2790   CT   176   LEU   CD2 2790    -0.412100     12.01000 ; qtot 5.671
  2791   HC   176   LEU  HD21 2791     0.100000      1.00800 ; qtot 5.771
  2792   HC   176   LEU  HD22 2792     0.100000      1.00800 ; qtot 5.871
  2793   HC   176   LEU  HD23 2793     0.100000      1.00800 ; qtot 5.971
  2794    C   176   LEU     C 2794     0.597301     12.01000 ; qtot 6.568
  2795    O   176   LEU     O 2795    -0.567901     16.00000 ; qtot 6.000
  2796    N   177   VAL     N 2796    -0.415700     14.01000 ; qtot 5.584
  2797    H   177   VAL     H 2797     0.271900      1.00800 ; qtot 5.856
  2798   CX   177   VAL    CA 2798    -0.087500     12.01000 ; qtot 5.769
  2799   H1   177   VAL    HA 2799     0.096900      1.00800 ; qtot 5.866
  2800  A3C   177   VAL    CB 2800     0.298500     12.01000 ; qtot 6.164
  2801   HC   177   VAL    HB 2801    -0.029700      1.00800 ; qtot 6.134
  2802   CT   177   VAL   CG1 2802    -0.319200     12.01000 ; qtot 5.815
  2803   HC   177   VAL  HG11 2803     0.079100      1.00800 ; qtot 5.894
  2804   HC   177   VAL  HG12 2804     0.079100      1.00800 ; qtot 5.973
  2805   HC   177   VAL  HG13 2805     0.079100      1.00800 ; qtot 6.053
  2806   CT   177   VAL   CG2 2806    -0.319200     12.01000 ; qtot 5.733
  2807   HC   177   VAL  HG21 2807     0.079100      1.00800 ; qtot 5.812
  2808   HC   177   VAL  HG22 2808     0.079100      1.00800 ; qtot 5.892
  2809   HC   177   VAL  HG23 2809     0.079100      1.00800 ; qtot 5.971
  2810    C   177   VAL     C 2810     0.597301     12.01000 ; qtot 6.568
  2811    O   177   VAL     O 2811    -0.567901     16.00000 ; qtot 6.000
  2812    N   178   PRO     N 2812    -0.254800     14.01000 ; qtot 5.745
  2813   CT   178   PRO    CD 2813     0.019200     12.01000 ; qtot 5.764
  2814   H1   178   PRO   HD2 2814     0.039100      1.00800 ; qtot 5.804
  2815   H1   178   PRO   HD3 2815     0.039100      1.00800 ; qtot 5.843
  2816   CT   178   PRO    CG 2816     0.018900     12.01000 ; qtot 5.862
  2817   HC   178   PRO   HG2 2817     0.021300      1.00800 ; qtot 5.883
  2818   HC   178   PRO   HG3 2818     0.021300      1.00800 ; qtot 5.904
  2819   CT   178   PRO    CB 2819    -0.007000     12.01000 ; qtot 5.897
  2820   HC   178   PRO   HB2 2820     0.025300      1.00800 ; qtot 5.922
  2821   HC   178   PRO   HB3 2821     0.025300      1.00800 ; qtot 5.948
  2822   CX   178   PRO    CA 2822    -0.026600     12.01000 ; qtot 5.921
  2823   H1   178   PRO    HA 2823     0.064100      1.00800 ; qtot 5.985
  2824    C   178   PRO     C 2824     0.589601     12.01000 ; qtot 6.575
  2825    O   178   PRO     O 2825    -0.574801     16.00000 ; qtot 6.000
  2826    N   179   MET     N 2826    -0.415700     14.01000 ; qtot 5.584
  2827    H   179   MET     H 2827     0.271900      1.00800 ; qtot 5.856
  2828   CX   179   MET    CA 2828    -0.023700     12.01000 ; qtot 5.833
  2829   H1   179   MET    HA 2829     0.088000      1.00800 ; qtot 5.921
  2830  A2C   179   MET    CB 2830     0.034200     12.01000 ; qtot 5.955
  2831   HC   179   MET   HB2 2831     0.024100      1.00800 ; qtot 5.979
  2832   HC   179   MET   HB3 2832     0.024100      1.00800 ; qtot 6.003
  2833  A2C   179   MET    CG 2833     0.001800     12.01000 ; qtot 6.005
  2834   H1   179   MET   HG2 2834     0.044000      1.00800 ; qtot 6.049
  2835   H1   179   MET   HG3 2835     0.044000      1.00800 ; qtot 6.093
  2836    S   179   MET    SD 2836    -0.273700     32.06000 ; qtot 5.819
  2837   CT   179   MET    CE 2837    -0.053600     12.01000 ; qtot 5.765
  2838   H1   179   MET   HE1 2838     0.068400      1.00800 ; qtot 5.834
  2839   H1   179   MET   HE2 2839     0.068400      1.00800 ; qtot 5.902
  2840   H1   179   MET   HE3 2840     0.068400      1.00800 ; qtot 5.971
  2841    C   179   MET     C 2841     0.597301     12.01000 ; qtot 6.568
  2842    O   179   MET     O 2842    -0.567901     16.00000 ; qtot 6.000
  2843    N   180   ILE     N 2843    -0.415700     14.01000 ; qtot 5.584
  2844    H   180   ILE     H 2844     0.271900      1.00800 ; qtot 5.856
  2845   CX   180   ILE    CA 2845    -0.059700     12.01000 ; qtot 5.797
  2846   H1   180   ILE    HA 2846     0.086900      1.00800 ; qtot 5.883
  2847  A3C   180   ILE    CB 2847     0.130300     12.01000 ; qtot 6.014
  2848   HC   180   ILE    HB 2848     0.018700      1.00800 ; qtot 6.032
  2849   CT   180   ILE   CG2 2849    -0.320400     12.01000 ; qtot 5.712
  2850   HC   180   ILE  HG21 2850     0.088200      1.00800 ; qtot 5.800
  2851   HC   180   ILE  HG22 2851     0.088200      1.00800 ; qtot 5.888
  2852   HC   180   ILE  HG23 2852     0.088200      1.00800 ; qtot 5.977
  2853  A2C   180   ILE   CG1 2853    -0.043000     12.01000 ; qtot 5.934
  2854   HC   180   ILE  HG12 2854     0.023600      1.00800 ; qtot 5.957
  2855   HC   180   ILE  HG13 2855     0.023600      1.00800 ; qtot 5.981
  2856   CT   180   ILE   CD1 2856    -0.066000     12.01000 ; qtot 5.915
  2857   HC   180   ILE  HD11 2857     0.018600      1.00800 ; qtot 5.933
  2858   HC   180   ILE  HD12 2858     0.018600      1.00800 ; qtot 5.952
  2859   HC   180   ILE  HD13 2859     0.018600      1.00800 ; qtot 5.971
  2860    C   180   ILE     C 2860     0.597301     12.01000 ; qtot 6.568
  2861    O   180   ILE     O 2861    -0.567901     16.00000 ; qtot 6.000
  2862    N   181   ILE     N 2862    -0.415700     14.01000 ; qtot 5.584
  2863    H   181   ILE     H 2863     0.271900      1.00800 ; qtot 5.856
  2864   CX   181   ILE    CA 2864    -0.059700     12.01000 ; qtot 5.797
  2865   H1   181   ILE    HA 2865     0.086900      1.00800 ; qtot 5.883
  2866  A3C   181   ILE    CB 2866     0.130300     12.01000 ; qtot 6.014
  2867   HC   181   ILE    HB 2867     0.018700      1.00800 ; qtot 6.032
  2868   CT   181   ILE   CG2 2868    -0.320400     12.01000 ; qtot 5.712
  2869   HC   181   ILE  HG21 2869     0.088200      1.00800 ; qtot 5.800
  2870   HC   181   ILE  HG22 2870     0.088200      1.00800 ; qtot 5.888
  2871   HC   181   ILE  HG23 2871     0.088200      1.00800 ; qtot 5.977
  2872  A2C   181   ILE   CG1 2872    -0.043000     12.01000 ; qtot 5.934
  2873   HC   181   ILE  HG12 2873     0.023600      1.00800 ; qtot 5.957
  2874   HC   181   ILE  HG13 2874     0.023600      1.00800 ; qtot 5.981
  2875   CT   181   ILE   CD1 2875    -0.066000     12.01000 ; qtot 5.915
  2876   HC   181   ILE  HD11 2876     0.018600      1.00800 ; qtot 5.933
  2877   HC   181   ILE  HD12 2877     0.018600      1.00800 ; qtot 5.952
  2878   HC   181   ILE  HD13 2878     0.018600      1.00800 ; qtot 5.971
  2879    C   181   ILE     C 2879     0.597301     12.01000 ; qtot 6.568
  2880    O   181   ILE     O 2880    -0.567901     16.00000 ; qtot 6.000
  2881    N   182   VAL     N 2881    -0.415700     14.01000 ; qtot 5.584
  2882    H   182   VAL     H 2882     0.271900      1.00800 ; qtot 5.856
  2883   CX   182   VAL    CA 2883    -0.087500     12.01000 ; qtot 5.769
  2884   H1   182   VAL    HA 2884     0.096900      1.00800 ; qtot 5.866
  2885  A3C   182   VAL    CB 2885     0.298500     12.01000 ; qtot 6.164
  2886   HC   182   VAL    HB 2886    -0.029700      1.00800 ; qtot 6.134
  2887   CT   182   VAL   CG1 2887    -0.319200     12.01000 ; qtot 5.815
  2888   HC   182   VAL  HG11 2888     0.079100      1.00800 ; qtot 5.894
  2889   HC   182   VAL  HG12 2889     0.079100      1.00800 ; qtot 5.973
  2890   HC   182   VAL  HG13 2890     0.079100      1.00800 ; qtot 6.053
  2891   CT   182   VAL   CG2 2891    -0.319200     12.01000 ; qtot 5.733
  2892   HC   182   VAL  HG21 2892     0.079100      1.00800 ; qtot 5.812
  2893   HC   182   VAL  HG22 2893     0.079100      1.00800 ; qtot 5.892
  2894   HC   182   VAL  HG23 2894     0.079100      1.00800 ; qtot 5.971
  2895    C   182   VAL     C 2895     0.597301     12.01000 ; qtot 6.568
  2896    O   182   VAL     O 2896    -0.567901     16.00000 ; qtot 6.000
  2897    N   183   ILE     N 2897    -0.415700     14.01000 ; qtot 5.584
  2898    H   183   ILE     H 2898     0.271900      1.00800 ; qtot 5.856
  2899   CX   183   ILE    CA 2899    -0.059700     12.01000 ; qtot 5.797
  2900   H1   183   ILE    HA 2900     0.086900      1.00800 ; qtot 5.883
  2901  A3C   183   ILE    CB 2901     0.130300     12.01000 ; qtot 6.014
  2902   HC   183   ILE    HB 2902     0.018700      1.00800 ; qtot 6.032
  2903   CT   183   ILE   CG2 2903    -0.320400     12.01000 ; qtot 5.712
  2904   HC   183   ILE  HG21 2904     0.088200      1.00800 ; qtot 5.800
  2905   HC   183   ILE  HG22 2905     0.088200      1.00800 ; qtot 5.888
  2906   HC   183   ILE  HG23 2906     0.088200      1.00800 ; qtot 5.977
  2907  A2C   183   ILE   CG1 2907    -0.043000     12.01000 ; qtot 5.934
  2908   HC   183   ILE  HG12 2908     0.023600      1.00800 ; qtot 5.957
  2909   HC   183   ILE  HG13 2909     0.023600      1.00800 ; qtot 5.981
  2910   CT   183   ILE   CD1 2910    -0.066000     12.01000 ; qtot 5.915
  2911   HC   183   ILE  HD11 2911     0.018600      1.00800 ; qtot 5.933
  2912   HC   183   ILE  HD12 2912     0.018600      1.00800 ; qtot 5.952
  2913   HC   183   ILE  HD13 2913     0.018600      1.00800 ; qtot 5.971
  2914    C   183   ILE     C 2914     0.597301     12.01000 ; qtot 6.568
  2915    O   183   ILE     O 2915    -0.567901     16.00000 ; qtot 6.000
  2916    N   184   PHE     N 2916    -0.415700     14.01000 ; qtot 5.584
  2917    H   184   PHE     H 2917     0.271900      1.00800 ; qtot 5.856
  2918   CX   184   PHE    CA 2918    -0.002400     12.01000 ; qtot 5.854
  2919   H1   184   PHE    HA 2919     0.097800      1.00800 ; qtot 5.952
  2920   CT   184   PHE    CB 2920    -0.034300     12.01000 ; qtot 5.917
  2921   HC   184   PHE   HB2 2921     0.029500      1.00800 ; qtot 5.947
  2922   HC   184   PHE   HB3 2922     0.029500      1.00800 ; qtot 5.976
  2923   CA   184   PHE    CG 2923     0.011800     12.01000 ; qtot 5.988
  2924   CA   184   PHE   CD1 2924    -0.125600     12.01000 ; qtot 5.863
  2925   HA   184   PHE   HD1 2925     0.133000      1.00800 ; qtot 5.996
  2926   CA   184   PHE   CE1 2926    -0.170400     12.01000 ; qtot 5.825
  2927   HA   184   PHE   HE1 2927     0.143000      1.00800 ; qtot 5.968
  2928   CA   184   PHE    CZ 2928    -0.107200     12.01000 ; qtot 5.861
  2929   HA   184   PHE    HZ 2929     0.129700      1.00800 ; qtot 5.991
  2930   CA   184   PHE   CE2 2930    -0.170400     12.01000 ; qtot 5.820
  2931   HA   184   PHE   HE2 2931     0.143000      1.00800 ; qtot 5.963
  2932   CA   184   PHE   CD2 2932    -0.125600     12.01000 ; qtot 5.838
  2933   HA   184   PHE   HD2 2933     0.133000      1.00800 ; qtot 5.971
  2934    C   184   PHE     C 2934     0.597301     12.01000 ; qtot 6.568
  2935    O   184   PHE     O 2935    -0.567901     16.00000 ; qtot 6.000
  2936    N   185   CYS     N 2936    -0.415700     14.01000 ; qtot 5.584
  2937    H   185   CYS     H 2937     0.271900      1.00800 ; qtot 5.856
  2938   CX   185   CYS    CA 2938     0.021300     12.01000 ; qtot 5.878
  2939   H1   185   CYS    HA 2939     0.112400      1.00800 ; qtot 5.990
  2940  A2C   185   CYS    CB 2940    -0.123100     12.01000 ; qtot 5.867
  2941   H1   185   CYS   HB2 2941     0.111200      1.00800 ; qtot 5.978
  2942   H1   185   CYS   HB3 2942     0.111200      1.00800 ; qtot 6.089
  2943   SH   185   CYS    SG 2943    -0.311900     32.06000 ; qtot 5.777
  2944   HS   185   CYS    HG 2944     0.193300      1.00800 ; qtot 5.971
  2945    C   185   CYS     C 2945     0.597301     12.01000 ; qtot 6.568
  2946    O   185   CYS     O 2946    -0.567901     16.00000 ; qtot 6.000
  2947    N   186   TYR     N 2947    -0.415700     14.01000 ; qtot 5.584
  2948    H   186   TYR     H 2948     0.271900      1.00800 ; qtot 5.856
  2949   CX   186   TYR    CA 2949    -0.001400     12.01000 ; qtot 5.855
  2950   H1   186   TYR    HA 2950     0.087600      1.00800 ; qtot 5.942
  2951   CT   186   TYR    CB 2951    -0.015200     12.01000 ; qtot 5.927
  2952   HC   186   TYR   HB2 2952     0.029500      1.00800 ; qtot 5.957
  2953   HC   186   TYR   HB3 2953     0.029500      1.00800 ; qtot 5.986
  2954   CA   186   TYR    CG 2954    -0.001100     12.01000 ; qtot 5.985
  2955   CA   186   TYR   CD1 2955    -0.190600     12.01000 ; qtot 5.795
  2956   HA   186   TYR   HD1 2956     0.169900      1.00800 ; qtot 5.964
  2957   CA   186   TYR   CE1 2957    -0.234100     12.01000 ; qtot 5.730
  2958   HA   186   TYR   HE1 2958     0.165600      1.00800 ; qtot 5.896
  2959    C   186   TYR    CZ 2959     0.322600     12.01000 ; qtot 6.219
  2960   OH   186   TYR    OH 2960    -0.557901     16.00000 ; qtot 5.661
  2961   HO   186   TYR    HH 2961     0.399200      1.00800 ; qtot 6.060
  2962   CA   186   TYR   CE2 2962    -0.234100     12.01000 ; qtot 5.826
  2963   HA   186   TYR   HE2 2963     0.165600      1.00800 ; qtot 5.991
  2964   CA   186   TYR   CD2 2964    -0.190600     12.01000 ; qtot 5.801
  2965   HA   186   TYR   HD2 2965     0.169900      1.00800 ; qtot 5.971
  2966    C   186   TYR     C 2966     0.597301     12.01000 ; qtot 6.568
  2967    O   186   TYR     O 2967    -0.567901     16.00000 ; qtot 6.000
  2968    N   187   LEU     N 2968    -0.415700     14.01000 ; qtot 5.584
  2969    H   187   LEU     H 2969     0.271900      1.00800 ; qtot 5.856
  2970   CX   187   LEU    CA 2970    -0.051800     12.01000 ; qtot 5.804
  2971   H1   187   LEU    HA 2971     0.092200      1.00800 ; qtot 5.897
  2972  A2C   187   LEU    CB 2972    -0.110200     12.01000 ; qtot 5.786
  2973   HC   187   LEU   HB2 2973     0.045700      1.00800 ; qtot 5.832
  2974   HC   187   LEU   HB3 2974     0.045700      1.00800 ; qtot 5.878
  2975  A3C   187   LEU    CG 2975     0.353100     12.01000 ; qtot 6.231
  2976   HC   187   LEU    HG 2976    -0.036100      1.00800 ; qtot 6.195
  2977   CT   187   LEU   CD1 2977    -0.412100     12.01000 ; qtot 5.783
  2978   HC   187   LEU  HD11 2978     0.100000      1.00800 ; qtot 5.883
  2979   HC   187   LEU  HD12 2979     0.100000      1.00800 ; qtot 5.983
  2980   HC   187   LEU  HD13 2980     0.100000      1.00800 ; qtot 6.083
  2981   CT   187   LEU   CD2 2981    -0.412100     12.01000 ; qtot 5.671
  2982   HC   187   LEU  HD21 2982     0.100000      1.00800 ; qtot 5.771
  2983   HC   187   LEU  HD22 2983     0.100000      1.00800 ; qtot 5.871
  2984   HC   187   LEU  HD23 2984     0.100000      1.00800 ; qtot 5.971
  2985    C   187   LEU     C 2985     0.597301     12.01000 ; qtot 6.568
  2986    O   187   LEU     O 2986    -0.567901     16.00000 ; qtot 6.000
  2987    N   188   ARG     N 2987    -0.347900     14.01000 ; qtot 5.652
  2988    H   188   ARG     H 2988     0.274700      1.00800 ; qtot 5.927
  2989   CX   188   ARG    CA 2989    -0.263700     12.01000 ; qtot 5.663
  2990   H1   188   ARG    HA 2990     0.156000      1.00800 ; qtot 5.819
  2991   C8   188   ARG    CB 2991    -0.000700     12.01000 ; qtot 5.818
  2992   HC   188   ARG   HB2 2992     0.032700      1.00800 ; qtot 5.851
  2993   HC   188   ARG   HB3 2993     0.032700      1.00800 ; qtot 5.884
  2994   C8   188   ARG    CG 2994     0.039000     12.01000 ; qtot 5.923
  2995   HC   188   ARG   HG2 2995     0.028500      1.00800 ; qtot 5.951
  2996   HC   188   ARG   HG3 2996     0.028500      1.00800 ; qtot 5.980
  2997   C8   188   ARG    CD 2997     0.048600     12.01000 ; qtot 6.028
  2998   H1   188   ARG   HD2 2998     0.068700      1.00800 ; qtot 6.097
  2999   H1   188   ARG   HD3 2999     0.068700      1.00800 ; qtot 6.166
  3000   N2   188   ARG    NE 3000    -0.529501     14.01000 ; qtot 5.636
  3001    H   188   ARG    HE 3001     0.345600      1.00800 ; qtot 5.982
  3002   CA   188   ARG    CZ 3002     0.807601     12.01000 ; qtot 6.790
  3003   N2   188   ARG   NH1 3003    -0.862701     14.01000 ; qtot 5.927
  3004    H   188   ARG  HH11 3004     0.447800      1.00800 ; qtot 6.375
  3005    H   188   ARG  HH12 3005     0.447800      1.00800 ; qtot 6.822
  3006   N2   188   ARG   NH2 3006    -0.862701     14.01000 ; qtot 5.960
  3007    H   188   ARG  HH21 3007     0.447800      1.00800 ; qtot 6.408
  3008    H   188   ARG  HH22 3008     0.447800      1.00800 ; qtot 6.855
  3009    C   188   ARG     C 3009     0.734101     12.01000 ; qtot 7.589
  3010    O   188   ARG     O 3010    -0.589401     16.00000 ; qtot 7.000
  3011    N   189   ILE     N 3011    -0.415700     14.01000 ; qtot 6.584
  3012    H   189   ILE     H 3012     0.271900      1.00800 ; qtot 6.856
  3013   CX   189   ILE    CA 3013    -0.059700     12.01000 ; qtot 6.797
  3014   H1   189   ILE    HA 3014     0.086900      1.00800 ; qtot 6.883
  3015  A3C   189   ILE    CB 3015     0.130300     12.01000 ; qtot 7.014
  3016   HC   189   ILE    HB 3016     0.018700      1.00800 ; qtot 7.032
  3017   CT   189   ILE   CG2 3017    -0.320400     12.01000 ; qtot 6.712
  3018   HC   189   ILE  HG21 3018     0.088200      1.00800 ; qtot 6.800
  3019   HC   189   ILE  HG22 3019     0.088200      1.00800 ; qtot 6.888
  3020   HC   189   ILE  HG23 3020     0.088200      1.00800 ; qtot 6.977
  3021  A2C   189   ILE   CG1 3021    -0.043000     12.01000 ; qtot 6.934
  3022   HC   189   ILE  HG12 3022     0.023600      1.00800 ; qtot 6.957
  3023   HC   189   ILE  HG13 3023     0.023600      1.00800 ; qtot 6.981
  3024   CT   189   ILE   CD1 3024    -0.066000     12.01000 ; qtot 6.915
  3025   HC   189   ILE  HD11 3025     0.018600      1.00800 ; qtot 6.933
  3026   HC   189   ILE  HD12 3026     0.018600      1.00800 ; qtot 6.952
  3027   HC   189   ILE  HD13 3027     0.018600      1.00800 ; qtot 6.971
  3028    C   189   ILE     C 3028     0.597301     12.01000 ; qtot 7.568
  3029    O   189   ILE     O 3029    -0.567901     16.00000 ; qtot 7.000
  3030    N   190   TRP     N 3030    -0.415700     14.01000 ; qtot 6.584
  3031    H   190   TRP     H 3031     0.271900      1.00800 ; qtot 6.856
  3032   CX   190   TRP    CA 3032    -0.027500     12.01000 ; qtot 6.829
  3033   H1   190   TRP    HA 3033     0.112300      1.00800 ; qtot 6.941
  3034   CT   190   TRP    CB 3034    -0.005000     12.01000 ; qtot 6.936
  3035   HC   190   TRP   HB2 3035     0.033900      1.00800 ; qtot 6.970
  3036   HC   190   TRP   HB3 3036     0.033900      1.00800 ; qtot 7.004
  3037   C*   190   TRP    CG 3037    -0.141500     12.01000 ; qtot 6.862
  3038   CW   190   TRP   CD1 3038    -0.163800     12.01000 ; qtot 6.699
  3039   H4   190   TRP   HD1 3039     0.206200      1.00800 ; qtot 6.905
  3040   NA   190   TRP   NE1 3040    -0.341800     14.01000 ; qtot 6.563
  3041    H   190   TRP   HE1 3041     0.341200      1.00800 ; qtot 6.904
  3042   CN   190   TRP   CE2 3042     0.138000     12.01000 ; qtot 7.042
  3043   CA   190   TRP   CZ2 3043    -0.260100     12.01000 ; qtot 6.782
  3044   HA   190   TRP   HZ2 3044     0.157200      1.00800 ; qtot 6.939
  3045   CA   190   TRP   CH2 3045    -0.113400     12.01000 ; qtot 6.826
  3046   HA   190   TRP   HH2 3046     0.141700      1.00800 ; qtot 6.968
  3047   CA   190   TRP   CZ3 3047    -0.197200     12.01000 ; qtot 6.770
  3048   HA   190   TRP   HZ3 3048     0.144700      1.00800 ; qtot 6.915
  3049   CA   190   TRP   CE3 3049    -0.238700     12.01000 ; qtot 6.676
  3050   HA   190   TRP   HE3 3050     0.170000      1.00800 ; qtot 6.846
  3051   CB   190   TRP   CD2 3051     0.124300     12.01000 ; qtot 6.971
  3052    C   190   TRP     C 3052     0.597301     12.01000 ; qtot 7.568
  3053    O   190   TRP     O 3053    -0.567901     16.00000 ; qtot 7.000
  3054    N   191   ILE     N 3054    -0.415700     14.01000 ; qtot 6.584
  3055    H   191   ILE     H 3055     0.271900      1.00800 ; qtot 6.856
  3056   CX   191   ILE    CA 3056    -0.059700     12.01000 ; qtot 6.797
  3057   H1   191   ILE    HA 3057     0.086900      1.00800 ; qtot 6.883
  3058  A3C   191   ILE    CB 3058     0.130300     12.01000 ; qtot 7.014
  3059   HC   191   ILE    HB 3059     0.018700      1.00800 ; qtot 7.032
  3060   CT   191   ILE   CG2 3060    -0.320400     12.01000 ; qtot 6.712
  3061   HC   191   ILE  HG21 3061     0.088200      1.00800 ; qtot 6.800
  3062   HC   191   ILE  HG22 3062     0.088200      1.00800 ; qtot 6.888
  3063   HC   191   ILE  HG23 3063     0.088200      1.00800 ; qtot 6.977
  3064  A2C   191   ILE   CG1 3064    -0.043000     12.01000 ; qtot 6.934
  3065   HC   191   ILE  HG12 3065     0.023600      1.00800 ; qtot 6.957
  3066   HC   191   ILE  HG13 3066     0.023600      1.00800 ; qtot 6.981
  3067   CT   191   ILE   CD1 3067    -0.066000     12.01000 ; qtot 6.915
  3068   HC   191   ILE  HD11 3068     0.018600      1.00800 ; qtot 6.933
  3069   HC   191   ILE  HD12 3069     0.018600      1.00800 ; qtot 6.952
  3070   HC   191   ILE  HD13 3070     0.018600      1.00800 ; qtot 6.971
  3071    C   191   ILE     C 3071     0.597301     12.01000 ; qtot 7.568
  3072    O   191   ILE     O 3072    -0.567901     16.00000 ; qtot 7.000
  3073    N   192   LEU     N 3073    -0.415700     14.01000 ; qtot 6.584
  3074    H   192   LEU     H 3074     0.271900      1.00800 ; qtot 6.856
  3075   CX   192   LEU    CA 3075    -0.051800     12.01000 ; qtot 6.804
  3076   H1   192   LEU    HA 3076     0.092200      1.00800 ; qtot 6.897
  3077  A2C   192   LEU    CB 3077    -0.110200     12.01000 ; qtot 6.786
  3078   HC   192   LEU   HB2 3078     0.045700      1.00800 ; qtot 6.832
  3079   HC   192   LEU   HB3 3079     0.045700      1.00800 ; qtot 6.878
  3080  A3C   192   LEU    CG 3080     0.353100     12.01000 ; qtot 7.231
  3081   HC   192   LEU    HG 3081    -0.036100      1.00800 ; qtot 7.195
  3082   CT   192   LEU   CD1 3082    -0.412100     12.01000 ; qtot 6.783
  3083   HC   192   LEU  HD11 3083     0.100000      1.00800 ; qtot 6.883
  3084   HC   192   LEU  HD12 3084     0.100000      1.00800 ; qtot 6.983
  3085   HC   192   LEU  HD13 3085     0.100000      1.00800 ; qtot 7.083
  3086   CT   192   LEU   CD2 3086    -0.412100     12.01000 ; qtot 6.671
  3087   HC   192   LEU  HD21 3087     0.100000      1.00800 ; qtot 6.771
  3088   HC   192   LEU  HD22 3088     0.100000      1.00800 ; qtot 6.871
  3089   HC   192   LEU  HD23 3089     0.100000      1.00800 ; qtot 6.971
  3090    C   192   LEU     C 3090     0.597301     12.01000 ; qtot 7.568
  3091    O   192   LEU     O 3091    -0.567901     16.00000 ; qtot 7.000
  3092    N   193   VAL     N 3092    -0.415700     14.01000 ; qtot 6.584
  3093    H   193   VAL     H 3093     0.271900      1.00800 ; qtot 6.856
  3094   CX   193   VAL    CA 3094    -0.087500     12.01000 ; qtot 6.769
  3095   H1   193   VAL    HA 3095     0.096900      1.00800 ; qtot 6.866
  3096  A3C   193   VAL    CB 3096     0.298500     12.01000 ; qtot 7.164
  3097   HC   193   VAL    HB 3097    -0.029700      1.00800 ; qtot 7.134
  3098   CT   193   VAL   CG1 3098    -0.319200     12.01000 ; qtot 6.815
  3099   HC   193   VAL  HG11 3099     0.079100      1.00800 ; qtot 6.894
  3100   HC   193   VAL  HG12 3100     0.079100      1.00800 ; qtot 6.973
  3101   HC   193   VAL  HG13 3101     0.079100      1.00800 ; qtot 7.053
  3102   CT   193   VAL   CG2 3102    -0.319200     12.01000 ; qtot 6.733
  3103   HC   193   VAL  HG21 3103     0.079100      1.00800 ; qtot 6.812
  3104   HC   193   VAL  HG22 3104     0.079100      1.00800 ; qtot 6.892
  3105   HC   193   VAL  HG23 3105     0.079100      1.00800 ; qtot 6.971
  3106    C   193   VAL     C 3106     0.597301     12.01000 ; qtot 7.568
  3107    O   193   VAL     O 3107    -0.567901     16.00000 ; qtot 7.000
  3108    N   194   LEU     N 3108    -0.415700     14.01000 ; qtot 6.584
  3109    H   194   LEU     H 3109     0.271900      1.00800 ; qtot 6.856
  3110   CX   194   LEU    CA 3110    -0.051800     12.01000 ; qtot 6.804
  3111   H1   194   LEU    HA 3111     0.092200      1.00800 ; qtot 6.897
  3112  A2C   194   LEU    CB 3112    -0.110200     12.01000 ; qtot 6.786
  3113   HC   194   LEU   HB2 3113     0.045700      1.00800 ; qtot 6.832
  3114   HC   194   LEU   HB3 3114     0.045700      1.00800 ; qtot 6.878
  3115  A3C   194   LEU    CG 3115     0.353100     12.01000 ; qtot 7.231
  3116   HC   194   LEU    HG 3116    -0.036100      1.00800 ; qtot 7.195
  3117   CT   194   LEU   CD1 3117    -0.412100     12.01000 ; qtot 6.783
  3118   HC   194   LEU  HD11 3118     0.100000      1.00800 ; qtot 6.883
  3119   HC   194   LEU  HD12 3119     0.100000      1.00800 ; qtot 6.983
  3120   HC   194   LEU  HD13 3120     0.100000      1.00800 ; qtot 7.083
  3121   CT   194   LEU   CD2 3121    -0.412100     12.01000 ; qtot 6.671
  3122   HC   194   LEU  HD21 3122     0.100000      1.00800 ; qtot 6.771
  3123   HC   194   LEU  HD22 3123     0.100000      1.00800 ; qtot 6.871
  3124   HC   194   LEU  HD23 3124     0.100000      1.00800 ; qtot 6.971
  3125    C   194   LEU     C 3125     0.597301     12.01000 ; qtot 7.568
  3126    O   194   LEU     O 3126    -0.567901     16.00000 ; qtot 7.000
  3127    N   195   GLN     N 3127    -0.415700     14.01000 ; qtot 6.584
  3128    H   195   GLN     H 3128     0.271900      1.00800 ; qtot 6.856
  3129   CX   195   GLN    CA 3129    -0.003100     12.01000 ; qtot 6.853
  3130   H1   195   GLN    HA 3130     0.085000      1.00800 ; qtot 6.938
  3131  A2C   195   GLN    CB 3131    -0.003600     12.01000 ; qtot 6.935
  3132   HC   195   GLN   HB2 3132     0.017100      1.00800 ; qtot 6.952
  3133   HC   195   GLN   HB3 3133     0.017100      1.00800 ; qtot 6.969
  3134  A2C   195   GLN    CG 3134    -0.064500     12.01000 ; qtot 6.904
  3135   HC   195   GLN   HG2 3135     0.035200      1.00800 ; qtot 6.939
  3136   HC   195   GLN   HG3 3136     0.035200      1.00800 ; qtot 6.975
  3137    C   195   GLN    CD 3137     0.695101     12.01000 ; qtot 7.670
  3138    O   195   GLN   OE1 3138    -0.608601     16.00000 ; qtot 7.061
  3139    N   195   GLN   NE2 3139    -0.940701     14.01000 ; qtot 6.120
  3140    H   195   GLN  HE21 3140     0.425100      1.00800 ; qtot 6.546
  3141    H   195   GLN  HE22 3141     0.425100      1.00800 ; qtot 6.971
  3142    C   195   GLN     C 3142     0.597301     12.01000 ; qtot 7.568
  3143    O   195   GLN     O 3143    -0.567901     16.00000 ; qtot 7.000
  3144    N   196   VAL     N 3144    -0.415700     14.01000 ; qtot 6.584
  3145    H   196   VAL     H 3145     0.271900      1.00800 ; qtot 6.856
  3146   CX   196   VAL    CA 3146    -0.087500     12.01000 ; qtot 6.769
  3147   H1   196   VAL    HA 3147     0.096900      1.00800 ; qtot 6.866
  3148  A3C   196   VAL    CB 3148     0.298500     12.01000 ; qtot 7.164
  3149   HC   196   VAL    HB 3149    -0.029700      1.00800 ; qtot 7.134
  3150   CT   196   VAL   CG1 3150    -0.319200     12.01000 ; qtot 6.815
  3151   HC   196   VAL  HG11 3151     0.079100      1.00800 ; qtot 6.894
  3152   HC   196   VAL  HG12 3152     0.079100      1.00800 ; qtot 6.973
  3153   HC   196   VAL  HG13 3153     0.079100      1.00800 ; qtot 7.053
  3154   CT   196   VAL   CG2 3154    -0.319200     12.01000 ; qtot 6.733
  3155   HC   196   VAL  HG21 3155     0.079100      1.00800 ; qtot 6.812
  3156   HC   196   VAL  HG22 3156     0.079100      1.00800 ; qtot 6.892
  3157   HC   196   VAL  HG23 3157     0.079100      1.00800 ; qtot 6.971
  3158    C   196   VAL     C 3158     0.597301     12.01000 ; qtot 7.568
  3159    O   196   VAL     O 3159    -0.567901     16.00000 ; qtot 7.000
  3160    N   197   ARG     N 3160    -0.347900     14.01000 ; qtot 6.652
  3161    H   197   ARG     H 3161     0.274700      1.00800 ; qtot 6.927
  3162   CX   197   ARG    CA 3162    -0.263700     12.01000 ; qtot 6.663
  3163   H1   197   ARG    HA 3163     0.156000      1.00800 ; qtot 6.819
  3164   C8   197   ARG    CB 3164    -0.000700     12.01000 ; qtot 6.818
  3165   HC   197   ARG   HB2 3165     0.032700      1.00800 ; qtot 6.851
  3166   HC   197   ARG   HB3 3166     0.032700      1.00800 ; qtot 6.884
  3167   C8   197   ARG    CG 3167     0.039000     12.01000 ; qtot 6.923
  3168   HC   197   ARG   HG2 3168     0.028500      1.00800 ; qtot 6.951
  3169   HC   197   ARG   HG3 3169     0.028500      1.00800 ; qtot 6.980
  3170   C8   197   ARG    CD 3170     0.048600     12.01000 ; qtot 7.028
  3171   H1   197   ARG   HD2 3171     0.068700      1.00800 ; qtot 7.097
  3172   H1   197   ARG   HD3 3172     0.068700      1.00800 ; qtot 7.166
  3173   N2   197   ARG    NE 3173    -0.529501     14.01000 ; qtot 6.636
  3174    H   197   ARG    HE 3174     0.345600      1.00800 ; qtot 6.982
  3175   CA   197   ARG    CZ 3175     0.807601     12.01000 ; qtot 7.790
  3176   N2   197   ARG   NH1 3176    -0.862701     14.01000 ; qtot 6.927
  3177    H   197   ARG  HH11 3177     0.447800      1.00800 ; qtot 7.375
  3178    H   197   ARG  HH12 3178     0.447800      1.00800 ; qtot 7.822
  3179   N2   197   ARG   NH2 3179    -0.862701     14.01000 ; qtot 6.960
  3180    H   197   ARG  HH21 3180     0.447800      1.00800 ; qtot 7.408
  3181    H   197   ARG  HH22 3181     0.447800      1.00800 ; qtot 7.855
  3182    C   197   ARG     C 3182     0.734101     12.01000 ; qtot 8.589
  3183    O   197   ARG     O 3183    -0.589401     16.00000 ; qtot 8.000
  3184    N   198   GLN     N 3184    -0.415700     14.01000 ; qtot 7.584
  3185    H   198   GLN     H 3185     0.271900      1.00800 ; qtot 7.856
  3186   CX   198   GLN    CA 3186    -0.003100     12.01000 ; qtot 7.853
  3187   H1   198   GLN    HA 3187     0.085000      1.00800 ; qtot 7.938
  3188  A2C   198   GLN    CB 3188    -0.003600     12.01000 ; qtot 7.935
  3189   HC   198   GLN   HB2 3189     0.017100      1.00800 ; qtot 7.952
  3190   HC   198   GLN   HB3 3190     0.017100      1.00800 ; qtot 7.969
  3191  A2C   198   GLN    CG 3191    -0.064500     12.01000 ; qtot 7.904
  3192   HC   198   GLN   HG2 3192     0.035200      1.00800 ; qtot 7.939
  3193   HC   198   GLN   HG3 3193     0.035200      1.00800 ; qtot 7.975
  3194    C   198   GLN    CD 3194     0.695101     12.01000 ; qtot 8.670
  3195    O   198   GLN   OE1 3195    -0.608601     16.00000 ; qtot 8.061
  3196    N   198   GLN   NE2 3196    -0.940701     14.01000 ; qtot 7.120
  3197    H   198   GLN  HE21 3197     0.425100      1.00800 ; qtot 7.546
  3198    H   198   GLN  HE22 3198     0.425100      1.00800 ; qtot 7.971
  3199    C   198   GLN     C 3199     0.597301     12.01000 ; qtot 8.568
  3200    O   198   GLN     O 3200    -0.567901     16.00000 ; qtot 8.000
  3201    N   199   ARG     N 3201    -0.347900     14.01000 ; qtot 7.652
  3202    H   199   ARG     H 3202     0.274700      1.00800 ; qtot 7.927
  3203   CX   199   ARG    CA 3203    -0.263700     12.01000 ; qtot 7.663
  3204   H1   199   ARG    HA 3204     0.156000      1.00800 ; qtot 7.819
  3205   C8   199   ARG    CB 3205    -0.000700     12.01000 ; qtot 7.818
  3206   HC   199   ARG   HB2 3206     0.032700      1.00800 ; qtot 7.851
  3207   HC   199   ARG   HB3 3207     0.032700      1.00800 ; qtot 7.884
  3208   C8   199   ARG    CG 3208     0.039000     12.01000 ; qtot 7.923
  3209   HC   199   ARG   HG2 3209     0.028500      1.00800 ; qtot 7.951
  3210   HC   199   ARG   HG3 3210     0.028500      1.00800 ; qtot 7.980
  3211   C8   199   ARG    CD 3211     0.048600     12.01000 ; qtot 8.028
  3212   H1   199   ARG   HD2 3212     0.068700      1.00800 ; qtot 8.097
  3213   H1   199   ARG   HD3 3213     0.068700      1.00800 ; qtot 8.166
  3214   N2   199   ARG    NE 3214    -0.529501     14.01000 ; qtot 7.636
  3215    H   199   ARG    HE 3215     0.345600      1.00800 ; qtot 7.982
  3216   CA   199   ARG    CZ 3216     0.807601     12.01000 ; qtot 8.790
  3217   N2   199   ARG   NH1 3217    -0.862701     14.01000 ; qtot 7.927
  3218    H   199   ARG  HH11 3218     0.447800      1.00800 ; qtot 8.375
  3219    H   199   ARG  HH12 3219     0.447800      1.00800 ; qtot 8.822
  3220   N2   199   ARG   NH2 3220    -0.862701     14.01000 ; qtot 7.960
  3221    H   199   ARG  HH21 3221     0.447800      1.00800 ; qtot 8.408
  3222    H   199   ARG  HH22 3222     0.447800      1.00800 ; qtot 8.855
  3223    C   199   ARG     C 3223     0.734101     12.01000 ; qtot 9.589
  3224    O   199   ARG     O 3224    -0.589401     16.00000 ; qtot 9.000
  3225    N   200   VAL     N 3225    -0.415700     14.01000 ; qtot 8.584
  3226    H   200   VAL     H 3226     0.271900      1.00800 ; qtot 8.856
  3227   CX   200   VAL    CA 3227    -0.087500     12.01000 ; qtot 8.769
  3228   H1   200   VAL    HA 3228     0.096900      1.00800 ; qtot 8.866
  3229  A3C   200   VAL    CB 3229     0.298500     12.01000 ; qtot 9.164
  3230   HC   200   VAL    HB 3230    -0.029700      1.00800 ; qtot 9.134
  3231   CT   200   VAL   CG1 3231    -0.319200     12.01000 ; qtot 8.815
  3232   HC   200   VAL  HG11 3232     0.079100      1.00800 ; qtot 8.894
  3233   HC   200   VAL  HG12 3233     0.079100      1.00800 ; qtot 8.973
  3234   HC   200   VAL  HG13 3234     0.079100      1.00800 ; qtot 9.053
  3235   CT   200   VAL   CG2 3235    -0.319200     12.01000 ; qtot 8.733
  3236   HC   200   VAL  HG21 3236     0.079100      1.00800 ; qtot 8.812
  3237   HC   200   VAL  HG22 3237     0.079100      1.00800 ; qtot 8.892
  3238   HC   200   VAL  HG23 3238     0.079100      1.00800 ; qtot 8.971
  3239    C   200   VAL     C 3239     0.597301     12.01000 ; qtot 9.568
  3240    O   200   VAL     O 3240    -0.567901     16.00000 ; qtot 9.000
  3241    N   201   LYS     N 3241    -0.347900     14.01000 ; qtot 8.652
  3242    H   201   LYS     H 3242     0.274700      1.00800 ; qtot 8.927
  3243   CX   201   LYS    CA 3243    -0.240000     12.01000 ; qtot 8.687
  3244   H1   201   LYS    HA 3244     0.142600      1.00800 ; qtot 8.829
  3245   C8   201   LYS    CB 3245    -0.009400     12.01000 ; qtot 8.820
  3246   HC   201   LYS   HB2 3246     0.036200      1.00800 ; qtot 8.856
  3247   HC   201   LYS   HB3 3247     0.036200      1.00800 ; qtot 8.892
  3248   C8   201   LYS    CG 3248     0.018700     12.01000 ; qtot 8.911
  3249   HC   201   LYS   HG2 3249     0.010300      1.00800 ; qtot 8.921
  3250   HC   201   LYS   HG3 3250     0.010300      1.00800 ; qtot 8.932
  3251   C8   201   LYS    CD 3251    -0.047900     12.01000 ; qtot 8.884
  3252   HC   201   LYS   HD2 3252     0.062100      1.00800 ; qtot 8.946
  3253   HC   201   LYS   HD3 3253     0.062100      1.00800 ; qtot 9.008
  3254   C8   201   LYS    CE 3254    -0.014300     12.01000 ; qtot 8.994
  3255   HP   201   LYS   HE2 3255     0.113500      1.00800 ; qtot 9.107
  3256   HP   201   LYS   HE3 3256     0.113500      1.00800 ; qtot 9.221
  3257   N3   201   LYS    NZ 3257    -0.385400     14.01000 ; qtot 8.835
  3258    H   201   LYS   HZ1 3258     0.340000      1.00800 ; qtot 9.175
  3259    H   201   LYS   HZ2 3259     0.340000      1.00800 ; qtot 9.515
  3260    H   201   LYS   HZ3 3260     0.340000      1.00800 ; qtot 9.855
  3261    C   201   LYS     C 3261     0.734101     12.01000 ; qtot 10.589
  3262    O   201   LYS     O 3262    -0.589401     16.00000 ; qtot 10.000
  3263    N   202   PRO     N 3263    -0.254800     14.01000 ; qtot 9.745
  3264   CT   202   PRO    CD 3264     0.019200     12.01000 ; qtot 9.764
  3265   H1   202   PRO   HD2 3265     0.039100      1.00800 ; qtot 9.804
  3266   H1   202   PRO   HD3 3266     0.039100      1.00800 ; qtot 9.843
  3267   CT   202   PRO    CG 3267     0.018900     12.01000 ; qtot 9.862
  3268   HC   202   PRO   HG2 3268     0.021300      1.00800 ; qtot 9.883
  3269   HC   202   PRO   HG3 3269     0.021300      1.00800 ; qtot 9.904
  3270   CT   202   PRO    CB 3270    -0.007000     12.01000 ; qtot 9.897
  3271   HC   202   PRO   HB2 3271     0.025300      1.00800 ; qtot 9.922
  3272   HC   202   PRO   HB3 3272     0.025300      1.00800 ; qtot 9.948
  3273   CX   202   PRO    CA 3273    -0.026600     12.01000 ; qtot 9.921
  3274   H1   202   PRO    HA 3274     0.064100      1.00800 ; qtot 9.985
  3275    C   202   PRO     C 3275     0.589601     12.01000 ; qtot 10.575
  3276    O   202   PRO     O 3276    -0.574801     16.00000 ; qtot 10.000
  3277    N   203   ASP     N 3277    -0.516301     14.01000 ; qtot 9.484
  3278    H   203   ASP     H 3278     0.293600      1.00800 ; qtot 9.777
  3279   CX   203   ASP    CA 3279     0.038100     12.01000 ; qtot 9.815
  3280   H1   203   ASP    HA 3280     0.088000      1.00800 ; qtot 9.903
  3281  A2C   203   ASP    CB 3281    -0.030300     12.01000 ; qtot 9.873
  3282   HC   203   ASP   HB2 3282    -0.012200      1.00800 ; qtot 9.861
  3283   HC   203   ASP   HB3 3283    -0.012200      1.00800 ; qtot 9.849
  3284   CO   203   ASP    CG 3284     0.799401     12.01000 ; qtot 10.648
  3285   O2   203   ASP   OD1 3285    -0.801401     16.00000 ; qtot 9.847
  3286   O2   203   ASP   OD2 3286    -0.801401     16.00000 ; qtot 9.045
  3287    C   203   ASP     C 3287     0.536601     12.01000 ; qtot 9.582
  3288    O   203   ASP     O 3288    -0.581901     16.00000 ; qtot 9.000
  3289    N   204   ARG     N 3289    -0.347900     14.01000 ; qtot 8.652
  3290    H   204   ARG     H 3290     0.274700      1.00800 ; qtot 8.927
  3291   CX   204   ARG    CA 3291    -0.263700     12.01000 ; qtot 8.663
  3292   H1   204   ARG    HA 3292     0.156000      1.00800 ; qtot 8.819
  3293   C8   204   ARG    CB 3293    -0.000700     12.01000 ; qtot 8.818
  3294   HC   204   ARG   HB2 3294     0.032700      1.00800 ; qtot 8.851
  3295   HC   204   ARG   HB3 3295     0.032700      1.00800 ; qtot 8.884
  3296   C8   204   ARG    CG 3296     0.039000     12.01000 ; qtot 8.923
  3297   HC   204   ARG   HG2 3297     0.028500      1.00800 ; qtot 8.951
  3298   HC   204   ARG   HG3 3298     0.028500      1.00800 ; qtot 8.980
  3299   C8   204   ARG    CD 3299     0.048600     12.01000 ; qtot 9.028
  3300   H1   204   ARG   HD2 3300     0.068700      1.00800 ; qtot 9.097
  3301   H1   204   ARG   HD3 3301     0.068700      1.00800 ; qtot 9.166
  3302   N2   204   ARG    NE 3302    -0.529501     14.01000 ; qtot 8.636
  3303    H   204   ARG    HE 3303     0.345600      1.00800 ; qtot 8.982
  3304   CA   204   ARG    CZ 3304     0.807601     12.01000 ; qtot 9.790
  3305   N2   204   ARG   NH1 3305    -0.862701     14.01000 ; qtot 8.927
  3306    H   204   ARG  HH11 3306     0.447800      1.00800 ; qtot 9.375
  3307    H   204   ARG  HH12 3307     0.447800      1.00800 ; qtot 9.822
  3308   N2   204   ARG   NH2 3308    -0.862701     14.01000 ; qtot 8.960
  3309    H   204   ARG  HH21 3309     0.447800      1.00800 ; qtot 9.408
  3310    H   204   ARG  HH22 3310     0.447800      1.00800 ; qtot 9.855
  3311    C   204   ARG     C 3311     0.734101     12.01000 ; qtot 10.589
  3312    O   204   ARG     O 3312    -0.589401     16.00000 ; qtot 10.000
  3313    N   205   LYS     N 3313    -0.347900     14.01000 ; qtot 9.652
  3314    H   205   LYS     H 3314     0.274700      1.00800 ; qtot 9.927
  3315   CX   205   LYS    CA 3315    -0.240000     12.01000 ; qtot 9.687
  3316   H1   205   LYS    HA 3316     0.142600      1.00800 ; qtot 9.829
  3317   C8   205   LYS    CB 3317    -0.009400     12.01000 ; qtot 9.820
  3318   HC   205   LYS   HB2 3318     0.036200      1.00800 ; qtot 9.856
  3319   HC   205   LYS   HB3 3319     0.036200      1.00800 ; qtot 9.892
  3320   C8   205   LYS    CG 3320     0.018700     12.01000 ; qtot 9.911
  3321   HC   205   LYS   HG2 3321     0.010300      1.00800 ; qtot 9.921
  3322   HC   205   LYS   HG3 3322     0.010300      1.00800 ; qtot 9.932
  3323   C8   205   LYS    CD 3323    -0.047900     12.01000 ; qtot 9.884
  3324   HC   205   LYS   HD2 3324     0.062100      1.00800 ; qtot 9.946
  3325   HC   205   LYS   HD3 3325     0.062100      1.00800 ; qtot 10.008
  3326   C8   205   LYS    CE 3326    -0.014300     12.01000 ; qtot 9.994
  3327   HP   205   LYS   HE2 3327     0.113500      1.00800 ; qtot 10.107
  3328   HP   205   LYS   HE3 3328     0.113500      1.00800 ; qtot 10.221
  3329   N3   205   LYS    NZ 3329    -0.385400     14.01000 ; qtot 9.835
  3330    H   205   LYS   HZ1 3330     0.340000      1.00800 ; qtot 10.175
  3331    H   205   LYS   HZ2 3331     0.340000      1.00800 ; qtot 10.515
  3332    H   205   LYS   HZ3 3332     0.340000      1.00800 ; qtot 10.855
  3333    C   205   LYS     C 3333     0.734101     12.01000 ; qtot 11.589
  3334    O   205   LYS     O 3334    -0.589401     16.00000 ; qtot 11.000
  3335    N   206   PRO     N 3335    -0.254800     14.01000 ; qtot 10.745
  3336   CT   206   PRO    CD 3336     0.019200     12.01000 ; qtot 10.764
  3337   H1   206   PRO   HD2 3337     0.039100      1.00800 ; qtot 10.804
  3338   H1   206   PRO   HD3 3338     0.039100      1.00800 ; qtot 10.843
  3339   CT   206   PRO    CG 3339     0.018900     12.01000 ; qtot 10.862
  3340   HC   206   PRO   HG2 3340     0.021300      1.00800 ; qtot 10.883
  3341   HC   206   PRO   HG3 3341     0.021300      1.00800 ; qtot 10.904
  3342   CT   206   PRO    CB 3342    -0.007000     12.01000 ; qtot 10.897
  3343   HC   206   PRO   HB2 3343     0.025300      1.00800 ; qtot 10.922
  3344   HC   206   PRO   HB3 3344     0.025300      1.00800 ; qtot 10.948
  3345   CX   206   PRO    CA 3345    -0.026600     12.01000 ; qtot 10.921
  3346   H1   206   PRO    HA 3346     0.064100      1.00800 ; qtot 10.985
  3347    C   206   PRO     C 3347     0.589601     12.01000 ; qtot 11.575
  3348    O   206   PRO     O 3348    -0.574801     16.00000 ; qtot 11.000
  3349    N   207   LYS     N 3349    -0.347900     14.01000 ; qtot 10.652
  3350    H   207   LYS     H 3350     0.274700      1.00800 ; qtot 10.927
  3351   CX   207   LYS    CA 3351    -0.240000     12.01000 ; qtot 10.687
  3352   H1   207   LYS    HA 3352     0.142600      1.00800 ; qtot 10.829
  3353   C8   207   LYS    CB 3353    -0.009400     12.01000 ; qtot 10.820
  3354   HC   207   LYS   HB2 3354     0.036200      1.00800 ; qtot 10.856
  3355   HC   207   LYS   HB3 3355     0.036200      1.00800 ; qtot 10.892
  3356   C8   207   LYS    CG 3356     0.018700     12.01000 ; qtot 10.911
  3357   HC   207   LYS   HG2 3357     0.010300      1.00800 ; qtot 10.921
  3358   HC   207   LYS   HG3 3358     0.010300      1.00800 ; qtot 10.932
  3359   C8   207   LYS    CD 3359    -0.047900     12.01000 ; qtot 10.884
  3360   HC   207   LYS   HD2 3360     0.062100      1.00800 ; qtot 10.946
  3361   HC   207   LYS   HD3 3361     0.062100      1.00800 ; qtot 11.008
  3362   C8   207   LYS    CE 3362    -0.014300     12.01000 ; qtot 10.994
  3363   HP   207   LYS   HE2 3363     0.113500      1.00800 ; qtot 11.107
  3364   HP   207   LYS   HE3 3364     0.113500      1.00800 ; qtot 11.221
  3365   N3   207   LYS    NZ 3365    -0.385400     14.01000 ; qtot 10.835
  3366    H   207   LYS   HZ1 3366     0.340000      1.00800 ; qtot 11.175
  3367    H   207   LYS   HZ2 3367     0.340000      1.00800 ; qtot 11.515
  3368    H   207   LYS   HZ3 3368     0.340000      1.00800 ; qtot 11.855
  3369    C   207   LYS     C 3369     0.734101     12.01000 ; qtot 12.589
  3370    O   207   LYS     O 3370    -0.589401     16.00000 ; qtot 12.000
  3371    N   208   LEU     N 3371    -0.415700     14.01000 ; qtot 11.584
  3372    H   208   LEU     H 3372     0.271900      1.00800 ; qtot 11.856
  3373   CX   208   LEU    CA 3373    -0.051800     12.01000 ; qtot 11.804
  3374   H1   208   LEU    HA 3374     0.092200      1.00800 ; qtot 11.897
  3375  A2C   208   LEU    CB 3375    -0.110200     12.01000 ; qtot 11.786
  3376   HC   208   LEU   HB2 3376     0.045700      1.00800 ; qtot 11.832
  3377   HC   208   LEU   HB3 3377     0.045700      1.00800 ; qtot 11.878
  3378  A3C   208   LEU    CG 3378     0.353100     12.01000 ; qtot 12.231
  3379   HC   208   LEU    HG 3379    -0.036100      1.00800 ; qtot 12.195
  3380   CT   208   LEU   CD1 3380    -0.412100     12.01000 ; qtot 11.783
  3381   HC   208   LEU  HD11 3381     0.100000      1.00800 ; qtot 11.883
  3382   HC   208   LEU  HD12 3382     0.100000      1.00800 ; qtot 11.983
  3383   HC   208   LEU  HD13 3383     0.100000      1.00800 ; qtot 12.083
  3384   CT   208   LEU   CD2 3384    -0.412100     12.01000 ; qtot 11.671
  3385   HC   208   LEU  HD21 3385     0.100000      1.00800 ; qtot 11.771
  3386   HC   208   LEU  HD22 3386     0.100000      1.00800 ; qtot 11.871
  3387   HC   208   LEU  HD23 3387     0.100000      1.00800 ; qtot 11.971
  3388    C   208   LEU     C 3388     0.597301     12.01000 ; qtot 12.568
  3389    O   208   LEU     O 3389    -0.567901     16.00000 ; qtot 12.000
  3390    N   209   LYS     N 3390    -0.347900     14.01000 ; qtot 11.652
  3391    H   209   LYS     H 3391     0.274700      1.00800 ; qtot 11.927
  3392   CX   209   LYS    CA 3392    -0.240000     12.01000 ; qtot 11.687
  3393   H1   209   LYS    HA 3393     0.142600      1.00800 ; qtot 11.829
  3394   C8   209   LYS    CB 3394    -0.009400     12.01000 ; qtot 11.820
  3395   HC   209   LYS   HB2 3395     0.036200      1.00800 ; qtot 11.856
  3396   HC   209   LYS   HB3 3396     0.036200      1.00800 ; qtot 11.892
  3397   C8   209   LYS    CG 3397     0.018700     12.01000 ; qtot 11.911
  3398   HC   209   LYS   HG2 3398     0.010300      1.00800 ; qtot 11.921
  3399   HC   209   LYS   HG3 3399     0.010300      1.00800 ; qtot 11.932
  3400   C8   209   LYS    CD 3400    -0.047900     12.01000 ; qtot 11.884
  3401   HC   209   LYS   HD2 3401     0.062100      1.00800 ; qtot 11.946
  3402   HC   209   LYS   HD3 3402     0.062100      1.00800 ; qtot 12.008
  3403   C8   209   LYS    CE 3403    -0.014300     12.01000 ; qtot 11.994
  3404   HP   209   LYS   HE2 3404     0.113500      1.00800 ; qtot 12.107
  3405   HP   209   LYS   HE3 3405     0.113500      1.00800 ; qtot 12.221
  3406   N3   209   LYS    NZ 3406    -0.385400     14.01000 ; qtot 11.835
  3407    H   209   LYS   HZ1 3407     0.340000      1.00800 ; qtot 12.175
  3408    H   209   LYS   HZ2 3408     0.340000      1.00800 ; qtot 12.515
  3409    H   209   LYS   HZ3 3409     0.340000      1.00800 ; qtot 12.855
  3410    C   209   LYS     C 3410     0.734101     12.01000 ; qtot 13.589
  3411    O   209   LYS     O 3411    -0.589401     16.00000 ; qtot 13.000
  3412    N   210   PRO     N 3412    -0.254800     14.01000 ; qtot 12.745
  3413   CT   210   PRO    CD 3413     0.019200     12.01000 ; qtot 12.764
  3414   H1   210   PRO   HD2 3414     0.039100      1.00800 ; qtot 12.804
  3415   H1   210   PRO   HD3 3415     0.039100      1.00800 ; qtot 12.843
  3416   CT   210   PRO    CG 3416     0.018900     12.01000 ; qtot 12.862
  3417   HC   210   PRO   HG2 3417     0.021300      1.00800 ; qtot 12.883
  3418   HC   210   PRO   HG3 3418     0.021300      1.00800 ; qtot 12.904
  3419   CT   210   PRO    CB 3419    -0.007000     12.01000 ; qtot 12.897
  3420   HC   210   PRO   HB2 3420     0.025300      1.00800 ; qtot 12.922
  3421   HC   210   PRO   HB3 3421     0.025300      1.00800 ; qtot 12.948
  3422   CX   210   PRO    CA 3422    -0.026600     12.01000 ; qtot 12.921
  3423   H1   210   PRO    HA 3423     0.064100      1.00800 ; qtot 12.985
  3424    C   210   PRO     C 3424     0.589601     12.01000 ; qtot 13.575
  3425    O   210   PRO     O 3425    -0.574801     16.00000 ; qtot 13.000
  3426    N   211   GLN     N 3426    -0.415700     14.01000 ; qtot 12.584
  3427    H   211   GLN     H 3427     0.271900      1.00800 ; qtot 12.856
  3428   CX   211   GLN    CA 3428    -0.003100     12.01000 ; qtot 12.853
  3429   H1   211   GLN    HA 3429     0.085000      1.00800 ; qtot 12.938
  3430  A2C   211   GLN    CB 3430    -0.003600     12.01000 ; qtot 12.935
  3431   HC   211   GLN   HB2 3431     0.017100      1.00800 ; qtot 12.952
  3432   HC   211   GLN   HB3 3432     0.017100      1.00800 ; qtot 12.969
  3433  A2C   211   GLN    CG 3433    -0.064500     12.01000 ; qtot 12.904
  3434   HC   211   GLN   HG2 3434     0.035200      1.00800 ; qtot 12.939
  3435   HC   211   GLN   HG3 3435     0.035200      1.00800 ; qtot 12.975
  3436    C   211   GLN    CD 3436     0.695101     12.01000 ; qtot 13.670
  3437    O   211   GLN   OE1 3437    -0.608601     16.00000 ; qtot 13.061
  3438    N   211   GLN   NE2 3438    -0.940701     14.01000 ; qtot 12.120
  3439    H   211   GLN  HE21 3439     0.425100      1.00800 ; qtot 12.546
  3440    H   211   GLN  HE22 3440     0.425100      1.00800 ; qtot 12.971
  3441    C   211   GLN     C 3441     0.597301     12.01000 ; qtot 13.568
  3442    O   211   GLN     O 3442    -0.567901     16.00000 ; qtot 13.000
  3443    N   212   ASP     N 3443    -0.516301     14.01000 ; qtot 12.484
  3444    H   212   ASP     H 3444     0.293600      1.00800 ; qtot 12.777
  3445   CX   212   ASP    CA 3445     0.038100     12.01000 ; qtot 12.815
  3446   H1   212   ASP    HA 3446     0.088000      1.00800 ; qtot 12.903
  3447  A2C   212   ASP    CB 3447    -0.030300     12.01000 ; qtot 12.873
  3448   HC   212   ASP   HB2 3448    -0.012200      1.00800 ; qtot 12.861
  3449   HC   212   ASP   HB3 3449    -0.012200      1.00800 ; qtot 12.849
  3450   CO   212   ASP    CG 3450     0.799401     12.01000 ; qtot 13.648
  3451   O2   212   ASP   OD1 3451    -0.801401     16.00000 ; qtot 12.847
  3452   O2   212   ASP   OD2 3452    -0.801401     16.00000 ; qtot 12.045
  3453    C   212   ASP     C 3453     0.536601     12.01000 ; qtot 12.582
  3454    O   212   ASP     O 3454    -0.581901     16.00000 ; qtot 12.000
  3455    N   213   PHE     N 3455    -0.415700     14.01000 ; qtot 11.584
  3456    H   213   PHE     H 3456     0.271900      1.00800 ; qtot 11.856
  3457   CX   213   PHE    CA 3457    -0.002400     12.01000 ; qtot 11.854
  3458   H1   213   PHE    HA 3458     0.097800      1.00800 ; qtot 11.952
  3459   CT   213   PHE    CB 3459    -0.034300     12.01000 ; qtot 11.917
  3460   HC   213   PHE   HB2 3460     0.029500      1.00800 ; qtot 11.947
  3461   HC   213   PHE   HB3 3461     0.029500      1.00800 ; qtot 11.976
  3462   CA   213   PHE    CG 3462     0.011800     12.01000 ; qtot 11.988
  3463   CA   213   PHE   CD1 3463    -0.125600     12.01000 ; qtot 11.863
  3464   HA   213   PHE   HD1 3464     0.133000      1.00800 ; qtot 11.996
  3465   CA   213   PHE   CE1 3465    -0.170400     12.01000 ; qtot 11.825
  3466   HA   213   PHE   HE1 3466     0.143000      1.00800 ; qtot 11.968
  3467   CA   213   PHE    CZ 3467    -0.107200     12.01000 ; qtot 11.861
  3468   HA   213   PHE    HZ 3468     0.129700      1.00800 ; qtot 11.991
  3469   CA   213   PHE   CE2 3469    -0.170400     12.01000 ; qtot 11.820
  3470   HA   213   PHE   HE2 3470     0.143000      1.00800 ; qtot 11.963
  3471   CA   213   PHE   CD2 3471    -0.125600     12.01000 ; qtot 11.838
  3472   HA   213   PHE   HD2 3472     0.133000      1.00800 ; qtot 11.971
  3473    C   213   PHE     C 3473     0.597301     12.01000 ; qtot 12.568
  3474    O   213   PHE     O 3474    -0.567901     16.00000 ; qtot 12.000
  3475    N   214   ARG     N 3475    -0.347900     14.01000 ; qtot 11.652
  3476    H   214   ARG     H 3476     0.274700      1.00800 ; qtot 11.927
  3477   CX   214   ARG    CA 3477    -0.263700     12.01000 ; qtot 11.663
  3478   H1   214   ARG    HA 3478     0.156000      1.00800 ; qtot 11.819
  3479   C8   214   ARG    CB 3479    -0.000700     12.01000 ; qtot 11.818
  3480   HC   214   ARG   HB2 3480     0.032700      1.00800 ; qtot 11.851
  3481   HC   214   ARG   HB3 3481     0.032700      1.00800 ; qtot 11.884
  3482   C8   214   ARG    CG 3482     0.039000     12.01000 ; qtot 11.923
  3483   HC   214   ARG   HG2 3483     0.028500      1.00800 ; qtot 11.951
  3484   HC   214   ARG   HG3 3484     0.028500      1.00800 ; qtot 11.980
  3485   C8   214   ARG    CD 3485     0.048600     12.01000 ; qtot 12.028
  3486   H1   214   ARG   HD2 3486     0.068700      1.00800 ; qtot 12.097
  3487   H1   214   ARG   HD3 3487     0.068700      1.00800 ; qtot 12.166
  3488   N2   214   ARG    NE 3488    -0.529501     14.01000 ; qtot 11.636
  3489    H   214   ARG    HE 3489     0.345600      1.00800 ; qtot 11.982
  3490   CA   214   ARG    CZ 3490     0.807601     12.01000 ; qtot 12.790
  3491   N2   214   ARG   NH1 3491    -0.862701     14.01000 ; qtot 11.927
  3492    H   214   ARG  HH11 3492     0.447800      1.00800 ; qtot 12.375
  3493    H   214   ARG  HH12 3493     0.447800      1.00800 ; qtot 12.822
  3494   N2   214   ARG   NH2 3494    -0.862701     14.01000 ; qtot 11.960
  3495    H   214   ARG  HH21 3495     0.447800      1.00800 ; qtot 12.408
  3496    H   214   ARG  HH22 3496     0.447800      1.00800 ; qtot 12.855
  3497    C   214   ARG     C 3497     0.734101     12.01000 ; qtot 13.589
  3498    O   214   ARG     O 3498    -0.589401     16.00000 ; qtot 13.000
  3499    N   215   ASN     N 3499    -0.415700     14.01000 ; qtot 12.584
  3500    H   215   ASN     H 3500     0.271900      1.00800 ; qtot 12.856
  3501   CX   215   ASN    CA 3501     0.014300     12.01000 ; qtot 12.871
  3502   H1   215   ASN    HA 3502     0.104800      1.00800 ; qtot 12.975
  3503  A2C   215   ASN    CB 3503    -0.204100     12.01000 ; qtot 12.771
  3504   HC   215   ASN   HB2 3504     0.079700      1.00800 ; qtot 12.851
  3505   HC   215   ASN   HB3 3505     0.079700      1.00800 ; qtot 12.931
  3506    C   215   ASN    CG 3506     0.713001     12.01000 ; qtot 13.644
  3507    O   215   ASN   OD1 3507    -0.593101     16.00000 ; qtot 13.051
  3508    N   215   ASN   ND2 3508    -0.919101     14.01000 ; qtot 12.131
  3509    H   215   ASN  HD21 3509     0.419600      1.00800 ; qtot 12.551
  3510    H   215   ASN  HD22 3510     0.419600      1.00800 ; qtot 12.971
  3511    C   215   ASN     C 3511     0.597301     12.01000 ; qtot 13.568
  3512    O   215   ASN     O 3512    -0.567901     16.00000 ; qtot 13.000
  3513    N   216   PHE     N 3513    -0.415700     14.01000 ; qtot 12.584
  3514    H   216   PHE     H 3514     0.271900      1.00800 ; qtot 12.856
  3515   CX   216   PHE    CA 3515    -0.002400     12.01000 ; qtot 12.854
  3516   H1   216   PHE    HA 3516     0.097800      1.00800 ; qtot 12.952
  3517   CT   216   PHE    CB 3517    -0.034300     12.01000 ; qtot 12.917
  3518   HC   216   PHE   HB2 3518     0.029500      1.00800 ; qtot 12.947
  3519   HC   216   PHE   HB3 3519     0.029500      1.00800 ; qtot 12.976
  3520   CA   216   PHE    CG 3520     0.011800     12.01000 ; qtot 12.988
  3521   CA   216   PHE   CD1 3521    -0.125600     12.01000 ; qtot 12.863
  3522   HA   216   PHE   HD1 3522     0.133000      1.00800 ; qtot 12.996
  3523   CA   216   PHE   CE1 3523    -0.170400     12.01000 ; qtot 12.825
  3524   HA   216   PHE   HE1 3524     0.143000      1.00800 ; qtot 12.968
  3525   CA   216   PHE    CZ 3525    -0.107200     12.01000 ; qtot 12.861
  3526   HA   216   PHE    HZ 3526     0.129700      1.00800 ; qtot 12.991
  3527   CA   216   PHE   CE2 3527    -0.170400     12.01000 ; qtot 12.820
  3528   HA   216   PHE   HE2 3528     0.143000      1.00800 ; qtot 12.963
  3529   CA   216   PHE   CD2 3529    -0.125600     12.01000 ; qtot 12.838
  3530   HA   216   PHE   HD2 3530     0.133000      1.00800 ; qtot 12.971
  3531    C   216   PHE     C 3531     0.597301     12.01000 ; qtot 13.568
  3532    O   216   PHE     O 3532    -0.567901     16.00000 ; qtot 13.000
  3533    N   217   VAL     N 3533    -0.415700     14.01000 ; qtot 12.584
  3534    H   217   VAL     H 3534     0.271900      1.00800 ; qtot 12.856
  3535   CX   217   VAL    CA 3535    -0.087500     12.01000 ; qtot 12.769
  3536   H1   217   VAL    HA 3536     0.096900      1.00800 ; qtot 12.866
  3537  A3C   217   VAL    CB 3537     0.298500     12.01000 ; qtot 13.164
  3538   HC   217   VAL    HB 3538    -0.029700      1.00800 ; qtot 13.134
  3539   CT   217   VAL   CG1 3539    -0.319200     12.01000 ; qtot 12.815
  3540   HC   217   VAL  HG11 3540     0.079100      1.00800 ; qtot 12.894
  3541   HC   217   VAL  HG12 3541     0.079100      1.00800 ; qtot 12.973
  3542   HC   217   VAL  HG13 3542     0.079100      1.00800 ; qtot 13.053
  3543   CT   217   VAL   CG2 3543    -0.319200     12.01000 ; qtot 12.733
  3544   HC   217   VAL  HG21 3544     0.079100      1.00800 ; qtot 12.812
  3545   HC   217   VAL  HG22 3545     0.079100      1.00800 ; qtot 12.892
  3546   HC   217   VAL  HG23 3546     0.079100      1.00800 ; qtot 12.971
  3547    C   217   VAL     C 3547     0.597301     12.01000 ; qtot 13.568
  3548    O   217   VAL     O 3548    -0.567901     16.00000 ; qtot 13.000
  3549    N   218   THR     N 3549    -0.415700     14.01000 ; qtot 12.584
  3550    H   218   THR     H 3550     0.271900      1.00800 ; qtot 12.856
  3551   CX   218   THR    CA 3551    -0.038900     12.01000 ; qtot 12.817
  3552   H1   218   THR    HA 3552     0.100700      1.00800 ; qtot 12.918
  3553  A3C   218   THR    CB 3553     0.365400     12.01000 ; qtot 13.283
  3554   H1   218   THR    HB 3554     0.004300      1.00800 ; qtot 13.288
  3555   CT   218   THR   CG2 3555    -0.243800     12.01000 ; qtot 13.044
  3556   HC   218   THR  HG21 3556     0.064200      1.00800 ; qtot 13.108
  3557   HC   218   THR  HG22 3557     0.064200      1.00800 ; qtot 13.172
  3558   HC   218   THR  HG23 3558     0.064200      1.00800 ; qtot 13.237
  3559   OH   218   THR   OG1 3559    -0.676101     16.00000 ; qtot 12.560
  3560   HO   218   THR   HG1 3560     0.410200      1.00800 ; qtot 12.971
  3561    C   218   THR     C 3561     0.597301     12.01000 ; qtot 13.568
  3562    O   218   THR     O 3562    -0.567901     16.00000 ; qtot 13.000
  3563    N   219   MET     N 3563    -0.415700     14.01000 ; qtot 12.584
  3564    H   219   MET     H 3564     0.271900      1.00800 ; qtot 12.856
  3565   CX   219   MET    CA 3565    -0.023700     12.01000 ; qtot 12.833
  3566   H1   219   MET    HA 3566     0.088000      1.00800 ; qtot 12.921
  3567  A2C   219   MET    CB 3567     0.034200     12.01000 ; qtot 12.955
  3568   HC   219   MET   HB2 3568     0.024100      1.00800 ; qtot 12.979
  3569   HC   219   MET   HB3 3569     0.024100      1.00800 ; qtot 13.003
  3570  A2C   219   MET    CG 3570     0.001800     12.01000 ; qtot 13.005
  3571   H1   219   MET   HG2 3571     0.044000      1.00800 ; qtot 13.049
  3572   H1   219   MET   HG3 3572     0.044000      1.00800 ; qtot 13.093
  3573    S   219   MET    SD 3573    -0.273700     32.06000 ; qtot 12.819
  3574   CT   219   MET    CE 3574    -0.053600     12.01000 ; qtot 12.765
  3575   H1   219   MET   HE1 3575     0.068400      1.00800 ; qtot 12.834
  3576   H1   219   MET   HE2 3576     0.068400      1.00800 ; qtot 12.902
  3577   H1   219   MET   HE3 3577     0.068400      1.00800 ; qtot 12.971
  3578    C   219   MET     C 3578     0.597301     12.01000 ; qtot 13.568
  3579    O   219   MET     O 3579    -0.567901     16.00000 ; qtot 13.000
  3580    N   220   PHE     N 3580    -0.415700     14.01000 ; qtot 12.584
  3581    H   220   PHE     H 3581     0.271900      1.00800 ; qtot 12.856
  3582   CX   220   PHE    CA 3582    -0.002400     12.01000 ; qtot 12.854
  3583   H1   220   PHE    HA 3583     0.097800      1.00800 ; qtot 12.952
  3584   CT   220   PHE    CB 3584    -0.034300     12.01000 ; qtot 12.917
  3585   HC   220   PHE   HB2 3585     0.029500      1.00800 ; qtot 12.947
  3586   HC   220   PHE   HB3 3586     0.029500      1.00800 ; qtot 12.976
  3587   CA   220   PHE    CG 3587     0.011800     12.01000 ; qtot 12.988
  3588   CA   220   PHE   CD1 3588    -0.125600     12.01000 ; qtot 12.863
  3589   HA   220   PHE   HD1 3589     0.133000      1.00800 ; qtot 12.996
  3590   CA   220   PHE   CE1 3590    -0.170400     12.01000 ; qtot 12.825
  3591   HA   220   PHE   HE1 3591     0.143000      1.00800 ; qtot 12.968
  3592   CA   220   PHE    CZ 3592    -0.107200     12.01000 ; qtot 12.861
  3593   HA   220   PHE    HZ 3593     0.129700      1.00800 ; qtot 12.991
  3594   CA   220   PHE   CE2 3594    -0.170400     12.01000 ; qtot 12.820
  3595   HA   220   PHE   HE2 3595     0.143000      1.00800 ; qtot 12.963
  3596   CA   220   PHE   CD2 3596    -0.125600     12.01000 ; qtot 12.838
  3597   HA   220   PHE   HD2 3597     0.133000      1.00800 ; qtot 12.971
  3598    C   220   PHE     C 3598     0.597301     12.01000 ; qtot 13.568
  3599    O   220   PHE     O 3599    -0.567901     16.00000 ; qtot 13.000
  3600    N   221   VAL     N 3600    -0.415700     14.01000 ; qtot 12.584
  3601    H   221   VAL     H 3601     0.271900      1.00800 ; qtot 12.856
  3602   CX   221   VAL    CA 3602    -0.087500     12.01000 ; qtot 12.769
  3603   H1   221   VAL    HA 3603     0.096900      1.00800 ; qtot 12.866
  3604  A3C   221   VAL    CB 3604     0.298500     12.01000 ; qtot 13.164
  3605   HC   221   VAL    HB 3605    -0.029700      1.00800 ; qtot 13.134
  3606   CT   221   VAL   CG1 3606    -0.319200     12.01000 ; qtot 12.815
  3607   HC   221   VAL  HG11 3607     0.079100      1.00800 ; qtot 12.894
  3608   HC   221   VAL  HG12 3608     0.079100      1.00800 ; qtot 12.973
  3609   HC   221   VAL  HG13 3609     0.079100      1.00800 ; qtot 13.053
  3610   CT   221   VAL   CG2 3610    -0.319200     12.01000 ; qtot 12.733
  3611   HC   221   VAL  HG21 3611     0.079100      1.00800 ; qtot 12.812
  3612   HC   221   VAL  HG22 3612     0.079100      1.00800 ; qtot 12.892
  3613   HC   221   VAL  HG23 3613     0.079100      1.00800 ; qtot 12.971
  3614    C   221   VAL     C 3614     0.597301     12.01000 ; qtot 13.568
  3615    O   221   VAL     O 3615    -0.567901     16.00000 ; qtot 13.000
  3616    N   222   VAL     N 3616    -0.415700     14.01000 ; qtot 12.584
  3617    H   222   VAL     H 3617     0.271900      1.00800 ; qtot 12.856
  3618   CX   222   VAL    CA 3618    -0.087500     12.01000 ; qtot 12.769
  3619   H1   222   VAL    HA 3619     0.096900      1.00800 ; qtot 12.866
  3620  A3C   222   VAL    CB 3620     0.298500     12.01000 ; qtot 13.164
  3621   HC   222   VAL    HB 3621    -0.029700      1.00800 ; qtot 13.134
  3622   CT   222   VAL   CG1 3622    -0.319200     12.01000 ; qtot 12.815
  3623   HC   222   VAL  HG11 3623     0.079100      1.00800 ; qtot 12.894
  3624   HC   222   VAL  HG12 3624     0.079100      1.00800 ; qtot 12.973
  3625   HC   222   VAL  HG13 3625     0.079100      1.00800 ; qtot 13.053
  3626   CT   222   VAL   CG2 3626    -0.319200     12.01000 ; qtot 12.733
  3627   HC   222   VAL  HG21 3627     0.079100      1.00800 ; qtot 12.812
  3628   HC   222   VAL  HG22 3628     0.079100      1.00800 ; qtot 12.892
  3629   HC   222   VAL  HG23 3629     0.079100      1.00800 ; qtot 12.971
  3630    C   222   VAL     C 3630     0.597301     12.01000 ; qtot 13.568
  3631    O   222   VAL     O 3631    -0.567901     16.00000 ; qtot 13.000
  3632    N   223   PHE     N 3632    -0.415700     14.01000 ; qtot 12.584
  3633    H   223   PHE     H 3633     0.271900      1.00800 ; qtot 12.856
  3634   CX   223   PHE    CA 3634    -0.002400     12.01000 ; qtot 12.854
  3635   H1   223   PHE    HA 3635     0.097800      1.00800 ; qtot 12.952
  3636   CT   223   PHE    CB 3636    -0.034300     12.01000 ; qtot 12.917
  3637   HC   223   PHE   HB2 3637     0.029500      1.00800 ; qtot 12.947
  3638   HC   223   PHE   HB3 3638     0.029500      1.00800 ; qtot 12.976
  3639   CA   223   PHE    CG 3639     0.011800     12.01000 ; qtot 12.988
  3640   CA   223   PHE   CD1 3640    -0.125600     12.01000 ; qtot 12.863
  3641   HA   223   PHE   HD1 3641     0.133000      1.00800 ; qtot 12.996
  3642   CA   223   PHE   CE1 3642    -0.170400     12.01000 ; qtot 12.825
  3643   HA   223   PHE   HE1 3643     0.143000      1.00800 ; qtot 12.968
  3644   CA   223   PHE    CZ 3644    -0.107200     12.01000 ; qtot 12.861
  3645   HA   223   PHE    HZ 3645     0.129700      1.00800 ; qtot 12.991
  3646   CA   223   PHE   CE2 3646    -0.170400     12.01000 ; qtot 12.820
  3647   HA   223   PHE   HE2 3647     0.143000      1.00800 ; qtot 12.963
  3648   CA   223   PHE   CD2 3648    -0.125600     12.01000 ; qtot 12.838
  3649   HA   223   PHE   HD2 3649     0.133000      1.00800 ; qtot 12.971
  3650    C   223   PHE     C 3650     0.597301     12.01000 ; qtot 13.568
  3651    O   223   PHE     O 3651    -0.567901     16.00000 ; qtot 13.000
  3652    N   224   VAL     N 3652    -0.415700     14.01000 ; qtot 12.584
  3653    H   224   VAL     H 3653     0.271900      1.00800 ; qtot 12.856
  3654   CX   224   VAL    CA 3654    -0.087500     12.01000 ; qtot 12.769
  3655   H1   224   VAL    HA 3655     0.096900      1.00800 ; qtot 12.866
  3656  A3C   224   VAL    CB 3656     0.298500     12.01000 ; qtot 13.164
  3657   HC   224   VAL    HB 3657    -0.029700      1.00800 ; qtot 13.134
  3658   CT   224   VAL   CG1 3658    -0.319200     12.01000 ; qtot 12.815
  3659   HC   224   VAL  HG11 3659     0.079100      1.00800 ; qtot 12.894
  3660   HC   224   VAL  HG12 3660     0.079100      1.00800 ; qtot 12.973
  3661   HC   224   VAL  HG13 3661     0.079100      1.00800 ; qtot 13.053
  3662   CT   224   VAL   CG2 3662    -0.319200     12.01000 ; qtot 12.733
  3663   HC   224   VAL  HG21 3663     0.079100      1.00800 ; qtot 12.812
  3664   HC   224   VAL  HG22 3664     0.079100      1.00800 ; qtot 12.892
  3665   HC   224   VAL  HG23 3665     0.079100      1.00800 ; qtot 12.971
  3666    C   224   VAL     C 3666     0.597301     12.01000 ; qtot 13.568
  3667    O   224   VAL     O 3667    -0.567901     16.00000 ; qtot 13.000
  3668    N   225   LEU     N 3668    -0.415700     14.01000 ; qtot 12.584
  3669    H   225   LEU     H 3669     0.271900      1.00800 ; qtot 12.856
  3670   CX   225   LEU    CA 3670    -0.051800     12.01000 ; qtot 12.804
  3671   H1   225   LEU    HA 3671     0.092200      1.00800 ; qtot 12.897
  3672  A2C   225   LEU    CB 3672    -0.110200     12.01000 ; qtot 12.786
  3673   HC   225   LEU   HB2 3673     0.045700      1.00800 ; qtot 12.832
  3674   HC   225   LEU   HB3 3674     0.045700      1.00800 ; qtot 12.878
  3675  A3C   225   LEU    CG 3675     0.353100     12.01000 ; qtot 13.231
  3676   HC   225   LEU    HG 3676    -0.036100      1.00800 ; qtot 13.195
  3677   CT   225   LEU   CD1 3677    -0.412100     12.01000 ; qtot 12.783
  3678   HC   225   LEU  HD11 3678     0.100000      1.00800 ; qtot 12.883
  3679   HC   225   LEU  HD12 3679     0.100000      1.00800 ; qtot 12.983
  3680   HC   225   LEU  HD13 3680     0.100000      1.00800 ; qtot 13.083
  3681   CT   225   LEU   CD2 3681    -0.412100     12.01000 ; qtot 12.671
  3682   HC   225   LEU  HD21 3682     0.100000      1.00800 ; qtot 12.771
  3683   HC   225   LEU  HD22 3683     0.100000      1.00800 ; qtot 12.871
  3684   HC   225   LEU  HD23 3684     0.100000      1.00800 ; qtot 12.971
  3685    C   225   LEU     C 3685     0.597301     12.01000 ; qtot 13.568
  3686    O   225   LEU     O 3686    -0.567901     16.00000 ; qtot 13.000
  3687    N   226   PHE     N 3687    -0.415700     14.01000 ; qtot 12.584
  3688    H   226   PHE     H 3688     0.271900      1.00800 ; qtot 12.856
  3689   CX   226   PHE    CA 3689    -0.002400     12.01000 ; qtot 12.854
  3690   H1   226   PHE    HA 3690     0.097800      1.00800 ; qtot 12.952
  3691   CT   226   PHE    CB 3691    -0.034300     12.01000 ; qtot 12.917
  3692   HC   226   PHE   HB2 3692     0.029500      1.00800 ; qtot 12.947
  3693   HC   226   PHE   HB3 3693     0.029500      1.00800 ; qtot 12.976
  3694   CA   226   PHE    CG 3694     0.011800     12.01000 ; qtot 12.988
  3695   CA   226   PHE   CD1 3695    -0.125600     12.01000 ; qtot 12.863
  3696   HA   226   PHE   HD1 3696     0.133000      1.00800 ; qtot 12.996
  3697   CA   226   PHE   CE1 3697    -0.170400     12.01000 ; qtot 12.825
  3698   HA   226   PHE   HE1 3698     0.143000      1.00800 ; qtot 12.968
  3699   CA   226   PHE    CZ 3699    -0.107200     12.01000 ; qtot 12.861
  3700   HA   226   PHE    HZ 3700     0.129700      1.00800 ; qtot 12.991
  3701   CA   226   PHE   CE2 3701    -0.170400     12.01000 ; qtot 12.820
  3702   HA   226   PHE   HE2 3702     0.143000      1.00800 ; qtot 12.963
  3703   CA   226   PHE   CD2 3703    -0.125600     12.01000 ; qtot 12.838
  3704   HA   226   PHE   HD2 3704     0.133000      1.00800 ; qtot 12.971
  3705    C   226   PHE     C 3705     0.597301     12.01000 ; qtot 13.568
  3706    O   226   PHE     O 3706    -0.567901     16.00000 ; qtot 13.000
  3707    N   227   ALA     N 3707    -0.415700     14.01000 ; qtot 12.584
  3708    H   227   ALA     H 3708     0.271900      1.00800 ; qtot 12.856
  3709   CX   227   ALA    CA 3709     0.033700     12.01000 ; qtot 12.890
  3710   H1   227   ALA    HA 3710     0.082300      1.00800 ; qtot 12.972
  3711   CT   227   ALA    CB 3711    -0.182500     12.01000 ; qtot 12.790
  3712   HC   227   ALA   HB1 3712     0.060300      1.00800 ; qtot 12.850
  3713   HC   227   ALA   HB2 3713     0.060300      1.00800 ; qtot 12.910
  3714   HC   227   ALA   HB3 3714     0.060300      1.00800 ; qtot 12.971
  3715    C   227   ALA     C 3715     0.597301     12.01000 ; qtot 13.568
  3716    O   227   ALA     O 3716    -0.567901     16.00000 ; qtot 13.000
  3717    N   228   ILE     N 3717    -0.415700     14.01000 ; qtot 12.584
  3718    H   228   ILE     H 3718     0.271900      1.00800 ; qtot 12.856
  3719   CX   228   ILE    CA 3719    -0.059700     12.01000 ; qtot 12.797
  3720   H1   228   ILE    HA 3720     0.086900      1.00800 ; qtot 12.883
  3721  A3C   228   ILE    CB 3721     0.130300     12.01000 ; qtot 13.014
  3722   HC   228   ILE    HB 3722     0.018700      1.00800 ; qtot 13.032
  3723   CT   228   ILE   CG2 3723    -0.320400     12.01000 ; qtot 12.712
  3724   HC   228   ILE  HG21 3724     0.088200      1.00800 ; qtot 12.800
  3725   HC   228   ILE  HG22 3725     0.088200      1.00800 ; qtot 12.888
  3726   HC   228   ILE  HG23 3726     0.088200      1.00800 ; qtot 12.977
  3727  A2C   228   ILE   CG1 3727    -0.043000     12.01000 ; qtot 12.934
  3728   HC   228   ILE  HG12 3728     0.023600      1.00800 ; qtot 12.957
  3729   HC   228   ILE  HG13 3729     0.023600      1.00800 ; qtot 12.981
  3730   CT   228   ILE   CD1 3730    -0.066000     12.01000 ; qtot 12.915
  3731   HC   228   ILE  HD11 3731     0.018600      1.00800 ; qtot 12.933
  3732   HC   228   ILE  HD12 3732     0.018600      1.00800 ; qtot 12.952
  3733   HC   228   ILE  HD13 3733     0.018600      1.00800 ; qtot 12.971
  3734    C   228   ILE     C 3734     0.597301     12.01000 ; qtot 13.568
  3735    O   228   ILE     O 3735    -0.567901     16.00000 ; qtot 13.000
  3736    N   229   CYS     N 3736    -0.415700     14.01000 ; qtot 12.584
  3737    H   229   CYS     H 3737     0.271900      1.00800 ; qtot 12.856
  3738   CX   229   CYS    CA 3738     0.021300     12.01000 ; qtot 12.878
  3739   H1   229   CYS    HA 3739     0.112400      1.00800 ; qtot 12.990
  3740  A2C   229   CYS    CB 3740    -0.123100     12.01000 ; qtot 12.867
  3741   H1   229   CYS   HB2 3741     0.111200      1.00800 ; qtot 12.978
  3742   H1   229   CYS   HB3 3742     0.111200      1.00800 ; qtot 13.089
  3743   SH   229   CYS    SG 3743    -0.311900     32.06000 ; qtot 12.777
  3744   HS   229   CYS    HG 3744     0.193300      1.00800 ; qtot 12.971
  3745    C   229   CYS     C 3745     0.597301     12.01000 ; qtot 13.568
  3746    O   229   CYS     O 3746    -0.567901     16.00000 ; qtot 13.000
  3747    N   230   TRP     N 3747    -0.415700     14.01000 ; qtot 12.584
  3748    H   230   TRP     H 3748     0.271900      1.00800 ; qtot 12.856
  3749   CX   230   TRP    CA 3749    -0.027500     12.01000 ; qtot 12.829
  3750   H1   230   TRP    HA 3750     0.112300      1.00800 ; qtot 12.941
  3751   CT   230   TRP    CB 3751    -0.005000     12.01000 ; qtot 12.936
  3752   HC   230   TRP   HB2 3752     0.033900      1.00800 ; qtot 12.970
  3753   HC   230   TRP   HB3 3753     0.033900      1.00800 ; qtot 13.004
  3754   C*   230   TRP    CG 3754    -0.141500     12.01000 ; qtot 12.862
  3755   CW   230   TRP   CD1 3755    -0.163800     12.01000 ; qtot 12.699
  3756   H4   230   TRP   HD1 3756     0.206200      1.00800 ; qtot 12.905
  3757   NA   230   TRP   NE1 3757    -0.341800     14.01000 ; qtot 12.563
  3758    H   230   TRP   HE1 3758     0.341200      1.00800 ; qtot 12.904
  3759   CN   230   TRP   CE2 3759     0.138000     12.01000 ; qtot 13.042
  3760   CA   230   TRP   CZ2 3760    -0.260100     12.01000 ; qtot 12.782
  3761   HA   230   TRP   HZ2 3761     0.157200      1.00800 ; qtot 12.939
  3762   CA   230   TRP   CH2 3762    -0.113400     12.01000 ; qtot 12.826
  3763   HA   230   TRP   HH2 3763     0.141700      1.00800 ; qtot 12.968
  3764   CA   230   TRP   CZ3 3764    -0.197200     12.01000 ; qtot 12.770
  3765   HA   230   TRP   HZ3 3765     0.144700      1.00800 ; qtot 12.915
  3766   CA   230   TRP   CE3 3766    -0.238700     12.01000 ; qtot 12.676
  3767   HA   230   TRP   HE3 3767     0.170000      1.00800 ; qtot 12.846
  3768   CB   230   TRP   CD2 3768     0.124300     12.01000 ; qtot 12.971
  3769    C   230   TRP     C 3769     0.597301     12.01000 ; qtot 13.568
  3770    O   230   TRP     O 3770    -0.567901     16.00000 ; qtot 13.000
  3771    N   231   ALA     N 3771    -0.415700     14.01000 ; qtot 12.584
  3772    H   231   ALA     H 3772     0.271900      1.00800 ; qtot 12.856
  3773   CX   231   ALA    CA 3773     0.033700     12.01000 ; qtot 12.890
  3774   H1   231   ALA    HA 3774     0.082300      1.00800 ; qtot 12.972
  3775   CT   231   ALA    CB 3775    -0.182500     12.01000 ; qtot 12.790
  3776   HC   231   ALA   HB1 3776     0.060300      1.00800 ; qtot 12.850
  3777   HC   231   ALA   HB2 3777     0.060300      1.00800 ; qtot 12.910
  3778   HC   231   ALA   HB3 3778     0.060300      1.00800 ; qtot 12.971
  3779    C   231   ALA     C 3779     0.597301     12.01000 ; qtot 13.568
  3780    O   231   ALA     O 3780    -0.567901     16.00000 ; qtot 13.000
  3781    N   232   PRO     N 3781    -0.254800     14.01000 ; qtot 12.745
  3782   CT   232   PRO    CD 3782     0.019200     12.01000 ; qtot 12.764
  3783   H1   232   PRO   HD2 3783     0.039100      1.00800 ; qtot 12.804
  3784   H1   232   PRO   HD3 3784     0.039100      1.00800 ; qtot 12.843
  3785   CT   232   PRO    CG 3785     0.018900     12.01000 ; qtot 12.862
  3786   HC   232   PRO   HG2 3786     0.021300      1.00800 ; qtot 12.883
  3787   HC   232   PRO   HG3 3787     0.021300      1.00800 ; qtot 12.904
  3788   CT   232   PRO    CB 3788    -0.007000     12.01000 ; qtot 12.897
  3789   HC   232   PRO   HB2 3789     0.025300      1.00800 ; qtot 12.922
  3790   HC   232   PRO   HB3 3790     0.025300      1.00800 ; qtot 12.948
  3791   CX   232   PRO    CA 3791    -0.026600     12.01000 ; qtot 12.921
  3792   H1   232   PRO    HA 3792     0.064100      1.00800 ; qtot 12.985
  3793    C   232   PRO     C 3793     0.589601     12.01000 ; qtot 13.575
  3794    O   232   PRO     O 3794    -0.574801     16.00000 ; qtot 13.000
  3795    N   233   LEU     N 3795    -0.415700     14.01000 ; qtot 12.584
  3796    H   233   LEU     H 3796     0.271900      1.00800 ; qtot 12.856
  3797   CX   233   LEU    CA 3797    -0.051800     12.01000 ; qtot 12.804
  3798   H1   233   LEU    HA 3798     0.092200      1.00800 ; qtot 12.897
  3799  A2C   233   LEU    CB 3799    -0.110200     12.01000 ; qtot 12.786
  3800   HC   233   LEU   HB2 3800     0.045700      1.00800 ; qtot 12.832
  3801   HC   233   LEU   HB3 3801     0.045700      1.00800 ; qtot 12.878
  3802  A3C   233   LEU    CG 3802     0.353100     12.01000 ; qtot 13.231
  3803   HC   233   LEU    HG 3803    -0.036100      1.00800 ; qtot 13.195
  3804   CT   233   LEU   CD1 3804    -0.412100     12.01000 ; qtot 12.783
  3805   HC   233   LEU  HD11 3805     0.100000      1.00800 ; qtot 12.883
  3806   HC   233   LEU  HD12 3806     0.100000      1.00800 ; qtot 12.983
  3807   HC   233   LEU  HD13 3807     0.100000      1.00800 ; qtot 13.083
  3808   CT   233   LEU   CD2 3808    -0.412100     12.01000 ; qtot 12.671
  3809   HC   233   LEU  HD21 3809     0.100000      1.00800 ; qtot 12.771
  3810   HC   233   LEU  HD22 3810     0.100000      1.00800 ; qtot 12.871
  3811   HC   233   LEU  HD23 3811     0.100000      1.00800 ; qtot 12.971
  3812    C   233   LEU     C 3812     0.597301     12.01000 ; qtot 13.568
  3813    O   233   LEU     O 3813    -0.567901     16.00000 ; qtot 13.000
  3814    N   234   ASN     N 3814    -0.415700     14.01000 ; qtot 12.584
  3815    H   234   ASN     H 3815     0.271900      1.00800 ; qtot 12.856
  3816   CX   234   ASN    CA 3816     0.014300     12.01000 ; qtot 12.871
  3817   H1   234   ASN    HA 3817     0.104800      1.00800 ; qtot 12.975
  3818  A2C   234   ASN    CB 3818    -0.204100     12.01000 ; qtot 12.771
  3819   HC   234   ASN   HB2 3819     0.079700      1.00800 ; qtot 12.851
  3820   HC   234   ASN   HB3 3820     0.079700      1.00800 ; qtot 12.931
  3821    C   234   ASN    CG 3821     0.713001     12.01000 ; qtot 13.644
  3822    O   234   ASN   OD1 3822    -0.593101     16.00000 ; qtot 13.051
  3823    N   234   ASN   ND2 3823    -0.919101     14.01000 ; qtot 12.131
  3824    H   234   ASN  HD21 3824     0.419600      1.00800 ; qtot 12.551
  3825    H   234   ASN  HD22 3825     0.419600      1.00800 ; qtot 12.971
  3826    C   234   ASN     C 3826     0.597301     12.01000 ; qtot 13.568
  3827    O   234   ASN     O 3827    -0.567901     16.00000 ; qtot 13.000
  3828    N   235   PHE     N 3828    -0.415700     14.01000 ; qtot 12.584
  3829    H   235   PHE     H 3829     0.271900      1.00800 ; qtot 12.856
  3830   CX   235   PHE    CA 3830    -0.002400     12.01000 ; qtot 12.854
  3831   H1   235   PHE    HA 3831     0.097800      1.00800 ; qtot 12.952
  3832   CT   235   PHE    CB 3832    -0.034300     12.01000 ; qtot 12.917
  3833   HC   235   PHE   HB2 3833     0.029500      1.00800 ; qtot 12.947
  3834   HC   235   PHE   HB3 3834     0.029500      1.00800 ; qtot 12.976
  3835   CA   235   PHE    CG 3835     0.011800     12.01000 ; qtot 12.988
  3836   CA   235   PHE   CD1 3836    -0.125600     12.01000 ; qtot 12.863
  3837   HA   235   PHE   HD1 3837     0.133000      1.00800 ; qtot 12.996
  3838   CA   235   PHE   CE1 3838    -0.170400     12.01000 ; qtot 12.825
  3839   HA   235   PHE   HE1 3839     0.143000      1.00800 ; qtot 12.968
  3840   CA   235   PHE    CZ 3840    -0.107200     12.01000 ; qtot 12.861
  3841   HA   235   PHE    HZ 3841     0.129700      1.00800 ; qtot 12.991
  3842   CA   235   PHE   CE2 3842    -0.170400     12.01000 ; qtot 12.820
  3843   HA   235   PHE   HE2 3843     0.143000      1.00800 ; qtot 12.963
  3844   CA   235   PHE   CD2 3844    -0.125600     12.01000 ; qtot 12.838
  3845   HA   235   PHE   HD2 3845     0.133000      1.00800 ; qtot 12.971
  3846    C   235   PHE     C 3846     0.597301     12.01000 ; qtot 13.568
  3847    O   235   PHE     O 3847    -0.567901     16.00000 ; qtot 13.000
  3848    N   236   ILE     N 3848    -0.415700     14.01000 ; qtot 12.584
  3849    H   236   ILE     H 3849     0.271900      1.00800 ; qtot 12.856
  3850   CX   236   ILE    CA 3850    -0.059700     12.01000 ; qtot 12.797
  3851   H1   236   ILE    HA 3851     0.086900      1.00800 ; qtot 12.883
  3852  A3C   236   ILE    CB 3852     0.130300     12.01000 ; qtot 13.014
  3853   HC   236   ILE    HB 3853     0.018700      1.00800 ; qtot 13.032
  3854   CT   236   ILE   CG2 3854    -0.320400     12.01000 ; qtot 12.712
  3855   HC   236   ILE  HG21 3855     0.088200      1.00800 ; qtot 12.800
  3856   HC   236   ILE  HG22 3856     0.088200      1.00800 ; qtot 12.888
  3857   HC   236   ILE  HG23 3857     0.088200      1.00800 ; qtot 12.977
  3858  A2C   236   ILE   CG1 3858    -0.043000     12.01000 ; qtot 12.934
  3859   HC   236   ILE  HG12 3859     0.023600      1.00800 ; qtot 12.957
  3860   HC   236   ILE  HG13 3860     0.023600      1.00800 ; qtot 12.981
  3861   CT   236   ILE   CD1 3861    -0.066000     12.01000 ; qtot 12.915
  3862   HC   236   ILE  HD11 3862     0.018600      1.00800 ; qtot 12.933
  3863   HC   236   ILE  HD12 3863     0.018600      1.00800 ; qtot 12.952
  3864   HC   236   ILE  HD13 3864     0.018600      1.00800 ; qtot 12.971
  3865    C   236   ILE     C 3865     0.597301     12.01000 ; qtot 13.568
  3866    O   236   ILE     O 3866    -0.567901     16.00000 ; qtot 13.000
  3867    N   237   GLY     N 3867    -0.415700     14.01000 ; qtot 12.584
  3868    H   237   GLY     H 3868     0.271900      1.00800 ; qtot 12.856
  3869   CX   237   GLY    CA 3869    -0.025200     12.01000 ; qtot 12.831
  3870   H1   237   GLY   HA2 3870     0.069800      1.00800 ; qtot 12.901
  3871   H1   237   GLY   HA3 3871     0.069800      1.00800 ; qtot 12.971
  3872    C   237   GLY     C 3872     0.597301     12.01000 ; qtot 13.568
  3873    O   237   GLY     O 3873    -0.567901     16.00000 ; qtot 13.000
  3874    N   238   LEU     N 3874    -0.415700     14.01000 ; qtot 12.584
  3875    H   238   LEU     H 3875     0.271900      1.00800 ; qtot 12.856
  3876   CX   238   LEU    CA 3876    -0.051800     12.01000 ; qtot 12.804
  3877   H1   238   LEU    HA 3877     0.092200      1.00800 ; qtot 12.897
  3878  A2C   238   LEU    CB 3878    -0.110200     12.01000 ; qtot 12.786
  3879   HC   238   LEU   HB2 3879     0.045700      1.00800 ; qtot 12.832
  3880   HC   238   LEU   HB3 3880     0.045700      1.00800 ; qtot 12.878
  3881  A3C   238   LEU    CG 3881     0.353100     12.01000 ; qtot 13.231
  3882   HC   238   LEU    HG 3882    -0.036100      1.00800 ; qtot 13.195
  3883   CT   238   LEU   CD1 3883    -0.412100     12.01000 ; qtot 12.783
  3884   HC   238   LEU  HD11 3884     0.100000      1.00800 ; qtot 12.883
  3885   HC   238   LEU  HD12 3885     0.100000      1.00800 ; qtot 12.983
  3886   HC   238   LEU  HD13 3886     0.100000      1.00800 ; qtot 13.083
  3887   CT   238   LEU   CD2 3887    -0.412100     12.01000 ; qtot 12.671
  3888   HC   238   LEU  HD21 3888     0.100000      1.00800 ; qtot 12.771
  3889   HC   238   LEU  HD22 3889     0.100000      1.00800 ; qtot 12.871
  3890   HC   238   LEU  HD23 3890     0.100000      1.00800 ; qtot 12.971
  3891    C   238   LEU     C 3891     0.597301     12.01000 ; qtot 13.568
  3892    O   238   LEU     O 3892    -0.567901     16.00000 ; qtot 13.000
  3893    N   239   ALA     N 3893    -0.415700     14.01000 ; qtot 12.584
  3894    H   239   ALA     H 3894     0.271900      1.00800 ; qtot 12.856
  3895   CX   239   ALA    CA 3895     0.033700     12.01000 ; qtot 12.890
  3896   H1   239   ALA    HA 3896     0.082300      1.00800 ; qtot 12.972
  3897   CT   239   ALA    CB 3897    -0.182500     12.01000 ; qtot 12.790
  3898   HC   239   ALA   HB1 3898     0.060300      1.00800 ; qtot 12.850
  3899   HC   239   ALA   HB2 3899     0.060300      1.00800 ; qtot 12.910
  3900   HC   239   ALA   HB3 3900     0.060300      1.00800 ; qtot 12.971
  3901    C   239   ALA     C 3901     0.597301     12.01000 ; qtot 13.568
  3902    O   239   ALA     O 3902    -0.567901     16.00000 ; qtot 13.000
  3903    N   240   VAL     N 3903    -0.415700     14.01000 ; qtot 12.584
  3904    H   240   VAL     H 3904     0.271900      1.00800 ; qtot 12.856
  3905   CX   240   VAL    CA 3905    -0.087500     12.01000 ; qtot 12.769
  3906   H1   240   VAL    HA 3906     0.096900      1.00800 ; qtot 12.866
  3907  A3C   240   VAL    CB 3907     0.298500     12.01000 ; qtot 13.164
  3908   HC   240   VAL    HB 3908    -0.029700      1.00800 ; qtot 13.134
  3909   CT   240   VAL   CG1 3909    -0.319200     12.01000 ; qtot 12.815
  3910   HC   240   VAL  HG11 3910     0.079100      1.00800 ; qtot 12.894
  3911   HC   240   VAL  HG12 3911     0.079100      1.00800 ; qtot 12.973
  3912   HC   240   VAL  HG13 3912     0.079100      1.00800 ; qtot 13.053
  3913   CT   240   VAL   CG2 3913    -0.319200     12.01000 ; qtot 12.733
  3914   HC   240   VAL  HG21 3914     0.079100      1.00800 ; qtot 12.812
  3915   HC   240   VAL  HG22 3915     0.079100      1.00800 ; qtot 12.892
  3916   HC   240   VAL  HG23 3916     0.079100      1.00800 ; qtot 12.971
  3917    C   240   VAL     C 3917     0.597301     12.01000 ; qtot 13.568
  3918    O   240   VAL     O 3918    -0.567901     16.00000 ; qtot 13.000
  3919    N   241   ALA     N 3919    -0.415700     14.01000 ; qtot 12.584
  3920    H   241   ALA     H 3920     0.271900      1.00800 ; qtot 12.856
  3921   CX   241   ALA    CA 3921     0.033700     12.01000 ; qtot 12.890
  3922   H1   241   ALA    HA 3922     0.082300      1.00800 ; qtot 12.972
  3923   CT   241   ALA    CB 3923    -0.182500     12.01000 ; qtot 12.790
  3924   HC   241   ALA   HB1 3924     0.060300      1.00800 ; qtot 12.850
  3925   HC   241   ALA   HB2 3925     0.060300      1.00800 ; qtot 12.910
  3926   HC   241   ALA   HB3 3926     0.060300      1.00800 ; qtot 12.971
  3927    C   241   ALA     C 3927     0.597301     12.01000 ; qtot 13.568
  3928    O   241   ALA     O 3928    -0.567901     16.00000 ; qtot 13.000
  3929    N   242   SER     N 3929    -0.415700     14.01000 ; qtot 12.584
  3930    H   242   SER     H 3930     0.271900      1.00800 ; qtot 12.856
  3931   CX   242   SER    CA 3931    -0.024900     12.01000 ; qtot 12.831
  3932   H1   242   SER    HA 3932     0.084300      1.00800 ; qtot 12.916
  3933  A2C   242   SER    CB 3933     0.211700     12.01000 ; qtot 13.127
  3934   H1   242   SER   HB2 3934     0.035200      1.00800 ; qtot 13.163
  3935   H1   242   SER   HB3 3935     0.035200      1.00800 ; qtot 13.198
  3936   OH   242   SER    OG 3936    -0.654601     16.00000 ; qtot 12.543
  3937   HO   242   SER    HG 3937     0.427500      1.00800 ; qtot 12.971
  3938    C   242   SER     C 3938     0.597301     12.01000 ; qtot 13.568
  3939    O   242   SER     O 3939    -0.567901     16.00000 ; qtot 13.000
  3940    N   243   ASP     N 3940    -0.516301     14.01000 ; qtot 12.484
  3941    H   243   ASP     H 3941     0.293600      1.00800 ; qtot 12.777
  3942   CX   243   ASP    CA 3942     0.038100     12.01000 ; qtot 12.815
  3943   H1   243   ASP    HA 3943     0.088000      1.00800 ; qtot 12.903
  3944  A2C   243   ASP    CB 3944    -0.030300     12.01000 ; qtot 12.873
  3945   HC   243   ASP   HB2 3945    -0.012200      1.00800 ; qtot 12.861
  3946   HC   243   ASP   HB3 3946    -0.012200      1.00800 ; qtot 12.849
  3947   CO   243   ASP    CG 3947     0.799401     12.01000 ; qtot 13.648
  3948   O2   243   ASP   OD1 3948    -0.801401     16.00000 ; qtot 12.847
  3949   O2   243   ASP   OD2 3949    -0.801401     16.00000 ; qtot 12.045
  3950    C   243   ASP     C 3950     0.536601     12.01000 ; qtot 12.582
  3951    O   243   ASP     O 3951    -0.581901     16.00000 ; qtot 12.000
  3952    N   244   PRO     N 3952    -0.254800     14.01000 ; qtot 11.745
  3953   CT   244   PRO    CD 3953     0.019200     12.01000 ; qtot 11.764
  3954   H1   244   PRO   HD2 3954     0.039100      1.00800 ; qtot 11.804
  3955   H1   244   PRO   HD3 3955     0.039100      1.00800 ; qtot 11.843
  3956   CT   244   PRO    CG 3956     0.018900     12.01000 ; qtot 11.862
  3957   HC   244   PRO   HG2 3957     0.021300      1.00800 ; qtot 11.883
  3958   HC   244   PRO   HG3 3958     0.021300      1.00800 ; qtot 11.904
  3959   CT   244   PRO    CB 3959    -0.007000     12.01000 ; qtot 11.897
  3960   HC   244   PRO   HB2 3960     0.025300      1.00800 ; qtot 11.922
  3961   HC   244   PRO   HB3 3961     0.025300      1.00800 ; qtot 11.948
  3962   CX   244   PRO    CA 3962    -0.026600     12.01000 ; qtot 11.921
  3963   H1   244   PRO    HA 3963     0.064100      1.00800 ; qtot 11.985
  3964    C   244   PRO     C 3964     0.589601     12.01000 ; qtot 12.575
  3965    O   244   PRO     O 3965    -0.574801     16.00000 ; qtot 12.000
  3966    N   245   ALA     N 3966    -0.415700     14.01000 ; qtot 11.584
  3967    H   245   ALA     H 3967     0.271900      1.00800 ; qtot 11.856
  3968   CX   245   ALA    CA 3968     0.033700     12.01000 ; qtot 11.890
  3969   H1   245   ALA    HA 3969     0.082300      1.00800 ; qtot 11.972
  3970   CT   245   ALA    CB 3970    -0.182500     12.01000 ; qtot 11.790
  3971   HC   245   ALA   HB1 3971     0.060300      1.00800 ; qtot 11.850
  3972   HC   245   ALA   HB2 3972     0.060300      1.00800 ; qtot 11.910
  3973   HC   245   ALA   HB3 3973     0.060300      1.00800 ; qtot 11.971
  3974    C   245   ALA     C 3974     0.597301     12.01000 ; qtot 12.568
  3975    O   245   ALA     O 3975    -0.567901     16.00000 ; qtot 12.000
  3976    N   246   SER     N 3976    -0.415700     14.01000 ; qtot 11.584
  3977    H   246   SER     H 3977     0.271900      1.00800 ; qtot 11.856
  3978   CX   246   SER    CA 3978    -0.024900     12.01000 ; qtot 11.831
  3979   H1   246   SER    HA 3979     0.084300      1.00800 ; qtot 11.916
  3980  A2C   246   SER    CB 3980     0.211700     12.01000 ; qtot 12.127
  3981   H1   246   SER   HB2 3981     0.035200      1.00800 ; qtot 12.163
  3982   H1   246   SER   HB3 3982     0.035200      1.00800 ; qtot 12.198
  3983   OH   246   SER    OG 3983    -0.654601     16.00000 ; qtot 11.543
  3984   HO   246   SER    HG 3984     0.427500      1.00800 ; qtot 11.971
  3985    C   246   SER     C 3985     0.597301     12.01000 ; qtot 12.568
  3986    O   246   SER     O 3986    -0.567901     16.00000 ; qtot 12.000
  3987    N   247   MET     N 3987    -0.415700     14.01000 ; qtot 11.584
  3988    H   247   MET     H 3988     0.271900      1.00800 ; qtot 11.856
  3989   CX   247   MET    CA 3989    -0.023700     12.01000 ; qtot 11.833
  3990   H1   247   MET    HA 3990     0.088000      1.00800 ; qtot 11.921
  3991  A2C   247   MET    CB 3991     0.034200     12.01000 ; qtot 11.955
  3992   HC   247   MET   HB2 3992     0.024100      1.00800 ; qtot 11.979
  3993   HC   247   MET   HB3 3993     0.024100      1.00800 ; qtot 12.003
  3994  A2C   247   MET    CG 3994     0.001800     12.01000 ; qtot 12.005
  3995   H1   247   MET   HG2 3995     0.044000      1.00800 ; qtot 12.049
  3996   H1   247   MET   HG3 3996     0.044000      1.00800 ; qtot 12.093
  3997    S   247   MET    SD 3997    -0.273700     32.06000 ; qtot 11.819
  3998   CT   247   MET    CE 3998    -0.053600     12.01000 ; qtot 11.765
  3999   H1   247   MET   HE1 3999     0.068400      1.00800 ; qtot 11.834
  4000   H1   247   MET   HE2 4000     0.068400      1.00800 ; qtot 11.902
  4001   H1   247   MET   HE3 4001     0.068400      1.00800 ; qtot 11.971
  4002    C   247   MET     C 4002     0.597301     12.01000 ; qtot 12.568
  4003    O   247   MET     O 4003    -0.567901     16.00000 ; qtot 12.000
  4004    N   248   VAL     N 4004    -0.415700     14.01000 ; qtot 11.584
  4005    H   248   VAL     H 4005     0.271900      1.00800 ; qtot 11.856
  4006   CX   248   VAL    CA 4006    -0.087500     12.01000 ; qtot 11.769
  4007   H1   248   VAL    HA 4007     0.096900      1.00800 ; qtot 11.866
  4008  A3C   248   VAL    CB 4008     0.298500     12.01000 ; qtot 12.164
  4009   HC   248   VAL    HB 4009    -0.029700      1.00800 ; qtot 12.134
  4010   CT   248   VAL   CG1 4010    -0.319200     12.01000 ; qtot 11.815
  4011   HC   248   VAL  HG11 4011     0.079100      1.00800 ; qtot 11.894
  4012   HC   248   VAL  HG12 4012     0.079100      1.00800 ; qtot 11.973
  4013   HC   248   VAL  HG13 4013     0.079100      1.00800 ; qtot 12.053
  4014   CT   248   VAL   CG2 4014    -0.319200     12.01000 ; qtot 11.733
  4015   HC   248   VAL  HG21 4015     0.079100      1.00800 ; qtot 11.812
  4016   HC   248   VAL  HG22 4016     0.079100      1.00800 ; qtot 11.892
  4017   HC   248   VAL  HG23 4017     0.079100      1.00800 ; qtot 11.971
  4018    C   248   VAL     C 4018     0.597301     12.01000 ; qtot 12.568
  4019    O   248   VAL     O 4019    -0.567901     16.00000 ; qtot 12.000
  4020    N   249   PRO     N 4020    -0.254800     14.01000 ; qtot 11.745
  4021   CT   249   PRO    CD 4021     0.019200     12.01000 ; qtot 11.764
  4022   H1   249   PRO   HD2 4022     0.039100      1.00800 ; qtot 11.804
  4023   H1   249   PRO   HD3 4023     0.039100      1.00800 ; qtot 11.843
  4024   CT   249   PRO    CG 4024     0.018900     12.01000 ; qtot 11.862
  4025   HC   249   PRO   HG2 4025     0.021300      1.00800 ; qtot 11.883
  4026   HC   249   PRO   HG3 4026     0.021300      1.00800 ; qtot 11.904
  4027   CT   249   PRO    CB 4027    -0.007000     12.01000 ; qtot 11.897
  4028   HC   249   PRO   HB2 4028     0.025300      1.00800 ; qtot 11.922
  4029   HC   249   PRO   HB3 4029     0.025300      1.00800 ; qtot 11.948
  4030   CX   249   PRO    CA 4030    -0.026600     12.01000 ; qtot 11.921
  4031   H1   249   PRO    HA 4031     0.064100      1.00800 ; qtot 11.985
  4032    C   249   PRO     C 4032     0.589601     12.01000 ; qtot 12.575
  4033    O   249   PRO     O 4033    -0.574801     16.00000 ; qtot 12.000
  4034    N   250   ARG     N 4034    -0.347900     14.01000 ; qtot 11.652
  4035    H   250   ARG     H 4035     0.274700      1.00800 ; qtot 11.927
  4036   CX   250   ARG    CA 4036    -0.263700     12.01000 ; qtot 11.663
  4037   H1   250   ARG    HA 4037     0.156000      1.00800 ; qtot 11.819
  4038   C8   250   ARG    CB 4038    -0.000700     12.01000 ; qtot 11.818
  4039   HC   250   ARG   HB2 4039     0.032700      1.00800 ; qtot 11.851
  4040   HC   250   ARG   HB3 4040     0.032700      1.00800 ; qtot 11.884
  4041   C8   250   ARG    CG 4041     0.039000     12.01000 ; qtot 11.923
  4042   HC   250   ARG   HG2 4042     0.028500      1.00800 ; qtot 11.951
  4043   HC   250   ARG   HG3 4043     0.028500      1.00800 ; qtot 11.980
  4044   C8   250   ARG    CD 4044     0.048600     12.01000 ; qtot 12.028
  4045   H1   250   ARG   HD2 4045     0.068700      1.00800 ; qtot 12.097
  4046   H1   250   ARG   HD3 4046     0.068700      1.00800 ; qtot 12.166
  4047   N2   250   ARG    NE 4047    -0.529501     14.01000 ; qtot 11.636
  4048    H   250   ARG    HE 4048     0.345600      1.00800 ; qtot 11.982
  4049   CA   250   ARG    CZ 4049     0.807601     12.01000 ; qtot 12.790
  4050   N2   250   ARG   NH1 4050    -0.862701     14.01000 ; qtot 11.927
  4051    H   250   ARG  HH11 4051     0.447800      1.00800 ; qtot 12.375
  4052    H   250   ARG  HH12 4052     0.447800      1.00800 ; qtot 12.822
  4053   N2   250   ARG   NH2 4053    -0.862701     14.01000 ; qtot 11.960
  4054    H   250   ARG  HH21 4054     0.447800      1.00800 ; qtot 12.408
  4055    H   250   ARG  HH22 4055     0.447800      1.00800 ; qtot 12.855
  4056    C   250   ARG     C 4056     0.734101     12.01000 ; qtot 13.589
  4057    O   250   ARG     O 4057    -0.589401     16.00000 ; qtot 13.000
  4058    N   251   ILE     N 4058    -0.415700     14.01000 ; qtot 12.584
  4059    H   251   ILE     H 4059     0.271900      1.00800 ; qtot 12.856
  4060   CX   251   ILE    CA 4060    -0.059700     12.01000 ; qtot 12.797
  4061   H1   251   ILE    HA 4061     0.086900      1.00800 ; qtot 12.883
  4062  A3C   251   ILE    CB 4062     0.130300     12.01000 ; qtot 13.014
  4063   HC   251   ILE    HB 4063     0.018700      1.00800 ; qtot 13.032
  4064   CT   251   ILE   CG2 4064    -0.320400     12.01000 ; qtot 12.712
  4065   HC   251   ILE  HG21 4065     0.088200      1.00800 ; qtot 12.800
  4066   HC   251   ILE  HG22 4066     0.088200      1.00800 ; qtot 12.888
  4067   HC   251   ILE  HG23 4067     0.088200      1.00800 ; qtot 12.977
  4068  A2C   251   ILE   CG1 4068    -0.043000     12.01000 ; qtot 12.934
  4069   HC   251   ILE  HG12 4069     0.023600      1.00800 ; qtot 12.957
  4070   HC   251   ILE  HG13 4070     0.023600      1.00800 ; qtot 12.981
  4071   CT   251   ILE   CD1 4071    -0.066000     12.01000 ; qtot 12.915
  4072   HC   251   ILE  HD11 4072     0.018600      1.00800 ; qtot 12.933
  4073   HC   251   ILE  HD12 4073     0.018600      1.00800 ; qtot 12.952
  4074   HC   251   ILE  HD13 4074     0.018600      1.00800 ; qtot 12.971
  4075    C   251   ILE     C 4075     0.597301     12.01000 ; qtot 13.568
  4076    O   251   ILE     O 4076    -0.567901     16.00000 ; qtot 13.000
  4077    N   252   PRO     N 4077    -0.254800     14.01000 ; qtot 12.745
  4078   CT   252   PRO    CD 4078     0.019200     12.01000 ; qtot 12.764
  4079   H1   252   PRO   HD2 4079     0.039100      1.00800 ; qtot 12.804
  4080   H1   252   PRO   HD3 4080     0.039100      1.00800 ; qtot 12.843
  4081   CT   252   PRO    CG 4081     0.018900     12.01000 ; qtot 12.862
  4082   HC   252   PRO   HG2 4082     0.021300      1.00800 ; qtot 12.883
  4083   HC   252   PRO   HG3 4083     0.021300      1.00800 ; qtot 12.904
  4084   CT   252   PRO    CB 4084    -0.007000     12.01000 ; qtot 12.897
  4085   HC   252   PRO   HB2 4085     0.025300      1.00800 ; qtot 12.922
  4086   HC   252   PRO   HB3 4086     0.025300      1.00800 ; qtot 12.948
  4087   CX   252   PRO    CA 4087    -0.026600     12.01000 ; qtot 12.921
  4088   H1   252   PRO    HA 4088     0.064100      1.00800 ; qtot 12.985
  4089    C   252   PRO     C 4089     0.589601     12.01000 ; qtot 13.575
  4090    O   252   PRO     O 4090    -0.574801     16.00000 ; qtot 13.000
  4091    N   253   GLU     N 4091    -0.516301     14.01000 ; qtot 12.484
  4092    H   253   GLU     H 4092     0.293600      1.00800 ; qtot 12.777
  4093   CX   253   GLU    CA 4093     0.039700     12.01000 ; qtot 12.817
  4094   H1   253   GLU    HA 4094     0.110500      1.00800 ; qtot 12.928
  4095  A2C   253   GLU    CB 4095     0.056000     12.01000 ; qtot 12.984
  4096   HC   253   GLU   HB2 4096    -0.017300      1.00800 ; qtot 12.966
  4097   HC   253   GLU   HB3 4097    -0.017300      1.00800 ; qtot 12.949
  4098  A2C   253   GLU    CG 4098     0.013600     12.01000 ; qtot 12.963
  4099   HC   253   GLU   HG2 4099    -0.042500      1.00800 ; qtot 12.920
  4100   HC   253   GLU   HG3 4100    -0.042500      1.00800 ; qtot 12.878
  4101   CO   253   GLU    CD 4101     0.805401     12.01000 ; qtot 13.683
  4102   O2   253   GLU   OE1 4102    -0.818801     16.00000 ; qtot 12.864
  4103   O2   253   GLU   OE2 4103    -0.818801     16.00000 ; qtot 12.045
  4104    C   253   GLU     C 4104     0.536601     12.01000 ; qtot 12.582
  4105    O   253   GLU     O 4105    -0.581901     16.00000 ; qtot 12.000
  4106    N   254   TRP     N 4106    -0.415700     14.01000 ; qtot 11.584
  4107    H   254   TRP     H 4107     0.271900      1.00800 ; qtot 11.856
  4108   CX   254   TRP    CA 4108    -0.027500     12.01000 ; qtot 11.829
  4109   H1   254   TRP    HA 4109     0.112300      1.00800 ; qtot 11.941
  4110   CT   254   TRP    CB 4110    -0.005000     12.01000 ; qtot 11.936
  4111   HC   254   TRP   HB2 4111     0.033900      1.00800 ; qtot 11.970
  4112   HC   254   TRP   HB3 4112     0.033900      1.00800 ; qtot 12.004
  4113   C*   254   TRP    CG 4113    -0.141500     12.01000 ; qtot 11.862
  4114   CW   254   TRP   CD1 4114    -0.163800     12.01000 ; qtot 11.699
  4115   H4   254   TRP   HD1 4115     0.206200      1.00800 ; qtot 11.905
  4116   NA   254   TRP   NE1 4116    -0.341800     14.01000 ; qtot 11.563
  4117    H   254   TRP   HE1 4117     0.341200      1.00800 ; qtot 11.904
  4118   CN   254   TRP   CE2 4118     0.138000     12.01000 ; qtot 12.042
  4119   CA   254   TRP   CZ2 4119    -0.260100     12.01000 ; qtot 11.782
  4120   HA   254   TRP   HZ2 4120     0.157200      1.00800 ; qtot 11.939
  4121   CA   254   TRP   CH2 4121    -0.113400     12.01000 ; qtot 11.826
  4122   HA   254   TRP   HH2 4122     0.141700      1.00800 ; qtot 11.968
  4123   CA   254   TRP   CZ3 4123    -0.197200     12.01000 ; qtot 11.770
  4124   HA   254   TRP   HZ3 4124     0.144700      1.00800 ; qtot 11.915
  4125   CA   254   TRP   CE3 4125    -0.238700     12.01000 ; qtot 11.676
  4126   HA   254   TRP   HE3 4126     0.170000      1.00800 ; qtot 11.846
  4127   CB   254   TRP   CD2 4127     0.124300     12.01000 ; qtot 11.971
  4128    C   254   TRP     C 4128     0.597301     12.01000 ; qtot 12.568
  4129    O   254   TRP     O 4129    -0.567901     16.00000 ; qtot 12.000
  4130    N   255   LEU     N 4130    -0.415700     14.01000 ; qtot 11.584
  4131    H   255   LEU     H 4131     0.271900      1.00800 ; qtot 11.856
  4132   CX   255   LEU    CA 4132    -0.051800     12.01000 ; qtot 11.804
  4133   H1   255   LEU    HA 4133     0.092200      1.00800 ; qtot 11.897
  4134  A2C   255   LEU    CB 4134    -0.110200     12.01000 ; qtot 11.786
  4135   HC   255   LEU   HB2 4135     0.045700      1.00800 ; qtot 11.832
  4136   HC   255   LEU   HB3 4136     0.045700      1.00800 ; qtot 11.878
  4137  A3C   255   LEU    CG 4137     0.353100     12.01000 ; qtot 12.231
  4138   HC   255   LEU    HG 4138    -0.036100      1.00800 ; qtot 12.195
  4139   CT   255   LEU   CD1 4139    -0.412100     12.01000 ; qtot 11.783
  4140   HC   255   LEU  HD11 4140     0.100000      1.00800 ; qtot 11.883
  4141   HC   255   LEU  HD12 4141     0.100000      1.00800 ; qtot 11.983
  4142   HC   255   LEU  HD13 4142     0.100000      1.00800 ; qtot 12.083
  4143   CT   255   LEU   CD2 4143    -0.412100     12.01000 ; qtot 11.671
  4144   HC   255   LEU  HD21 4144     0.100000      1.00800 ; qtot 11.771
  4145   HC   255   LEU  HD22 4145     0.100000      1.00800 ; qtot 11.871
  4146   HC   255   LEU  HD23 4146     0.100000      1.00800 ; qtot 11.971
  4147    C   255   LEU     C 4147     0.597301     12.01000 ; qtot 12.568
  4148    O   255   LEU     O 4148    -0.567901     16.00000 ; qtot 12.000
  4149    N   256   PHE     N 4149    -0.415700     14.01000 ; qtot 11.584
  4150    H   256   PHE     H 4150     0.271900      1.00800 ; qtot 11.856
  4151   CX   256   PHE    CA 4151    -0.002400     12.01000 ; qtot 11.854
  4152   H1   256   PHE    HA 4152     0.097800      1.00800 ; qtot 11.952
  4153   CT   256   PHE    CB 4153    -0.034300     12.01000 ; qtot 11.917
  4154   HC   256   PHE   HB2 4154     0.029500      1.00800 ; qtot 11.947
  4155   HC   256   PHE   HB3 4155     0.029500      1.00800 ; qtot 11.976
  4156   CA   256   PHE    CG 4156     0.011800     12.01000 ; qtot 11.988
  4157   CA   256   PHE   CD1 4157    -0.125600     12.01000 ; qtot 11.863
  4158   HA   256   PHE   HD1 4158     0.133000      1.00800 ; qtot 11.996
  4159   CA   256   PHE   CE1 4159    -0.170400     12.01000 ; qtot 11.825
  4160   HA   256   PHE   HE1 4160     0.143000      1.00800 ; qtot 11.968
  4161   CA   256   PHE    CZ 4161    -0.107200     12.01000 ; qtot 11.861
  4162   HA   256   PHE    HZ 4162     0.129700      1.00800 ; qtot 11.991
  4163   CA   256   PHE   CE2 4163    -0.170400     12.01000 ; qtot 11.820
  4164   HA   256   PHE   HE2 4164     0.143000      1.00800 ; qtot 11.963
  4165   CA   256   PHE   CD2 4165    -0.125600     12.01000 ; qtot 11.838
  4166   HA   256   PHE   HD2 4166     0.133000      1.00800 ; qtot 11.971
  4167    C   256   PHE     C 4167     0.597301     12.01000 ; qtot 12.568
  4168    O   256   PHE     O 4168    -0.567901     16.00000 ; qtot 12.000
  4169    N   257   VAL     N 4169    -0.415700     14.01000 ; qtot 11.584
  4170    H   257   VAL     H 4170     0.271900      1.00800 ; qtot 11.856
  4171   CX   257   VAL    CA 4171    -0.087500     12.01000 ; qtot 11.769
  4172   H1   257   VAL    HA 4172     0.096900      1.00800 ; qtot 11.866
  4173  A3C   257   VAL    CB 4173     0.298500     12.01000 ; qtot 12.164
  4174   HC   257   VAL    HB 4174    -0.029700      1.00800 ; qtot 12.134
  4175   CT   257   VAL   CG1 4175    -0.319200     12.01000 ; qtot 11.815
  4176   HC   257   VAL  HG11 4176     0.079100      1.00800 ; qtot 11.894
  4177   HC   257   VAL  HG12 4177     0.079100      1.00800 ; qtot 11.973
  4178   HC   257   VAL  HG13 4178     0.079100      1.00800 ; qtot 12.053
  4179   CT   257   VAL   CG2 4179    -0.319200     12.01000 ; qtot 11.733
  4180   HC   257   VAL  HG21 4180     0.079100      1.00800 ; qtot 11.812
  4181   HC   257   VAL  HG22 4181     0.079100      1.00800 ; qtot 11.892
  4182   HC   257   VAL  HG23 4182     0.079100      1.00800 ; qtot 11.971
  4183    C   257   VAL     C 4183     0.597301     12.01000 ; qtot 12.568
  4184    O   257   VAL     O 4184    -0.567901     16.00000 ; qtot 12.000
  4185    N   258   ALA     N 4185    -0.415700     14.01000 ; qtot 11.584
  4186    H   258   ALA     H 4186     0.271900      1.00800 ; qtot 11.856
  4187   CX   258   ALA    CA 4187     0.033700     12.01000 ; qtot 11.890
  4188   H1   258   ALA    HA 4188     0.082300      1.00800 ; qtot 11.972
  4189   CT   258   ALA    CB 4189    -0.182500     12.01000 ; qtot 11.790
  4190   HC   258   ALA   HB1 4190     0.060300      1.00800 ; qtot 11.850
  4191   HC   258   ALA   HB2 4191     0.060300      1.00800 ; qtot 11.910
  4192   HC   258   ALA   HB3 4192     0.060300      1.00800 ; qtot 11.971
  4193    C   258   ALA     C 4193     0.597301     12.01000 ; qtot 12.568
  4194    O   258   ALA     O 4194    -0.567901     16.00000 ; qtot 12.000
  4195    N   259   SER     N 4195    -0.415700     14.01000 ; qtot 11.584
  4196    H   259   SER     H 4196     0.271900      1.00800 ; qtot 11.856
  4197   CX   259   SER    CA 4197    -0.024900     12.01000 ; qtot 11.831
  4198   H1   259   SER    HA 4198     0.084300      1.00800 ; qtot 11.916
  4199  A2C   259   SER    CB 4199     0.211700     12.01000 ; qtot 12.127
  4200   H1   259   SER   HB2 4200     0.035200      1.00800 ; qtot 12.163
  4201   H1   259   SER   HB3 4201     0.035200      1.00800 ; qtot 12.198
  4202   OH   259   SER    OG 4202    -0.654601     16.00000 ; qtot 11.543
  4203   HO   259   SER    HG 4203     0.427500      1.00800 ; qtot 11.971
  4204    C   259   SER     C 4204     0.597301     12.01000 ; qtot 12.568
  4205    O   259   SER     O 4205    -0.567901     16.00000 ; qtot 12.000
  4206    N   260   TYR     N 4206    -0.415700     14.01000 ; qtot 11.584
  4207    H   260   TYR     H 4207     0.271900      1.00800 ; qtot 11.856
  4208   CX   260   TYR    CA 4208    -0.001400     12.01000 ; qtot 11.855
  4209   H1   260   TYR    HA 4209     0.087600      1.00800 ; qtot 11.942
  4210   CT   260   TYR    CB 4210    -0.015200     12.01000 ; qtot 11.927
  4211   HC   260   TYR   HB2 4211     0.029500      1.00800 ; qtot 11.957
  4212   HC   260   TYR   HB3 4212     0.029500      1.00800 ; qtot 11.986
  4213   CA   260   TYR    CG 4213    -0.001100     12.01000 ; qtot 11.985
  4214   CA   260   TYR   CD1 4214    -0.190600     12.01000 ; qtot 11.795
  4215   HA   260   TYR   HD1 4215     0.169900      1.00800 ; qtot 11.964
  4216   CA   260   TYR   CE1 4216    -0.234100     12.01000 ; qtot 11.730
  4217   HA   260   TYR   HE1 4217     0.165600      1.00800 ; qtot 11.896
  4218    C   260   TYR    CZ 4218     0.322600     12.01000 ; qtot 12.219
  4219   OH   260   TYR    OH 4219    -0.557901     16.00000 ; qtot 11.661
  4220   HO   260   TYR    HH 4220     0.399200      1.00800 ; qtot 12.060
  4221   CA   260   TYR   CE2 4221    -0.234100     12.01000 ; qtot 11.826
  4222   HA   260   TYR   HE2 4222     0.165600      1.00800 ; qtot 11.991
  4223   CA   260   TYR   CD2 4223    -0.190600     12.01000 ; qtot 11.801
  4224   HA   260   TYR   HD2 4224     0.169900      1.00800 ; qtot 11.971
  4225    C   260   TYR     C 4225     0.597301     12.01000 ; qtot 12.568
  4226    O   260   TYR     O 4226    -0.567901     16.00000 ; qtot 12.000
  4227    N   261   TYR     N 4227    -0.415700     14.01000 ; qtot 11.584
  4228    H   261   TYR     H 4228     0.271900      1.00800 ; qtot 11.856
  4229   CX   261   TYR    CA 4229    -0.001400     12.01000 ; qtot 11.855
  4230   H1   261   TYR    HA 4230     0.087600      1.00800 ; qtot 11.942
  4231   CT   261   TYR    CB 4231    -0.015200     12.01000 ; qtot 11.927
  4232   HC   261   TYR   HB2 4232     0.029500      1.00800 ; qtot 11.957
  4233   HC   261   TYR   HB3 4233     0.029500      1.00800 ; qtot 11.986
  4234   CA   261   TYR    CG 4234    -0.001100     12.01000 ; qtot 11.985
  4235   CA   261   TYR   CD1 4235    -0.190600     12.01000 ; qtot 11.795
  4236   HA   261   TYR   HD1 4236     0.169900      1.00800 ; qtot 11.964
  4237   CA   261   TYR   CE1 4237    -0.234100     12.01000 ; qtot 11.730
  4238   HA   261   TYR   HE1 4238     0.165600      1.00800 ; qtot 11.896
  4239    C   261   TYR    CZ 4239     0.322600     12.01000 ; qtot 12.219
  4240   OH   261   TYR    OH 4240    -0.557901     16.00000 ; qtot 11.661
  4241   HO   261   TYR    HH 4241     0.399200      1.00800 ; qtot 12.060
  4242   CA   261   TYR   CE2 4242    -0.234100     12.01000 ; qtot 11.826
  4243   HA   261   TYR   HE2 4243     0.165600      1.00800 ; qtot 11.991
  4244   CA   261   TYR   CD2 4244    -0.190600     12.01000 ; qtot 11.801
  4245   HA   261   TYR   HD2 4245     0.169900      1.00800 ; qtot 11.971
  4246    C   261   TYR     C 4246     0.597301     12.01000 ; qtot 12.568
  4247    O   261   TYR     O 4247    -0.567901     16.00000 ; qtot 12.000
  4248    N   262   MET     N 4248    -0.415700     14.01000 ; qtot 11.584
  4249    H   262   MET     H 4249     0.271900      1.00800 ; qtot 11.856
  4250   CX   262   MET    CA 4250    -0.023700     12.01000 ; qtot 11.833
  4251   H1   262   MET    HA 4251     0.088000      1.00800 ; qtot 11.921
  4252  A2C   262   MET    CB 4252     0.034200     12.01000 ; qtot 11.955
  4253   HC   262   MET   HB2 4253     0.024100      1.00800 ; qtot 11.979
  4254   HC   262   MET   HB3 4254     0.024100      1.00800 ; qtot 12.003
  4255  A2C   262   MET    CG 4255     0.001800     12.01000 ; qtot 12.005
  4256   H1   262   MET   HG2 4256     0.044000      1.00800 ; qtot 12.049
  4257   H1   262   MET   HG3 4257     0.044000      1.00800 ; qtot 12.093
  4258    S   262   MET    SD 4258    -0.273700     32.06000 ; qtot 11.819
  4259   CT   262   MET    CE 4259    -0.053600     12.01000 ; qtot 11.765
  4260   H1   262   MET   HE1 4260     0.068400      1.00800 ; qtot 11.834
  4261   H1   262   MET   HE2 4261     0.068400      1.00800 ; qtot 11.902
  4262   H1   262   MET   HE3 4262     0.068400      1.00800 ; qtot 11.971
  4263    C   262   MET     C 4263     0.597301     12.01000 ; qtot 12.568
  4264    O   262   MET     O 4264    -0.567901     16.00000 ; qtot 12.000
  4265    N   263   ALA     N 4265    -0.415700     14.01000 ; qtot 11.584
  4266    H   263   ALA     H 4266     0.271900      1.00800 ; qtot 11.856
  4267   CX   263   ALA    CA 4267     0.033700     12.01000 ; qtot 11.890
  4268   H1   263   ALA    HA 4268     0.082300      1.00800 ; qtot 11.972
  4269   CT   263   ALA    CB 4269    -0.182500     12.01000 ; qtot 11.790
  4270   HC   263   ALA   HB1 4270     0.060300      1.00800 ; qtot 11.850
  4271   HC   263   ALA   HB2 4271     0.060300      1.00800 ; qtot 11.910
  4272   HC   263   ALA   HB3 4272     0.060300      1.00800 ; qtot 11.971
  4273    C   263   ALA     C 4273     0.597301     12.01000 ; qtot 12.568
  4274    O   263   ALA     O 4274    -0.567901     16.00000 ; qtot 12.000
  4275    N   264   TYR     N 4275    -0.415700     14.01000 ; qtot 11.584
  4276    H   264   TYR     H 4276     0.271900      1.00800 ; qtot 11.856
  4277   CX   264   TYR    CA 4277    -0.001400     12.01000 ; qtot 11.855
  4278   H1   264   TYR    HA 4278     0.087600      1.00800 ; qtot 11.942
  4279   CT   264   TYR    CB 4279    -0.015200     12.01000 ; qtot 11.927
  4280   HC   264   TYR   HB2 4280     0.029500      1.00800 ; qtot 11.957
  4281   HC   264   TYR   HB3 4281     0.029500      1.00800 ; qtot 11.986
  4282   CA   264   TYR    CG 4282    -0.001100     12.01000 ; qtot 11.985
  4283   CA   264   TYR   CD1 4283    -0.190600     12.01000 ; qtot 11.795
  4284   HA   264   TYR   HD1 4284     0.169900      1.00800 ; qtot 11.964
  4285   CA   264   TYR   CE1 4285    -0.234100     12.01000 ; qtot 11.730
  4286   HA   264   TYR   HE1 4286     0.165600      1.00800 ; qtot 11.896
  4287    C   264   TYR    CZ 4287     0.322600     12.01000 ; qtot 12.219
  4288   OH   264   TYR    OH 4288    -0.557901     16.00000 ; qtot 11.661
  4289   HO   264   TYR    HH 4289     0.399200      1.00800 ; qtot 12.060
  4290   CA   264   TYR   CE2 4290    -0.234100     12.01000 ; qtot 11.826
  4291   HA   264   TYR   HE2 4291     0.165600      1.00800 ; qtot 11.991
  4292   CA   264   TYR   CD2 4292    -0.190600     12.01000 ; qtot 11.801
  4293   HA   264   TYR   HD2 4293     0.169900      1.00800 ; qtot 11.971
  4294    C   264   TYR     C 4294     0.597301     12.01000 ; qtot 12.568
  4295    O   264   TYR     O 4295    -0.567901     16.00000 ; qtot 12.000
  4296    N   265   PHE     N 4296    -0.415700     14.01000 ; qtot 11.584
  4297    H   265   PHE     H 4297     0.271900      1.00800 ; qtot 11.856
  4298   CX   265   PHE    CA 4298    -0.002400     12.01000 ; qtot 11.854
  4299   H1   265   PHE    HA 4299     0.097800      1.00800 ; qtot 11.952
  4300   CT   265   PHE    CB 4300    -0.034300     12.01000 ; qtot 11.917
  4301   HC   265   PHE   HB2 4301     0.029500      1.00800 ; qtot 11.947
  4302   HC   265   PHE   HB3 4302     0.029500      1.00800 ; qtot 11.976
  4303   CA   265   PHE    CG 4303     0.011800     12.01000 ; qtot 11.988
  4304   CA   265   PHE   CD1 4304    -0.125600     12.01000 ; qtot 11.863
  4305   HA   265   PHE   HD1 4305     0.133000      1.00800 ; qtot 11.996
  4306   CA   265   PHE   CE1 4306    -0.170400     12.01000 ; qtot 11.825
  4307   HA   265   PHE   HE1 4307     0.143000      1.00800 ; qtot 11.968
  4308   CA   265   PHE    CZ 4308    -0.107200     12.01000 ; qtot 11.861
  4309   HA   265   PHE    HZ 4309     0.129700      1.00800 ; qtot 11.991
  4310   CA   265   PHE   CE2 4310    -0.170400     12.01000 ; qtot 11.820
  4311   HA   265   PHE   HE2 4311     0.143000      1.00800 ; qtot 11.963
  4312   CA   265   PHE   CD2 4312    -0.125600     12.01000 ; qtot 11.838
  4313   HA   265   PHE   HD2 4313     0.133000      1.00800 ; qtot 11.971
  4314    C   265   PHE     C 4314     0.597301     12.01000 ; qtot 12.568
  4315    O   265   PHE     O 4315    -0.567901     16.00000 ; qtot 12.000
  4316    N   266   ASN     N 4316    -0.415700     14.01000 ; qtot 11.584
  4317    H   266   ASN     H 4317     0.271900      1.00800 ; qtot 11.856
  4318   CX   266   ASN    CA 4318     0.014300     12.01000 ; qtot 11.871
  4319   H1   266   ASN    HA 4319     0.104800      1.00800 ; qtot 11.975
  4320  A2C   266   ASN    CB 4320    -0.204100     12.01000 ; qtot 11.771
  4321   HC   266   ASN   HB2 4321     0.079700      1.00800 ; qtot 11.851
  4322   HC   266   ASN   HB3 4322     0.079700      1.00800 ; qtot 11.931
  4323    C   266   ASN    CG 4323     0.713001     12.01000 ; qtot 12.644
  4324    O   266   ASN   OD1 4324    -0.593101     16.00000 ; qtot 12.051
  4325    N   266   ASN   ND2 4325    -0.919101     14.01000 ; qtot 11.131
  4326    H   266   ASN  HD21 4326     0.419600      1.00800 ; qtot 11.551
  4327    H   266   ASN  HD22 4327     0.419600      1.00800 ; qtot 11.971
  4328    C   266   ASN     C 4328     0.597301     12.01000 ; qtot 12.568
  4329    O   266   ASN     O 4329    -0.567901     16.00000 ; qtot 12.000
  4330    N   267   SER     N 4330    -0.415700     14.01000 ; qtot 11.584
  4331    H   267   SER     H 4331     0.271900      1.00800 ; qtot 11.856
  4332   CX   267   SER    CA 4332    -0.024900     12.01000 ; qtot 11.831
  4333   H1   267   SER    HA 4333     0.084300      1.00800 ; qtot 11.916
  4334  A2C   267   SER    CB 4334     0.211700     12.01000 ; qtot 12.127
  4335   H1   267   SER   HB2 4335     0.035200      1.00800 ; qtot 12.163
  4336   H1   267   SER   HB3 4336     0.035200      1.00800 ; qtot 12.198
  4337   OH   267   SER    OG 4337    -0.654601     16.00000 ; qtot 11.543
  4338   HO   267   SER    HG 4338     0.427500      1.00800 ; qtot 11.971
  4339    C   267   SER     C 4339     0.597301     12.01000 ; qtot 12.568
  4340    O   267   SER     O 4340    -0.567901     16.00000 ; qtot 12.000
  4341    N   268   CYS     N 4341    -0.415700     14.01000 ; qtot 11.584
  4342    H   268   CYS     H 4342     0.271900      1.00800 ; qtot 11.856
  4343   CX   268   CYS    CA 4343     0.021300     12.01000 ; qtot 11.878
  4344   H1   268   CYS    HA 4344     0.112400      1.00800 ; qtot 11.990
  4345  A2C   268   CYS    CB 4345    -0.123100     12.01000 ; qtot 11.867
  4346   H1   268   CYS   HB2 4346     0.111200      1.00800 ; qtot 11.978
  4347   H1   268   CYS   HB3 4347     0.111200      1.00800 ; qtot 12.089
  4348   SH   268   CYS    SG 4348    -0.311900     32.06000 ; qtot 11.777
  4349   HS   268   CYS    HG 4349     0.193300      1.00800 ; qtot 11.971
  4350    C   268   CYS     C 4350     0.597301     12.01000 ; qtot 12.568
  4351    O   268   CYS     O 4351    -0.567901     16.00000 ; qtot 12.000
  4352    N   269   LEU     N 4352    -0.415700     14.01000 ; qtot 11.584
  4353    H   269   LEU     H 4353     0.271900      1.00800 ; qtot 11.856
  4354   CX   269   LEU    CA 4354    -0.051800     12.01000 ; qtot 11.804
  4355   H1   269   LEU    HA 4355     0.092200      1.00800 ; qtot 11.897
  4356  A2C   269   LEU    CB 4356    -0.110200     12.01000 ; qtot 11.786
  4357   HC   269   LEU   HB2 4357     0.045700      1.00800 ; qtot 11.832
  4358   HC   269   LEU   HB3 4358     0.045700      1.00800 ; qtot 11.878
  4359  A3C   269   LEU    CG 4359     0.353100     12.01000 ; qtot 12.231
  4360   HC   269   LEU    HG 4360    -0.036100      1.00800 ; qtot 12.195
  4361   CT   269   LEU   CD1 4361    -0.412100     12.01000 ; qtot 11.783
  4362   HC   269   LEU  HD11 4362     0.100000      1.00800 ; qtot 11.883
  4363   HC   269   LEU  HD12 4363     0.100000      1.00800 ; qtot 11.983
  4364   HC   269   LEU  HD13 4364     0.100000      1.00800 ; qtot 12.083
  4365   CT   269   LEU   CD2 4365    -0.412100     12.01000 ; qtot 11.671
  4366   HC   269   LEU  HD21 4366     0.100000      1.00800 ; qtot 11.771
  4367   HC   269   LEU  HD22 4367     0.100000      1.00800 ; qtot 11.871
  4368   HC   269   LEU  HD23 4368     0.100000      1.00800 ; qtot 11.971
  4369    C   269   LEU     C 4369     0.597301     12.01000 ; qtot 12.568
  4370    O   269   LEU     O 4370    -0.567901     16.00000 ; qtot 12.000
  4371    N   270   ASN     N 4371    -0.415700     14.01000 ; qtot 11.584
  4372    H   270   ASN     H 4372     0.271900      1.00800 ; qtot 11.856
  4373   CX   270   ASN    CA 4373     0.014300     12.01000 ; qtot 11.871
  4374   H1   270   ASN    HA 4374     0.104800      1.00800 ; qtot 11.975
  4375  A2C   270   ASN    CB 4375    -0.204100     12.01000 ; qtot 11.771
  4376   HC   270   ASN   HB2 4376     0.079700      1.00800 ; qtot 11.851
  4377   HC   270   ASN   HB3 4377     0.079700      1.00800 ; qtot 11.931
  4378    C   270   ASN    CG 4378     0.713001     12.01000 ; qtot 12.644
  4379    O   270   ASN   OD1 4379    -0.593101     16.00000 ; qtot 12.051
  4380    N   270   ASN   ND2 4380    -0.919101     14.01000 ; qtot 11.131
  4381    H   270   ASN  HD21 4381     0.419600      1.00800 ; qtot 11.551
  4382    H   270   ASN  HD22 4382     0.419600      1.00800 ; qtot 11.971
  4383    C   270   ASN     C 4383     0.597301     12.01000 ; qtot 12.568
  4384    O   270   ASN     O 4384    -0.567901     16.00000 ; qtot 12.000
  4385    N   271   ALA     N 4385    -0.415700     14.01000 ; qtot 11.584
  4386    H   271   ALA     H 4386     0.271900      1.00800 ; qtot 11.856
  4387   CX   271   ALA    CA 4387     0.033700     12.01000 ; qtot 11.890
  4388   H1   271   ALA    HA 4388     0.082300      1.00800 ; qtot 11.972
  4389   CT   271   ALA    CB 4389    -0.182500     12.01000 ; qtot 11.790
  4390   HC   271   ALA   HB1 4390     0.060300      1.00800 ; qtot 11.850
  4391   HC   271   ALA   HB2 4391     0.060300      1.00800 ; qtot 11.910
  4392   HC   271   ALA   HB3 4392     0.060300      1.00800 ; qtot 11.971
  4393    C   271   ALA     C 4393     0.597301     12.01000 ; qtot 12.568
  4394    O   271   ALA     O 4394    -0.567901     16.00000 ; qtot 12.000
  4395    N   272   ILE     N 4395    -0.415700     14.01000 ; qtot 11.584
  4396    H   272   ILE     H 4396     0.271900      1.00800 ; qtot 11.856
  4397   CX   272   ILE    CA 4397    -0.059700     12.01000 ; qtot 11.797
  4398   H1   272   ILE    HA 4398     0.086900      1.00800 ; qtot 11.883
  4399  A3C   272   ILE    CB 4399     0.130300     12.01000 ; qtot 12.014
  4400   HC   272   ILE    HB 4400     0.018700      1.00800 ; qtot 12.032
  4401   CT   272   ILE   CG2 4401    -0.320400     12.01000 ; qtot 11.712
  4402   HC   272   ILE  HG21 4402     0.088200      1.00800 ; qtot 11.800
  4403   HC   272   ILE  HG22 4403     0.088200      1.00800 ; qtot 11.888
  4404   HC   272   ILE  HG23 4404     0.088200      1.00800 ; qtot 11.977
  4405  A2C   272   ILE   CG1 4405    -0.043000     12.01000 ; qtot 11.934
  4406   HC   272   ILE  HG12 4406     0.023600      1.00800 ; qtot 11.957
  4407   HC   272   ILE  HG13 4407     0.023600      1.00800 ; qtot 11.981
  4408   CT   272   ILE   CD1 4408    -0.066000     12.01000 ; qtot 11.915
  4409   HC   272   ILE  HD11 4409     0.018600      1.00800 ; qtot 11.933
  4410   HC   272   ILE  HD12 4410     0.018600      1.00800 ; qtot 11.952
  4411   HC   272   ILE  HD13 4411     0.018600      1.00800 ; qtot 11.971
  4412    C   272   ILE     C 4412     0.597301     12.01000 ; qtot 12.568
  4413    O   272   ILE     O 4413    -0.567901     16.00000 ; qtot 12.000
  4414    N   273   ILE     N 4414    -0.415700     14.01000 ; qtot 11.584
  4415    H   273   ILE     H 4415     0.271900      1.00800 ; qtot 11.856
  4416   CX   273   ILE    CA 4416    -0.059700     12.01000 ; qtot 11.797
  4417   H1   273   ILE    HA 4417     0.086900      1.00800 ; qtot 11.883
  4418  A3C   273   ILE    CB 4418     0.130300     12.01000 ; qtot 12.014
  4419   HC   273   ILE    HB 4419     0.018700      1.00800 ; qtot 12.032
  4420   CT   273   ILE   CG2 4420    -0.320400     12.01000 ; qtot 11.712
  4421   HC   273   ILE  HG21 4421     0.088200      1.00800 ; qtot 11.800
  4422   HC   273   ILE  HG22 4422     0.088200      1.00800 ; qtot 11.888
  4423   HC   273   ILE  HG23 4423     0.088200      1.00800 ; qtot 11.977
  4424  A2C   273   ILE   CG1 4424    -0.043000     12.01000 ; qtot 11.934
  4425   HC   273   ILE  HG12 4425     0.023600      1.00800 ; qtot 11.957
  4426   HC   273   ILE  HG13 4426     0.023600      1.00800 ; qtot 11.981
  4427   CT   273   ILE   CD1 4427    -0.066000     12.01000 ; qtot 11.915
  4428   HC   273   ILE  HD11 4428     0.018600      1.00800 ; qtot 11.933
  4429   HC   273   ILE  HD12 4429     0.018600      1.00800 ; qtot 11.952
  4430   HC   273   ILE  HD13 4430     0.018600      1.00800 ; qtot 11.971
  4431    C   273   ILE     C 4431     0.597301     12.01000 ; qtot 12.568
  4432    O   273   ILE     O 4432    -0.567901     16.00000 ; qtot 12.000
  4433    N   274   TYR     N 4433    -0.415700     14.01000 ; qtot 11.584
  4434    H   274   TYR     H 4434     0.271900      1.00800 ; qtot 11.856
  4435   CX   274   TYR    CA 4435    -0.001400     12.01000 ; qtot 11.855
  4436   H1   274   TYR    HA 4436     0.087600      1.00800 ; qtot 11.942
  4437   CT   274   TYR    CB 4437    -0.015200     12.01000 ; qtot 11.927
  4438   HC   274   TYR   HB2 4438     0.029500      1.00800 ; qtot 11.957
  4439   HC   274   TYR   HB3 4439     0.029500      1.00800 ; qtot 11.986
  4440   CA   274   TYR    CG 4440    -0.001100     12.01000 ; qtot 11.985
  4441   CA   274   TYR   CD1 4441    -0.190600     12.01000 ; qtot 11.795
  4442   HA   274   TYR   HD1 4442     0.169900      1.00800 ; qtot 11.964
  4443   CA   274   TYR   CE1 4443    -0.234100     12.01000 ; qtot 11.730
  4444   HA   274   TYR   HE1 4444     0.165600      1.00800 ; qtot 11.896
  4445    C   274   TYR    CZ 4445     0.322600     12.01000 ; qtot 12.219
  4446   OH   274   TYR    OH 4446    -0.557901     16.00000 ; qtot 11.661
  4447   HO   274   TYR    HH 4447     0.399200      1.00800 ; qtot 12.060
  4448   CA   274   TYR   CE2 4448    -0.234100     12.01000 ; qtot 11.826
  4449   HA   274   TYR   HE2 4449     0.165600      1.00800 ; qtot 11.991
  4450   CA   274   TYR   CD2 4450    -0.190600     12.01000 ; qtot 11.801
  4451   HA   274   TYR   HD2 4451     0.169900      1.00800 ; qtot 11.971
  4452    C   274   TYR     C 4452     0.597301     12.01000 ; qtot 12.568
  4453    O   274   TYR     O 4453    -0.567901     16.00000 ; qtot 12.000
  4454    N   275   GLY     N 4454    -0.415700     14.01000 ; qtot 11.584
  4455    H   275   GLY     H 4455     0.271900      1.00800 ; qtot 11.856
  4456   CX   275   GLY    CA 4456    -0.025200     12.01000 ; qtot 11.831
  4457   H1   275   GLY   HA2 4457     0.069800      1.00800 ; qtot 11.901
  4458   H1   275   GLY   HA3 4458     0.069800      1.00800 ; qtot 11.971
  4459    C   275   GLY     C 4459     0.597301     12.01000 ; qtot 12.568
  4460    O   275   GLY     O 4460    -0.567901     16.00000 ; qtot 12.000
  4461    N   276   LEU     N 4461    -0.415700     14.01000 ; qtot 11.584
  4462    H   276   LEU     H 4462     0.271900      1.00800 ; qtot 11.856
  4463   CX   276   LEU    CA 4463    -0.051800     12.01000 ; qtot 11.804
  4464   H1   276   LEU    HA 4464     0.092200      1.00800 ; qtot 11.897
  4465  A2C   276   LEU    CB 4465    -0.110200     12.01000 ; qtot 11.786
  4466   HC   276   LEU   HB2 4466     0.045700      1.00800 ; qtot 11.832
  4467   HC   276   LEU   HB3 4467     0.045700      1.00800 ; qtot 11.878
  4468  A3C   276   LEU    CG 4468     0.353100     12.01000 ; qtot 12.231
  4469   HC   276   LEU    HG 4469    -0.036100      1.00800 ; qtot 12.195
  4470   CT   276   LEU   CD1 4470    -0.412100     12.01000 ; qtot 11.783
  4471   HC   276   LEU  HD11 4471     0.100000      1.00800 ; qtot 11.883
  4472   HC   276   LEU  HD12 4472     0.100000      1.00800 ; qtot 11.983
  4473   HC   276   LEU  HD13 4473     0.100000      1.00800 ; qtot 12.083
  4474   CT   276   LEU   CD2 4474    -0.412100     12.01000 ; qtot 11.671
  4475   HC   276   LEU  HD21 4475     0.100000      1.00800 ; qtot 11.771
  4476   HC   276   LEU  HD22 4476     0.100000      1.00800 ; qtot 11.871
  4477   HC   276   LEU  HD23 4477     0.100000      1.00800 ; qtot 11.971
  4478    C   276   LEU     C 4478     0.597301     12.01000 ; qtot 12.568
  4479    O   276   LEU     O 4479    -0.567901     16.00000 ; qtot 12.000
  4480    N   277   LEU     N 4480    -0.415700     14.01000 ; qtot 11.584
  4481    H   277   LEU     H 4481     0.271900      1.00800 ; qtot 11.856
  4482   CX   277   LEU    CA 4482    -0.051800     12.01000 ; qtot 11.804
  4483   H1   277   LEU    HA 4483     0.092200      1.00800 ; qtot 11.897
  4484  A2C   277   LEU    CB 4484    -0.110200     12.01000 ; qtot 11.786
  4485   HC   277   LEU   HB2 4485     0.045700      1.00800 ; qtot 11.832
  4486   HC   277   LEU   HB3 4486     0.045700      1.00800 ; qtot 11.878
  4487  A3C   277   LEU    CG 4487     0.353100     12.01000 ; qtot 12.231
  4488   HC   277   LEU    HG 4488    -0.036100      1.00800 ; qtot 12.195
  4489   CT   277   LEU   CD1 4489    -0.412100     12.01000 ; qtot 11.783
  4490   HC   277   LEU  HD11 4490     0.100000      1.00800 ; qtot 11.883
  4491   HC   277   LEU  HD12 4491     0.100000      1.00800 ; qtot 11.983
  4492   HC   277   LEU  HD13 4492     0.100000      1.00800 ; qtot 12.083
  4493   CT   277   LEU   CD2 4493    -0.412100     12.01000 ; qtot 11.671
  4494   HC   277   LEU  HD21 4494     0.100000      1.00800 ; qtot 11.771
  4495   HC   277   LEU  HD22 4495     0.100000      1.00800 ; qtot 11.871
  4496   HC   277   LEU  HD23 4496     0.100000      1.00800 ; qtot 11.971
  4497    C   277   LEU     C 4497     0.597301     12.01000 ; qtot 12.568
  4498    O   277   LEU     O 4498    -0.567901     16.00000 ; qtot 12.000
  4499    N   278   ASN     N 4499    -0.415700     14.01000 ; qtot 11.584
  4500    H   278   ASN     H 4500     0.271900      1.00800 ; qtot 11.856
  4501   CX   278   ASN    CA 4501     0.014300     12.01000 ; qtot 11.871
  4502   H1   278   ASN    HA 4502     0.104800      1.00800 ; qtot 11.975
  4503  A2C   278   ASN    CB 4503    -0.204100     12.01000 ; qtot 11.771
  4504   HC   278   ASN   HB2 4504     0.079700      1.00800 ; qtot 11.851
  4505   HC   278   ASN   HB3 4505     0.079700      1.00800 ; qtot 11.931
  4506    C   278   ASN    CG 4506     0.713001     12.01000 ; qtot 12.644
  4507    O   278   ASN   OD1 4507    -0.593101     16.00000 ; qtot 12.051
  4508    N   278   ASN   ND2 4508    -0.919101     14.01000 ; qtot 11.131
  4509    H   278   ASN  HD21 4509     0.419600      1.00800 ; qtot 11.551
  4510    H   278   ASN  HD22 4510     0.419600      1.00800 ; qtot 11.971
  4511    C   278   ASN     C 4511     0.597301     12.01000 ; qtot 12.568
  4512    O   278   ASN     O 4512    -0.567901     16.00000 ; qtot 12.000
  4513    N   279   GLN     N 4513    -0.415700     14.01000 ; qtot 11.584
  4514    H   279   GLN     H 4514     0.271900      1.00800 ; qtot 11.856
  4515   CX   279   GLN    CA 4515    -0.003100     12.01000 ; qtot 11.853
  4516   H1   279   GLN    HA 4516     0.085000      1.00800 ; qtot 11.938
  4517  A2C   279   GLN    CB 4517    -0.003600     12.01000 ; qtot 11.935
  4518   HC   279   GLN   HB2 4518     0.017100      1.00800 ; qtot 11.952
  4519   HC   279   GLN   HB3 4519     0.017100      1.00800 ; qtot 11.969
  4520  A2C   279   GLN    CG 4520    -0.064500     12.01000 ; qtot 11.904
  4521   HC   279   GLN   HG2 4521     0.035200      1.00800 ; qtot 11.939
  4522   HC   279   GLN   HG3 4522     0.035200      1.00800 ; qtot 11.975
  4523    C   279   GLN    CD 4523     0.695101     12.01000 ; qtot 12.670
  4524    O   279   GLN   OE1 4524    -0.608601     16.00000 ; qtot 12.061
  4525    N   279   GLN   NE2 4525    -0.940701     14.01000 ; qtot 11.120
  4526    H   279   GLN  HE21 4526     0.425100      1.00800 ; qtot 11.546
  4527    H   279   GLN  HE22 4527     0.425100      1.00800 ; qtot 11.971
  4528    C   279   GLN     C 4528     0.597301     12.01000 ; qtot 12.568
  4529    O   279   GLN     O 4529    -0.567901     16.00000 ; qtot 12.000
  4530    N   280   ASN     N 4530    -0.415700     14.01000 ; qtot 11.584
  4531    H   280   ASN     H 4531     0.271900      1.00800 ; qtot 11.856
  4532   CX   280   ASN    CA 4532     0.014300     12.01000 ; qtot 11.871
  4533   H1   280   ASN    HA 4533     0.104800      1.00800 ; qtot 11.975
  4534  A2C   280   ASN    CB 4534    -0.204100     12.01000 ; qtot 11.771
  4535   HC   280   ASN   HB2 4535     0.079700      1.00800 ; qtot 11.851
  4536   HC   280   ASN   HB3 4536     0.079700      1.00800 ; qtot 11.931
  4537    C   280   ASN    CG 4537     0.713001     12.01000 ; qtot 12.644
  4538    O   280   ASN   OD1 4538    -0.593101     16.00000 ; qtot 12.051
  4539    N   280   ASN   ND2 4539    -0.919101     14.01000 ; qtot 11.131
  4540    H   280   ASN  HD21 4540     0.419600      1.00800 ; qtot 11.551
  4541    H   280   ASN  HD22 4541     0.419600      1.00800 ; qtot 11.971
  4542    C   280   ASN     C 4542     0.597301     12.01000 ; qtot 12.568
  4543    O   280   ASN     O 4543    -0.567901     16.00000 ; qtot 12.000
  4544    N   281   PHE     N 4544    -0.415700     14.01000 ; qtot 11.584
  4545    H   281   PHE     H 4545     0.271900      1.00800 ; qtot 11.856
  4546   CX   281   PHE    CA 4546    -0.002400     12.01000 ; qtot 11.854
  4547   H1   281   PHE    HA 4547     0.097800      1.00800 ; qtot 11.952
  4548   CT   281   PHE    CB 4548    -0.034300     12.01000 ; qtot 11.917
  4549   HC   281   PHE   HB2 4549     0.029500      1.00800 ; qtot 11.947
  4550   HC   281   PHE   HB3 4550     0.029500      1.00800 ; qtot 11.976
  4551   CA   281   PHE    CG 4551     0.011800     12.01000 ; qtot 11.988
  4552   CA   281   PHE   CD1 4552    -0.125600     12.01000 ; qtot 11.863
  4553   HA   281   PHE   HD1 4553     0.133000      1.00800 ; qtot 11.996
  4554   CA   281   PHE   CE1 4554    -0.170400     12.01000 ; qtot 11.825
  4555   HA   281   PHE   HE1 4555     0.143000      1.00800 ; qtot 11.968
  4556   CA   281   PHE    CZ 4556    -0.107200     12.01000 ; qtot 11.861
  4557   HA   281   PHE    HZ 4557     0.129700      1.00800 ; qtot 11.991
  4558   CA   281   PHE   CE2 4558    -0.170400     12.01000 ; qtot 11.820
  4559   HA   281   PHE   HE2 4559     0.143000      1.00800 ; qtot 11.963
  4560   CA   281   PHE   CD2 4560    -0.125600     12.01000 ; qtot 11.838
  4561   HA   281   PHE   HD2 4561     0.133000      1.00800 ; qtot 11.971
  4562    C   281   PHE     C 4562     0.597301     12.01000 ; qtot 12.568
  4563    O   281   PHE     O 4563    -0.567901     16.00000 ; qtot 12.000
  4564    N   282   ARG     N 4564    -0.347900     14.01000 ; qtot 11.652
  4565    H   282   ARG     H 4565     0.274700      1.00800 ; qtot 11.927
  4566   CX   282   ARG    CA 4566    -0.263700     12.01000 ; qtot 11.663
  4567   H1   282   ARG    HA 4567     0.156000      1.00800 ; qtot 11.819
  4568   C8   282   ARG    CB 4568    -0.000700     12.01000 ; qtot 11.818
  4569   HC   282   ARG   HB2 4569     0.032700      1.00800 ; qtot 11.851
  4570   HC   282   ARG   HB3 4570     0.032700      1.00800 ; qtot 11.884
  4571   C8   282   ARG    CG 4571     0.039000     12.01000 ; qtot 11.923
  4572   HC   282   ARG   HG2 4572     0.028500      1.00800 ; qtot 11.951
  4573   HC   282   ARG   HG3 4573     0.028500      1.00800 ; qtot 11.980
  4574   C8   282   ARG    CD 4574     0.048600     12.01000 ; qtot 12.028
  4575   H1   282   ARG   HD2 4575     0.068700      1.00800 ; qtot 12.097
  4576   H1   282   ARG   HD3 4576     0.068700      1.00800 ; qtot 12.166
  4577   N2   282   ARG    NE 4577    -0.529501     14.01000 ; qtot 11.636
  4578    H   282   ARG    HE 4578     0.345600      1.00800 ; qtot 11.982
  4579   CA   282   ARG    CZ 4579     0.807601     12.01000 ; qtot 12.790
  4580   N2   282   ARG   NH1 4580    -0.862701     14.01000 ; qtot 11.927
  4581    H   282   ARG  HH11 4581     0.447800      1.00800 ; qtot 12.375
  4582    H   282   ARG  HH12 4582     0.447800      1.00800 ; qtot 12.822
  4583   N2   282   ARG   NH2 4583    -0.862701     14.01000 ; qtot 11.960
  4584    H   282   ARG  HH21 4584     0.447800      1.00800 ; qtot 12.408
  4585    H   282   ARG  HH22 4585     0.447800      1.00800 ; qtot 12.855
  4586    C   282   ARG     C 4586     0.734101     12.01000 ; qtot 13.589
  4587    O   282   ARG     O 4587    -0.589401     16.00000 ; qtot 13.000
  4588    N   283   LYS     N 4588    -0.347900     14.01000 ; qtot 12.652
  4589    H   283   LYS     H 4589     0.274700      1.00800 ; qtot 12.927
  4590   CX   283   LYS    CA 4590    -0.240000     12.01000 ; qtot 12.687
  4591   H1   283   LYS    HA 4591     0.142600      1.00800 ; qtot 12.829
  4592   C8   283   LYS    CB 4592    -0.009400     12.01000 ; qtot 12.820
  4593   HC   283   LYS   HB2 4593     0.036200      1.00800 ; qtot 12.856
  4594   HC   283   LYS   HB3 4594     0.036200      1.00800 ; qtot 12.892
  4595   C8   283   LYS    CG 4595     0.018700     12.01000 ; qtot 12.911
  4596   HC   283   LYS   HG2 4596     0.010300      1.00800 ; qtot 12.921
  4597   HC   283   LYS   HG3 4597     0.010300      1.00800 ; qtot 12.932
  4598   C8   283   LYS    CD 4598    -0.047900     12.01000 ; qtot 12.884
  4599   HC   283   LYS   HD2 4599     0.062100      1.00800 ; qtot 12.946
  4600   HC   283   LYS   HD3 4600     0.062100      1.00800 ; qtot 13.008
  4601   C8   283   LYS    CE 4601    -0.014300     12.01000 ; qtot 12.994
  4602   HP   283   LYS   HE2 4602     0.113500      1.00800 ; qtot 13.107
  4603   HP   283   LYS   HE3 4603     0.113500      1.00800 ; qtot 13.221
  4604   N3   283   LYS    NZ 4604    -0.385400     14.01000 ; qtot 12.835
  4605    H   283   LYS   HZ1 4605     0.340000      1.00800 ; qtot 13.175
  4606    H   283   LYS   HZ2 4606     0.340000      1.00800 ; qtot 13.515
  4607    H   283   LYS   HZ3 4607     0.340000      1.00800 ; qtot 13.855
  4608    C   283   LYS     C 4608     0.734101     12.01000 ; qtot 14.589
  4609    O   283   LYS     O 4609    -0.589401     16.00000 ; qtot 14.000
  4610    N   284   GLU     N 4610    -0.516301     14.01000 ; qtot 13.484
  4611    H   284   GLU     H 4611     0.293600      1.00800 ; qtot 13.777
  4612   CX   284   GLU    CA 4612     0.039700     12.01000 ; qtot 13.817
  4613   H1   284   GLU    HA 4613     0.110500      1.00800 ; qtot 13.928
  4614  A2C   284   GLU    CB 4614     0.056000     12.01000 ; qtot 13.984
  4615   HC   284   GLU   HB2 4615    -0.017300      1.00800 ; qtot 13.966
  4616   HC   284   GLU   HB3 4616    -0.017300      1.00800 ; qtot 13.949
  4617  A2C   284   GLU    CG 4617     0.013600     12.01000 ; qtot 13.963
  4618   HC   284   GLU   HG2 4618    -0.042500      1.00800 ; qtot 13.920
  4619   HC   284   GLU   HG3 4619    -0.042500      1.00800 ; qtot 13.878
  4620   CO   284   GLU    CD 4620     0.805401     12.01000 ; qtot 14.683
  4621   O2   284   GLU   OE1 4621    -0.818801     16.00000 ; qtot 13.864
  4622   O2   284   GLU   OE2 4622    -0.818801     16.00000 ; qtot 13.045
  4623    C   284   GLU     C 4623     0.536601     12.01000 ; qtot 13.582
  4624    O   284   GLU     O 4624    -0.581901     16.00000 ; qtot 13.000
  4625    N   285   TYR     N 4625    -0.415700     14.01000 ; qtot 12.584
  4626    H   285   TYR     H 4626     0.271900      1.00800 ; qtot 12.856
  4627   CX   285   TYR    CA 4627    -0.001400     12.01000 ; qtot 12.855
  4628   H1   285   TYR    HA 4628     0.087600      1.00800 ; qtot 12.942
  4629   CT   285   TYR    CB 4629    -0.015200     12.01000 ; qtot 12.927
  4630   HC   285   TYR   HB2 4630     0.029500      1.00800 ; qtot 12.957
  4631   HC   285   TYR   HB3 4631     0.029500      1.00800 ; qtot 12.986
  4632   CA   285   TYR    CG 4632    -0.001100     12.01000 ; qtot 12.985
  4633   CA   285   TYR   CD1 4633    -0.190600     12.01000 ; qtot 12.795
  4634   HA   285   TYR   HD1 4634     0.169900      1.00800 ; qtot 12.964
  4635   CA   285   TYR   CE1 4635    -0.234100     12.01000 ; qtot 12.730
  4636   HA   285   TYR   HE1 4636     0.165600      1.00800 ; qtot 12.896
  4637    C   285   TYR    CZ 4637     0.322600     12.01000 ; qtot 13.219
  4638   OH   285   TYR    OH 4638    -0.557901     16.00000 ; qtot 12.661
  4639   HO   285   TYR    HH 4639     0.399200      1.00800 ; qtot 13.060
  4640   CA   285   TYR   CE2 4640    -0.234100     12.01000 ; qtot 12.826
  4641   HA   285   TYR   HE2 4641     0.165600      1.00800 ; qtot 12.991
  4642   CA   285   TYR   CD2 4642    -0.190600     12.01000 ; qtot 12.801
  4643   HA   285   TYR   HD2 4643     0.169900      1.00800 ; qtot 12.971
  4644    C   285   TYR     C 4644     0.597301     12.01000 ; qtot 13.568
  4645    O   285   TYR     O 4645    -0.567901     16.00000 ; qtot 13.000
  4646    N   286   ARG     N 4646    -0.347900     14.01000 ; qtot 12.652
  4647    H   286   ARG     H 4647     0.274700      1.00800 ; qtot 12.927
  4648   CX   286   ARG    CA 4648    -0.263700     12.01000 ; qtot 12.663
  4649   H1   286   ARG    HA 4649     0.156000      1.00800 ; qtot 12.819
  4650   C8   286   ARG    CB 4650    -0.000700     12.01000 ; qtot 12.818
  4651   HC   286   ARG   HB2 4651     0.032700      1.00800 ; qtot 12.851
  4652   HC   286   ARG   HB3 4652     0.032700      1.00800 ; qtot 12.884
  4653   C8   286   ARG    CG 4653     0.039000     12.01000 ; qtot 12.923
  4654   HC   286   ARG   HG2 4654     0.028500      1.00800 ; qtot 12.951
  4655   HC   286   ARG   HG3 4655     0.028500      1.00800 ; qtot 12.980
  4656   C8   286   ARG    CD 4656     0.048600     12.01000 ; qtot 13.028
  4657   H1   286   ARG   HD2 4657     0.068700      1.00800 ; qtot 13.097
  4658   H1   286   ARG   HD3 4658     0.068700      1.00800 ; qtot 13.166
  4659   N2   286   ARG    NE 4659    -0.529501     14.01000 ; qtot 12.636
  4660    H   286   ARG    HE 4660     0.345600      1.00800 ; qtot 12.982
  4661   CA   286   ARG    CZ 4661     0.807601     12.01000 ; qtot 13.790
  4662   N2   286   ARG   NH1 4662    -0.862701     14.01000 ; qtot 12.927
  4663    H   286   ARG  HH11 4663     0.447800      1.00800 ; qtot 13.375
  4664    H   286   ARG  HH12 4664     0.447800      1.00800 ; qtot 13.822
  4665   N2   286   ARG   NH2 4665    -0.862701     14.01000 ; qtot 12.960
  4666    H   286   ARG  HH21 4666     0.447800      1.00800 ; qtot 13.408
  4667    H   286   ARG  HH22 4667     0.447800      1.00800 ; qtot 13.855
  4668    C   286   ARG     C 4668     0.734101     12.01000 ; qtot 14.589
  4669    O   286   ARG     O 4669    -0.589401     16.00000 ; qtot 14.000
  4670    N   287   ARG     N 4670    -0.347900     14.01000 ; qtot 13.652
  4671    H   287   ARG     H 4671     0.274700      1.00800 ; qtot 13.927
  4672   CX   287   ARG    CA 4672    -0.263700     12.01000 ; qtot 13.663
  4673   H1   287   ARG    HA 4673     0.156000      1.00800 ; qtot 13.819
  4674   C8   287   ARG    CB 4674    -0.000700     12.01000 ; qtot 13.818
  4675   HC   287   ARG   HB2 4675     0.032700      1.00800 ; qtot 13.851
  4676   HC   287   ARG   HB3 4676     0.032700      1.00800 ; qtot 13.884
  4677   C8   287   ARG    CG 4677     0.039000     12.01000 ; qtot 13.923
  4678   HC   287   ARG   HG2 4678     0.028500      1.00800 ; qtot 13.951
  4679   HC   287   ARG   HG3 4679     0.028500      1.00800 ; qtot 13.980
  4680   C8   287   ARG    CD 4680     0.048600     12.01000 ; qtot 14.028
  4681   H1   287   ARG   HD2 4681     0.068700      1.00800 ; qtot 14.097
  4682   H1   287   ARG   HD3 4682     0.068700      1.00800 ; qtot 14.166
  4683   N2   287   ARG    NE 4683    -0.529501     14.01000 ; qtot 13.636
  4684    H   287   ARG    HE 4684     0.345600      1.00800 ; qtot 13.982
  4685   CA   287   ARG    CZ 4685     0.807601     12.01000 ; qtot 14.790
  4686   N2   287   ARG   NH1 4686    -0.862701     14.01000 ; qtot 13.927
  4687    H   287   ARG  HH11 4687     0.447800      1.00800 ; qtot 14.375
  4688    H   287   ARG  HH12 4688     0.447800      1.00800 ; qtot 14.822
  4689   N2   287   ARG   NH2 4689    -0.862701     14.01000 ; qtot 13.960
  4690    H   287   ARG  HH21 4690     0.447800      1.00800 ; qtot 14.408
  4691    H   287   ARG  HH22 4691     0.447800      1.00800 ; qtot 14.855
  4692    C   287   ARG     C 4692     0.734101     12.01000 ; qtot 15.589
  4693    O   287   ARG     O 4693    -0.589401     16.00000 ; qtot 15.000
  4694    N   288   ILE     N 4694    -0.415700     14.01000 ; qtot 14.584
  4695    H   288   ILE     H 4695     0.271900      1.00800 ; qtot 14.856
  4696   CX   288   ILE    CA 4696    -0.059700     12.01000 ; qtot 14.797
  4697   H1   288   ILE    HA 4697     0.086900      1.00800 ; qtot 14.883
  4698  A3C   288   ILE    CB 4698     0.130300     12.01000 ; qtot 15.014
  4699   HC   288   ILE    HB 4699     0.018700      1.00800 ; qtot 15.032
  4700   CT   288   ILE   CG2 4700    -0.320400     12.01000 ; qtot 14.712
  4701   HC   288   ILE  HG21 4701     0.088200      1.00800 ; qtot 14.800
  4702   HC   288   ILE  HG22 4702     0.088200      1.00800 ; qtot 14.888
  4703   HC   288   ILE  HG23 4703     0.088200      1.00800 ; qtot 14.977
  4704  A2C   288   ILE   CG1 4704    -0.043000     12.01000 ; qtot 14.934
  4705   HC   288   ILE  HG12 4705     0.023600      1.00800 ; qtot 14.957
  4706   HC   288   ILE  HG13 4706     0.023600      1.00800 ; qtot 14.981
  4707   CT   288   ILE   CD1 4707    -0.066000     12.01000 ; qtot 14.915
  4708   HC   288   ILE  HD11 4708     0.018600      1.00800 ; qtot 14.933
  4709   HC   288   ILE  HD12 4709     0.018600      1.00800 ; qtot 14.952
  4710   HC   288   ILE  HD13 4710     0.018600      1.00800 ; qtot 14.971
  4711    C   288   ILE     C 4711     0.597301     12.01000 ; qtot 15.568
  4712    O   288   ILE     O 4712    -0.567901     16.00000 ; qtot 15.000
  4713    N   289   ILE     N 4713    -0.415700     14.01000 ; qtot 14.584
  4714    H   289   ILE     H 4714     0.271900      1.00800 ; qtot 14.856
  4715   CX   289   ILE    CA 4715    -0.059700     12.01000 ; qtot 14.797
  4716   H1   289   ILE    HA 4716     0.086900      1.00800 ; qtot 14.883
  4717  A3C   289   ILE    CB 4717     0.130300     12.01000 ; qtot 15.014
  4718   HC   289   ILE    HB 4718     0.018700      1.00800 ; qtot 15.032
  4719   CT   289   ILE   CG2 4719    -0.320400     12.01000 ; qtot 14.712
  4720   HC   289   ILE  HG21 4720     0.088200      1.00800 ; qtot 14.800
  4721   HC   289   ILE  HG22 4721     0.088200      1.00800 ; qtot 14.888
  4722   HC   289   ILE  HG23 4722     0.088200      1.00800 ; qtot 14.977
  4723  A2C   289   ILE   CG1 4723    -0.043000     12.01000 ; qtot 14.934
  4724   HC   289   ILE  HG12 4724     0.023600      1.00800 ; qtot 14.957
  4725   HC   289   ILE  HG13 4725     0.023600      1.00800 ; qtot 14.981
  4726   CT   289   ILE   CD1 4726    -0.066000     12.01000 ; qtot 14.915
  4727   HC   289   ILE  HD11 4727     0.018600      1.00800 ; qtot 14.933
  4728   HC   289   ILE  HD12 4728     0.018600      1.00800 ; qtot 14.952
  4729   HC   289   ILE  HD13 4729     0.018600      1.00800 ; qtot 14.971
  4730    C   289   ILE     C 4730     0.597301     12.01000 ; qtot 15.568
  4731    O   289   ILE     O 4731    -0.567901     16.00000 ; qtot 15.000
  4732    N   290   VAL     N 4732    -0.415700     14.01000 ; qtot 14.584
  4733    H   290   VAL     H 4733     0.271900      1.00800 ; qtot 14.856
  4734   CX   290   VAL    CA 4734    -0.087500     12.01000 ; qtot 14.769
  4735   H1   290   VAL    HA 4735     0.096900      1.00800 ; qtot 14.866
  4736  A3C   290   VAL    CB 4736     0.298500     12.01000 ; qtot 15.164
  4737   HC   290   VAL    HB 4737    -0.029700      1.00800 ; qtot 15.134
  4738   CT   290   VAL   CG1 4738    -0.319200     12.01000 ; qtot 14.815
  4739   HC   290   VAL  HG11 4739     0.079100      1.00800 ; qtot 14.894
  4740   HC   290   VAL  HG12 4740     0.079100      1.00800 ; qtot 14.973
  4741   HC   290   VAL  HG13 4741     0.079100      1.00800 ; qtot 15.053
  4742   CT   290   VAL   CG2 4742    -0.319200     12.01000 ; qtot 14.733
  4743   HC   290   VAL  HG21 4743     0.079100      1.00800 ; qtot 14.812
  4744   HC   290   VAL  HG22 4744     0.079100      1.00800 ; qtot 14.892
  4745   HC   290   VAL  HG23 4745     0.079100      1.00800 ; qtot 14.971
  4746    C   290   VAL     C 4746     0.597301     12.01000 ; qtot 15.568
  4747    O   290   VAL     O 4747    -0.567901     16.00000 ; qtot 15.000
  4748    N   291   SER     N 4748    -0.415700     14.01000 ; qtot 14.584
  4749    H   291   SER     H 4749     0.271900      1.00800 ; qtot 14.856
  4750   CX   291   SER    CA 4750    -0.024900     12.01000 ; qtot 14.831
  4751   H1   291   SER    HA 4751     0.084300      1.00800 ; qtot 14.916
  4752  A2C   291   SER    CB 4752     0.211700     12.01000 ; qtot 15.127
  4753   H1   291   SER   HB2 4753     0.035200      1.00800 ; qtot 15.163
  4754   H1   291   SER   HB3 4754     0.035200      1.00800 ; qtot 15.198
  4755   OH   291   SER    OG 4755    -0.654601     16.00000 ; qtot 14.543
  4756   HO   291   SER    HG 4756     0.427500      1.00800 ; qtot 14.971
  4757    C   291   SER     C 4757     0.597301     12.01000 ; qtot 15.568
  4758    O   291   SER     O 4758    -0.567901     16.00000 ; qtot 15.000
  4759    N   292   LEU     N 4759    -0.415700     14.01000 ; qtot 14.584
  4760    H   292   LEU     H 4760     0.271900      1.00800 ; qtot 14.856
  4761   CX   292   LEU    CA 4761    -0.051800     12.01000 ; qtot 14.804
  4762   H1   292   LEU    HA 4762     0.092200      1.00800 ; qtot 14.897
  4763  A2C   292   LEU    CB 4763    -0.110200     12.01000 ; qtot 14.786
  4764   HC   292   LEU   HB2 4764     0.045700      1.00800 ; qtot 14.832
  4765   HC   292   LEU   HB3 4765     0.045700      1.00800 ; qtot 14.878
  4766  A3C   292   LEU    CG 4766     0.353100     12.01000 ; qtot 15.231
  4767   HC   292   LEU    HG 4767    -0.036100      1.00800 ; qtot 15.195
  4768   CT   292   LEU   CD1 4768    -0.412100     12.01000 ; qtot 14.783
  4769   HC   292   LEU  HD11 4769     0.100000      1.00800 ; qtot 14.883
  4770   HC   292   LEU  HD12 4770     0.100000      1.00800 ; qtot 14.983
  4771   HC   292   LEU  HD13 4771     0.100000      1.00800 ; qtot 15.083
  4772   CT   292   LEU   CD2 4772    -0.412100     12.01000 ; qtot 14.671
  4773   HC   292   LEU  HD21 4773     0.100000      1.00800 ; qtot 14.771
  4774   HC   292   LEU  HD22 4774     0.100000      1.00800 ; qtot 14.871
  4775   HC   292   LEU  HD23 4775     0.100000      1.00800 ; qtot 14.971
  4776    C   292   LEU     C 4776     0.597301     12.01000 ; qtot 15.568
  4777    O   292   LEU     O 4777    -0.567901     16.00000 ; qtot 15.000
  4778    N   293   CYS     N 4778    -0.415700     14.01000 ; qtot 14.584
  4779    H   293   CYS     H 4779     0.271900      1.00800 ; qtot 14.856
  4780   CX   293   CYS    CA 4780     0.021300     12.01000 ; qtot 14.878
  4781   H1   293   CYS    HA 4781     0.112400      1.00800 ; qtot 14.990
  4782  A2C   293   CYS    CB 4782    -0.123100     12.01000 ; qtot 14.867
  4783   H1   293   CYS   HB2 4783     0.111200      1.00800 ; qtot 14.978
  4784   H1   293   CYS   HB3 4784     0.111200      1.00800 ; qtot 15.089
  4785   SH   293   CYS    SG 4785    -0.311900     32.06000 ; qtot 14.777
  4786   HS   293   CYS    HG 4786     0.193300      1.00800 ; qtot 14.971
  4787    C   293   CYS     C 4787     0.597301     12.01000 ; qtot 15.568
  4788    O   293   CYS     O 4788    -0.567901     16.00000 ; qtot 15.000
  4789    N   294   THR     N 4789    -0.415700     14.01000 ; qtot 14.584
  4790    H   294   THR     H 4790     0.271900      1.00800 ; qtot 14.856
  4791   CX   294   THR    CA 4791    -0.038900     12.01000 ; qtot 14.817
  4792   H1   294   THR    HA 4792     0.100700      1.00800 ; qtot 14.918
  4793  A3C   294   THR    CB 4793     0.365400     12.01000 ; qtot 15.283
  4794   H1   294   THR    HB 4794     0.004300      1.00800 ; qtot 15.288
  4795   CT   294   THR   CG2 4795    -0.243800     12.01000 ; qtot 15.044
  4796   HC   294   THR  HG21 4796     0.064200      1.00800 ; qtot 15.108
  4797   HC   294   THR  HG22 4797     0.064200      1.00800 ; qtot 15.172
  4798   HC   294   THR  HG23 4798     0.064200      1.00800 ; qtot 15.237
  4799   OH   294   THR   OG1 4799    -0.676101     16.00000 ; qtot 14.560
  4800   HO   294   THR   HG1 4800     0.410200      1.00800 ; qtot 14.971
  4801    C   294   THR     C 4801     0.597301     12.01000 ; qtot 15.568
  4802    O   294   THR     O 4802    -0.567901     16.00000 ; qtot 15.000
  4803    N   295   ALA     N 4803    -0.415700     14.01000 ; qtot 14.584
  4804    H   295   ALA     H 4804     0.271900      1.00800 ; qtot 14.856
  4805   CX   295   ALA    CA 4805     0.033700     12.01000 ; qtot 14.890
  4806   H1   295   ALA    HA 4806     0.082300      1.00800 ; qtot 14.972
  4807   CT   295   ALA    CB 4807    -0.182500     12.01000 ; qtot 14.790
  4808   HC   295   ALA   HB1 4808     0.060300      1.00800 ; qtot 14.850
  4809   HC   295   ALA   HB2 4809     0.060300      1.00800 ; qtot 14.910
  4810   HC   295   ALA   HB3 4810     0.060300      1.00800 ; qtot 14.971
  4811    C   295   ALA     C 4811     0.597301     12.01000 ; qtot 15.568
  4812    O   295   ALA     O 4812    -0.567901     16.00000 ; qtot 15.000
  4813    N   296   ARG     N 4813    -0.347900     14.01000 ; qtot 14.652
  4814    H   296   ARG     H 4814     0.274700      1.00800 ; qtot 14.927
  4815   CX   296   ARG    CA 4815    -0.263700     12.01000 ; qtot 14.663
  4816   H1   296   ARG    HA 4816     0.156000      1.00800 ; qtot 14.819
  4817   C8   296   ARG    CB 4817    -0.000700     12.01000 ; qtot 14.818
  4818   HC   296   ARG   HB2 4818     0.032700      1.00800 ; qtot 14.851
  4819   HC   296   ARG   HB3 4819     0.032700      1.00800 ; qtot 14.884
  4820   C8   296   ARG    CG 4820     0.039000     12.01000 ; qtot 14.923
  4821   HC   296   ARG   HG2 4821     0.028500      1.00800 ; qtot 14.951
  4822   HC   296   ARG   HG3 4822     0.028500      1.00800 ; qtot 14.980
  4823   C8   296   ARG    CD 4823     0.048600     12.01000 ; qtot 15.028
  4824   H1   296   ARG   HD2 4824     0.068700      1.00800 ; qtot 15.097
  4825   H1   296   ARG   HD3 4825     0.068700      1.00800 ; qtot 15.166
  4826   N2   296   ARG    NE 4826    -0.529501     14.01000 ; qtot 14.636
  4827    H   296   ARG    HE 4827     0.345600      1.00800 ; qtot 14.982
  4828   CA   296   ARG    CZ 4828     0.807601     12.01000 ; qtot 15.790
  4829   N2   296   ARG   NH1 4829    -0.862701     14.01000 ; qtot 14.927
  4830    H   296   ARG  HH11 4830     0.447800      1.00800 ; qtot 15.375
  4831    H   296   ARG  HH12 4831     0.447800      1.00800 ; qtot 15.822
  4832   N2   296   ARG   NH2 4832    -0.862701     14.01000 ; qtot 14.960
  4833    H   296   ARG  HH21 4833     0.447800      1.00800 ; qtot 15.408
  4834    H   296   ARG  HH22 4834     0.447800      1.00800 ; qtot 15.855
  4835    C   296   ARG     C 4835     0.734101     12.01000 ; qtot 16.589
  4836    O   296   ARG     O 4836    -0.589401     16.00000 ; qtot 16.000
  4837    N   297   VAL     N 4837    -0.415700     14.01000 ; qtot 15.584
  4838    H   297   VAL     H 4838     0.271900      1.00800 ; qtot 15.856
  4839   CX   297   VAL    CA 4839    -0.087500     12.01000 ; qtot 15.769
  4840   H1   297   VAL    HA 4840     0.096900      1.00800 ; qtot 15.866
  4841  A3C   297   VAL    CB 4841     0.298500     12.01000 ; qtot 16.164
  4842   HC   297   VAL    HB 4842    -0.029700      1.00800 ; qtot 16.134
  4843   CT   297   VAL   CG1 4843    -0.319200     12.01000 ; qtot 15.815
  4844   HC   297   VAL  HG11 4844     0.079100      1.00800 ; qtot 15.894
  4845   HC   297   VAL  HG12 4845     0.079100      1.00800 ; qtot 15.973
  4846   HC   297   VAL  HG13 4846     0.079100      1.00800 ; qtot 16.053
  4847   CT   297   VAL   CG2 4847    -0.319200     12.01000 ; qtot 15.733
  4848   HC   297   VAL  HG21 4848     0.079100      1.00800 ; qtot 15.812
  4849   HC   297   VAL  HG22 4849     0.079100      1.00800 ; qtot 15.892
  4850   HC   297   VAL  HG23 4850     0.079100      1.00800 ; qtot 15.971
  4851    C   297   VAL     C 4851     0.597301     12.01000 ; qtot 16.568
  4852    O   297   VAL     O 4852    -0.567901     16.00000 ; qtot 16.000
  4853    N   298   NME     N 4853    -0.415700     14.01000 ; qtot 15.584
  4854    H   298   NME     H 4854     0.271900      1.00800 ; qtot 15.856
  4855   CT   298   NME   CH3 4855    -0.149000     12.01000 ; qtot 15.707
  4856   H1   298   NME  HH31 4856     0.097600      1.00800 ; qtot 15.805
  4857   H1   298   NME  HH32 4857     0.097600      1.00800 ; qtot 15.902
  4858   H1   298   NME  HH33 4858     0.097600      1.00800 ; qtot 16.000
  4859   c3   299   ML2    C5 4859     0.111100     12.01000 ; qtot 16.111
  4860   H1   299   ML2    H3 4860     0.068900      1.00800 ; qtot 16.180
  4861   H1   299   ML2    H4 4861     0.024500      1.00800 ; qtot 16.205
  4862   H1   299   ML2    H5 4862     0.036200      1.00800 ; qtot 16.241
  4863   os   299   ML2    O1 4863    -0.438600     16.00000 ; qtot 15.802
  4864   CA   299   ML2   C10 4864     0.459200     12.01000 ; qtot 16.261
  4865   CA   299   ML2   C11 4865    -0.359600     12.01000 ; qtot 15.902
  4866   CA   299   ML2   C12 4866    -0.105400     12.01000 ; qtot 15.796
  4867   HA   299   ML2   H13 4867     0.196200      1.00800 ; qtot 15.993
  4868   CA   299   ML2    C4 4868    -0.321900     12.01000 ; qtot 15.671
  4869   HA   299   ML2    H2 4869     0.190100      1.00800 ; qtot 15.861
  4870   CA   299   ML2    C3 4870    -0.305700     12.01000 ; qtot 15.555
  4871   HA   299   ML2    H1 4871     0.214700      1.00800 ; qtot 15.770
  4872   CA   299   ML2    C2 4872     0.215700     12.01000 ; qtot 15.985
  4873   NA   299   ML2    N2 4873    -0.221800     14.01000 ; qtot 15.764
  4874   hn   299   ML2   H12 4874     0.299300      1.00800 ; qtot 16.063
  4875   CC   299   ML2    C1 4875    -0.256500     12.01000 ; qtot 15.806
  4876    i   299   ML2    I1 4876     0.059200    126.90000 ; qtot 15.866
  4877   cd   299   ML2    C6 4877     0.116100     12.01000 ; qtot 15.982
  4878   c3   299   ML2    C7 4878    -0.093700     12.01000 ; qtot 15.888
  4879   HC   299   ML2    H6 4879     0.018800      1.00800 ; qtot 15.907
  4880   HC   299   ML2    H7 4880     0.052000      1.00800 ; qtot 15.959
  4881   c3   299   ML2   C13 4881     0.375100     12.01000 ; qtot 16.334
  4882   H1   299   ML2   H14 4882    -0.022900      1.00800 ; qtot 16.311
  4883   H1   299   ML2   H15 4883     0.005800      1.00800 ; qtot 16.317
  4884    N   299   ML2    N1 4884    -0.780401     14.01000 ; qtot 15.536
  4885   hn   299   ML2    H8 4885     0.349900      1.00800 ; qtot 15.886
  4886    C   299   ML2    C8 4886     0.898801     12.01000 ; qtot 16.785
  4887    O   299   ML2    O2 4887    -0.664201     16.00000 ; qtot 16.121
  4888   c3   299   ML2    C9 4888    -0.551301     12.01000 ; qtot 15.570
  4889   HC   299   ML2    H9 4889     0.160800      1.00800 ; qtot 15.730
  4890   HC   299   ML2   H10 4890     0.133200      1.00800 ; qtot 15.864
  4891   HC   299   ML2   H11 4891     0.136400      1.00800 ; qtot 16.000
  4892   cD   300    PA  C116 4892    -0.125447     12.01000 ; qtot 15.875
  4893   hL   300    PA  H16R 4893     0.029046      1.00800 ; qtot 15.904
  4894   hL   300    PA  H16S 4894     0.029046      1.00800 ; qtot 15.933
  4895   hL   300    PA  H16T 4895     0.029046      1.00800 ; qtot 15.962
  4896   cD   300    PA  C115 4896     0.013975     12.01000 ; qtot 15.976
  4897   hL   300    PA  H15R 4897     0.009292      1.00800 ; qtot 15.985
  4898   hL   300    PA  H15S 4898     0.009292      1.00800 ; qtot 15.994
  4899   cD   300    PA  C114 4899    -0.020086     12.01000 ; qtot 15.974
  4900   hL   300    PA  H14R 4900     0.015929      1.00800 ; qtot 15.990
  4901   hL   300    PA  H14S 4901     0.015929      1.00800 ; qtot 16.006
  4902   cD   300    PA  C113 4902    -0.033096     12.01000 ; qtot 15.973
  4903   hL   300    PA  H13R 4903     0.014621      1.00800 ; qtot 15.988
  4904   hL   300    PA  H13S 4904     0.014621      1.00800 ; qtot 16.002
  4905   cD   300    PA  C112 4905    -0.027633     12.01000 ; qtot 15.975
  4906   hL   300    PA  H12R 4906     0.011368      1.00800 ; qtot 15.986
  4907   hL   300    PA  H12S 4907     0.011368      1.00800 ; qtot 15.997
  4908   cD   300    PA  C111 4908    -0.025206     12.01000 ; qtot 15.972
  4909   hL   300    PA  H11R 4909     0.014334      1.00800 ; qtot 15.986
  4910   hL   300    PA  H11S 4910     0.014334      1.00800 ; qtot 16.001
  4911   cD   300    PA  C110 4911    -0.028831     12.01000 ; qtot 15.972
  4912   hL   300    PA  H10R 4912     0.014691      1.00800 ; qtot 15.987
  4913   hL   300    PA  H10S 4913     0.014691      1.00800 ; qtot 16.001
  4914   cD   300    PA   C19 4914    -0.030472     12.01000 ; qtot 15.971
  4915   hL   300    PA   H9R 4915     0.013897      1.00800 ; qtot 15.985
  4916   hL   300    PA   H9S 4916     0.013897      1.00800 ; qtot 15.999
  4917   cD   300    PA   C18 4917    -0.015793     12.01000 ; qtot 15.983
  4918   hL   300    PA   H8R 4918     0.009067      1.00800 ; qtot 15.992
  4919   hL   300    PA   H8S 4919     0.009067      1.00800 ; qtot 16.001
  4920   cD   300    PA   C17 4920    -0.019630     12.01000 ; qtot 15.981
  4921   hL   300    PA   H7R 4921     0.011041      1.00800 ; qtot 15.992
  4922   hL   300    PA   H7S 4922     0.011041      1.00800 ; qtot 16.003
  4923   cD   300    PA   C16 4923    -0.024427     12.01000 ; qtot 15.979
  4924   hL   300    PA   H6R 4924     0.013334      1.00800 ; qtot 15.992
  4925   hL   300    PA   H6S 4925     0.013334      1.00800 ; qtot 16.006
  4926   cD   300    PA   C15 4926    -0.029387     12.01000 ; qtot 15.976
  4927   hL   300    PA   H5R 4927     0.016763      1.00800 ; qtot 15.993
  4928   hL   300    PA   H5S 4928     0.016763      1.00800 ; qtot 16.010
  4929   cD   300    PA   C14 4929    -0.030099     12.01000 ; qtot 15.980
  4930   hL   300    PA   H4R 4930     0.020877      1.00800 ; qtot 16.001
  4931   hL   300    PA   H4S 4931     0.020877      1.00800 ; qtot 16.021
  4932   cD   300    PA   C13 4932    -0.004882     12.01000 ; qtot 16.017
  4933   hL   300    PA   H3R 4933     0.019007      1.00800 ; qtot 16.036
  4934   hL   300    PA   H3S 4934     0.019007      1.00800 ; qtot 16.055
  4935   cD   300    PA   C12 4935    -0.149259     12.01000 ; qtot 15.905
  4936   hL   300    PA   H2R 4936     0.047345      1.00800 ; qtot 15.953
  4937   hL   300    PA   H2S 4937     0.047345      1.00800 ; qtot 16.000
  4938   cC   301    PC   C11 4938     0.798860     12.01000 ; qtot 16.799
  4939   oC   301    PC   O12 4939    -0.627538     16.00000 ; qtot 16.171
  4940   oS   301    PC   O11 4940    -0.424905     16.00000 ; qtot 15.746
  4941   cA   301    PC    C1 4941    -0.002091     12.01000 ; qtot 15.744
  4942   hE   301    PC    HR 4942     0.119283      1.00800 ; qtot 15.864
  4943   hE   301    PC    HS 4943     0.119283      1.00800 ; qtot 15.983
  4944   cA   301    PC    C2 4944     0.081076     12.01000 ; qtot 16.064
  4945   hE   301    PC    HX 4945     0.131246      1.00800 ; qtot 16.195
  4946   cA   301    PC    C3 4946     0.095565     12.01000 ; qtot 16.291
  4947   hE   301    PC    HA 4947     0.069089      1.00800 ; qtot 16.360
  4948   hE   301    PC    HB 4948     0.069089      1.00800 ; qtot 16.429
  4949   oT   301    PC   O31 4949    -0.445682     16.00000 ; qtot 15.983
  4950   pA   301    PC   P31 4950     1.076567     30.97000 ; qtot 17.060
  4951   oT   301    PC   O32 4951    -0.445682     16.00000 ; qtot 16.614
  4952   cA   301    PC   C31 4952     0.363063     12.01000 ; qtot 16.977
  4953   hE   301    PC   H1A 4953     0.013458      1.00800 ; qtot 16.991
  4954   hE   301    PC   H1B 4954     0.013458      1.00800 ; qtot 17.004
  4955   cA   301    PC   C32 4955    -0.282326     12.01000 ; qtot 16.722
  4956   hX   301    PC   H2A 4956     0.164858      1.00800 ; qtot 16.887
  4957   hX   301    PC   H2B 4957     0.164858      1.00800 ; qtot 17.052
  4958   nA   301    PC   N31 4958     0.198554     14.01000 ; qtot 17.250
  4959   cA   301    PC   C33 4959    -0.395982     12.01000 ; qtot 16.854
  4960   hX   301    PC   H3A 4960     0.194775      1.00800 ; qtot 17.049
  4961   hX   301    PC   H3B 4961     0.194775      1.00800 ; qtot 17.244
  4962   hX   301    PC   H3C 4962     0.194775      1.00800 ; qtot 17.438
  4963   cA   301    PC   C34 4963    -0.395982     12.01000 ; qtot 17.042
  4964   hX   301    PC   H4A 4964     0.194775      1.00800 ; qtot 17.237
  4965   hX   301    PC   H4B 4965     0.194775      1.00800 ; qtot 17.432
  4966   hX   301    PC   H4C 4966     0.194775      1.00800 ; qtot 17.627
  4967   cA   301    PC   C35 4967    -0.395982     12.01000 ; qtot 17.231
  4968   hX   301    PC   H5A 4968     0.194775      1.00800 ; qtot 17.426
  4969   hX   301    PC   H5B 4969     0.194775      1.00800 ; qtot 17.620
  4970   hX   301    PC   H5C 4970     0.194775      1.00800 ; qtot 17.815
  4971   oP   301    PC   O33 4971    -0.793093     16.00000 ; qtot 17.022
  4972   oP   301    PC   O34 4972    -0.793093     16.00000 ; qtot 16.229
  4973   oS   301    PC   O21 4973    -0.390929     16.00000 ; qtot 15.838
  4974   cC   301    PC   C21 4974     0.787559     12.01000 ; qtot 16.626
  4975   oC   301    PC   O22 4975    -0.625552     16.00000 ; qtot 16.000
  4976   cD   302    OL   C12 4976    -0.143418     12.01000 ; qtot 15.857
  4977   hL   302    OL   H2R 4977     0.042860      1.00800 ; qtot 15.899
  4978   hL   302    OL   H2S 4978     0.042860      1.00800 ; qtot 15.942
  4979   cD   302    OL   C13 4979     0.001619     12.01000 ; qtot 15.944
  4980   hL   302    OL   H3R 4980     0.019529      1.00800 ; qtot 15.963
  4981   hL   302    OL   H3S 4981     0.019529      1.00800 ; qtot 15.983
  4982   cD   302    OL   C14 4982    -0.022960     12.01000 ; qtot 15.960
  4983   hL   302    OL   H4R 4983     0.018134      1.00800 ; qtot 15.978
  4984   hL   302    OL   H4S 4984     0.018134      1.00800 ; qtot 15.996
  4985   cD   302    OL   C15 4985    -0.016692     12.01000 ; qtot 15.980
  4986   hL   302    OL   H5R 4986     0.008690      1.00800 ; qtot 15.988
  4987   hL   302    OL   H5S 4987     0.008690      1.00800 ; qtot 15.997
  4988   cD   302    OL   C16 4988    -0.023789     12.01000 ; qtot 15.973
  4989   hL   302    OL   H6R 4989     0.009266      1.00800 ; qtot 15.982
  4990   hL   302    OL   H6S 4990     0.009266      1.00800 ; qtot 15.992
  4991   cD   302    OL   C17 4991    -0.017495     12.01000 ; qtot 15.974
  4992   hL   302    OL   H7R 4992     0.019598      1.00800 ; qtot 15.994
  4993   hL   302    OL   H7S 4993     0.019598      1.00800 ; qtot 16.013
  4994   cD   302    OL   C18 4994     0.031775     12.01000 ; qtot 16.045
  4995   hL   302    OL   H8R 4995     0.032685      1.00800 ; qtot 16.078
  4996   hL   302    OL   H8S 4996     0.032685      1.00800 ; qtot 16.111
  4997   cB   302    OL   C19 4997    -0.244228     12.01000 ; qtot 15.866
  4998   hB   302    OL   H9R 4998     0.131512      1.00800 ; qtot 15.998
  4999   cB   302    OL  C110 4999    -0.239284     12.01000 ; qtot 15.759
  5000   hB   302    OL  H10R 5000     0.126878      1.00800 ; qtot 15.885
  5001   cD   302    OL  C111 5001     0.029059     12.01000 ; qtot 15.915
  5002   hL   302    OL  H11R 5002     0.033531      1.00800 ; qtot 15.948
  5003   hL   302    OL  H11S 5003     0.033531      1.00800 ; qtot 15.982
  5004   cD   302    OL  C112 5004    -0.026353     12.01000 ; qtot 15.955
  5005   hL   302    OL  H12R 5005     0.019717      1.00800 ; qtot 15.975
  5006   hL   302    OL  H12S 5006     0.019717      1.00800 ; qtot 15.995
  5007   cD   302    OL  C113 5007    -0.018257     12.01000 ; qtot 15.976
  5008   hL   302    OL  H13R 5008     0.013800      1.00800 ; qtot 15.990
  5009   hL   302    OL  H13S 5009     0.013800      1.00800 ; qtot 16.004
  5010   cD   302    OL  C114 5010    -0.024849     12.01000 ; qtot 15.979
  5011   hL   302    OL  H14R 5011     0.008572      1.00800 ; qtot 15.988
  5012   hL   302    OL  H14S 5012     0.008572      1.00800 ; qtot 15.996
  5013   cD   302    OL  C115 5013    -0.023247     12.01000 ; qtot 15.973
  5014   hL   302    OL  H15R 5014     0.010403      1.00800 ; qtot 15.983
  5015   hL   302    OL  H15S 5015     0.010403      1.00800 ; qtot 15.994
  5016   cD   302    OL  C116 5016    -0.012488     12.01000 ; qtot 15.981
  5017   hL   302    OL  H16R 5017     0.013659      1.00800 ; qtot 15.995
  5018   hL   302    OL  H16S 5018     0.013659      1.00800 ; qtot 16.009
  5019   cD   302    OL  C117 5019     0.008684     12.01000 ; qtot 16.017
  5020   hL   302    OL  H17R 5020     0.010026      1.00800 ; qtot 16.027
  5021   hL   302    OL  H17S 5021     0.010026      1.00800 ; qtot 16.037
  5022   cD   302    OL  C118 5022    -0.117290     12.01000 ; qtot 15.920
  5023   hL   302    OL  H18R 5023     0.026627      1.00800 ; qtot 15.947
  5024   hL   302    OL  H18S 5024     0.026627      1.00800 ; qtot 15.973
  5025   hL   302    OL  H18T 5025     0.026627      1.00800 ; qtot 16.000
  5026   cD   303    PA  C116 5026    -0.125447     12.01000 ; qtot 15.875
  5027   hL   303    PA  H16R 5027     0.029046      1.00800 ; qtot 15.904
  5028   hL   303    PA  H16S 5028     0.029046      1.00800 ; qtot 15.933
  5029   hL   303    PA  H16T 5029     0.029046      1.00800 ; qtot 15.962
  5030   cD   303    PA  C115 5030     0.013975     12.01000 ; qtot 15.976
  5031   hL   303    PA  H15R 5031     0.009292      1.00800 ; qtot 15.985
  5032   hL   303    PA  H15S 5032     0.009292      1.00800 ; qtot 15.994
  5033   cD   303    PA  C114 5033    -0.020086     12.01000 ; qtot 15.974
  5034   hL   303    PA  H14R 5034     0.015929      1.00800 ; qtot 15.990
  5035   hL   303    PA  H14S 5035     0.015929      1.00800 ; qtot 16.006
  5036   cD   303    PA  C113 5036    -0.033096     12.01000 ; qtot 15.973
  5037   hL   303    PA  H13R 5037     0.014621      1.00800 ; qtot 15.988
  5038   hL   303    PA  H13S 5038     0.014621      1.00800 ; qtot 16.002
  5039   cD   303    PA  C112 5039    -0.027633     12.01000 ; qtot 15.975
  5040   hL   303    PA  H12R 5040     0.011368      1.00800 ; qtot 15.986
  5041   hL   303    PA  H12S 5041     0.011368      1.00800 ; qtot 15.997
  5042   cD   303    PA  C111 5042    -0.025206     12.01000 ; qtot 15.972
  5043   hL   303    PA  H11R 5043     0.014334      1.00800 ; qtot 15.986
  5044   hL   303    PA  H11S 5044     0.014334      1.00800 ; qtot 16.001
  5045   cD   303    PA  C110 5045    -0.028831     12.01000 ; qtot 15.972
  5046   hL   303    PA  H10R 5046     0.014691      1.00800 ; qtot 15.987
  5047   hL   303    PA  H10S 5047     0.014691      1.00800 ; qtot 16.001
  5048   cD   303    PA   C19 5048    -0.030472     12.01000 ; qtot 15.971
  5049   hL   303    PA   H9R 5049     0.013897      1.00800 ; qtot 15.985
  5050   hL   303    PA   H9S 5050     0.013897      1.00800 ; qtot 15.999
  5051   cD   303    PA   C18 5051    -0.015793     12.01000 ; qtot 15.983
  5052   hL   303    PA   H8R 5052     0.009067      1.00800 ; qtot 15.992
  5053   hL   303    PA   H8S 5053     0.009067      1.00800 ; qtot 16.001
  5054   cD   303    PA   C17 5054    -0.019630     12.01000 ; qtot 15.981
  5055   hL   303    PA   H7R 5055     0.011041      1.00800 ; qtot 15.992
  5056   hL   303    PA   H7S 5056     0.011041      1.00800 ; qtot 16.003
  5057   cD   303    PA   C16 5057    -0.024427     12.01000 ; qtot 15.979
  5058   hL   303    PA   H6R 5058     0.013334      1.00800 ; qtot 15.992
  5059   hL   303    PA   H6S 5059     0.013334      1.00800 ; qtot 16.006
  5060   cD   303    PA   C15 5060    -0.029387     12.01000 ; qtot 15.976
  5061   hL   303    PA   H5R 5061     0.016763      1.00800 ; qtot 15.993
  5062   hL   303    PA   H5S 5062     0.016763      1.00800 ; qtot 16.010
  5063   cD   303    PA   C14 5063    -0.030099     12.01000 ; qtot 15.980
  5064   hL   303    PA   H4R 5064     0.020877      1.00800 ; qtot 16.001
  5065   hL   303    PA   H4S 5065     0.020877      1.00800 ; qtot 16.021
  5066   cD   303    PA   C13 5066    -0.004882     12.01000 ; qtot 16.017
  5067   hL   303    PA   H3R 5067     0.019007      1.00800 ; qtot 16.036
  5068   hL   303    PA   H3S 5068     0.019007      1.00800 ; qtot 16.055
  5069   cD   303    PA   C12 5069    -0.149259     12.01000 ; qtot 15.905
  5070   hL   303    PA   H2R 5070     0.047345      1.00800 ; qtot 15.953
  5071   hL   303    PA   H2S 5071     0.047345      1.00800 ; qtot 16.000
  5072   cC   304    PC   C11 5072     0.798860     12.01000 ; qtot 16.799
  5073   oC   304    PC   O12 5073    -0.627538     16.00000 ; qtot 16.171
  5074   oS   304    PC   O11 5074    -0.424905     16.00000 ; qtot 15.746
  5075   cA   304    PC    C1 5075    -0.002091     12.01000 ; qtot 15.744
  5076   hE   304    PC    HR 5076     0.119283      1.00800 ; qtot 15.864
  5077   hE   304    PC    HS 5077     0.119283      1.00800 ; qtot 15.983
  5078   cA   304    PC    C2 5078     0.081076     12.01000 ; qtot 16.064
  5079   hE   304    PC    HX 5079     0.131246      1.00800 ; qtot 16.195
  5080   cA   304    PC    C3 5080     0.095565     12.01000 ; qtot 16.291
  5081   hE   304    PC    HA 5081     0.069089      1.00800 ; qtot 16.360
  5082   hE   304    PC    HB 5082     0.069089      1.00800 ; qtot 16.429
  5083   oT   304    PC   O31 5083    -0.445682     16.00000 ; qtot 15.983
  5084   pA   304    PC   P31 5084     1.076567     30.97000 ; qtot 17.060
  5085   oT   304    PC   O32 5085    -0.445682     16.00000 ; qtot 16.614
  5086   cA   304    PC   C31 5086     0.363063     12.01000 ; qtot 16.977
  5087   hE   304    PC   H1A 5087     0.013458      1.00800 ; qtot 16.991
  5088   hE   304    PC   H1B 5088     0.013458      1.00800 ; qtot 17.004
  5089   cA   304    PC   C32 5089    -0.282326     12.01000 ; qtot 16.722
  5090   hX   304    PC   H2A 5090     0.164858      1.00800 ; qtot 16.887
  5091   hX   304    PC   H2B 5091     0.164858      1.00800 ; qtot 17.052
  5092   nA   304    PC   N31 5092     0.198554     14.01000 ; qtot 17.250
  5093   cA   304    PC   C33 5093    -0.395982     12.01000 ; qtot 16.854
  5094   hX   304    PC   H3A 5094     0.194775      1.00800 ; qtot 17.049
  5095   hX   304    PC   H3B 5095     0.194775      1.00800 ; qtot 17.244
  5096   hX   304    PC   H3C 5096     0.194775      1.00800 ; qtot 17.438
  5097   cA   304    PC   C34 5097    -0.395982     12.01000 ; qtot 17.042
  5098   hX   304    PC   H4A 5098     0.194775      1.00800 ; qtot 17.237
  5099   hX   304    PC   H4B 5099     0.194775      1.00800 ; qtot 17.432
  5100   hX   304    PC   H4C 5100     0.194775      1.00800 ; qtot 17.627
  5101   cA   304    PC   C35 5101    -0.395982     12.01000 ; qtot 17.231
  5102   hX   304    PC   H5A 5102     0.194775      1.00800 ; qtot 17.426
  5103   hX   304    PC   H5B 5103     0.194775      1.00800 ; qtot 17.620
  5104   hX   304    PC   H5C 5104     0.194775      1.00800 ; qtot 17.815
  5105   oP   304    PC   O33 5105    -0.793093     16.00000 ; qtot 17.022
  5106   oP   304    PC   O34 5106    -0.793093     16.00000 ; qtot 16.229
  5107   oS   304    PC   O21 5107    -0.390929     16.00000 ; qtot 15.838
  5108   cC   304    PC   C21 5108     0.787559     12.01000 ; qtot 16.626
  5109   oC   304    PC   O22 5109    -0.625552     16.00000 ; qtot 16.000
  5110   cD   305    OL   C12 5110    -0.143418     12.01000 ; qtot 15.857
  5111   hL   305    OL   H2R 5111     0.042860      1.00800 ; qtot 15.899
  5112   hL   305    OL   H2S 5112     0.042860      1.00800 ; qtot 15.942
  5113   cD   305    OL   C13 5113     0.001619     12.01000 ; qtot 15.944
  5114   hL   305    OL   H3R 5114     0.019529      1.00800 ; qtot 15.963
  5115   hL   305    OL   H3S 5115     0.019529      1.00800 ; qtot 15.983
  5116   cD   305    OL   C14 5116    -0.022960     12.01000 ; qtot 15.960
  5117   hL   305    OL   H4R 5117     0.018134      1.00800 ; qtot 15.978
  5118   hL   305    OL   H4S 5118     0.018134      1.00800 ; qtot 15.996
  5119   cD   305    OL   C15 5119    -0.016692     12.01000 ; qtot 15.980
  5120   hL   305    OL   H5R 5120     0.008690      1.00800 ; qtot 15.988
  5121   hL   305    OL   H5S 5121     0.008690      1.00800 ; qtot 15.997
  5122   cD   305    OL   C16 5122    -0.023789     12.01000 ; qtot 15.973
  5123   hL   305    OL   H6R 5123     0.009266      1.00800 ; qtot 15.982
  5124   hL   305    OL   H6S 5124     0.009266      1.00800 ; qtot 15.992
  5125   cD   305    OL   C17 5125    -0.017495     12.01000 ; qtot 15.974
  5126   hL   305    OL   H7R 5126     0.019598      1.00800 ; qtot 15.994
  5127   hL   305    OL   H7S 5127     0.019598      1.00800 ; qtot 16.013
  5128   cD   305    OL   C18 5128     0.031775     12.01000 ; qtot 16.045
  5129   hL   305    OL   H8R 5129     0.032685      1.00800 ; qtot 16.078
  5130   hL   305    OL   H8S 5130     0.032685      1.00800 ; qtot 16.111
  5131   cB   305    OL   C19 5131    -0.244228     12.01000 ; qtot 15.866
  5132   hB   305    OL   H9R 5132     0.131512      1.00800 ; qtot 15.998
  5133   cB   305    OL  C110 5133    -0.239284     12.01000 ; qtot 15.759
  5134   hB   305    OL  H10R 5134     0.126878      1.00800 ; qtot 15.885
  5135   cD   305    OL  C111 5135     0.029059     12.01000 ; qtot 15.915
  5136   hL   305    OL  H11R 5136     0.033531      1.00800 ; qtot 15.948
  5137   hL   305    OL  H11S 5137     0.033531      1.00800 ; qtot 15.982
  5138   cD   305    OL  C112 5138    -0.026353     12.01000 ; qtot 15.955
  5139   hL   305    OL  H12R 5139     0.019717      1.00800 ; qtot 15.975
  5140   hL   305    OL  H12S 5140     0.019717      1.00800 ; qtot 15.995
  5141   cD   305    OL  C113 5141    -0.018257     12.01000 ; qtot 15.976
  5142   hL   305    OL  H13R 5142     0.013800      1.00800 ; qtot 15.990
  5143   hL   305    OL  H13S 5143     0.013800      1.00800 ; qtot 16.004
  5144   cD   305    OL  C114 5144    -0.024849     12.01000 ; qtot 15.979
  5145   hL   305    OL  H14R 5145     0.008572      1.00800 ; qtot 15.988
  5146   hL   305    OL  H14S 5146     0.008572      1.00800 ; qtot 15.996
  5147   cD   305    OL  C115 5147    -0.023247     12.01000 ; qtot 15.973
  5148   hL   305    OL  H15R 5148     0.010403      1.00800 ; qtot 15.983
  5149   hL   305    OL  H15S 5149     0.010403      1.00800 ; qtot 15.994
  5150   cD   305    OL  C116 5150    -0.012488     12.01000 ; qtot 15.981
  5151   hL   305    OL  H16R 5151     0.013659      1.00800 ; qtot 15.995
  5152   hL   305    OL  H16S 5152     0.013659      1.00800 ; qtot 16.009
  5153   cD   305    OL  C117 5153     0.008684     12.01000 ; qtot 16.017
  5154   hL   305    OL  H17R 5154     0.010026      1.00800 ; qtot 16.027
  5155   hL   305    OL  H17S 5155     0.010026      1.00800 ; qtot 16.037
  5156   cD   305    OL  C118 5156    -0.117290     12.01000 ; qtot 15.920
  5157   hL   305    OL  H18R 5157     0.026627      1.00800 ; qtot 15.947
  5158   hL   305    OL  H18S 5158     0.026627      1.00800 ; qtot 15.973
  5159   hL   305    OL  H18T 5159     0.026627      1.00800 ; qtot 16.000
  5160   cD   306    PA  C116 5160    -0.125447     12.01000 ; qtot 15.875
  5161   hL   306    PA  H16R 5161     0.029046      1.00800 ; qtot 15.904
  5162   hL   306    PA  H16S 5162     0.029046      1.00800 ; qtot 15.933
  5163   hL   306    PA  H16T 5163     0.029046      1.00800 ; qtot 15.962
  5164   cD   306    PA  C115 5164     0.013975     12.01000 ; qtot 15.976
  5165   hL   306    PA  H15R 5165     0.009292      1.00800 ; qtot 15.985
  5166   hL   306    PA  H15S 5166     0.009292      1.00800 ; qtot 15.994
  5167   cD   306    PA  C114 5167    -0.020086     12.01000 ; qtot 15.974
  5168   hL   306    PA  H14R 5168     0.015929      1.00800 ; qtot 15.990
  5169   hL   306    PA  H14S 5169     0.015929      1.00800 ; qtot 16.006
  5170   cD   306    PA  C113 5170    -0.033096     12.01000 ; qtot 15.973
  5171   hL   306    PA  H13R 5171     0.014621      1.00800 ; qtot 15.988
  5172   hL   306    PA  H13S 5172     0.014621      1.00800 ; qtot 16.002
  5173   cD   306    PA  C112 5173    -0.027633     12.01000 ; qtot 15.975
  5174   hL   306    PA  H12R 5174     0.011368      1.00800 ; qtot 15.986
  5175   hL   306    PA  H12S 5175     0.011368      1.00800 ; qtot 15.997
  5176   cD   306    PA  C111 5176    -0.025206     12.01000 ; qtot 15.972
  5177   hL   306    PA  H11R 5177     0.014334      1.00800 ; qtot 15.986
  5178   hL   306    PA  H11S 5178     0.014334      1.00800 ; qtot 16.001
  5179   cD   306    PA  C110 5179    -0.028831     12.01000 ; qtot 15.972
  5180   hL   306    PA  H10R 5180     0.014691      1.00800 ; qtot 15.987
  5181   hL   306    PA  H10S 5181     0.014691      1.00800 ; qtot 16.001
  5182   cD   306    PA   C19 5182    -0.030472     12.01000 ; qtot 15.971
  5183   hL   306    PA   H9R 5183     0.013897      1.00800 ; qtot 15.985
  5184   hL   306    PA   H9S 5184     0.013897      1.00800 ; qtot 15.999
  5185   cD   306    PA   C18 5185    -0.015793     12.01000 ; qtot 15.983
  5186   hL   306    PA   H8R 5186     0.009067      1.00800 ; qtot 15.992
  5187   hL   306    PA   H8S 5187     0.009067      1.00800 ; qtot 16.001
  5188   cD   306    PA   C17 5188    -0.019630     12.01000 ; qtot 15.981
  5189   hL   306    PA   H7R 5189     0.011041      1.00800 ; qtot 15.992
  5190   hL   306    PA   H7S 5190     0.011041      1.00800 ; qtot 16.003
  5191   cD   306    PA   C16 5191    -0.024427     12.01000 ; qtot 15.979
  5192   hL   306    PA   H6R 5192     0.013334      1.00800 ; qtot 15.992
  5193   hL   306    PA   H6S 5193     0.013334      1.00800 ; qtot 16.006
  5194   cD   306    PA   C15 5194    -0.029387     12.01000 ; qtot 15.976
  5195   hL   306    PA   H5R 5195     0.016763      1.00800 ; qtot 15.993
  5196   hL   306    PA   H5S 5196     0.016763      1.00800 ; qtot 16.010
  5197   cD   306    PA   C14 5197    -0.030099     12.01000 ; qtot 15.980
  5198   hL   306    PA   H4R 5198     0.020877      1.00800 ; qtot 16.001
  5199   hL   306    PA   H4S 5199     0.020877      1.00800 ; qtot 16.021
  5200   cD   306    PA   C13 5200    -0.004882     12.01000 ; qtot 16.017
  5201   hL   306    PA   H3R 5201     0.019007      1.00800 ; qtot 16.036
  5202   hL   306    PA   H3S 5202     0.019007      1.00800 ; qtot 16.055
  5203   cD   306    PA   C12 5203    -0.149259     12.01000 ; qtot 15.905
  5204   hL   306    PA   H2R 5204     0.047345      1.00800 ; qtot 15.953
  5205   hL   306    PA   H2S 5205     0.047345      1.00800 ; qtot 16.000
  5206   cC   307    PC   C11 5206     0.798860     12.01000 ; qtot 16.799
  5207   oC   307    PC   O12 5207    -0.627538     16.00000 ; qtot 16.171
  5208   oS   307    PC   O11 5208    -0.424905     16.00000 ; qtot 15.746
  5209   cA   307    PC    C1 5209    -0.002091     12.01000 ; qtot 15.744
  5210   hE   307    PC    HR 5210     0.119283      1.00800 ; qtot 15.864
  5211   hE   307    PC    HS 5211     0.119283      1.00800 ; qtot 15.983
  5212   cA   307    PC    C2 5212     0.081076     12.01000 ; qtot 16.064
  5213   hE   307    PC    HX 5213     0.131246      1.00800 ; qtot 16.195
  5214   cA   307    PC    C3 5214     0.095565     12.01000 ; qtot 16.291
  5215   hE   307    PC    HA 5215     0.069089      1.00800 ; qtot 16.360
  5216   hE   307    PC    HB 5216     0.069089      1.00800 ; qtot 16.429
  5217   oT   307    PC   O31 5217    -0.445682     16.00000 ; qtot 15.983
  5218   pA   307    PC   P31 5218     1.076567     30.97000 ; qtot 17.060
  5219   oT   307    PC   O32 5219    -0.445682     16.00000 ; qtot 16.614
  5220   cA   307    PC   C31 5220     0.363063     12.01000 ; qtot 16.977
  5221   hE   307    PC   H1A 5221     0.013458      1.00800 ; qtot 16.991
  5222   hE   307    PC   H1B 5222     0.013458      1.00800 ; qtot 17.004
  5223   cA   307    PC   C32 5223    -0.282326     12.01000 ; qtot 16.722
  5224   hX   307    PC   H2A 5224     0.164858      1.00800 ; qtot 16.887
  5225   hX   307    PC   H2B 5225     0.164858      1.00800 ; qtot 17.052
  5226   nA   307    PC   N31 5226     0.198554     14.01000 ; qtot 17.250
  5227   cA   307    PC   C33 5227    -0.395982     12.01000 ; qtot 16.854
  5228   hX   307    PC   H3A 5228     0.194775      1.00800 ; qtot 17.049
  5229   hX   307    PC   H3B 5229     0.194775      1.00800 ; qtot 17.244
  5230   hX   307    PC   H3C 5230     0.194775      1.00800 ; qtot 17.438
  5231   cA   307    PC   C34 5231    -0.395982     12.01000 ; qtot 17.042
  5232   hX   307    PC   H4A 5232     0.194775      1.00800 ; qtot 17.237
  5233   hX   307    PC   H4B 5233     0.194775      1.00800 ; qtot 17.432
  5234   hX   307    PC   H4C 5234     0.194775      1.00800 ; qtot 17.627
  5235   cA   307    PC   C35 5235    -0.395982     12.01000 ; qtot 17.231
  5236   hX   307    PC   H5A 5236     0.194775      1.00800 ; qtot 17.426
  5237   hX   307    PC   H5B 5237     0.194775      1.00800 ; qtot 17.620
  5238   hX   307    PC   H5C 5238     0.194775      1.00800 ; qtot 17.815
  5239   oP   307    PC   O33 5239    -0.793093     16.00000 ; qtot 17.022
  5240   oP   307    PC   O34 5240    -0.793093     16.00000 ; qtot 16.229
  5241   oS   307    PC   O21 5241    -0.390929     16.00000 ; qtot 15.838
  5242   cC   307    PC   C21 5242     0.787559     12.01000 ; qtot 16.626
  5243   oC   307    PC   O22 5243    -0.625552     16.00000 ; qtot 16.000
  5244   cD   308    OL   C12 5244    -0.143418     12.01000 ; qtot 15.857
  5245   hL   308    OL   H2R 5245     0.042860      1.00800 ; qtot 15.899
  5246   hL   308    OL   H2S 5246     0.042860      1.00800 ; qtot 15.942
  5247   cD   308    OL   C13 5247     0.001619     12.01000 ; qtot 15.944
  5248   hL   308    OL   H3R 5248     0.019529      1.00800 ; qtot 15.963
  5249   hL   308    OL   H3S 5249     0.019529      1.00800 ; qtot 15.983
  5250   cD   308    OL   C14 5250    -0.022960     12.01000 ; qtot 15.960
  5251   hL   308    OL   H4R 5251     0.018134      1.00800 ; qtot 15.978
  5252   hL   308    OL   H4S 5252     0.018134      1.00800 ; qtot 15.996
  5253   cD   308    OL   C15 5253    -0.016692     12.01000 ; qtot 15.980
  5254   hL   308    OL   H5R 5254     0.008690      1.00800 ; qtot 15.988
  5255   hL   308    OL   H5S 5255     0.008690      1.00800 ; qtot 15.997
  5256   cD   308    OL   C16 5256    -0.023789     12.01000 ; qtot 15.973
  5257   hL   308    OL   H6R 5257     0.009266      1.00800 ; qtot 15.982
  5258   hL   308    OL   H6S 5258     0.009266      1.00800 ; qtot 15.992
  5259   cD   308    OL   C17 5259    -0.017495     12.01000 ; qtot 15.974
  5260   hL   308    OL   H7R 5260     0.019598      1.00800 ; qtot 15.994
  5261   hL   308    OL   H7S 5261     0.019598      1.00800 ; qtot 16.013
  5262   cD   308    OL   C18 5262     0.031775     12.01000 ; qtot 16.045
  5263   hL   308    OL   H8R 5263     0.032685      1.00800 ; qtot 16.078
  5264   hL   308    OL   H8S 5264     0.032685      1.00800 ; qtot 16.111
  5265   cB   308    OL   C19 5265    -0.244228     12.01000 ; qtot 15.866
  5266   hB   308    OL   H9R 5266     0.131512      1.00800 ; qtot 15.998
  5267   cB   308    OL  C110 5267    -0.239284     12.01000 ; qtot 15.759
  5268   hB   308    OL  H10R 5268     0.126878      1.00800 ; qtot 15.885
  5269   cD   308    OL  C111 5269     0.029059     12.01000 ; qtot 15.915
  5270   hL   308    OL  H11R 5270     0.033531      1.00800 ; qtot 15.948
  5271   hL   308    OL  H11S 5271     0.033531      1.00800 ; qtot 15.982
  5272   cD   308    OL  C112 5272    -0.026353     12.01000 ; qtot 15.955
  5273   hL   308    OL  H12R 5273     0.019717      1.00800 ; qtot 15.975
  5274   hL   308    OL  H12S 5274     0.019717      1.00800 ; qtot 15.995
  5275   cD   308    OL  C113 5275    -0.018257     12.01000 ; qtot 15.976
  5276   hL   308    OL  H13R 5276     0.013800      1.00800 ; qtot 15.990
  5277   hL   308    OL  H13S 5277     0.013800      1.00800 ; qtot 16.004
  5278   cD   308    OL  C114 5278    -0.024849     12.01000 ; qtot 15.979
  5279   hL   308    OL  H14R 5279     0.008572      1.00800 ; qtot 15.988
  5280   hL   308    OL  H14S 5280     0.008572      1.00800 ; qtot 15.996
  5281   cD   308    OL  C115 5281    -0.023247     12.01000 ; qtot 15.973
  5282   hL   308    OL  H15R 5282     0.010403      1.00800 ; qtot 15.983
  5283   hL   308    OL  H15S 5283     0.010403      1.00800 ; qtot 15.994
  5284   cD   308    OL  C116 5284    -0.012488     12.01000 ; qtot 15.981
  5285   hL   308    OL  H16R 5285     0.013659      1.00800 ; qtot 15.995
  5286   hL   308    OL  H16S 5286     0.013659      1.00800 ; qtot 16.009
  5287   cD   308    OL  C117 5287     0.008684     12.01000 ; qtot 16.017
  5288   hL   308    OL  H17R 5288     0.010026      1.00800 ; qtot 16.027
  5289   hL   308    OL  H17S 5289     0.010026      1.00800 ; qtot 16.037
  5290   cD   308    OL  C118 5290    -0.117290     12.01000 ; qtot 15.920
  5291   hL   308    OL  H18R 5291     0.026627      1.00800 ; qtot 15.947
  5292   hL   308    OL  H18S 5292     0.026627      1.00800 ; qtot 15.973
  5293   hL   308    OL  H18T 5293     0.026627      1.00800 ; qtot 16.000
  5294   cD   309    PA  C116 5294    -0.125447     12.01000 ; qtot 15.875
  5295   hL   309    PA  H16R 5295     0.029046      1.00800 ; qtot 15.904
  5296   hL   309    PA  H16S 5296     0.029046      1.00800 ; qtot 15.933
  5297   hL   309    PA  H16T 5297     0.029046      1.00800 ; qtot 15.962
  5298   cD   309    PA  C115 5298     0.013975     12.01000 ; qtot 15.976
  5299   hL   309    PA  H15R 5299     0.009292      1.00800 ; qtot 15.985
  5300   hL   309    PA  H15S 5300     0.009292      1.00800 ; qtot 15.994
[truncated: 18,175,535 more chars]
