# Supplementary material for: Free-Energy Simulations Support a Lipophilic Binding Route for Melatonin Receptors
Source: J Chem Inf Model. 2021 Dec 21;62(1):210–22. doi: 10.1021/acs.jcim.1c01183 (PMC8757440; doi:10.1021/acs.jcim.1c01183)
Supplement: Supplementary file 2 — ci1c01183_si_002.zip [file ci1c01183_si_002.zip › Elisi_input_files/MT1_MES_equi.gro]

MT1_58a_mini
67352
    1ACE   HH31    1   3.766   6.076   8.586  0.6416 -0.9072  1.0830
    1ACE    CH3    2   3.728   6.128   8.674 -0.3093 -0.4137  0.3999
    1ACE   HH32    3   3.773   6.227   8.670 -1.4602  0.0971 -0.1758
    1ACE   HH33    4   3.768   6.094   8.770 -0.9443 -1.3448  0.3496
    1ACE      C    5   3.573   6.141   8.680  0.4209 -0.2305 -0.0274
    1ACE      O    6   3.519   6.073   8.772  0.6363  0.1801  0.1209
    2PRO      N    7   3.512   6.210   8.586  0.6770 -0.4610  0.0056
    2PRO     CD    8   3.565   6.301   8.492 -0.2250  0.5712  0.2868
    2PRO    HD2    9   3.590   6.245   8.402 -2.1461 -1.2838  0.8145
    2PRO    HD3   10   3.651   6.357   8.528  1.1680 -1.5285  0.3763
    2PRO     CG   11   3.454   6.406   8.459 -0.9471 -0.1638 -0.2712
    2PRO    HG2   12   3.471   6.458   8.365  0.9418  0.1273  0.1982
    2PRO    HG3   13   3.454   6.482   8.537  4.8440 -0.8894  0.8057
    2PRO     CB   14   3.326   6.312   8.472  0.2781 -0.7223  0.1813
    2PRO    HB2   15   3.302   6.259   8.380 -0.2446 -0.2283  0.0289
    2PRO    HB3   16   3.240   6.373   8.500  1.1874  0.8409 -0.2905
    2PRO     CA   17   3.367   6.222   8.589 -0.4426  0.0297 -0.6717
    2PRO     HA   18   3.349   6.266   8.687  2.5916  0.0507 -0.0079
    2PRO      C   19   3.297   6.085   8.575 -0.6259  0.0577 -0.2038
    2PRO      O   20   3.350   5.995   8.507 -0.1592  0.2863  0.0465
    3SER      N   21   3.176   6.075   8.636 -0.1215  0.0287 -0.2764
    3SER      H   22   3.147   6.157   8.688 -0.5183 -1.1460  1.4374
    3SER     CA   23   3.094   5.950   8.643  0.1341  0.8464  0.3853
    3SER     HA   24   3.157   5.866   8.672 -0.9359 -0.4976 -1.0050
    3SER     CB   25   2.978   5.972   8.742 -0.2805  0.1086 -0.6374
    3SER    HB2   26   2.887   6.019   8.707  0.1066  0.1377 -1.6311
    3SER    HB3   27   2.943   5.873   8.772  0.4522  0.1144  0.3095
    3SER     OG   28   3.024   6.034   8.866 -0.0663  0.4375  1.1181
    3SER     HG   29   3.037   6.127   8.848 -2.0386  0.1384 -3.1059
    3SER      C   30   3.034   5.915   8.503 -0.0828 -0.8056 -0.0316
    3SER      O   31   3.000   5.801   8.485  0.0130  0.1878 -0.1035
    4TRP      N   32   3.016   6.012   8.413  0.1016 -0.2481  0.0320
    4TRP      H   33   3.009   6.107   8.448 -1.7706 -0.3617  0.0522
    4TRP     CA   34   2.965   6.002   8.273  0.9789 -0.2266 -0.3775
    4TRP     HA   35   2.871   5.947   8.275  0.5336  0.4719  2.5618
    4TRP     CB   36   2.919   6.144   8.227 -0.1909  1.0671  0.5705
    4TRP    HB2   37   2.875   6.136   8.127  1.1424  0.6738 -0.0078
    4TRP    HB3   38   2.841   6.187   8.289 -0.0606 -0.1764  1.6510
    4TRP     CG   39   3.021   6.252   8.200  0.0803  0.2085  0.7320
    4TRP    CD1   40   3.055   6.353   8.280 -0.3454  0.0909 -0.8855
    4TRP    HD1   41   2.996   6.366   8.370  0.5829 -0.3386 -0.2042
    4TRP    NE1   42   3.159   6.424   8.228  0.0100 -0.1288  0.1412
    4TRP    HE1   43   3.193   6.511   8.267  0.6733  1.7506 -4.1079
    4TRP    CE2   44   3.202   6.376   8.105  0.2484 -0.0299  0.4912
    4TRP    CZ2   45   3.305   6.409   8.021  0.1617 -0.0515  0.0085
    4TRP    HZ2   46   3.359   6.502   8.035 -0.6251  0.4336 -0.0816
    4TRP    CH2   47   3.315   6.339   7.900  0.2800 -0.5544  0.3194
    4TRP    HH2   48   3.399   6.366   7.837  0.8881  0.5536  1.5680
    4TRP    CZ3   49   3.221   6.235   7.870 -0.4031 -0.2441  0.1611
    4TRP    HZ3   50   3.244   6.179   7.780 -1.4625  1.6730 -1.3889
    4TRP    CE3   51   3.119   6.208   7.959  0.2304  0.5016 -0.5823
    4TRP    HE3   52   3.054   6.123   7.944  0.1392  0.8260 -2.3358
    4TRP    CD2   53   3.105   6.275   8.081 -0.0832  0.1444  0.6188
    4TRP      C   54   3.067   5.941   8.182  0.4369 -0.3672  0.8916
    4TRP      O   55   3.025   5.891   8.079 -0.2588  0.0612  0.6974
    5LEU      N   56   3.193   5.915   8.225  0.2997  0.1114 -0.3876
    5LEU      H   57   3.214   5.947   8.318 -0.9497  2.0927 -0.7176
    5LEU     CA   58   3.286   5.830   8.147 -0.8333 -0.3384 -0.2983
    5LEU     HA   59   3.283   5.858   8.042 -1.2802  2.3663  0.3651
    5LEU     CB   60   3.434   5.842   8.196 -0.1463 -0.3003 -0.1553
    5LEU    HB2   61   3.443   5.797   8.295 -0.3205  1.4892  0.7240
    5LEU    HB3   62   3.493   5.783   8.127  0.0873 -1.8790  1.3185
    5LEU     CG   63   3.486   5.986   8.209  0.2129 -0.0948 -0.0101
    5LEU     HG   64   3.410   6.046   8.259 -0.0996 -0.4937 -0.0001
    5LEU    CD1   65   3.624   5.986   8.273 -0.2616 -0.2016  0.4725
    5LEU   HD11   66   3.676   6.078   8.247  2.9872 -1.5768  1.6662
    5LEU   HD12   67   3.619   5.967   8.381  2.4738  0.9737  0.8934
    5LEU   HD13   68   3.687   5.914   8.222  0.8556 -0.2259  1.8337
    5LEU    CD2   69   3.503   6.046   8.064 -0.2767  0.3454 -0.5717
    5LEU   HD21   70   3.556   6.141   8.058  1.2623 -0.3818  0.7995
    5LEU   HD22   71   3.570   5.981   8.007  0.5119  0.8027 -0.1829
    5LEU   HD23   72   3.408   6.068   8.015 -1.2358  0.1550  1.1130
    5LEU      C   73   3.239   5.692   8.141 -0.1034  0.2910  0.0309
    5LEU      O   74   3.245   5.628   8.036  0.0239 -0.8195  0.0540
    6ALA      N   75   3.188   5.634   8.249  0.5612 -0.8588  0.2189
    6ALA      H   76   3.183   5.691   8.332  0.1279 -1.1079  0.3632
    6ALA     CA   77   3.123   5.506   8.249 -0.5497 -0.3081  0.1137
    6ALA     HA   78   3.196   5.429   8.224 -0.8356 -1.0206  1.3783
    6ALA     CB   79   3.062   5.471   8.384 -0.1397  0.1264  0.3693
    6ALA    HB1   80   2.974   5.535   8.398 -0.4694  0.0232 -1.0011
    6ALA    HB2   81   3.041   5.365   8.393  1.6242 -0.1657  1.3490
    6ALA    HB3   82   3.128   5.503   8.464 -1.0370 -0.1720  1.2542
    6ALA      C   83   3.008   5.507   8.145 -0.3896 -0.0217 -0.2664
    6ALA      O   84   2.992   5.414   8.066 -0.0814  0.0372  0.2706
    7SER      N   85   2.932   5.613   8.135  0.3234 -0.4327  0.0709
    7SER      H   86   2.953   5.693   8.193  2.0307 -1.6730  1.2907
    7SER     CA   87   2.820   5.615   8.042 -0.1850  0.4768  0.7677
    7SER     HA   88   2.752   5.532   8.064 -0.1442  0.0003 -0.7220
    7SER     CB   89   2.728   5.726   8.074 -0.1113 -0.8128 -0.0345
    7SER    HB2   90   2.758   5.819   8.025  2.9868 -1.0332  1.2156
    7SER    HB3   91   2.628   5.706   8.036 -0.7366  0.0733  1.0829
    7SER     OG   92   2.716   5.750   8.218 -0.2867  0.2069 -0.3910
    7SER     HG   93   2.662   5.680   8.255  0.5051 -0.5977 -0.7404
    7SER      C   94   2.854   5.620   7.893  0.3076  0.1500  0.5760
    7SER      O   95   2.787   5.573   7.808  0.6146 -0.3031 -0.0191
    8ALA      N   96   2.959   5.702   7.864 -0.2311 -0.3997 -0.4746
    8ALA      H   97   2.999   5.761   7.935 -2.1744  1.9246 -1.1699
    8ALA     CA   98   3.013   5.717   7.729  0.3064 -0.0166  0.5262
    8ALA     HA   99   2.943   5.732   7.648  0.1296 -0.1078  0.6616
    8ALA     CB  100   3.104   5.841   7.744  0.3860 -0.3169 -0.0508
    8ALA    HB1  101   3.166   5.840   7.834  3.3034  2.6201 -1.8246
    8ALA    HB2  102   3.160   5.857   7.652  0.9935 -0.2997  0.3158
    8ALA    HB3  103   3.035   5.922   7.765  0.0037 -1.1640  2.3793
    8ALA      C  104   3.087   5.595   7.679  0.0128 -0.2647  0.7865
    8ALA      O  105   3.065   5.548   7.568 -0.7445 -0.4205 -0.1216
    9LEU      N  106   3.167   5.533   7.769  0.9323 -0.5695  0.7383
    9LEU      H  107   3.199   5.582   7.851 -0.9993  0.2316  1.0551
    9LEU     CA  108   3.212   5.395   7.755  0.5644  0.2608  0.5154
    9LEU     HA  109   3.256   5.392   7.655 -1.8273 -0.1794 -0.5766
    9LEU     CB  110   3.304   5.366   7.875  0.6672  0.2399 -0.7913
    9LEU    HB2  111   3.249   5.369   7.969 -0.5203 -0.2158 -1.4437
    9LEU    HB3  112   3.322   5.258   7.872 -1.1591 -0.0585 -2.3555
    9LEU     CG  113   3.441   5.427   7.892 -0.1319  0.1159 -0.6540
    9LEU     HG  114   3.431   5.535   7.900 -2.6293 -0.0588 -0.6244
    9LEU    CD1  115   3.497   5.379   8.029  0.1647 -0.0471 -0.8156
    9LEU   HD11  116   3.442   5.429   8.109 -0.5711 -0.0286 -1.3234
    9LEU   HD12  117   3.490   5.271   8.036 -0.6749  0.0937  2.9353
    9LEU   HD13  118   3.601   5.410   8.035  0.2486 -0.5189  0.4849
    9LEU    CD2  119   3.538   5.397   7.780  0.1346  0.3624  0.3428
    9LEU   HD21  120   3.499   5.429   7.683 -1.3690 -0.1374  0.7569
    9LEU   HD22  121   3.631   5.453   7.789  0.8198 -0.0908 -2.6823
    9LEU   HD23  122   3.564   5.291   7.772  1.6348  0.5564  2.0636
    9LEU      C  123   3.107   5.288   7.736 -0.1749 -0.3153 -0.1013
    9LEU      O  124   3.118   5.194   7.653  0.3601 -0.3096 -0.1768
   10ALA      N  125   2.994   5.300   7.805 -0.2329  0.7118 -0.0958
   10ALA      H  126   2.984   5.360   7.886 -0.6432  0.0914  0.3245
   10ALA     CA  127   2.882   5.208   7.777 -0.0245  0.1777 -0.1262
   10ALA     HA  128   2.919   5.106   7.770 -0.5119 -0.1272  1.4074
   10ALA     CB  129   2.773   5.221   7.883  0.1137  0.4269  0.6558
   10ALA    HB1  130   2.820   5.206   7.980  0.4915  1.4115  0.6358
   10ALA    HB2  131   2.738   5.324   7.884  3.0182  1.4987  0.1623
   10ALA    HB3  132   2.689   5.152   7.869 -0.6588  1.3640  0.5540
   10ALA      C  133   2.828   5.239   7.628 -0.0494 -0.1233 -1.1176
   10ALA      O  134   2.790   5.149   7.557 -0.9630  0.3680  0.3052
   11CYS      N  135   2.814   5.362   7.588 -0.6486  0.1623  0.0558
   11CYS      H  136   2.827   5.435   7.656  1.2411 -0.2443  0.1958
   11CYS     CA  137   2.780   5.393   7.447  0.0845 -0.0679  0.3331
   11CYS     HA  138   2.687   5.337   7.438 -0.4492  0.4222  2.3180
   11CYS     CB  139   2.746   5.542   7.446  0.7104  0.5742  0.1885
   11CYS    HB2  140   2.839   5.599   7.456 -0.6770  2.9539  0.0914
   11CYS    HB3  141   2.717   5.572   7.346 -0.1859  1.6171  0.7470
   11CYS     SG  142   2.620   5.610   7.563 -0.1970 -0.3550 -0.1868
   11CYS     HG  143   2.678   5.611   7.683 -1.6887 -1.4620  0.5719
   11CYS      C  144   2.874   5.342   7.339 -0.0647 -0.3386 -0.1545
   11CYS      O  145   2.832   5.324   7.226  0.3893 -0.0230  0.2405
   12VAL      N  146   3.000   5.309   7.372 -0.3466  0.3098  0.4351
   12VAL      H  147   3.032   5.319   7.467  1.8469  1.5573 -0.3777
   12VAL     CA  148   3.107   5.251   7.277  0.4727  0.1532  0.3781
   12VAL     HA  149   3.100   5.308   7.185 -0.0568 -0.3524  0.1004
   12VAL     CB  150   3.255   5.254   7.328  0.0969 -0.5336  0.4217
   12VAL     HB  151   3.261   5.195   7.419 -2.2283  2.2273  2.5487
   12VAL    CG1  152   3.349   5.201   7.217  0.5330  0.0473 -0.4636
   12VAL   HG11  153   3.349   5.093   7.201  0.2752  0.4210 -3.5780
   12VAL   HG12  154   3.322   5.243   7.120  0.1063 -0.1805 -0.4459
   12VAL   HG13  155   3.451   5.230   7.240  0.1343  1.9395 -0.9476
   12VAL    CG2  156   3.298   5.399   7.347 -0.0791 -0.0845 -0.3028
   12VAL   HG21  157   3.399   5.409   7.388 -0.5614  0.3908  0.8128
   12VAL   HG22  158   3.288   5.453   7.253  0.4349 -0.3907 -0.5428
   12VAL   HG23  159   3.236   5.445   7.424  0.4260 -0.9461  0.6342
   12VAL      C  160   3.074   5.107   7.241  0.2770  0.5791  0.0487
   12VAL      O  161   3.078   5.068   7.126  0.6792 -0.2198  0.4130
   13LEU      N  162   3.049   5.028   7.343 -0.0766  0.3514 -0.3736
   13LEU      H  163   3.062   5.069   7.435 -0.3746  1.8709 -0.9743
   13LEU     CA  164   3.001   4.891   7.312  0.2513 -0.0203  0.1451
   13LEU     HA  165   3.066   4.840   7.241 -1.3756 -0.7188 -0.8782
   13LEU     CB  166   2.992   4.816   7.443 -0.0967  0.2182  0.4551
   13LEU    HB2  167   2.935   4.875   7.514 -0.0322  1.1149 -0.2308
   13LEU    HB3  168   2.947   4.717   7.434 -1.7829  0.7825  2.0530
   13LEU     CG  169   3.132   4.794   7.505  0.2233 -0.0245 -0.4308
   13LEU     HG  170   3.184   4.887   7.530  0.8851 -0.7270  0.8899
   13LEU    CD1  171   3.137   4.738   7.649  0.2790  0.0647  1.1611
   13LEU   HD11  172   3.092   4.806   7.722 -0.4358  1.9646 -0.9334
   13LEU   HD12  173   3.088   4.642   7.659 -2.3367  1.0392 -1.1267
   13LEU   HD13  174   3.240   4.725   7.683  0.7542  0.8478  0.0615
   13LEU    CD2  175   3.222   4.705   7.419  0.0029  0.2932  0.6962
   13LEU   HD21  176   3.224   4.735   7.314 -1.7290 -0.7828  0.3038
   13LEU   HD22  177   3.324   4.695   7.456  1.0435  1.1141 -1.7117
   13LEU   HD23  178   3.187   4.602   7.428  1.7666 -0.4423 -0.2525
   13LEU      C  179   2.866   4.893   7.249  0.1585 -0.2605  0.5933
   13LEU      O  180   2.826   4.796   7.184 -0.8029 -0.0247 -0.6579
   14ILE      N  181   2.783   4.998   7.265  0.2087 -0.0523  0.1222
   14ILE      H  182   2.813   5.076   7.322 -0.5821 -0.0113  0.4960
   14ILE     CA  183   2.661   5.012   7.192  0.5112 -0.0240 -0.0117
   14ILE     HA  184   2.610   4.917   7.182  2.0065 -0.6613 -2.4243
   14ILE     CB  185   2.559   5.106   7.256  0.1142 -0.4475  0.1549
   14ILE     HB  186   2.609   5.198   7.285 -0.8589  1.0490 -2.6037
   14ILE    CG2  187   2.438   5.129   7.166  0.6474 -0.1857  0.4436
   14ILE   HG21  188   2.464   5.176   7.072 -1.9346  1.0254  0.2403
   14ILE   HG22  189   2.394   5.033   7.138 -1.6429  0.7352  0.6580
   14ILE   HG23  190   2.357   5.185   7.214 -2.1617 -2.8101 -0.8490
   14ILE    CG1  191   2.509   5.037   7.386 -0.1831  0.7050  0.5283
   14ILE   HG12  192   2.459   4.943   7.363  1.7760  0.1452 -1.8379
   14ILE   HG13  193   2.584   5.020   7.464 -0.7402 -0.0965  0.9112
   14ILE    CD1  194   2.407   5.127   7.458 -0.8527 -0.1141  0.5961
   14ILE   HD11  195   2.417   5.112   7.566  1.4158  0.6944  0.5392
   14ILE   HD12  196   2.432   5.229   7.429 -1.0549 -0.5009 -1.0105
   14ILE   HD13  197   2.307   5.114   7.416 -1.0233 -1.0955  1.2613
   14ILE      C  198   2.684   5.037   7.046  0.3304  0.3133 -0.1493
   14ILE      O  199   2.613   4.971   6.969  0.1091  0.1100  0.0599
   15PHE      N  200   2.773   5.132   7.001  0.5195  0.2395 -0.2490
   15PHE      H  201   2.815   5.192   7.070  0.0235  1.7871 -1.2374
   15PHE     CA  202   2.825   5.137   6.866 -0.3853  0.1802  0.5898
   15PHE     HA  203   2.749   5.158   6.791  1.7439  1.0762 -1.4433
   15PHE     CB  204   2.926   5.255   6.853  0.1335  0.0350 -0.1533
   15PHE    HB2  205   2.878   5.345   6.893  1.8174  1.6698 -1.6668
   15PHE    HB3  206   3.017   5.235   6.910  1.5314  4.0785 -0.6439
   15PHE     CG  207   2.970   5.274   6.711 -0.2601 -0.6597 -0.4194
   15PHE    CD1  208   2.905   5.374   6.632  0.2420  0.7803  0.1960
   15PHE    HD1  209   2.820   5.429   6.668  0.3379  0.3838  1.0601
   15PHE    CE1  210   2.941   5.387   6.497  0.2789  0.9348 -0.3067
   15PHE    HE1  211   2.889   5.464   6.441 -3.0337 -1.2000 -0.4409
   15PHE     CZ  212   3.040   5.299   6.447 -0.3694 -0.1627  1.3668
   15PHE     HZ  213   3.056   5.314   6.341  0.9102 -3.1383  1.0226
   15PHE    CE2  214   3.111   5.205   6.525  0.1103 -0.3031  0.7675
   15PHE    HE2  215   3.184   5.142   6.476 -0.7253 -0.4475 -0.3308
   15PHE    CD2  216   3.077   5.199   6.657 -0.1542 -0.1229 -0.0447
   15PHE    HD2  217   3.126   5.129   6.723 -0.4518  1.8682  2.4362
   15PHE      C  218   2.891   5.008   6.812  0.1850 -0.4979  0.6042
   15PHE      O  219   2.860   4.958   6.703  0.1504 -0.3216  0.4453
   16THR      N  220   2.971   4.942   6.891 -0.0691  0.2897 -0.1817
   16THR      H  221   2.976   4.974   6.987 -2.9195 -0.7582  0.4207
   16THR     CA  222   3.036   4.816   6.851 -0.2087 -0.1890  0.3438
   16THR     HA  223   3.073   4.841   6.752  1.9731  0.8659  1.3526
   16THR     CB  224   3.145   4.767   6.950 -0.5905 -1.0077 -0.0732
   16THR     HB  225   3.087   4.756   7.042 -0.3807 -0.9770  0.0618
   16THR    CG2  226   3.219   4.643   6.905 -0.5522 -0.6843 -0.1262
   16THR   HG21  227   3.262   4.652   6.805  0.6382 -3.1029  0.0971
   16THR   HG22  228   3.302   4.615   6.970 -1.0581 -1.7481  0.0786
   16THR   HG23  229   3.150   4.559   6.908  0.0921 -1.2333 -0.4051
   16THR    OG1  230   3.229   4.882   6.963 -0.4048 -0.0039  0.0421
   16THR    HG1  231   3.172   4.955   6.988  0.2902  0.2318  0.9579
   16THR      C  232   2.923   4.711   6.820 -1.0052 -0.5937 -0.3038
   16THR      O  233   2.902   4.685   6.703  0.3917 -0.1597 -0.2388
   17ILE      N  234   2.849   4.662   6.916 -0.0866 -0.0571 -0.3205
   17ILE      H  235   2.865   4.694   7.010  2.7594  0.6378 -0.9528
   17ILE     CA  236   2.763   4.543   6.897 -0.0858  0.6538 -0.4138
   17ILE     HA  237   2.824   4.462   6.857 -0.9402  0.8968 -2.3236
   17ILE     CB  238   2.691   4.498   7.038  0.7139  0.5501 -1.0533
   17ILE     HB  239   2.628   4.585   7.055  0.5953  0.2674  0.0131
   17ILE    CG2  240   2.587   4.386   7.024 -0.5879  0.4757 -0.1172
   17ILE   HG21  241   2.510   4.416   6.953 -0.1911 -0.9012 -1.1586
   17ILE   HG22  242   2.644   4.303   6.982  2.4209  2.4655 -0.2987
   17ILE   HG23  243   2.548   4.356   7.121  0.4179 -1.5380 -0.2941
   17ILE    CG1  244   2.779   4.455   7.156 -0.0021  0.2493 -0.4000
   17ILE   HG12  245   2.805   4.349   7.146 -0.0557  0.0441  1.3757
   17ILE   HG13  246   2.872   4.510   7.171 -0.9580  1.0723  3.7113
   17ILE    CD1  247   2.720   4.465   7.298  0.5145  0.5335  0.2644
   17ILE   HD11  248   2.647   4.386   7.316  0.0464  0.3556 -2.1212
   17ILE   HD12  249   2.795   4.471   7.378 -0.9110 -0.4104  1.7426
   17ILE   HD13  250   2.654   4.551   7.301 -1.6771 -1.0306 -0.3554
   17ILE      C  251   2.665   4.558   6.776  0.0666  0.1565  0.3467
   17ILE      O  252   2.672   4.474   6.687 -0.3695 -0.3454  0.1409
   18VAL      N  253   2.587   4.672   6.762 -0.2965 -0.3228  0.4125
   18VAL      H  254   2.577   4.741   6.834 -0.4218  0.1764 -0.0725
   18VAL     CA  255   2.494   4.693   6.644 -0.8526 -0.9018  0.1960
   18VAL     HA  256   2.434   4.602   6.646 -2.4829  0.0482 -1.8450
   18VAL     CB  257   2.398   4.818   6.669 -0.8640  0.2034 -0.3580
   18VAL     HB  258   2.365   4.793   6.770  2.3561  2.3914  1.4593
   18VAL    CG1  259   2.467   4.953   6.670  0.0782 -0.0710 -0.0354
   18VAL   HG11  260   2.402   5.039   6.691 -0.7952 -0.6200 -0.4257
   18VAL   HG12  261   2.552   4.950   6.737  1.0601 -0.0133 -1.2489
   18VAL   HG13  262   2.509   4.978   6.572  2.3946  0.5848  1.0636
   18VAL    CG2  263   2.280   4.822   6.577 -0.0916  0.7872  1.0802
   18VAL   HG21  264   2.199   4.882   6.617 -0.5941 -0.3778  1.8408
   18VAL   HG22  265   2.311   4.848   6.475 -2.5260 -1.0542 -0.2505
   18VAL   HG23  266   2.239   4.721   6.575 -0.3264  0.8841 -0.3079
   18VAL      C  267   2.555   4.710   6.501  1.0819 -0.4354  0.2975
   18VAL      O  268   2.501   4.651   6.406 -0.6653  0.0859 -0.0446
   19VAL      N  269   2.671   4.773   6.497  0.2040 -0.5866  0.0113
   19VAL      H  270   2.722   4.784   6.583 -0.1551 -1.6393  0.3633
   19VAL     CA  271   2.744   4.766   6.365 -0.0554 -0.6743  0.1774
   19VAL     HA  272   2.674   4.786   6.284  0.1149  0.5538  0.3143
   19VAL     CB  273   2.842   4.883   6.367  0.2155  0.2572 -0.2023
   19VAL     HB  274   2.903   4.867   6.455 -1.4488 -1.7128  0.6877
   19VAL    CG1  275   2.930   4.894   6.240  0.7026 -0.0184  0.3240
   19VAL   HG11  276   2.990   4.984   6.257 -0.9853  0.8757  1.9418
   19VAL   HG12  277   2.983   4.802   6.216  0.0030  0.2177 -2.4649
   19VAL   HG13  278   2.869   4.922   6.154  2.5413  0.5905 -0.8542
   19VAL    CG2  279   2.771   5.022   6.387  0.2910 -0.1669 -0.2457
   19VAL   HG21  280   2.691   5.021   6.460  1.2468  2.2301  0.9398
   19VAL   HG22  281   2.841   5.094   6.429 -1.0096  0.4347  0.9707
   19VAL   HG23  282   2.735   5.070   6.295  1.8514  1.9528  0.1771
   19VAL      C  283   2.807   4.633   6.336  0.1313  0.2118  0.6825
   19VAL      O  284   2.797   4.581   6.223 -0.2245 -0.1779 -0.8956
   20ASP      N  285   2.850   4.564   6.438 -0.3522  0.4532  0.1504
   20ASP      H  286   2.853   4.610   6.528 -0.1226  1.2450 -0.2560
   20ASP     CA  287   2.886   4.417   6.422 -0.1452  0.5155 -0.2148
   20ASP     HA  288   2.958   4.411   6.340 -0.2173 -0.1962 -0.2250
   20ASP     CB  289   2.951   4.370   6.549 -0.2845 -0.0222  0.4514
   20ASP    HB2  290   2.901   4.423   6.630  0.1215 -1.2565  1.5536
   20ASP    HB3  291   2.927   4.265   6.564 -0.1128 -0.0013  0.8879
   20ASP     CG  292   3.103   4.384   6.565 -1.0050  0.4187 -0.4407
   20ASP    OD1  293   3.176   4.361   6.465  0.4607  0.2805  0.0612
   20ASP    OD2  294   3.142   4.420   6.678  0.4731  0.4541  0.4074
   20ASP      C  295   2.768   4.332   6.379 -0.4607  0.4692  0.2390
   20ASP      O  296   2.775   4.261   6.277 -0.2062  0.2462 -0.1610
   21ILE      N  297   2.656   4.328   6.456  0.5337  0.5340 -0.2343
   21ILE      H  298   2.654   4.386   6.539  1.0107 -1.2933  1.1262
   21ILE     CA  299   2.544   4.231   6.430  0.0847 -0.5089  0.4389
   21ILE     HA  300   2.574   4.127   6.434 -0.9209 -0.8466 -0.4555
   21ILE     CB  301   2.450   4.247   6.549  0.4278 -0.1663  0.0713
   21ILE     HB  302   2.426   4.351   6.567  1.8441 -0.0624  1.5981
   21ILE    CG2  303   2.314   4.173   6.523  0.6529 -0.1659 -0.6166
   21ILE   HG21  304   2.258   4.164   6.617 -0.2557  0.4836 -1.0796
   21ILE   HG22  305   2.248   4.232   6.459 -1.6355  0.1664  1.8558
   21ILE   HG23  306   2.322   4.073   6.482 -1.0842 -0.9167  0.7422
   21ILE    CG1  307   2.508   4.198   6.681 -0.3322  1.2039  0.3835
   21ILE   HG12  308   2.606   4.245   6.691  0.3769  0.0896 -1.0726
   21ILE   HG13  309   2.450   4.231   6.767  0.7638  2.2927  0.7327
   21ILE    CD1  310   2.531   4.050   6.700 -0.5591 -0.4684 -0.1921
   21ILE   HD11  311   2.600   4.017   6.623 -0.3560  2.5608 -1.4522
   21ILE   HD12  312   2.571   4.027   6.799 -0.5998 -1.3230 -0.3725
   21ILE   HD13  313   2.433   4.002   6.691  0.0048 -1.9576  1.1600
   21ILE      C  314   2.470   4.256   6.293 -0.3994  0.1104  0.0679
   21ILE      O  315   2.440   4.166   6.217  0.4006  0.1145 -0.3065
   22LEU      N  316   2.451   4.386   6.265  0.0124  0.3200  0.1072
   22LEU      H  317   2.495   4.456   6.323  1.2596  2.3385 -3.0309
   22LEU     CA  318   2.389   4.431   6.136  1.1744 -0.4445 -0.2668
   22LEU     HA  319   2.340   4.346   6.088  2.4150 -0.0142 -2.4195
   22LEU     CB  320   2.268   4.526   6.172 -0.3860  0.1082 -0.7347
   22LEU    HB2  321   2.317   4.619   6.201  2.2669 -1.3014 -0.4061
   22LEU    HB3  322   2.206   4.545   6.084 -0.8459  0.7469 -0.2783
   22LEU     CG  323   2.170   4.496   6.286  0.0214  0.2869 -0.2222
   22LEU     HG  324   2.226   4.487   6.379  0.9498 -1.3187 -0.8997
   22LEU    CD1  325   2.075   4.616   6.305  0.0843 -0.0530 -0.3421
   22LEU   HD11  326   2.135   4.705   6.326 -2.3993  1.2805  1.5771
   22LEU   HD12  327   2.024   4.631   6.210  0.7455  0.7784 -0.5794
   22LEU   HD13  328   2.006   4.602   6.388 -0.7687 -0.5398 -1.1250
   22LEU    CD2  329   2.090   4.370   6.265  0.5227  0.2861 -0.4689
   22LEU   HD21  330   2.152   4.281   6.256  1.4781  0.7687  0.8882
   22LEU   HD22  331   2.014   4.361   6.342  2.4164 -0.6959  1.4026
   22LEU   HD23  332   2.039   4.377   6.169 -1.0909 -1.0040  0.2481
   22LEU      C  333   2.485   4.486   6.029  0.5927  0.4281  0.4343
   22LEU      O  334   2.435   4.530   5.925 -0.0879 -0.0472 -0.0098
   23GLY      N  335   2.613   4.465   6.046  0.1811 -0.0650 -0.5332
   23GLY      H  336   2.646   4.427   6.134 -0.8661  0.1367 -0.0286
   23GLY     CA  337   2.715   4.493   5.945 -0.7294 -0.7726 -0.3834
   23GLY    HA2  338   2.665   4.496   5.848 -1.4615 -1.5514 -0.0428
   23GLY    HA3  339   2.749   4.597   5.947  2.1970 -1.6551  0.1548
   23GLY      C  340   2.843   4.411   5.932  0.6002 -0.1473  0.6210
   23GLY      O  341   2.886   4.386   5.824 -0.0165 -0.4935  0.1378
   24ASN      N  342   2.903   4.352   6.038 -0.3109  0.9331 -0.6497
   24ASN      H  343   2.871   4.380   6.129 -0.3493  0.7505 -0.6054
   24ASN     CA  344   3.002   4.243   6.020  0.7890 -0.0934  0.3703
   24ASN     HA  345   3.073   4.273   5.943  0.0198  0.1837 -0.2480
   24ASN     CB  346   3.071   4.228   6.155 -0.1851 -0.1515  0.4080
   24ASN    HB2  347   3.074   4.329   6.196  0.3741 -0.1895  0.4675
   24ASN    HB3  348   3.012   4.164   6.222  1.5662  0.1449  2.3379
   24ASN     CG  349   3.214   4.186   6.153 -0.7868  0.3058  0.3791
   24ASN    OD1  350   3.263   4.126   6.053  0.1292 -0.0580 -0.4700
   24ASN    ND2  351   3.294   4.216   6.251 -0.1167  0.0591 -0.5902
   24ASN   HD21  352   3.389   4.184   6.247 -0.5027 -1.0564 -1.1466
   24ASN   HD22  353   3.259   4.264   6.334  3.8071 -0.7136  1.7885
   24ASN      C  354   2.934   4.117   5.971  0.3363 -0.9799 -0.9383
   24ASN      O  355   2.985   4.057   5.878  0.1210  0.6352 -0.2293
   25LEU      N  356   2.807   4.078   6.010 -0.3038  0.0655 -0.4940
   25LEU      H  357   2.778   4.118   6.097 -0.7443  0.4514 -0.8119
   25LEU     CA  358   2.721   3.973   5.942 -0.2030  0.4787 -0.0672
   25LEU     HA  359   2.769   3.878   5.969 -0.1678  0.2420 -0.9544
   25LEU     CB  360   2.583   3.979   6.006 -0.2230  0.1712  0.0477
   25LEU    HB2  361   2.594   3.975   6.115 -1.1859  0.7824  0.1776
   25LEU    HB3  362   2.532   4.070   5.974 -2.0358 -0.1458  1.7954
   25LEU     CG  363   2.489   3.865   5.962  0.0558  0.5791  0.2527
   25LEU     HG  364   2.474   3.876   5.854 -0.9827  0.0169  0.3312
   25LEU    CD1  365   2.549   3.724   5.991  0.2420 -0.1566 -0.4077
   25LEU   HD11  366   2.614   3.693   5.909 -1.1853 -5.1578 -0.0060
   25LEU   HD12  367   2.602   3.720   6.086 -0.9728 -0.2942  0.2986
   25LEU   HD13  368   2.473   3.646   5.980  0.4533 -0.2264 -1.4771
   25LEU    CD2  369   2.354   3.875   6.036  0.1216 -0.4011  0.9763
   25LEU   HD21  370   2.309   3.973   6.019 -0.4990 -0.8046  0.1678
   25LEU   HD22  371   2.279   3.804   6.000  0.2926 -0.4042  0.6196
   25LEU   HD23  372   2.368   3.846   6.140  3.5742 -1.6155  0.2989
   25LEU      C  373   2.713   3.984   5.786 -0.2804  0.4956 -0.1787
   25LEU      O  374   2.681   3.890   5.712  0.3596 -0.0317  0.2054
   26LEU      N  375   2.745   4.097   5.730 -0.2322 -0.7037  0.1619
   26LEU      H  376   2.776   4.172   5.790 -3.6715  2.1254 -1.2528
   26LEU     CA  377   2.734   4.125   5.591 -0.0343 -0.6575  0.0222
   26LEU     HA  378   2.656   4.064   5.545 -0.2156 -1.3897  1.2567
   26LEU     CB  379   2.705   4.269   5.567 -0.0082 -0.5039 -0.0298
   26LEU    HB2  380   2.789   4.333   5.596 -0.5241 -0.5360  1.6394
   26LEU    HB3  381   2.684   4.274   5.460 -0.6763 -0.7654  0.0874
   26LEU     CG  382   2.583   4.328   5.638  0.2071 -0.5364 -0.6279
   26LEU     HG  383   2.596   4.323   5.746 -0.5737 -0.1040 -0.5042
   26LEU    CD1  384   2.575   4.477   5.602  0.0033  0.0722 -0.8100
   26LEU   HD11  385   2.675   4.521   5.602 -0.9405  2.3936 -1.3310
   26LEU   HD12  386   2.542   4.494   5.500  0.0534  0.2814 -0.7932
   26LEU   HD13  387   2.513   4.527   5.677 -2.2392 -0.8442 -1.9648
   26LEU    CD2  388   2.449   4.263   5.604 -0.0296 -0.3121  0.1826
   26LEU   HD21  389   2.465   4.156   5.617 -1.7372 -0.8895 -1.9915
   26LEU   HD22  390   2.370   4.309   5.664  1.2215  0.4321  1.3179
   26LEU   HD23  391   2.420   4.280   5.501 -2.0887 -0.0009  0.7684
   26LEU      C  392   2.862   4.078   5.522  0.2969  0.3805  0.5764
   26LEU      O  393   2.849   4.043   5.403  0.0779 -0.6124 -0.4523
   27VAL      N  394   2.979   4.059   5.587 -0.3712  0.0283  0.7595
   27VAL      H  395   2.982   4.081   5.686  0.1082  0.4819  0.6484
   27VAL     CA  396   3.102   4.007   5.519  0.9361  0.7498  0.1520
   27VAL     HA  397   3.116   4.071   5.432  0.4146 -1.1277 -1.3977
   27VAL     CB  398   3.225   4.005   5.605 -0.7042  0.1136  0.8331
   27VAL     HB  399   3.197   3.965   5.703  0.7171  1.3252  1.7903
   27VAL    CG1  400   3.341   3.928   5.551 -0.2179  0.5263 -0.1453
   27VAL   HG11  401   3.366   3.969   5.453  1.6052  0.2988  0.1977
   27VAL   HG12  402   3.432   3.930   5.609  0.5736  0.0774 -1.3194
   27VAL   HG13  403   3.320   3.821   5.540  2.3923  0.0728 -1.4023
   27VAL    CG2  404   3.264   4.150   5.615  0.1847  0.2588 -0.1032
   27VAL   HG21  405   3.182   4.217   5.641  0.3127  0.0605  0.8389
   27VAL   HG22  406   3.330   4.148   5.701  2.2570 -0.2518 -1.6291
   27VAL   HG23  407   3.322   4.183   5.528  1.9276 -0.0661  0.8889
   27VAL      C  408   3.072   3.861   5.468  0.1919  0.1875  0.3638
   27VAL      O  409   3.115   3.823   5.360 -0.0269  0.3700  0.3006
   28ILE      N  410   3.017   3.781   5.554  0.1338 -0.0773  0.6858
   28ILE      H  411   2.992   3.824   5.641  0.9113 -0.1081  0.9342
   28ILE     CA  412   2.984   3.637   5.530  0.2576 -0.1544 -0.7776
   28ILE     HA  413   3.069   3.574   5.505  0.3262 -0.0472 -0.8147
   28ILE     CB  414   2.918   3.576   5.658  0.0425  0.5044  0.6361
   28ILE     HB  415   2.831   3.634   5.687  0.1370  2.1827 -2.1282
   28ILE    CG2  416   2.859   3.436   5.622  0.3751 -0.2676  0.3479
   28ILE   HG21  417   2.835   3.390   5.718  0.3941  0.0402  0.5017
   28ILE   HG22  418   2.758   3.443   5.582  0.3452 -2.8981 -0.2333
   28ILE   HG23  419   2.926   3.378   5.558  1.1752 -0.3073  1.1940
   28ILE    CG1  420   3.012   3.560   5.778 -0.9051  0.4406  0.2944
   28ILE   HG12  421   3.062   3.464   5.770 -1.3715  0.3425 -3.0655
   28ILE   HG13  422   3.093   3.632   5.766 -0.6045  0.2887  1.3128
   28ILE    CD1  423   2.943   3.584   5.910  0.2072  0.7003 -0.0955
   28ILE   HD11  424   2.890   3.678   5.917 -1.0403 -0.0728  1.2919
   28ILE   HD12  425   2.886   3.494   5.934 -1.6235  1.8400 -0.0098
   28ILE   HD13  426   3.027   3.588   5.979 -0.6728  1.3315  0.9608
   28ILE      C  427   2.886   3.616   5.420  0.3390 -0.5456  0.3141
   28ILE      O  428   2.898   3.524   5.344 -0.4132  0.2096  0.1047
   29LEU      N  429   2.778   3.699   5.425  0.0603  0.1511 -0.0802
   29LEU      H  430   2.783   3.767   5.500  1.8554  0.6011 -0.5774
   29LEU     CA  431   2.665   3.702   5.334 -0.4202 -0.0924  0.8462
   29LEU     HA  432   2.617   3.606   5.316  0.8964 -0.5525 -0.4010
   29LEU     CB  433   2.555   3.798   5.387 -0.1390 -0.5135  0.1536
   29LEU    HB2  434   2.597   3.877   5.449 -0.8086 -0.6144  0.7453
   29LEU    HB3  435   2.508   3.855   5.307  0.0301 -0.4493  0.0997
   29LEU     CG  436   2.444   3.727   5.462 -0.1405 -0.0159 -0.0637
   29LEU     HG  437   2.392   3.664   5.390  1.6985 -1.8307  0.1136
   29LEU    CD1  438   2.484   3.638   5.583  0.0024 -0.1070  0.6984
   29LEU   HD11  439   2.541   3.693   5.659  1.7999 -2.2077  1.0058
   29LEU   HD12  440   2.396   3.587   5.621  0.5370 -0.8287  1.0014
   29LEU   HD13  441   2.551   3.557   5.552  1.2839  0.8651  0.8205
   29LEU    CD2  442   2.348   3.826   5.525  0.2291 -0.1610  0.3728
   29LEU   HD21  443   2.405   3.880   5.600 -1.6108  1.6204  0.5854
   29LEU   HD22  444   2.311   3.883   5.439  1.0837 -1.8493 -1.1719
   29LEU   HD23  445   2.264   3.776   5.575 -1.5657  2.3228  0.0687
   29LEU      C  446   2.707   3.757   5.200 -0.9129  0.2684 -0.5419
   29LEU      O  447   2.667   3.711   5.097 -0.2926  0.2338  0.0972
   30SER      N  448   2.790   3.858   5.194 -0.5788 -0.7875  0.4930
   30SER      H  449   2.831   3.900   5.276  0.5529  1.7837 -1.2375
   30SER     CA  450   2.839   3.913   5.073 -0.1528 -0.2833  0.5033
   30SER     HA  451   2.755   3.934   5.007  1.3470  0.3446 -1.3063
   30SER     CB  452   2.921   4.041   5.099 -0.1912 -0.9785  0.3584
   30SER    HB2  453   3.002   4.026   5.170  0.6933  0.5342 -0.2708
   30SER    HB3  454   2.957   4.081   5.004  2.3689 -0.3863  1.5087
   30SER     OG  455   2.825   4.129   5.156 -0.0003 -0.1137  0.4464
   30SER     HG  456   2.815   4.103   5.248  0.4465 -0.4863  0.3913
   30SER      C  457   2.924   3.811   5.003 -0.6589  0.1315 -0.1900
   30SER      O  458   2.907   3.799   4.883 -0.7753  1.0341  0.2440
   31VAL      N  459   3.022   3.748   5.073  0.0837 -0.1556  0.2568
   31VAL      H  460   3.038   3.766   5.171 -2.7366 -3.3993  1.5558
   31VAL     CA  461   3.109   3.652   4.997  0.3870 -0.1922 -0.1971
   31VAL     HA  462   3.150   3.707   4.912  1.3887 -0.1627  0.2916
   31VAL     CB  463   3.222   3.620   5.083 -0.0521  0.1557 -0.3742
   31VAL     HB  464   3.182   3.590   5.180 -0.9408 -1.6708 -1.2823
   31VAL    CG1  465   3.297   3.492   5.035 -0.7028  0.4137 -0.0974
   31VAL   HG11  466   3.230   3.406   5.026 -0.0676 -0.0505 -0.4956
   31VAL   HG12  467   3.337   3.501   4.934 -1.4125 -2.8305 -0.8082
   31VAL   HG13  468   3.378   3.465   5.102 -0.5180  0.1428 -0.4306
   31VAL    CG2  469   3.332   3.721   5.097  0.4074  0.1404  0.1392
   31VAL   HG21  470   3.401   3.705   5.180 -1.8009  0.4462  2.1505
   31VAL   HG22  471   3.393   3.720   5.007  2.3991  1.4780  1.3984
   31VAL   HG23  472   3.292   3.823   5.102  0.7314  0.4410 -2.1809
   31VAL      C  473   3.036   3.532   4.939  0.2636  0.8419 -0.6260
   31VAL      O  474   3.064   3.475   4.836 -0.0149  0.6585  0.6565
   32TYR      N  475   2.927   3.490   5.008 -0.1486 -0.3011 -0.4979
   32TYR      H  476   2.927   3.526   5.102 -0.2560  0.2892 -0.7201
   32TYR     CA  477   2.826   3.395   4.961 -0.1354  0.4876  0.0238
   32TYR     HA  478   2.877   3.302   4.937 -0.5584  0.8329 -2.4519
   32TYR     CB  479   2.730   3.367   5.071  0.4344  0.1236  0.7419
   32TYR    HB2  480   2.794   3.344   5.157  2.0385  1.2295 -0.1017
   32TYR    HB3  481   2.668   3.455   5.086  0.2206  0.0220  0.4485
   32TYR     CG  482   2.644   3.242   5.043 -0.6515 -0.2029  0.5159
   32TYR    CD1  483   2.502   3.255   5.034 -0.2848  0.1614  0.7624
   32TYR    HD1  484   2.450   3.349   5.044  0.2929  0.8420 -1.7869
   32TYR    CE1  485   2.425   3.137   5.015 -0.3892  0.5268 -0.2552
   32TYR    HE1  486   2.318   3.145   5.025 -0.1906  2.9439  0.5223
   32TYR     CZ  487   2.487   3.010   5.002  0.3515  0.0488 -0.1027
   32TYR     OH  488   2.416   2.891   4.979 -0.0946 -1.0388 -0.5380
   32TYR     HH  489   2.322   2.910   4.972  0.2464  1.0303 -0.1409
   32TYR    CE2  490   2.624   3.004   5.004  0.2964  0.1058  0.4319
   32TYR    HE2  491   2.671   2.910   4.978  0.3532  0.3900 -0.5332
   32TYR    CD2  492   2.707   3.117   5.022 -0.0175 -0.1876  0.4784
   32TYR    HD2  493   2.814   3.110   5.016  0.1133  0.5939  1.6001
   32TYR      C  494   2.754   3.439   4.834 -1.0866 -0.0823 -0.6576
   32TYR      O  495   2.722   3.356   4.752 -0.1672 -0.1239 -0.3759
   33ARG      N  496   2.716   3.564   4.831  0.1759 -0.2799 -0.2341
   33ARG      H  497   2.739   3.622   4.910 -1.2158  0.7488 -0.5532
   33ARG     CA  498   2.628   3.619   4.724  0.5487 -0.0885  0.3258
   33ARG     HA  499   2.556   3.545   4.690  1.3539 -0.5559 -0.3968
   33ARG     CB  500   2.549   3.730   4.791 -0.6850 -0.6871 -0.4440
   33ARG    HB2  501   2.615   3.802   4.840 -2.7335  2.9358 -2.5686
   33ARG    HB3  502   2.507   3.800   4.718 -4.6688  0.2345  2.3554
   33ARG     CG  503   2.434   3.691   4.884  0.1916  0.6113  0.4166
   33ARG    HG2  504   2.355   3.659   4.817  2.8610 -1.4197 -2.0134
   33ARG    HG3  505   2.467   3.603   4.939  0.8330  0.7315  0.2380
   33ARG     CD  506   2.397   3.797   4.987 -0.3844 -0.2997 -0.8720
   33ARG    HD2  507   2.323   3.762   5.059  0.0995 -0.6603 -0.5331
   33ARG    HD3  508   2.487   3.831   5.039 -0.2989  0.3079 -1.4073
   33ARG     NE  509   2.343   3.912   4.912  0.2775 -0.0717 -0.1249
   33ARG     HE  510   2.408   3.982   4.880 -0.4907  1.2547  1.1164
   33ARG     CZ  511   2.216   3.940   4.893  0.0420  0.4330 -0.3331
   33ARG    NH1  512   2.114   3.870   4.941 -0.7725  0.1796 -0.4602
   33ARG   HH11  513   2.133   3.800   5.011  3.8306  1.6122  0.0855
   33ARG   HH12  514   2.020   3.894   4.914 -1.1823 -0.3080  0.4828
   33ARG    NH2  515   2.188   4.039   4.816 -0.2042 -0.4578 -0.5637
   33ARG   HH21  516   2.255   4.106   4.780  0.2046 -1.1910 -1.1955
   33ARG   HH22  517   2.089   4.058   4.801  0.0354  0.8460 -0.6725
   33ARG      C  518   2.708   3.665   4.603 -0.2994 -0.0018  0.7434
   33ARG      O  519   2.685   3.612   4.490  0.1026  0.4204 -0.4163
   34ASN      N  520   2.792   3.768   4.623  0.1756  0.3221  0.2232
   34ASN      H  521   2.800   3.798   4.719  0.0582  0.0966  0.3029
   34ASN     CA  522   2.861   3.841   4.518 -0.0529  0.3642 -0.1628
   34ASN     HA  523   2.792   3.879   4.442  0.6698 -0.1800 -1.1113
   34ASN     CB  524   2.925   3.967   4.581 -0.0228 -0.0780 -0.2306
   34ASN    HB2  525   2.846   4.030   4.623 -0.8532 -1.0988 -0.2196
   34ASN    HB3  526   2.981   3.923   4.663 -0.3102 -1.6968 -0.8575
   34ASN     CG  527   3.022   4.046   4.485 -0.0832  0.1382  0.0908
   34ASN    OD1  528   3.138   4.009   4.464  0.0083 -0.1682 -0.1953
   34ASN    ND2  529   2.971   4.143   4.408  0.1499  0.2506 -0.4345
   34ASN   HD21  530   3.041   4.184   4.347 -0.9092  1.7754 -0.6753
   34ASN   HD22  531   2.878   4.177   4.427  0.8584  1.9198  0.2096
   34ASN      C  532   2.949   3.753   4.435 -0.1589  0.3587 -0.2458
   34ASN      O  533   3.048   3.699   4.490 -0.1746  0.1339 -0.2961
   35LYS      N  534   2.924   3.746   4.304 -0.2301  0.2122 -0.5599
   35LYS      H  535   2.846   3.796   4.262 -0.1369  0.2320 -0.7109
   35LYS     CA  536   2.988   3.644   4.212  0.3134 -1.0413 -0.4814
   35LYS     HA  537   2.965   3.549   4.261 -0.2071  1.1161  3.9904
   35LYS     CB  538   2.931   3.662   4.072  0.1982  0.8271 -0.4799
   35LYS    HB2  539   2.825   3.688   4.078  0.2630  0.8873  0.4154
   35LYS    HB3  540   2.980   3.745   4.020 -0.7062  1.5225 -0.2471
   35LYS     CG  541   2.941   3.530   3.991  0.7392 -0.3422 -0.3660
   35LYS    HG2  542   3.044   3.514   3.958  0.0228 -0.4615 -2.7173
   35LYS    HG3  543   2.910   3.445   4.052  1.0286 -0.0535  0.1922
   35LYS     CD  544   2.841   3.540   3.871 -0.3412  0.1115 -0.7214
   35LYS    HD2  545   2.744   3.508   3.911  1.0671 -1.8779  1.4000
   35LYS    HD3  546   2.840   3.639   3.827  1.2269  0.2808 -0.4458
   35LYS     CE  547   2.874   3.443   3.764 -0.9028  0.6227  0.4683
   35LYS    HE2  548   2.978   3.452   3.731 -1.3860 -0.5747 -1.5530
   35LYS    HE3  549   2.856   3.342   3.800  0.2986 -0.0237 -0.6272
   35LYS     NZ  550   2.788   3.453   3.650 -0.0404  0.3128 -0.0747
   35LYS    HZ1  551   2.799   3.544   3.606 -1.0026 -0.0776 -1.1828
   35LYS    HZ2  552   2.812   3.383   3.581 -0.8196 -1.2321  1.1780
   35LYS    HZ3  553   2.691   3.436   3.673  0.3023  0.0077  1.1835
   35LYS      C  554   3.143   3.661   4.208  0.3292  0.0703 -0.5245
   35LYS      O  555   3.212   3.557   4.197 -0.2028  0.0658  0.2078
   36LYS      N  556   3.200   3.782   4.222  0.2412  0.4470  0.4600
   36LYS      H  557   3.128   3.853   4.220 -0.6961 -0.5023 -1.0269
   36LYS     CA  558   3.344   3.817   4.217  0.9410 -0.7741  0.0824
   36LYS     HA  559   3.381   3.742   4.147  0.5147 -0.9624  0.0541
   36LYS     CB  560   3.367   3.954   4.149 -0.1058  0.1248 -0.2859
   36LYS    HB2  561   3.315   3.971   4.055  0.9958  1.5659 -0.6641
   36LYS    HB3  562   3.330   4.034   4.214 -1.4444 -1.4070  0.9498
   36LYS     CG  563   3.509   3.980   4.104  0.3236 -0.2491 -0.8679
   36LYS    HG2  564   3.518   4.084   4.071  1.2887 -0.2067 -0.5038
   36LYS    HG3  565   3.572   3.969   4.192 -0.6971  0.5437 -0.0066
   36LYS     CD  566   3.562   3.886   3.996  0.0243 -0.1820  0.1998
   36LYS    HD2  567   3.663   3.923   3.977  0.3137 -0.6891  0.7257
   36LYS    HD3  568   3.567   3.785   4.036  0.9578 -0.4155 -0.4410
   36LYS     CE  569   3.488   3.872   3.862  0.3808 -0.8214  0.6564
   36LYS    HE2  570   3.400   3.809   3.873  0.5081 -1.0658  0.2906
   36LYS    HE3  571   3.456   3.973   3.837  0.5768 -0.5078  1.6450
   36LYS     NZ  572   3.575   3.817   3.759 -0.2390  0.7529 -0.1477
   36LYS    HZ1  573   3.655   3.879   3.762 -0.1874  0.6599  1.1105
   36LYS    HZ2  574   3.607   3.725   3.788 -1.6972  0.5704  0.9715
   36LYS    HZ3  575   3.528   3.806   3.671 -1.0389 -0.7632  0.4399
   36LYS      C  576   3.416   3.799   4.347 -0.4403  0.5698 -0.0099
   36LYS      O  577   3.522   3.739   4.349  0.0095  0.0451  0.5819
   37LEU      N  578   3.350   3.832   4.455 -0.3894 -0.0594  0.1501
   37LEU      H  579   3.262   3.882   4.449 -0.3608  0.0887  0.9035
   37LEU     CA  580   3.398   3.811   4.593  0.2097 -0.2363  0.8027
   37LEU     HA  581   3.506   3.825   4.586  0.3641 -1.7833 -0.8082
   37LEU     CB  582   3.329   3.906   4.689 -0.5107  0.0890 -0.2524
   37LEU    HB2  583   3.223   3.884   4.700 -0.1187 -1.0845  1.6105
   37LEU    HB3  584   3.376   3.881   4.784 -1.1860  1.0780  0.3631
   37LEU     CG  585   3.365   4.056   4.667  0.0324  0.5216  0.5189
   37LEU     HG  586   3.334   4.091   4.569 -1.7304  0.1386  0.9035
   37LEU    CD1  587   3.292   4.144   4.772  0.1503  0.3486 -0.5305
   37LEU   HD11  588   3.188   4.111   4.776  0.3921 -0.4031 -0.1855
   37LEU   HD12  589   3.333   4.142   4.873 -0.4826  2.1170 -0.1948
   37LEU   HD13  590   3.290   4.240   4.721 -0.5685 -0.3164 -1.7960
   37LEU    CD2  591   3.522   4.071   4.677  0.0494  1.3826  0.4077
   37LEU   HD21  592   3.548   4.021   4.770 -2.0664  3.9417  2.5610
   37LEU   HD22  593   3.581   4.038   4.592  1.3238 -0.1605  1.8007
   37LEU   HD23  594   3.549   4.177   4.686  3.5619  0.6685 -0.0602
   37LEU      C  595   3.393   3.666   4.636  0.3282 -0.2476  0.2327
   37LEU      O  596   3.478   3.628   4.717  0.0028 -0.4589  0.2468
   38ARG      N  597   3.312   3.583   4.568 -0.1741 -0.0058 -0.2228
   38ARG      H  598   3.254   3.617   4.493 -1.2183  0.2215  0.6499
   38ARG     CA  599   3.306   3.445   4.609 -0.2167  0.0656 -0.3923
   38ARG     HA  600   3.295   3.441   4.717  0.4369  0.0980 -0.3198
   38ARG     CB  601   3.178   3.385   4.552 -0.1599  0.5505  0.6010
   38ARG    HB2  602   3.104   3.455   4.590  0.5741  2.2646 -0.9766
   38ARG    HB3  603   3.183   3.386   4.443  2.2557  2.6498  0.6365
   38ARG     CG  604   3.150   3.241   4.602 -0.4002 -0.6819  0.6935
   38ARG    HG2  605   3.207   3.172   4.539  1.0994 -0.0192  1.2713
   38ARG    HG3  606   3.178   3.240   4.707 -0.1328  2.7174  0.7651
   38ARG     CD  607   2.998   3.221   4.591 -0.1413 -0.0787 -0.2026
   38ARG    HD2  608   2.962   3.141   4.656 -0.5648  0.6540  0.4910
   38ARG    HD3  609   2.947   3.310   4.629 -0.1180 -1.8473  4.7534
   38ARG     NE  610   2.944   3.192   4.456  0.4778  0.1359 -0.0878
   38ARG     HE  611   3.001   3.124   4.407 -0.7268  0.7093 -2.4119
   38ARG     CZ  612   2.865   3.263   4.386 -0.2271 -0.6749 -0.0764
   38ARG    NH1  613   2.804   3.364   4.435  0.0094 -0.0294 -0.0764
   38ARG   HH11  614   2.824   3.386   4.531  1.9481 -2.9991  0.3347
   38ARG   HH12  615   2.741   3.426   4.386 -0.7424 -0.3958  0.4094
   38ARG    NH2  616   2.825   3.235   4.263 -0.7147 -0.0189 -0.3316
   38ARG   HH21  617   2.846   3.143   4.228  1.6010  0.9493 -1.7096
   38ARG   HH22  618   2.751   3.294   4.226  2.1723  1.7469 -3.8391
   38ARG      C  619   3.435   3.362   4.579  0.4520  0.1628  0.1305
   38ARG      O  620   3.443   3.247   4.620  0.1464 -0.0303  0.9405
   39ASN      N  621   3.533   3.416   4.512 -0.0066  0.2330  0.0033
   39ASN      H  622   3.518   3.511   4.481  1.6730  0.8192  0.8741
   39ASN     CA  623   3.658   3.344   4.476 -0.2438  0.1672 -0.2244
   39ASN     HA  624   3.621   3.266   4.410 -3.2246 -0.2318  1.7178
   39ASN     CB  625   3.751   3.434   4.384 -0.3862  0.1648 -0.4549
   39ASN    HB2  626   3.691   3.450   4.295 -0.3043  0.3505 -0.4766
   39ASN    HB3  627   3.770   3.520   4.449  0.8232 -0.6508  0.3273
   39ASN     CG  628   3.877   3.367   4.336  0.4771  0.0776  0.1112
   39ASN    OD1  629   3.961   3.324   4.414  0.3155  0.0339 -0.0318
   39ASN    ND2  630   3.897   3.374   4.206  0.1720 -0.0742  0.2172
   39ASN   HD21  631   3.994   3.366   4.179  0.5087  0.2073  1.2791
   39ASN   HD22  632   3.831   3.425   4.149 -0.7319 -0.9372  0.4672
   39ASN      C  633   3.724   3.282   4.601  0.7642  0.6214  0.6085
   39ASN      O  634   3.732   3.343   4.702 -0.3714 -0.3237 -0.4684
   40ALA      N  635   3.775   3.156   4.588 -0.2431  0.5270  0.6791
   40ALA      H  636   3.769   3.106   4.500 -0.0826 -0.7369  1.3521
   40ALA     CA  637   3.814   3.084   4.714 -0.6623 -0.2764 -0.1841
   40ALA     HA  638   3.732   3.091   4.785 -0.1035  0.5721  0.3837
   40ALA     CB  639   3.823   2.939   4.672 -0.0069 -0.0664 -0.0961
   40ALA    HB1  640   3.729   2.889   4.648 -0.1815 -0.8363  1.9596
   40ALA    HB2  641   3.880   2.938   4.579  1.4170  2.8266  0.6174
   40ALA    HB3  642   3.875   2.876   4.745 -1.1420  0.0005  0.8013
   40ALA      C  643   3.931   3.132   4.802  0.2970  0.0637  0.7802
   40ALA      O  644   3.988   3.058   4.885  0.7606  0.1515 -0.7428
   41GLY      N  645   3.983   3.253   4.775 -0.0397 -0.3678 -0.1987
   41GLY      H  646   3.931   3.314   4.714  1.3103  2.4831  1.3390
   41GLY     CA  647   4.078   3.312   4.872 -0.1649 -0.1938 -0.2965
   41GLY    HA2  648   4.123   3.233   4.931  0.1522  0.6995  0.6816
   41GLY    HA3  649   4.156   3.369   4.821  2.2467 -3.6534 -0.7956
   41GLY      C  650   4.008   3.389   4.981  1.3747  0.3543  0.0827
   41GLY      O  651   4.080   3.436   5.062 -0.1181  0.0766 -1.4991
   42ASN      N  652   3.876   3.411   4.976  0.0917  0.1124  0.3215
   42ASN      H  653   3.828   3.386   4.891 -1.6080 -0.8186  1.4957
   42ASN     CA  654   3.799   3.493   5.072  0.9178  0.2776 -0.5058
   42ASN     HA  655   3.867   3.571   5.106 -1.8330  1.6676  2.2025
   42ASN     CB  656   3.679   3.570   5.002  0.5185  0.2443 -0.0231
   42ASN    HB2  657   3.615   3.500   4.949  0.3342  0.2112  0.2408
   42ASN    HB3  658   3.628   3.628   5.079  2.3790  1.2140  0.5493
   42ASN     CG  659   3.728   3.670   4.899 -0.3051 -0.0170 -0.3008
   42ASN    OD1  660   3.760   3.783   4.929  0.4414 -0.3834 -0.1297
   42ASN    ND2  661   3.744   3.623   4.777 -0.0334 -0.6148 -0.4321
   42ASN   HD21  662   3.778   3.678   4.699  0.4814 -2.2136 -1.4003
   42ASN   HD22  663   3.711   3.530   4.756  0.9032 -0.9127 -0.6381
   42ASN      C  664   3.761   3.415   5.202 -0.0539  0.4093  0.3997
   42ASN      O  665   3.704   3.475   5.290  0.4116  0.3068 -0.7603
   43ILE      N  666   3.779   3.280   5.204  0.7337 -0.0699  0.9127
   43ILE      H  667   3.821   3.228   5.129 -1.4918 -1.5573  0.5860
   43ILE     CA  668   3.728   3.204   5.325 -0.0180 -0.9137 -0.4878
   43ILE     HA  669   3.623   3.233   5.332  0.5973  1.2168  0.5587
   43ILE     CB  670   3.734   3.049   5.294  0.2021 -0.4887 -0.0170
   43ILE     HB  671   3.673   3.038   5.204  1.9697 -3.7967 -0.9557
   43ILE    CG2  672   3.876   2.998   5.259  0.2805  0.9245 -0.2077
   43ILE   HG21  673   3.935   3.061   5.193  0.5414 -0.8750 -1.7965
   43ILE   HG22  674   3.926   2.994   5.356 -0.8786  0.0961  0.3781
   43ILE   HG23  675   3.879   2.898   5.216 -0.5519  1.0439 -0.5530
   43ILE    CG1  676   3.671   2.963   5.410  0.7197 -0.1776 -0.1190
   43ILE   HG12  677   3.682   2.859   5.377  0.2631 -0.3405  0.2273
   43ILE   HG13  678   3.731   2.988   5.497  0.8960 -0.4000 -0.1743
   43ILE    CD1  679   3.529   2.979   5.453  0.2614 -0.0648  0.4977
   43ILE   HD11  680   3.524   3.076   5.504  1.4753 -0.4968  1.4912
   43ILE   HD12  681   3.461   2.964   5.370  0.7190  1.7003 -0.2452
   43ILE   HD13  682   3.519   2.899   5.527  2.2719 -1.9355 -1.1139
   43ILE      C  683   3.791   3.245   5.457 -1.1230 -0.4710  0.4378
   43ILE      O  684   3.720   3.268   5.555  0.2791  0.3139 -0.2087
   44PHE      N  685   3.921   3.283   5.459 -0.1804  0.0046  0.3887
   44PHE      H  686   3.971   3.268   5.373  2.0223  3.1134  0.9382
   44PHE     CA  687   3.986   3.341   5.565 -1.5542  0.0070 -0.5270
   44PHE     HA  688   3.987   3.267   5.645 -1.0074  0.2415 -0.3137
   44PHE     CB  689   4.134   3.376   5.536  0.2856  0.3128 -0.5116
   44PHE    HB2  690   4.137   3.459   5.465  1.4112  0.4420 -0.3369
   44PHE    HB3  691   4.171   3.412   5.632 -0.2364  0.1433 -0.2414
   44PHE     CG  692   4.217   3.263   5.477 -0.9914  0.4042 -0.5788
   44PHE    CD1  693   4.309   3.195   5.563 -0.8707  0.2000  0.6121
   44PHE    HD1  694   4.326   3.226   5.665  1.3295  2.2875 -0.2989
   44PHE    CE1  695   4.388   3.093   5.510  0.6062 -0.4496 -0.1566
   44PHE    HE1  696   4.457   3.041   5.575 -0.4618  0.9035  2.1886
   44PHE     CZ  697   4.387   3.067   5.368 -0.9248 -0.6122  0.4402
   44PHE     HZ  698   4.454   2.990   5.333 -0.2805  0.3574 -0.5041
   44PHE    CE2  699   4.300   3.137   5.283  0.7674  0.4535  0.5110
   44PHE    HE2  700   4.305   3.117   5.177  2.1884 -0.9881  0.8038
   44PHE    CD2  701   4.217   3.229   5.339  0.4100  0.3535  0.6033
   44PHE    HD2  702   4.159   3.285   5.267 -0.1581  1.1034  1.6032
   44PHE      C  703   3.916   3.466   5.616  0.4846 -0.7859  0.7293
   44PHE      O  704   3.901   3.484   5.739  0.2669 -0.5474  0.6652
   45VAL      N  705   3.873   3.557   5.529  0.0375  0.1246 -0.5442
   45VAL      H  706   3.895   3.538   5.433  2.1840  0.3600 -0.1452
   45VAL     CA  707   3.803   3.684   5.552  0.2448 -0.4732 -0.1587
   45VAL     HA  708   3.846   3.745   5.632 -0.9171 -0.4811  0.4896
   45VAL     CB  709   3.794   3.774   5.426 -0.1286  0.4676 -0.4155
   45VAL     HB  710   3.721   3.720   5.366 -0.8519 -1.9730  2.4061
   45VAL    CG1  711   3.745   3.920   5.446  0.2474 -0.3531 -0.1439
   45VAL   HG11  712   3.815   3.965   5.517  0.4291 -1.1359  0.1915
   45VAL   HG12  713   3.746   3.974   5.351 -1.8456  0.7813  0.4265
   45VAL   HG13  714   3.647   3.914   5.493 -0.1762  0.0282 -0.9614
   45VAL    CG2  715   3.922   3.779   5.339 -0.3431 -0.3879 -0.0411
   45VAL   HG21  716   4.008   3.830   5.381  0.2162 -0.7295 -0.7585
   45VAL   HG22  717   3.961   3.682   5.308 -0.5431 -0.1076 -1.1923
   45VAL   HG23  718   3.891   3.834   5.250 -0.5164  0.3206  0.4538
   45VAL      C  719   3.663   3.656   5.611 -0.3926 -0.1185 -0.1003
   45VAL      O  720   3.606   3.740   5.681  0.0647  0.0187 -0.6485
   46VAL      N  721   3.604   3.540   5.573  0.5616  0.2285 -0.8833
   46VAL      H  722   3.631   3.492   5.488 -2.3469  0.8540 -2.3089
   46VAL     CA  723   3.475   3.504   5.628  0.2258  0.6550 -0.6203
   46VAL     HA  724   3.424   3.598   5.651  0.9704  0.7500  0.7475
   46VAL     CB  725   3.409   3.420   5.514 -0.2678  0.2908 -0.1412
   46VAL     HB  726   3.481   3.349   5.475 -1.2101 -0.2103 -1.0196
   46VAL    CG1  727   3.284   3.344   5.563  0.6120  0.0414  0.2319
   46VAL   HG11  728   3.240   3.284   5.484  1.2268 -1.6472  1.1298
   46VAL   HG12  729   3.320   3.278   5.642  0.5644 -0.0240  0.1989
   46VAL   HG13  730   3.211   3.411   5.611  1.3342 -0.5646  2.2809
   46VAL    CG2  731   3.385   3.508   5.398 -0.2562 -0.0604 -0.2013
   46VAL   HG21  732   3.477   3.542   5.351  1.8381 -0.4426  3.2442
   46VAL   HG22  733   3.331   3.451   5.322 -2.0930 -0.3892  1.2690
   46VAL   HG23  734   3.327   3.595   5.427  0.9573 -0.1216  2.7669
   46VAL      C  735   3.485   3.441   5.771  0.2155  0.4883 -0.4239
   46VAL      O  736   3.413   3.478   5.862  0.4410  0.0002  0.1940
   47SER      N  737   3.584   3.354   5.788 -0.1478  0.2077 -0.5933
   47SER      H  738   3.640   3.326   5.708  2.6698 -0.3114  1.4059
   47SER     CA  739   3.627   3.304   5.915 -0.8120 -0.3236 -0.2624
   47SER     HA  740   3.547   3.242   5.955  0.5626 -1.0983  1.4115
   47SER     CB  741   3.751   3.215   5.894  0.7623 -0.2178  0.4435
   47SER    HB2  742   3.719   3.144   5.818 -1.2681 -0.6839  1.6627
   47SER    HB3  743   3.835   3.273   5.854 -0.3181  0.5903 -0.7467
   47SER     OG  744   3.776   3.146   6.013  0.2499 -0.1299 -0.1123
   47SER     HG  745   3.745   3.200   6.086 -2.9809 -1.9317  0.0258
   47SER      C  746   3.658   3.413   6.015  0.0465 -0.4834 -0.2923
   47SER      O  747   3.629   3.389   6.132 -0.2277 -0.8358 -0.3000
   48LEU      N  748   3.727   3.520   5.971 -0.2617 -0.5696 -0.0427
   48LEU      H  749   3.754   3.522   5.873 -0.8913  1.4825 -0.2386
   48LEU     CA  750   3.753   3.640   6.055 -0.8617 -0.1841  0.5164
   48LEU     HA  751   3.813   3.604   6.138 -0.8491  0.2428  0.6956
   48LEU     CB  752   3.841   3.738   5.970  0.1172 -0.1776  0.0290
   48LEU    HB2  753   3.935   3.695   5.934 -0.1387 -0.7354  0.0090
   48LEU    HB3  754   3.784   3.748   5.877  0.0564 -0.6205  0.0151
   48LEU     CG  755   3.854   3.884   6.011  0.1397 -0.3652 -0.4509
   48LEU     HG  756   3.752   3.922   6.012  0.2890  0.3748  3.2495
   48LEU    CD1  757   3.898   3.906   6.159  0.0586 -0.3516  0.5885
   48LEU   HD11  758   3.820   3.864   6.223  0.2433  0.2911  1.2448
   48LEU   HD12  759   3.991   3.854   6.184  1.6625  1.5987 -0.9923
   48LEU   HD13  760   3.897   4.011   6.185  0.5065 -0.2683  0.2729
   48LEU    CD2  761   3.940   3.958   5.913  0.0501  0.1086  0.1589
   48LEU   HD21  762   3.915   3.941   5.809  0.5140 -0.3858  0.1247
   48LEU   HD22  763   3.942   4.066   5.933  0.7427  0.9134 -3.5369
   48LEU   HD23  764   4.042   3.923   5.930 -0.0665  0.3068  1.3887
   48LEU      C  765   3.621   3.698   6.110  0.6896 -0.0107 -0.1741
   48LEU      O  766   3.608   3.731   6.228  0.2172  0.1314 -0.1010
   49ALA      N  767   3.526   3.728   6.018 -0.1495  0.5001 -0.0989
   49ALA      H  768   3.537   3.711   5.919  0.2007  0.8238 -0.1180
   49ALA     CA  769   3.395   3.787   6.046  0.0950 -0.0117 -0.6682
   49ALA     HA  770   3.405   3.883   6.097  1.1815  0.2770 -1.3942
   49ALA     CB  771   3.335   3.812   5.910  0.2227 -0.3927  0.3685
   49ALA    HB1  772   3.390   3.884   5.849  0.7498  0.4467  1.7776
   49ALA    HB2  773   3.305   3.719   5.863  1.9006 -0.9308  0.3121
   49ALA    HB3  774   3.235   3.845   5.939  0.6192  0.3722  0.9034
   49ALA      C  775   3.312   3.705   6.140 -0.7987 -0.6776 -0.2745
   49ALA      O  776   3.228   3.753   6.214  0.0888  0.6175 -0.1895
   50VAL      N  777   3.334   3.572   6.130 -0.2340  0.4044  0.4416
   50VAL      H  778   3.409   3.550   6.067  2.0864  3.9596  1.6382
   50VAL     CA  779   3.272   3.471   6.220  0.2551  0.2875 -0.0181
   50VAL     HA  780   3.168   3.500   6.235  0.0970 -0.2261 -0.1127
   50VAL     CB  781   3.278   3.338   6.140  0.3323  0.4599 -0.2289
   50VAL     HB  782   3.377   3.336   6.093  1.2583  2.2434  1.4781
   50VAL    CG1  783   3.266   3.209   6.226 -0.2186  0.1696 -0.3647
   50VAL   HG11  784   3.182   3.220   6.294 -1.4683 -1.5660 -1.5329
   50VAL   HG12  785   3.244   3.114   6.176  1.9666  0.0955 -1.3324
   50VAL   HG13  786   3.349   3.198   6.296 -2.5811 -2.5952  2.2981
   50VAL    CG2  787   3.160   3.336   6.039 -0.2582  0.1327  0.5447
   50VAL   HG21  788   3.169   3.254   5.968  1.4080  0.4070  0.4056
   50VAL   HG22  789   3.061   3.328   6.085 -0.5355  0.0256 -0.0579
   50VAL   HG23  790   3.166   3.424   5.975 -0.3493 -0.3916 -0.2083
   50VAL      C  791   3.338   3.459   6.363 -0.2218  0.1073  0.1619
   50VAL      O  792   3.273   3.425   6.459 -0.4384  0.3204  0.1172
   51ALA      N  793   3.472   3.482   6.360  0.4173 -0.1111  0.0232
   51ALA      H  794   3.524   3.492   6.274 -0.8987 -1.2623 -0.9539
   51ALA     CA  795   3.553   3.509   6.481 -0.1747 -0.1531  0.6079
   51ALA     HA  796   3.550   3.419   6.543  1.1947  0.5199  1.7062
   51ALA     CB  797   3.703   3.525   6.448 -0.3641 -0.0836  0.4726
   51ALA    HB1  798   3.761   3.523   6.541 -2.5550 -1.8621  1.8917
   51ALA    HB2  799   3.739   3.449   6.379  0.5033  1.0949 -0.4124
   51ALA    HB3  800   3.720   3.623   6.403 -2.2383 -0.7134 -1.7862
   51ALA      C  801   3.509   3.628   6.552  0.0714  0.0793 -0.4752
   51ALA      O  802   3.474   3.619   6.671 -0.4413  0.2364  0.3138
   52ASP      N  803   3.497   3.746   6.493  0.4089  0.5069 -0.9473
   52ASP      H  804   3.532   3.743   6.398  0.0278 -1.1380 -1.0657
   52ASP     CA  805   3.442   3.876   6.541  0.4798 -0.2797  0.2590
   52ASP     HA  806   3.500   3.921   6.623 -0.2018 -1.2379  1.2983
   52ASP     CB  807   3.450   3.981   6.430 -0.5153  0.1052  0.1761
   52ASP    HB2  808   3.400   3.948   6.339 -1.9209 -0.4963  1.1380
   52ASP    HB3  809   3.400   4.068   6.472  2.1742  1.0252  1.7719
   52ASP     CG  810   3.597   4.030   6.401 -0.0114  0.0744  0.0146
   52ASP    OD1  811   3.610   4.121   6.317  0.0439  0.0527 -0.0537
   52ASP    OD2  812   3.694   3.988   6.466  0.3668  0.4863 -0.3688
   52ASP      C  813   3.300   3.866   6.592  0.3473  0.3201  0.3681
   52ASP      O  814   3.273   3.894   6.708  0.3777  0.2816 -0.3718
   53LEU      N  815   3.204   3.818   6.512  0.1927 -0.3209 -0.2636
   53LEU      H  816   3.223   3.815   6.413 -3.0110 -2.9321 -0.9974
   53LEU     CA  817   3.068   3.803   6.565 -0.5395 -0.8932 -0.1237
   53LEU     HA  818   3.049   3.907   6.593  2.5746 -0.4514  0.6880
   53LEU     CB  819   2.972   3.751   6.457  0.1851  0.0725  0.1394
   53LEU    HB2  820   3.031   3.678   6.401 -1.4355 -1.2510  0.0990
   53LEU    HB3  821   2.893   3.690   6.501 -0.3391  0.0883 -0.7550
   53LEU     CG  822   2.914   3.853   6.358 -0.2323  0.1564  0.0194
   53LEU     HG  823   2.997   3.902   6.306 -2.4009  3.8626 -0.2744
   53LEU    CD1  824   2.837   3.780   6.249 -0.4602 -0.3487 -0.0088
   53LEU   HD11  825   2.743   3.749   6.296  0.0714 -1.1387  0.5588
   53LEU   HD12  826   2.822   3.845   6.163  1.6408  0.7211  0.3810
   53LEU   HD13  827   2.886   3.690   6.212  0.2345  0.0469 -0.0632
   53LEU    CD2  828   2.820   3.956   6.426  0.2726  0.1397 -0.0959
   53LEU   HD21  829   2.745   3.890   6.469  1.0923 -1.0022 -0.4023
   53LEU   HD22  830   2.868   4.022   6.498 -1.3193 -1.2986  2.4381
   53LEU   HD23  831   2.769   4.011   6.347 -0.0755  2.0017  1.3197
   53LEU      C  832   3.054   3.715   6.694 -0.2037 -0.8624  0.2889
   53LEU      O  833   2.973   3.744   6.780 -0.2108  0.0120  0.5195
   54VAL      N  834   3.136   3.611   6.714  0.0521 -0.3093  0.1427
   54VAL      H  835   3.207   3.586   6.646 -0.3156 -0.8314 -0.0534
   54VAL     CA  836   3.132   3.524   6.837 -0.1401 -0.7511  0.9398
   54VAL     HA  837   3.033   3.484   6.857  0.2974 -1.6256  1.4381
   54VAL     CB  838   3.228   3.406   6.820 -0.5442 -0.1502  0.1612
   54VAL     HB  839   3.322   3.445   6.781 -0.1615 -1.6032 -0.4223
   54VAL    CG1  840   3.258   3.324   6.950  0.2384  0.2689  0.8083
   54VAL   HG11  841   3.309   3.232   6.923 -2.1483 -0.9438  0.1719
   54VAL   HG12  842   3.323   3.388   7.009  2.3127  0.9099 -1.9777
   54VAL   HG13  843   3.157   3.298   6.983 -0.3109  0.0572 -0.9225
   54VAL    CG2  844   3.179   3.305   6.720  0.5344 -0.5956 -0.1385
   54VAL   HG21  845   3.113   3.232   6.767 -1.7987  1.1040 -0.6098
   54VAL   HG22  846   3.126   3.358   6.641 -0.5453  0.1080  1.0298
   54VAL   HG23  847   3.263   3.250   6.676  0.7712 -2.6291  2.5374
   54VAL      C  848   3.165   3.602   6.966 -0.5164 -0.2248 -0.2030
   54VAL      O  849   3.127   3.566   7.078  0.1845  0.1187 -0.4045
   55VAL      N  850   3.242   3.712   6.957 -0.4046 -0.1414  0.1286
   55VAL      H  851   3.256   3.737   6.860 -1.9293 -0.2215 -0.1273
   55VAL     CA  852   3.252   3.807   7.071  0.6368  0.1058  0.2772
   55VAL     HA  853   3.243   3.740   7.157 -2.4935  0.7473  0.5755
   55VAL     CB  854   3.394   3.868   7.096  0.6234 -0.5322  0.8744
   55VAL     HB  855   3.463   3.788   7.069  0.6873  0.2981 -1.7579
   55VAL    CG1  856   3.429   3.981   6.998  0.2706  0.0215  0.1154
   55VAL   HG11  857   3.416   3.939   6.898 -0.9700 -0.7209  0.5610
   55VAL   HG12  858   3.360   4.064   7.010 -0.2167  0.2039 -3.0670
   55VAL   HG13  859   3.535   4.005   7.004  0.8521 -1.9554 -1.1122
   55VAL    CG2  860   3.410   3.906   7.241 -0.1634 -0.0662  0.8621
   55VAL   HG21  861   3.335   3.983   7.262  0.1393  0.8533 -1.1550
   55VAL   HG22  862   3.402   3.812   7.295 -1.8464 -1.6269 -1.8592
   55VAL   HG23  863   3.506   3.954   7.260  1.2251 -2.2016 -0.3819
   55VAL      C  864   3.130   3.901   7.082  0.8456 -0.3673 -0.0590
   55VAL      O  865   3.081   3.932   7.196  0.7622  0.0394 -0.2932
   56ALA      N  866   3.073   3.948   6.973 -0.4744 -0.2025  0.0121
   56ALA      H  867   3.101   3.906   6.885 -1.6784 -2.2185  0.5254
   56ALA     CA  868   2.967   4.046   6.980  0.0480  0.3689  0.3888
   56ALA     HA  869   2.990   4.122   7.055  1.0893 -0.9662  1.4654
   56ALA     CB  870   2.955   4.117   6.849  0.3197 -0.4136  0.2579
   56ALA    HB1  871   3.046   4.170   6.820 -0.9364  1.7616  0.1517
   56ALA    HB2  872   2.939   4.041   6.772  0.8975 -0.7558  0.4693
   56ALA    HB3  873   2.871   4.185   6.854 -0.3400 -1.0654 -1.2351
   56ALA      C  874   2.834   3.981   7.023  0.1688  0.4400  0.3471
   56ALA      O  875   2.753   4.049   7.090 -0.6610  0.1274 -0.2798
   57ILE      N  876   2.812   3.855   6.993 -0.3962 -0.4373 -0.0627
   57ILE      H  877   2.879   3.818   6.927 -0.0073  0.6030 -0.2652
   57ILE     CA  878   2.678   3.790   7.016 -0.8917 -0.8030 -0.1693
   57ILE     HA  879   2.605   3.867   6.990  1.1315  1.8280  1.3821
   57ILE     CB  880   2.672   3.675   6.916 -0.3057  0.3558 -0.0063
   57ILE     HB  881   2.755   3.605   6.922 -0.6880 -0.6462 -3.7720
   57ILE    CG2  882   2.549   3.588   6.938  0.0487 -0.4815 -0.2583
   57ILE   HG21  883   2.524   3.506   6.871 -3.7959 -0.9375  1.4547
   57ILE   HG22  884   2.558   3.533   7.032 -0.2300  1.4697  0.9820
   57ILE   HG23  885   2.465   3.658   6.939 -0.7694 -1.4106 -1.5104
   57ILE    CG1  886   2.661   3.728   6.774 -0.3131 -0.4568  0.4159
   57ILE   HG12  887   2.566   3.778   6.756 -0.0701  0.2129  0.9282
   57ILE   HG13  888   2.736   3.806   6.758  0.6046 -1.4545 -0.2750
   57ILE    CD1  889   2.685   3.623   6.664 -0.0059  0.0887 -0.0362
   57ILE   HD11  890   2.595   3.563   6.653  0.0588  0.0495 -0.3451
   57ILE   HD12  891   2.704   3.671   6.569 -2.7387  0.1496 -0.6213
   57ILE   HD13  892   2.766   3.556   6.694 -0.7623 -0.8355 -0.0109
   57ILE      C  893   2.645   3.753   7.163 -0.3507 -0.2548  0.6537
   57ILE      O  894   2.528   3.761   7.200 -0.4898 -0.0831 -0.0851
   58TYR      N  895   2.748   3.739   7.248  0.0361 -0.0079 -0.0911
   58TYR      H  896   2.845   3.743   7.219  0.1632 -4.5658 -1.0683
   58TYR     CA  897   2.721   3.708   7.388  0.1675  0.0712 -0.7974
   58TYR     HA  898   2.623   3.749   7.414  0.9638  0.0753  2.6372
   58TYR     CB  899   2.698   3.553   7.414  0.6929 -0.4516  0.0854
   58TYR    HB2  900   2.598   3.529   7.379 -0.7370  4.2084  0.2304
   58TYR    HB3  901   2.757   3.514   7.331  2.1392  1.0256  0.3537
   58TYR     CG  902   2.731   3.498   7.547  0.4011  0.3705 -0.2466
   58TYR    CD1  903   2.644   3.506   7.655  0.5712 -0.5614  0.4807
   58TYR    HD1  904   2.558   3.567   7.628  0.7047 -0.1604  0.9652
   58TYR    CE1  905   2.672   3.441   7.776 -0.7569  0.1036  0.0822
   58TYR    HE1  906   2.600   3.449   7.856 -0.5887 -1.1021  0.3778
   58TYR     CZ  907   2.793   3.365   7.791  0.1052 -0.3114 -0.0946
   58TYR     OH  908   2.828   3.298   7.909  0.2773  0.5350 -0.2723
   58TYR     HH  909   2.751   3.279   7.963 -0.0597  0.2172 -0.8469
   58TYR    CE2  910   2.886   3.365   7.683  0.6378  0.1343  0.3393
   58TYR    HE2  911   2.976   3.307   7.694 -0.1414 -0.8592  1.7557
   58TYR    CD2  912   2.847   3.424   7.563 -0.3074  1.1298  0.3215
   58TYR    HD2  913   2.898   3.402   7.470 -3.6488  2.8199 -2.1108
   58TYR      C  914   2.825   3.778   7.489  0.3252 -0.1014 -0.2692
   58TYR      O  915   2.778   3.839   7.585 -0.0988  0.0820 -0.7017
   59PRO      N  916   2.959   3.773   7.466 -0.2985 -0.3589 -0.3993
   59PRO     CD  917   3.021   3.673   7.377 -0.2111  0.2807 -0.4341
   59PRO    HD2  918   3.018   3.718   7.278  0.4800 -0.4578 -0.8097
   59PRO    HD3  919   2.970   3.577   7.384 -2.3997  1.4678  1.2249
   59PRO     CG  920   3.159   3.670   7.438  0.5209  0.0870 -0.0193
   59PRO    HG2  921   3.226   3.653   7.353 -0.6842 -3.5058 -0.4186
   59PRO    HG3  922   3.189   3.591   7.507  2.1184  0.8645  0.2466
   59PRO     CB  923   3.188   3.800   7.508 -0.7069  0.6918  0.2076
   59PRO    HB2  924   3.223   3.871   7.434  0.5096  1.4561  1.4951
   59PRO    HB3  925   3.260   3.781   7.587  0.7118 -0.2970 -1.2533
   59PRO     CA  926   3.053   3.830   7.560  0.4534  0.3721  0.2186
   59PRO     HA  927   3.021   3.788   7.656 -2.7756  1.5755 -0.2029
   59PRO      C  928   3.039   3.984   7.570 -0.4280 -0.2871  0.3290
   59PRO      O  929   3.030   4.038   7.679 -0.4107 -0.2032  0.2695
   60TYR      N  930   3.050   4.058   7.457  0.1797 -0.6391  0.1242
   60TYR      H  931   3.053   4.033   7.360 -2.3283  3.3613 -1.2508
   60TYR     CA  932   3.030   4.203   7.475 -0.2553 -0.0243  0.0022
   60TYR     HA  933   3.103   4.250   7.540 -0.5660  0.3263  0.0962
   60TYR     CB  934   3.043   4.283   7.337 -0.4211 -0.0062 -0.0625
   60TYR    HB2  935   2.977   4.232   7.267 -1.2290  1.1790 -0.1983
   60TYR    HB3  936   2.995   4.380   7.350 -0.4541 -0.0771  0.3671
   60TYR     CG  937   3.180   4.290   7.274  0.4216 -0.4646 -0.1102
   60TYR    CD1  938   3.299   4.238   7.329 -0.1684  0.3878  0.6593
   60TYR    HD1  939   3.305   4.182   7.421 -1.7018 -2.9084 -1.0743
   60TYR    CE1  940   3.416   4.249   7.257 -0.2024 -0.1613  1.3053
   60TYR    HE1  941   3.508   4.215   7.301  1.8962 -0.1208 -2.6529
   60TYR     CZ  942   3.418   4.298   7.122 -0.0368 -0.0897 -0.8775
   60TYR     OH  943   3.536   4.301   7.059  0.1298 -0.2810  0.6412
   60TYR     HH  944   3.542   4.364   6.987  0.5759  1.0994  1.8421
   60TYR    CE2  945   3.293   4.337   7.061 -0.3718 -0.2405 -0.3584
   60TYR    HE2  946   3.286   4.374   6.960 -4.1407 -0.8405 -0.4630
   60TYR    CD2  947   3.172   4.335   7.140 -0.7901 -0.5548  0.4296
   60TYR    HD2  948   3.075   4.362   7.100 -1.1937 -1.6130  0.6598
   60TYR      C  949   2.895   4.236   7.535 -0.2858 -0.1799  0.1826
   60TYR      O  950   2.899   4.322   7.623 -0.3911 -0.7199  1.0788
   61PRO      N  951   2.785   4.161   7.510  0.3420 -0.4493 -0.7544
   61PRO     CD  952   2.760   4.106   7.381 -0.8930 -0.0238 -0.4346
   61PRO    HD2  953   2.812   4.011   7.374  2.0074  1.3716  0.6340
   61PRO    HD3  954   2.791   4.169   7.297 -2.8336  1.2834 -0.2222
   61PRO     CG  955   2.598   4.094   7.371 -0.0491  0.2279 -0.2439
   61PRO    HG2  956   2.562   3.999   7.330  0.1566  0.0125  0.0627
   61PRO    HG3  957   2.547   4.174   7.319 -0.8606 -1.2509 -1.8074
   61PRO     CB  958   2.562   4.092   7.516  0.1047 -0.3414  0.3005
   61PRO    HB2  959   2.578   3.991   7.556 -1.6230 -0.8944 -0.3017
   61PRO    HB3  960   2.455   4.114   7.522 -0.2215 -0.7222 -2.7922
   61PRO     CA  961   2.657   4.190   7.582 -0.0915  0.0360  0.9005
   61PRO     HA  962   2.610   4.285   7.555 -2.1305 -1.1576  0.0309
   61PRO      C  963   2.666   4.178   7.739 -0.7788 -0.7692 -0.0864
   61PRO      O  964   2.602   4.260   7.811 -0.5252  0.4188 -0.0272
   62LEU      N  965   2.762   4.095   7.785  0.5805  0.1131  0.2439
   62LEU      H  966   2.789   4.033   7.710 -2.6904 -1.3315  0.0659
   62LEU     CA  967   2.795   4.057   7.925 -0.0035 -0.4815  0.2229
   62LEU     HA  968   2.709   4.063   7.991  0.5207 -0.0555  0.8779
   62LEU     CB  969   2.859   3.918   7.930  0.2888  0.0244  0.5472
   62LEU    HB2  970   2.886   3.886   7.830 -1.2830 -0.6580  0.3179
   62LEU    HB3  971   2.947   3.914   7.995  0.6363 -1.8380  0.0030
   62LEU     CG  972   2.770   3.800   7.982  0.1478  0.4866 -0.0166
   62LEU     HG  973   2.761   3.822   8.089 -0.4386 -1.8581  0.4754
   62LEU    CD1  974   2.633   3.786   7.916 -0.0744 -0.0854 -0.0905
   62LEU   HD11  975   2.576   3.696   7.941 -1.7375  0.9222 -0.1348
   62LEU   HD12  976   2.581   3.879   7.938 -1.3961 -1.0047  0.7906
   62LEU   HD13  977   2.651   3.773   7.809 -1.0614  0.3792 -0.3291
   62LEU    CD2  978   2.837   3.663   7.961 -0.0056  0.1549 -0.1912
   62LEU   HD21  979   2.937   3.659   8.005 -0.2686  2.1634  0.7026
   62LEU   HD22  980   2.773   3.593   8.013  0.5298 -0.4801 -0.3746
   62LEU   HD23  981   2.848   3.632   7.857  2.3595 -1.2593  0.3928
   62LEU      C  982   2.874   4.170   7.987 -0.7680  0.2464 -0.2027
   62LEU      O  983   2.841   4.227   8.096 -0.4445  0.2345  0.2247
   63VAL      N  984   2.966   4.228   7.915 -0.1200 -0.6290 -0.3143
   63VAL      H  985   2.986   4.185   7.825  0.0142 -0.9426 -0.1349
   63VAL     CA  986   3.048   4.346   7.950 -0.1383 -0.0715  0.2747
   63VAL     HA  987   3.092   4.330   8.048 -1.8940  0.1812  1.1321
   63VAL     CB  988   3.158   4.368   7.847  0.3556  0.1531 -0.8537
   63VAL     HB  989   3.121   4.392   7.748 -1.5424  1.5003  0.1171
   63VAL    CG1  990   3.244   4.483   7.898 -0.2834 -0.2350  0.8805
   63VAL   HG11  991   3.336   4.491   7.841  0.9026 -0.0891  2.7241
   63VAL   HG12  992   3.193   4.577   7.880  1.1928  0.5032  0.4176
   63VAL   HG13  993   3.259   4.485   8.006  1.2244  0.3149  0.6814
   63VAL    CG2  994   3.255   4.247   7.847 -0.3001 -0.8462 -0.2690
   63VAL   HG21  995   3.205   4.156   7.812  2.4500 -1.5222 -2.8632
   63VAL   HG22  996   3.334   4.280   7.779 -1.7372  0.0493 -1.5830
   63VAL   HG23  997   3.291   4.220   7.946 -1.5086  0.5246  0.5792
   63VAL      C  998   2.960   4.476   7.965 -0.7603  0.0272 -0.6095
   63VAL      O  999   2.963   4.549   8.064  0.1275 -0.0169  0.3712
   64LEU      N 1000   2.883   4.505   7.863  0.9659 -0.0515 -0.7179
   64LEU      H 1001   2.894   4.445   7.782  1.7494  0.6808 -1.1767
   64LEU     CA 1002   2.776   4.600   7.864  0.5291  0.6196 -0.9348
   64LEU     HA 1003   2.826   4.697   7.866  1.2541  0.2469 -0.3438
   64LEU     CB 1004   2.709   4.593   7.727  0.3555  0.0861  0.1179
   64LEU    HB2 1005   2.790   4.608   7.657  1.4333 -1.0822  1.0594
   64LEU    HB3 1006   2.656   4.497   7.724  1.6210 -0.6170 -0.6502
   64LEU     CG 1007   2.604   4.705   7.701 -0.5354  0.2190 -0.7544
   64LEU     HG 1008   2.530   4.693   7.781  0.2458  2.2791  0.3391
   64LEU    CD1 1009   2.670   4.848   7.714  0.1956  0.2594  0.0623
   64LEU   HD11 1010   2.759   4.859   7.653 -0.5776  2.0789 -0.8160
   64LEU   HD12 1011   2.598   4.924   7.681 -0.8955 -0.0406  1.6401
   64LEU   HD13 1012   2.692   4.865   7.819 -0.8394 -1.6079  0.6256
   64LEU    CD2 1013   2.538   4.687   7.559 -0.5004 -0.1735  0.0697
   64LEU   HD21 1014   2.507   4.584   7.546 -0.0812 -0.1076 -1.6497
   64LEU   HD22 1015   2.447   4.746   7.557 -0.5764 -0.2082  1.3869
   64LEU   HD23 1016   2.602   4.715   7.476 -0.1464 -0.4489  0.2459
   64LEU      C 1017   2.682   4.585   7.977 -0.0591  0.6305 -0.6375
   64LEU      O 1018   2.671   4.673   8.062 -0.2797  0.6609  0.4432
   65MET      N 1019   2.625   4.461   8.003 -0.2575 -0.0355 -0.4678
   65MET      H 1020   2.635   4.392   7.930  1.1062 -0.2735 -0.0927
   65MET     CA 1021   2.552   4.431   8.125  0.5443 -0.5907  0.0150
   65MET     HA 1022   2.466   4.497   8.122 -0.6651 -2.0730  0.6543
   65MET     CB 1023   2.499   4.289   8.115 -0.0857  1.1517 -0.3189
   65MET    HB2 1024   2.421   4.282   8.038 -2.0307 -0.6189  1.6646
   65MET    HB3 1025   2.573   4.216   8.084 -1.6467 -0.3934 -0.6020
   65MET     CG 1026   2.442   4.233   8.250 -0.0663 -1.1059 -0.3615
   65MET    HG2 1027   2.502   4.253   8.339 -2.2641  1.8538  0.5913
   65MET    HG3 1028   2.351   4.287   8.274 -1.1074 -2.7548 -0.4008
   65MET     SD 1029   2.410   4.054   8.251  0.2519 -0.1929 -0.4263
   65MET     CE 1030   2.275   4.035   8.137  0.2280  0.5697  0.3466
   65MET    HE1 1031   2.201   4.111   8.161  0.9854  1.3619  0.2197
   65MET    HE2 1032   2.316   4.056   8.039  0.6515 -0.8899  0.1914
   65MET    HE3 1033   2.237   3.933   8.136 -2.3078  1.4440  1.1859
   65MET      C 1034   2.622   4.461   8.261  0.2580  0.4928  1.3558
   65MET      O 1035   2.554   4.489   8.359 -0.5924 -0.7392  0.0678
   66SER      N 1036   2.755   4.454   8.267  0.1705 -0.0426  0.4514
   66SER      H 1037   2.790   4.406   8.185 -3.6082 -0.3744 -1.1435
   66SER     CA 1038   2.835   4.452   8.391  0.3906 -0.0031 -0.7441
   66SER     HA 1039   2.766   4.417   8.468  2.6798 -0.1255  1.3838
   66SER     CB 1040   2.951   4.353   8.381  0.6580  0.6833 -0.1997
   66SER    HB2 1041   3.021   4.376   8.301  1.0679  0.3065  0.0449
   66SER    HB3 1042   3.004   4.342   8.476 -0.6745  2.8663  0.8904
   66SER     OG 1043   2.900   4.226   8.352 -0.1847 -0.5261 -0.5381
   66SER     HG 1044   2.863   4.226   8.264 -2.0282  0.4627  0.1715
   66SER      C 1045   2.881   4.597   8.429 -0.0684 -0.6948  0.3196
   66SER      O 1046   2.873   4.635   8.549 -0.5301  0.2640  0.0188
   67ILE      N 1047   2.907   4.686   8.332  0.4058  0.0037  0.4401
   67ILE      H 1048   2.906   4.650   8.237 -0.2687  0.1941  0.3680
   67ILE     CA 1049   2.927   4.828   8.345  0.2167 -0.2892 -0.3954
   67ILE     HA 1050   2.988   4.846   8.433 -0.2553 -0.2613 -0.0679
   67ILE     CB 1051   3.002   4.901   8.226  0.5446 -0.2329  0.3223
   67ILE     HB 1052   3.096   4.846   8.215 -0.9390 -2.9005  0.2610
   67ILE    CG2 1053   2.920   4.906   8.089 -0.1888 -0.1850  0.4889
   67ILE   HG21 1054   2.906   4.800   8.067 -0.6005 -0.3807  1.6759
   67ILE   HG22 1055   2.820   4.947   8.098 -0.3896 -0.0314 -1.7863
   67ILE   HG23 1056   2.980   4.957   8.013  2.2436 -2.2193  0.8914
   67ILE    CG1 1057   3.042   5.041   8.281  0.0395 -0.6869 -0.2768
   67ILE   HG12 1058   2.952   5.102   8.280 -1.7642 -3.2113 -1.2236
   67ILE   HG13 1059   3.062   5.040   8.388 -0.8561 -1.6469 -0.1011
   67ILE    CD1 1060   3.162   5.116   8.220 -0.1838 -0.0196  0.4707
   67ILE   HD11 1061   3.183   5.207   8.277 -2.6711  0.7128  0.3379
   67ILE   HD12 1062   3.241   5.044   8.200  0.6806  0.7849  0.8830
   67ILE   HD13 1063   3.115   5.153   8.129 -0.0729  1.2545  0.9051
   67ILE      C 1064   2.797   4.895   8.384 -0.4702 -0.0226  0.0467
   67ILE      O 1065   2.793   4.974   8.478 -0.6016  0.1170 -0.1688
   68PHE      N 1066   2.685   4.851   8.318 -0.3275  0.4670  0.1820
   68PHE      H 1067   2.704   4.788   8.241 -0.0525  0.6985  0.0610
   68PHE     CA 1068   2.552   4.898   8.356  0.4288 -0.1786 -0.6821
   68PHE     HA 1069   2.546   5.007   8.364  1.3120 -0.0498 -1.5570
   68PHE     CB 1070   2.454   4.841   8.253  0.1489 -0.0604  0.0686
   68PHE    HB2 1071   2.465   4.733   8.246  0.1602  0.0561 -2.8081
   68PHE    HB3 1072   2.350   4.858   8.282 -0.2515  0.0268 -1.3277
   68PHE     CG 1073   2.453   4.901   8.115 -0.2724 -0.2178  0.2546
   68PHE    CD1 1074   2.398   4.821   8.010 -0.0392  0.1865 -0.7717
   68PHE    HD1 1075   2.386   4.715   8.023 -1.0378  0.4605  0.8663
   68PHE    CE1 1076   2.372   4.880   7.885  0.2496  0.6826  0.3905
   68PHE    HE1 1077   2.338   4.825   7.799 -1.1155  0.6845  0.9047
   68PHE     CZ 1078   2.407   5.020   7.877 -0.2861  0.3829  0.0079
   68PHE     HZ 1079   2.387   5.065   7.781 -2.1416 -4.1483 -2.0155
   68PHE    CE2 1080   2.441   5.099   7.982  0.6557  0.4051  0.7890
   68PHE    HE2 1081   2.450   5.206   7.968 -1.7737  0.7098  1.1347
   68PHE    CD2 1082   2.456   5.041   8.102 -0.6836 -0.1741 -0.0839
   68PHE    HD2 1083   2.469   5.109   8.185 -0.8182 -1.4477  1.0186
   68PHE      C 1084   2.503   4.857   8.497 -0.4921  0.3759  0.2532
   68PHE      O 1085   2.441   4.944   8.559 -0.2396  0.3703  0.1523
   69ASN      N 1086   2.534   4.736   8.551 -0.6692 -0.3553  0.0343
   69ASN      H 1087   2.582   4.665   8.499 -1.1850 -2.5008  2.2709
   69ASN     CA 1088   2.509   4.707   8.696 -0.7161  0.2812  0.4498
   69ASN     HA 1089   2.428   4.773   8.729 -1.1075  0.4987 -0.8631
   69ASN     CB 1090   2.472   4.559   8.721 -1.4504  0.3677  0.0736
   69ASN    HB2 1091   2.553   4.494   8.687 -2.0859  0.2118 -1.1916
   69ASN    HB3 1092   2.459   4.538   8.828  0.2134 -0.7976  0.0862
   69ASN     CG 1093   2.351   4.529   8.650 -0.2623 -0.5641  0.6806
   69ASN    OD1 1094   2.242   4.575   8.678 -0.5247  0.3413  0.2147
   69ASN    ND2 1095   2.354   4.448   8.551 -0.4041  0.3648 -0.1130
   69ASN   HD21 1096   2.260   4.437   8.515 -1.0191 -1.3664  1.7982
   69ASN   HD22 1097   2.433   4.427   8.491  0.1877 -1.6030  1.2502
   69ASN      C 1098   2.623   4.754   8.787 -0.3130 -0.1916 -0.1459
   69ASN      O 1099   2.623   4.717   8.905  0.4753  0.8854 -0.0582
   70ASN      N 1100   2.733   4.815   8.737  0.0835  0.1129 -0.2563
   70ASN      H 1101   2.731   4.843   8.640 -1.9688  1.4020  0.0990
   70ASN     CA 1102   2.855   4.844   8.813 -0.2162 -0.4565  1.1147
   70ASN     HA 1103   2.916   4.885   8.733 -0.3788  1.1200  1.7533
   70ASN     CB 1104   2.825   4.965   8.901 -0.1493  0.4080  0.2679
   70ASN    HB2 1105   2.771   5.040   8.844 -0.9500 -1.0624 -0.9881
   70ASN    HB3 1106   2.758   4.940   8.984  0.1824 -0.1503  0.3729
   70ASN     CG 1107   2.954   5.022   8.958 -0.1183  0.2200 -0.1088
   70ASN    OD1 1108   3.061   5.001   8.901 -0.0023 -0.4477  1.0885
   70ASN    ND2 1109   2.955   5.074   9.079 -0.0041  0.6366  0.3475
   70ASN   HD21 1110   3.044   5.092   9.123  0.2888 -0.7875  0.3991
   70ASN   HD22 1111   2.870   5.067   9.134 -0.7040 -2.7266 -0.9271
   70ASN      C 1112   2.923   4.720   8.876  0.4759 -0.5942 -0.4500
   70ASN      O 1113   2.977   4.725   8.991 -0.2498  0.0320  0.6360
   71GLY      N 1114   2.906   4.600   8.826 -0.2836 -0.3896  0.0191
   71GLY      H 1115   2.875   4.585   8.732 -0.9174 -2.1733  0.4761
   71GLY     CA 1116   2.962   4.475   8.883 -0.6371  0.0703 -0.8427
   71GLY    HA2 1117   3.070   4.466   8.872 -0.4116 -0.7325  1.4976
   71GLY    HA3 1118   2.938   4.462   8.988  2.0217 -0.4087 -0.2253
   71GLY      C 1119   2.906   4.357   8.802 -0.0018  0.0165  0.3171
   71GLY      O 1120   2.810   4.368   8.719  0.4131  0.1402  0.3326
   72TRP      N 1121   2.962   4.236   8.821  0.6151 -0.1879  0.2133
   72TRP      H 1122   3.028   4.232   8.898 -1.0180  0.9916  1.7872
   72TRP     CA 1123   2.906   4.109   8.770  1.2134  0.5863  0.8799
   72TRP     HA 1124   2.886   4.128   8.665  1.1341  0.8100  0.9340
   72TRP     CB 1125   3.022   4.010   8.782  0.4221 -0.7008  0.6067
   72TRP    HB2 1126   3.115   4.065   8.767  0.1792 -0.6527 -0.8282
   72TRP    HB3 1127   3.036   3.976   8.884  0.8220  0.0008  0.7974
   72TRP     CG 1128   3.011   3.885   8.703  0.3287  0.4485  0.2484
   72TRP    CD1 1129   2.981   3.763   8.751 -0.3643  0.4169  0.2482
   72TRP    HD1 1130   2.971   3.743   8.857  0.9521 -1.1288  0.1236
   72TRP    NE1 1131   2.970   3.673   8.646 -0.3612 -0.7390  0.0265
   72TRP    HE1 1132   2.961   3.573   8.656  2.4824 -1.1206 -0.3528
   72TRP    CE2 1133   2.993   3.731   8.523 -0.3596 -0.0128  0.9278
   72TRP    CZ2 1134   2.977   3.691   8.389  0.7335  0.0054 -0.0943
   72TRP    HZ2 1135   2.943   3.591   8.369  0.2925  0.0630  0.3436
   72TRP    CH2 1136   3.008   3.782   8.289 -0.6214 -0.0477  0.3800
   72TRP    HH2 1137   2.986   3.755   8.187  0.2382  1.7216 -0.3231
   72TRP    CZ3 1138   3.046   3.913   8.322 -0.0128 -0.4849  0.0895
   72TRP    HZ3 1139   3.057   3.985   8.241 -2.8214 -1.6061 -1.4266
   72TRP    CE3 1140   3.039   3.958   8.448 -0.0075  0.4683  0.7855
   72TRP    HE3 1141   3.055   4.062   8.474  0.7767  0.3097  0.9658
   72TRP    CD2 1142   3.016   3.867   8.557  1.0499 -0.3340  0.3867
   72TRP      C 1143   2.772   4.059   8.833 -0.0999 -0.4267  0.7220
   72TRP      O 1144   2.735   4.085   8.946 -0.9807 -0.1458  0.3700
   73ASN      N 1145   2.702   3.988   8.753  0.2983  0.2319  0.8316
   73ASN      H 1146   2.738   3.987   8.659 -1.3152  2.6666  0.1152
   73ASN     CA 1147   2.562   3.948   8.771 -0.4610  0.2403 -0.4663
   73ASN     HA 1148   2.543   3.972   8.876 -0.4580 -0.8952 -0.1898
   73ASN     CB 1149   2.471   4.032   8.682 -0.0586  0.0671 -0.2155
   73ASN    HB2 1150   2.483   3.994   8.581  0.9361  0.2033 -0.1533
   73ASN    HB3 1151   2.372   4.008   8.720 -0.0353 -1.0143 -0.7938
   73ASN     CG 1152   2.494   4.182   8.687 -0.3131  0.4547 -0.6248
   73ASN    OD1 1153   2.452   4.245   8.784  0.0714 -0.1770  0.7445
   73ASN    ND2 1154   2.580   4.230   8.606  0.4644 -0.3996 -0.4134
   73ASN   HD21 1155   2.619   4.313   8.647 -0.1175 -0.4507  0.2488
   73ASN   HD22 1156   2.624   4.176   8.532  1.9413  1.4136 -0.9420
   73ASN      C 1157   2.531   3.801   8.759 -0.3257  1.0172  0.2278
   73ASN      O 1158   2.418   3.759   8.784  0.5855 -0.0024 -0.1463
   74LEU      N 1159   2.623   3.724   8.696  0.3890 -0.1036  0.1298
   74LEU      H 1160   2.714   3.766   8.685 -1.0963  3.3822 -0.4505
   74LEU     CA 1161   2.591   3.591   8.638  0.0771  0.2526  0.2017
   74LEU     HA 1162   2.486   3.571   8.658 -0.8608  3.5347 -0.7443
   74LEU     CB 1163   2.612   3.587   8.487  0.1157  0.0580 -0.2836
   74LEU    HB2 1164   2.718   3.596   8.466  0.1670  2.5868  0.6477
   74LEU    HB3 1165   2.574   3.490   8.456  1.1697  0.1102 -1.8045
   74LEU     CG 1166   2.545   3.697   8.404  0.3465 -0.5953 -0.2900
   74LEU     HG 1167   2.573   3.797   8.437 -2.4233  0.0597  0.3298
   74LEU    CD1 1168   2.588   3.678   8.259 -0.0084  0.2209 -0.7642
   74LEU   HD11 1169   2.555   3.579   8.228 -0.0320 -0.6041  1.6713
   74LEU   HD12 1170   2.536   3.754   8.202 -0.2262  0.7945  0.1679
   74LEU   HD13 1171   2.697   3.687   8.257 -0.1084  2.2964  0.6889
   74LEU    CD2 1172   2.394   3.693   8.409  0.4131 -0.4892  0.1553
   74LEU   HD21 1173   2.365   3.691   8.514 -2.2387 -1.3489 -0.5022
   74LEU   HD22 1174   2.353   3.780   8.357  3.3397  0.7444 -0.2558
   74LEU   HD23 1175   2.364   3.598   8.365 -0.2844  0.8745 -2.5419
   74LEU      C 1176   2.672   3.485   8.710 -0.8423 -0.0548  0.4423
   74LEU      O 1177   2.764   3.517   8.786 -0.1304  0.1919 -0.5550
   75GLY      N 1178   2.624   3.358   8.699  0.7539 -0.0275  0.3416
   75GLY      H 1179   2.544   3.349   8.638  0.1317  1.5167  0.8799
   75GLY     CA 1180   2.686   3.233   8.756 -0.0279 -0.1455 -0.2294
   75GLY    HA2 1181   2.675   3.239   8.864  3.0957 -0.2815  0.1943
   75GLY    HA3 1182   2.623   3.153   8.718  1.4446 -1.0582 -0.8284
   75GLY      C 1183   2.827   3.223   8.710  0.3468  0.3002  0.1821
   75GLY      O 1184   2.856   3.265   8.600  0.1844  0.1935  0.0642
   76TYR      N 1185   2.914   3.161   8.790 -0.3349  0.4697  0.1355
   76TYR      H 1186   2.881   3.129   8.880 -1.2575  0.3376 -0.2408
   76TYR     CA 1187   3.061   3.153   8.769 -0.3964 -0.0170  0.1030
   76TYR     HA 1188   3.101   3.254   8.778 -0.8272  0.0855  1.0194
   76TYR     CB 1189   3.115   3.079   8.888  0.5806  0.6836 -1.2256
   76TYR    HB2 1190   3.116   3.142   8.977 -1.1279 -0.9607  0.0216
   76TYR    HB3 1191   3.054   2.991   8.906  0.2348  0.7092 -2.2252
   76TYR     CG 1192   3.251   3.017   8.874 -0.4648  0.5485  0.0742
   76TYR    CD1 1193   3.267   2.879   8.835  0.4480 -0.0151  0.4545
   76TYR    HD1 1194   3.187   2.810   8.813 -0.4896  0.6874  1.5445
   76TYR    CE1 1195   3.397   2.817   8.826  0.5480  0.5334 -0.5164
   76TYR    HE1 1196   3.412   2.720   8.783  0.9472  1.1356 -1.7739
   76TYR     CZ 1197   3.509   2.898   8.858 -0.7742  0.7761 -1.0776
   76TYR     OH 1198   3.628   2.841   8.845 -0.0623 -0.5628 -0.5410
   76TYR     HH 1199   3.615   2.746   8.854 -0.3406 -0.4092  0.8348
   76TYR    CE2 1200   3.496   3.031   8.901  0.3926  0.0719 -0.5553
   76TYR    HE2 1201   3.581   3.089   8.932  0.3982  0.8966 -2.0273
   76TYR    CD2 1202   3.363   3.083   8.917 -0.2651  0.1022 -0.4279
   76TYR    HD2 1203   3.345   3.183   8.954 -1.6797  0.0530 -0.9222
   76TYR      C 1204   3.105   3.102   8.630  0.3141 -0.0366  0.4548
   76TYR      O 1205   3.196   3.154   8.565  0.3512 -0.0578 -0.3378
   77LEU      N 1206   3.037   2.994   8.585 -0.5158  0.3013 -0.1923
   77LEU      H 1207   2.960   2.966   8.643 -0.3045  1.4175  0.6641
   77LEU     CA 1208   3.072   2.935   8.452 -0.2095  0.7984  0.5825
   77LEU     HA 1209   3.179   2.917   8.457 -0.5690 -1.8261 -0.1813
   77LEU     CB 1210   3.001   2.797   8.439 -0.6789 -0.2444  0.4968
   77LEU    HB2 1211   2.894   2.806   8.417 -0.2660 -0.5815 -1.9128
   77LEU    HB3 1212   3.041   2.746   8.352 -2.1529 -2.8545  1.2267
   77LEU     CG 1213   3.027   2.700   8.555 -0.0340 -0.0515 -0.8949
   77LEU     HG 1214   3.004   2.735   8.655 -0.7024 -1.4141 -0.5461
   77LEU    CD1 1215   2.945   2.575   8.528 -0.2019  0.1365  0.7481
   77LEU   HD11 1216   2.843   2.605   8.504  0.4920  2.5005  0.4924
   77LEU   HD12 1217   2.989   2.527   8.440 -1.2398 -1.4585  1.0775
   77LEU   HD13 1218   2.955   2.513   8.617 -0.2333  0.9752  1.3455
   77LEU    CD2 1219   3.168   2.646   8.573 -0.6444 -0.0558 -0.1144
   77LEU   HD21 1220   3.174   2.598   8.670  1.4967  0.4179  0.0340
   77LEU   HD22 1221   3.202   2.586   8.489 -0.1985  0.4069 -0.2680
   77LEU   HD23 1222   3.236   2.731   8.567 -0.9387  0.2448  0.7119
   77LEU      C 1223   3.035   3.029   8.335  0.5999 -0.0115  0.5305
   77LEU      O 1224   3.101   3.020   8.229  0.1976 -0.2677  0.5188
   78HIE      N 1225   2.945   3.123   8.353 -0.0935 -0.4354 -0.1461
   78HIE      H 1226   2.896   3.135   8.441 -2.1142  1.0651 -1.3990
   78HIE     CA 1227   2.916   3.235   8.257 -0.6624  0.0662 -0.5860
   78HIE     HA 1228   2.919   3.197   8.155  1.8408  1.0585 -0.9453
   78HIE     CB 1229   2.789   3.310   8.289  0.7867  0.0336  0.4221
   78HIE    HB2 1230   2.776   3.345   8.392 -2.2158  0.2230  0.0576
   78HIE    HB3 1231   2.796   3.400   8.228 -1.4646  0.1149  0.1893
   78HIE     CG 1232   2.663   3.250   8.239 -0.4180  1.5428  0.4284
   78HIE    ND1 1233   2.634   3.229   8.098  0.0113 -0.8448  0.0679
   78HIE    CE1 1234   2.511   3.179   8.094 -1.1844  0.3910 -0.5287
   78HIE    HE1 1235   2.448   3.162   8.008 -1.8919  1.5800 -0.2606
   78HIE    NE2 1236   2.466   3.171   8.218 -0.2781  0.1147 -0.3337
   78HIE    HE2 1237   2.373   3.138   8.240  0.1191 -0.8783 -0.0702
   78HIE    CD2 1238   2.553   3.217   8.310 -0.5080 -0.0948  0.1076
   78HIE    HD2 1239   2.533   3.239   8.414  0.9139 -1.5228  0.7321
   78HIE      C 1240   3.032   3.339   8.256  0.2482 -0.0782 -0.1704
   78HIE      O 1241   3.055   3.409   8.159 -0.6398  0.6418  0.1317
   79CYX      N 1242   3.120   3.350   8.355  0.2298 -0.2897 -0.0053
   79CYX      H 1243   3.113   3.289   8.436 -2.9000  1.2217  1.0276
   79CYX     CA 1244   3.238   3.431   8.345 -0.0176 -0.2965  0.1657
   79CYX     HA 1245   3.226   3.524   8.290  0.6114  0.9890  2.1054
   79CYX     CB 1246   3.287   3.472   8.484  0.0611 -0.0079 -0.2290
   79CYX    HB2 1247   3.207   3.511   8.548 -0.9023 -0.9861 -0.8143
   79CYX    HB3 1248   3.331   3.385   8.533  0.0115 -0.0513 -0.2624
   79CYX     SG 1249   3.426   3.590   8.494 -0.4018 -0.1098  0.2538
   79CYX      C 1250   3.348   3.349   8.271  0.2405 -0.2643 -0.8665
   79CYX      O 1251   3.405   3.391   8.177 -0.3096  0.2091 -0.0938
   80GLN      N 1252   3.373   3.227   8.324 -0.4273 -1.2990  0.3580
   80GLN      H 1253   3.303   3.186   8.385 -3.9420  0.5177 -2.0794
   80GLN     CA 1254   3.467   3.137   8.263 -0.2158  0.1765 -0.1095
   80GLN     HA 1255   3.560   3.193   8.267 -1.3235  2.0844  2.7456
   80GLN     CB 1256   3.471   3.014   8.355 -0.0594  0.2880  0.0435
   80GLN    HB2 1257   3.375   2.965   8.339 -0.3029  0.6145  0.4943
   80GLN    HB3 1258   3.546   2.946   8.314 -1.1591 -0.0863 -1.4673
   80GLN     CG 1259   3.511   3.034   8.509 -0.4856 -0.0918  0.2917
   80GLN    HG2 1260   3.452   3.108   8.564 -0.0087  1.5072 -1.2614
   80GLN    HG3 1261   3.508   2.938   8.560  1.2400 -1.6203 -2.2441
   80GLN     CD 1262   3.659   3.086   8.521  0.4899  0.1893  0.0526
   80GLN    OE1 1263   3.753   3.026   8.477  0.1721  0.3826 -0.0130
   80GLN    NE2 1264   3.678   3.213   8.552 -0.2951  0.0501  0.5649
   80GLN   HE21 1265   3.775   3.239   8.540  0.8208 -3.3017  1.4058
   80GLN   HE22 1266   3.605   3.267   8.596 -0.8694  0.7870 -1.1839
   80GLN      C 1267   3.445   3.099   8.112  0.5664 -0.4461 -0.3704
   80GLN      O 1268   3.530   3.137   8.029 -0.1313  0.5409 -0.5988
   81VAL      N 1269   3.333   3.033   8.076 -0.0151  0.7263 -0.4658
   81VAL      H 1270   3.267   3.018   8.151  1.7660 -0.0312  1.0402
   81VAL     CA 1271   3.295   3.008   7.936 -0.1962  0.1038  0.1246
   81VAL     HA 1272   3.372   2.944   7.892 -1.3039 -0.0531 -1.6792
   81VAL     CB 1273   3.161   2.931   7.929 -0.2742  0.0285  0.4698
   81VAL     HB 1274   3.091   2.980   7.997  2.5868  1.6975  2.4450
   81VAL    CG1 1275   3.104   2.934   7.793 -0.3929  0.1013 -0.4460
   81VAL   HG11 1276   3.172   2.899   7.716  0.9352  0.9994  0.2775
   81VAL   HG12 1277   3.023   2.862   7.791  0.2361 -0.5971 -1.4799
   81VAL   HG13 1278   3.060   3.030   7.762 -1.7465 -0.1696  0.5396
   81VAL    CG2 1279   3.174   2.784   7.969  0.0943  0.5107  0.5677
   81VAL   HG21 1280   3.230   2.727   7.895  1.8246  0.7877  1.6172
   81VAL   HG22 1281   3.220   2.782   8.067  0.0557  0.0114  0.5770
   81VAL   HG23 1282   3.076   2.736   7.974  0.3220 -0.1759 -0.9276
   81VAL      C 1283   3.288   3.131   7.840 -0.3789  0.1869 -0.7421
   81VAL      O 1284   3.340   3.124   7.729  0.2833  0.0811 -0.5436
   82SER      N 1285   3.232   3.242   7.886  0.5890 -0.5452 -0.0667
   82SER      H 1286   3.189   3.241   7.977 -0.5762 -1.9772 -0.5848
   82SER     CA 1287   3.234   3.371   7.807  0.1243 -0.3257 -0.1594
   82SER     HA 1288   3.203   3.347   7.705 -0.0054 -1.0449  0.0381
   82SER     CB 1289   3.147   3.486   7.863  0.0440  0.4886 -0.2469
   82SER    HB2 1290   3.168   3.573   7.800  0.7536 -0.3541 -1.2002
   82SER    HB3 1291   3.041   3.460   7.873  0.2556 -0.8203 -1.1688
   82SER     OG 1292   3.193   3.541   7.986  0.7843  0.2344 -0.2541
   82SER     HG 1293   3.132   3.514   8.055  2.3807  0.6285  1.4058
   82SER      C 1294   3.374   3.428   7.780 -0.1294  0.8304 -0.5762
   82SER      O 1295   3.389   3.482   7.676  0.2524 -0.3195  0.1884
   83GLY      N 1296   3.467   3.416   7.872  0.3783  0.3952 -0.3419
   83GLY      H 1297   3.445   3.362   7.954 -0.6875 -0.1552 -0.9716
   83GLY     CA 1298   3.607   3.455   7.860 -0.5917 -0.0774 -0.6406
   83GLY    HA2 1299   3.610   3.558   7.823 -2.6141 -0.2062 -1.2855
   83GLY    HA3 1300   3.660   3.465   7.954  3.4927 -0.3105 -2.7073
   83GLY      C 1301   3.683   3.352   7.772  0.0721  0.1511 -0.5360
   83GLY      O 1302   3.774   3.391   7.701  0.1808 -0.6542 -0.4105
   84PHE      N 1303   3.640   3.224   7.772 -0.2272  0.0067 -0.2890
   84PHE      H 1304   3.580   3.191   7.846 -1.8539 -0.1915 -1.6194
   84PHE     CA 1305   3.694   3.124   7.679  0.1564 -0.4759 -0.5313
   84PHE     HA 1306   3.803   3.122   7.678  0.1950  0.6488 -1.3125
   84PHE     CB 1307   3.652   2.984   7.725  0.9316 -0.5225  0.5396
   84PHE    HB2 1308   3.696   2.959   7.821 -0.3618 -1.5262  0.9016
   84PHE    HB3 1309   3.544   2.978   7.736  0.8713 -0.4727  0.0075
   84PHE     CG 1310   3.686   2.880   7.612  0.3998  0.1291 -0.6436
   84PHE    CD1 1311   3.818   2.842   7.587  0.4855  0.0219  0.3261
   84PHE    HD1 1312   3.900   2.880   7.646  1.1758  0.5686 -0.9541
   84PHE    CE1 1313   3.842   2.750   7.484 -0.1580  0.2067  0.3280
   84PHE    HE1 1314   3.942   2.720   7.458  0.0615  0.2118  1.1431
   84PHE     CZ 1315   3.733   2.696   7.410  0.3078  0.2173  0.6022
   84PHE     HZ 1316   3.741   2.633   7.323 -0.0200 -1.5768  1.8043
   84PHE    CE2 1317   3.599   2.746   7.431  0.1678 -0.1265  0.7195
   84PHE    HE2 1318   3.514   2.714   7.372  0.2430 -0.9900  1.0610
   84PHE    CD2 1319   3.578   2.836   7.533 -0.0646  0.3390 -0.5494
   84PHE    HD2 1320   3.482   2.883   7.542  0.2870  0.9703  0.0625
   84PHE      C 1321   3.649   3.151   7.534  0.6590  0.2502 -0.5224
   84PHE      O 1322   3.728   3.134   7.439 -0.4440  0.1279 -0.2973
   85LEU      N 1323   3.530   3.202   7.511  0.1004  0.0761  0.1311
   85LEU      H 1324   3.469   3.211   7.591 -0.7663 -3.3871  0.0174
   85LEU     CA 1325   3.478   3.240   7.380  0.0095  0.4275 -0.0803
   85LEU     HA 1326   3.516   3.173   7.303 -0.2540  1.5196 -1.1869
   85LEU     CB 1327   3.327   3.258   7.381 -0.5196 -0.4934 -0.7834
   85LEU    HB2 1328   3.310   3.340   7.450 -0.7862 -0.1868 -1.2042
   85LEU    HB3 1329   3.302   3.294   7.281 -0.8584 -1.1498 -0.9406
   85LEU     CG 1330   3.259   3.126   7.412  0.7407 -0.2937  0.0578
   85LEU     HG 1331   3.282   3.085   7.510 -1.7101  0.8385  1.1934
   85LEU    CD1 1332   3.106   3.163   7.425 -0.1914 -0.0688 -0.4466
   85LEU   HD11 1333   3.074   3.205   7.329  0.5906 -2.3099 -1.7624
   85LEU   HD12 1334   3.052   3.074   7.458  0.6034 -0.1241  0.7688
   85LEU   HD13 1335   3.098   3.233   7.508  1.4459 -2.3209  1.7757
   85LEU    CD2 1336   3.263   3.025   7.299  0.1887  0.2140  0.0110
   85LEU   HD21 1337   3.226   3.060   7.203 -0.2352 -2.3166 -0.8346
   85LEU   HD22 1338   3.364   2.987   7.289  0.0166  0.0034 -1.1190
   85LEU   HD23 1339   3.202   2.937   7.323  0.7815 -0.2883 -0.2983
   85LEU      C 1340   3.547   3.371   7.337  0.6481  0.3024  0.6652
   85LEU      O 1341   3.582   3.381   7.220 -0.2806 -0.1140  1.1280
   86MET      N 1342   3.580   3.466   7.426 -0.7691 -0.1018  0.5256
   86MET      H 1343   3.553   3.444   7.521 -2.2121 -0.9921 -0.0685
   86MET     CA 1344   3.652   3.584   7.387  0.2599  0.0227  0.7263
   86MET     HA 1345   3.595   3.632   7.308 -0.1918  0.0555  1.0704
   86MET     CB 1346   3.658   3.675   7.511 -0.4132 -0.8340 -0.4461
   86MET    HB2 1347   3.559   3.683   7.557 -1.1088  0.6497 -2.0815
   86MET    HB3 1348   3.729   3.633   7.582 -0.0028 -0.5582 -0.6897
   86MET     CG 1349   3.691   3.822   7.476  0.5485 -0.3341 -0.7624
   86MET    HG2 1350   3.789   3.830   7.430  1.6981  2.1737  1.8257
   86MET    HG3 1351   3.629   3.855   7.392  1.1159 -1.3657 -1.6052
   86MET     SD 1352   3.688   3.953   7.605  0.1625  0.0796  0.1324
   86MET     CE 1353   3.518   3.952   7.655  0.3421 -0.5892 -0.8813
   86MET    HE1 1354   3.498   4.031   7.728 -0.1893 -1.2939 -0.2556
   86MET    HE2 1355   3.454   3.978   7.571 -1.1392 -1.6696 -0.1287
   86MET    HE3 1356   3.497   3.857   7.703  0.4573 -0.5791 -0.8117
   86MET      C 1357   3.792   3.555   7.330 -0.4901  0.1149  0.0249
   86MET      O 1358   3.842   3.616   7.234  0.3939  0.7060  0.1920
   87GLY      N 1359   3.859   3.453   7.394  0.2978 -0.2028  0.3792
   87GLY      H 1360   3.825   3.417   7.482  2.1680  1.4961  1.8917
   87GLY     CA 1361   3.988   3.398   7.361 -0.6738 -0.1852 -0.1183
   87GLY    HA2 1362   4.059   3.481   7.361 -0.8038 -0.0665  0.3656
   87GLY    HA3 1363   4.005   3.335   7.448 -1.5483  2.2645  1.9857
   87GLY      C 1364   3.998   3.325   7.226  0.5324  0.4187 -0.3185
   87GLY      O 1365   4.104   3.347   7.168  0.2029  0.2214  0.0716
   88LEU      N 1366   3.895   3.255   7.178  0.3061  0.4475  0.0617
   88LEU      H 1367   3.810   3.256   7.232 -1.1877  3.4802 -2.0594
   88LEU     CA 1368   3.880   3.216   7.039 -0.2854  0.4425  0.0352
   88LEU     HA 1369   3.969   3.167   6.999  0.2826 -1.4559  3.2539
   88LEU     CB 1370   3.761   3.117   7.020  0.4059 -1.1049  0.3233
   88LEU    HB2 1371   3.675   3.162   7.069 -0.6811 -2.1477 -0.5720
   88LEU    HB3 1372   3.738   3.107   6.914  0.4732  2.0287 -0.0712
   88LEU     CG 1373   3.788   2.980   7.093  0.6203 -0.0261  0.1332
   88LEU     HG 1374   3.793   2.991   7.202 -0.1184 -1.5211  0.3336
   88LEU    CD1 1375   3.668   2.896   7.058  0.7523  0.1258 -0.1117
   88LEU   HD11 1376   3.669   2.898   6.949  0.7348 -2.1093 -0.1989
   88LEU   HD12 1377   3.686   2.789   7.073  0.7937 -0.3238 -2.7439
   88LEU   HD13 1378   3.572   2.933   7.091  0.1650  0.4185 -2.0112
   88LEU    CD2 1379   3.917   2.904   7.040  0.0910 -0.0076  0.0971
   88LEU   HD21 1380   4.010   2.961   7.054  0.4127  0.2988 -2.6421
   88LEU   HD22 1381   3.905   2.803   7.078 -1.8634 -0.5608 -1.7856
   88LEU   HD23 1382   3.908   2.880   6.934 -0.4563 -0.9656  0.3516
   88LEU      C 1383   3.861   3.343   6.945  0.1280  0.0911 -0.4844
   88LEU      O 1384   3.926   3.339   6.843  0.0275 -0.2413 -0.6488
   89SER      N 1385   3.784   3.444   6.984  0.6924 -0.1676 -0.2134
   89SER      H 1386   3.738   3.437   7.074  1.5768 -0.5149  0.2190
   89SER     CA 1387   3.757   3.554   6.895  0.0742 -0.5501 -0.1335
   89SER     HA 1388   3.721   3.515   6.800  0.1052  1.7763 -1.1646
   89SER     CB 1389   3.648   3.653   6.950 -0.0009 -0.6127 -0.6810
   89SER    HB2 1390   3.672   3.698   7.046  0.8200 -1.8905 -0.2607
   89SER    HB3 1391   3.637   3.737   6.881  0.7039  0.4606  0.4789
   89SER     OG 1392   3.531   3.572   6.952 -0.0367 -0.0197 -0.0746
   89SER     HG 1393   3.505   3.567   6.860 -2.2933  2.4783  0.3006
   89SER      C 1394   3.884   3.643   6.868  0.2297  0.0052  0.8377
   89SER      O 1395   3.926   3.668   6.756 -0.5615  0.0814  0.4561
   90VAL      N 1396   3.949   3.695   6.977 -0.1809  0.4112  0.0049
   90VAL      H 1397   3.917   3.666   7.068 -1.9490 -0.6896 -0.9129
   90VAL     CA 1398   4.074   3.785   6.972  0.0227  0.8320  0.4049
   90VAL     HA 1399   4.045   3.874   6.915  0.7174  1.5617  1.1467
   90VAL     CB 1400   4.107   3.834   7.116 -0.3396 -0.0733  0.2291
   90VAL     HB 1401   4.129   3.746   7.177  0.0256 -1.3377 -1.6525
   90VAL    CG1 1402   4.236   3.916   7.116 -0.1812  0.2829 -0.1286
   90VAL   HG11 1403   4.228   3.994   7.041  0.9361  1.3410  0.7984
   90VAL   HG12 1404   4.261   3.951   7.217  1.5051  0.4558 -0.5666
   90VAL   HG13 1405   4.321   3.852   7.088 -0.6333 -0.5567  0.3598
   90VAL    CG2 1406   3.987   3.908   7.168  0.3549 -0.1706 -0.4673
   90VAL   HG21 1407   4.008   3.939   7.270 -1.5059 -1.5308  0.3820
   90VAL   HG22 1408   3.947   3.990   7.108 -3.2054 -1.4991 -0.1432
   90VAL   HG23 1409   3.896   3.850   7.180  0.3150 -0.2559 -1.1395
   90VAL      C 1410   4.192   3.720   6.898  0.0107 -0.3950 -0.2539
   90VAL      O 1411   4.244   3.781   6.803  0.1755  0.2642  0.5910
   91ILE      N 1412   4.217   3.594   6.933 -0.2341 -0.0522  0.5292
   91ILE      H 1413   4.150   3.547   6.991 -0.6942 -2.1726 -1.5836
   91ILE     CA 1414   4.331   3.520   6.885  0.5451  0.5543 -0.2416
   91ILE     HA 1415   4.408   3.596   6.881 -1.2429  2.4647 -0.4511
   91ILE     CB 1416   4.372   3.407   6.987  0.2924  0.5895 -0.0934
   91ILE     HB 1417   4.285   3.346   7.013  1.8649 -1.1274  1.4881
   91ILE    CG2 1418   4.485   3.306   6.944  0.9069 -0.0916 -0.2205
   91ILE   HG21 1419   4.494   3.229   7.020 -0.1861 -0.2532 -0.2266
   91ILE   HG22 1420   4.453   3.243   6.860 -3.0904 -0.5546  1.3863
   91ILE   HG23 1421   4.576   3.358   6.916  0.8501  0.0908 -0.0683
   91ILE    CG1 1422   4.404   3.470   7.123 -0.4556  0.1604  0.3605
   91ILE   HG12 1423   4.313   3.512   7.166 -1.9513 -1.0215 -1.5042
   91ILE   HG13 1424   4.434   3.393   7.195 -1.0711  0.3490  0.8303
   91ILE    CD1 1425   4.520   3.575   7.127  0.5702 -0.3061 -0.0693
   91ILE   HD11 1426   4.482   3.666   7.081  1.0146  0.2729  0.6995
   91ILE   HD12 1427   4.543   3.605   7.229 -2.4333  1.2337  0.2708
   91ILE   HD13 1428   4.612   3.549   7.076  0.3274  0.8810 -1.1816
   91ILE      C 1429   4.305   3.470   6.741  0.5331 -0.3253  0.0669
   91ILE      O 1430   4.390   3.482   6.654  0.1368  0.0017 -0.0211
   92GLY      N 1431   4.187   3.413   6.709  0.2424 -0.4162 -0.1443
   92GLY      H 1432   4.111   3.412   6.775  1.0866 -1.9087  0.8561
   92GLY     CA 1433   4.148   3.362   6.572 -0.3515  0.4753 -0.6674
   92GLY    HA2 1434   4.225   3.290   6.544 -1.2177 -2.1615  2.9895
   92GLY    HA3 1435   4.062   3.296   6.582 -0.1479  0.1871 -0.7883
   92GLY      C 1436   4.117   3.472   6.470  0.2006  0.6707 -0.1436
   92GLY      O 1437   4.161   3.462   6.356 -0.2855  0.1140 -0.5181
   93SER      N 1438   4.069   3.594   6.514  0.7642 -0.5668  0.0524
   93SER      H 1439   4.052   3.609   6.612 -2.1702  1.8357 -0.6999
   93SER     CA 1440   4.061   3.721   6.439  0.0412  0.5603  0.2437
   93SER     HA 1441   3.995   3.690   6.358 -0.2273 -0.3832  0.8079
   93SER     CB 1442   3.995   3.838   6.516 -0.3799  0.6301 -0.4408
   93SER    HB2 1443   3.896   3.804   6.545 -0.2044  0.7450  0.3174
   93SER    HB3 1444   4.056   3.860   6.603 -1.3339  1.6276  0.0042
   93SER     OG 1445   3.979   3.950   6.440 -0.3708 -0.0231  0.2008
   93SER     HG 1446   3.888   3.979   6.444  0.3432  2.4115  0.8438
   93SER      C 1447   4.195   3.764   6.385 -0.9616 -0.1620  0.1151
   93SER      O 1448   4.226   3.740   6.266  0.1141  0.1019 -0.1259
   94ILE      N 1449   4.293   3.778   6.477 -0.2905  0.3302 -0.5273
   94ILE      H 1450   4.268   3.791   6.574  3.2719  2.9833  0.2979
   94ILE     CA 1451   4.440   3.809   6.445  0.0165 -0.0678  0.0199
   94ILE     HA 1452   4.436   3.902   6.388  3.1226  0.1522  0.0091
   94ILE     CB 1453   4.529   3.830   6.567 -0.0584 -0.0275  0.4889
   94ILE     HB 1454   4.512   3.740   6.626 -0.8162 -0.3501 -0.1951
   94ILE    CG2 1455   4.682   3.833   6.541  0.0582  0.9411  0.2154
   94ILE   HG21 1456   4.721   3.731   6.540 -0.9532  0.5514 -0.0516
   94ILE   HG22 1457   4.707   3.877   6.445  0.5675  0.7676  0.2638
   94ILE   HG23 1458   4.739   3.878   6.623 -1.2541  2.2243  0.4659
   94ILE    CG1 1459   4.490   3.951   6.660 -0.4013 -0.4844  0.5265
   94ILE   HG12 1460   4.382   3.969   6.655 -0.0127  2.7899  1.4858
   94ILE   HG13 1461   4.531   3.933   6.760 -2.9990 -2.8689  1.2983
   94ILE    CD1 1462   4.540   4.087   6.621 -0.0561 -0.0218  0.0480
   94ILE   HD11 1463   4.488   4.161   6.682 -0.1447 -0.2524  0.2534
   94ILE   HD12 1464   4.647   4.089   6.636  0.0644 -1.0269 -0.5541
   94ILE   HD13 1465   4.520   4.102   6.515  2.3549 -0.1010 -0.4698
   94ILE      C 1466   4.502   3.710   6.349  0.4601  0.4509  0.8062
   94ILE      O 1467   4.574   3.745   6.254  0.0561 -0.8002  0.1275
   95PHE      N 1468   4.483   3.580   6.375  0.2137  0.4766  0.2907
   95PHE      H 1469   4.422   3.561   6.453  0.6749 -2.8561 -0.0260
   95PHE     CA 1470   4.532   3.465   6.294 -0.1860 -0.3763  0.7042
   95PHE     HA 1471   4.635   3.479   6.262 -0.8232 -1.1477 -1.9300
   95PHE     CB 1472   4.524   3.329   6.360  0.2851 -0.1875  0.2417
   95PHE    HB2 1473   4.417   3.322   6.374  0.4313  1.7297  2.9198
   95PHE    HB3 1474   4.570   3.259   6.289  2.1681  1.3532 -0.1502
   95PHE     CG 1475   4.599   3.305   6.489 -0.3250 -0.0512 -0.0593
   95PHE    CD1 1476   4.582   3.182   6.556 -0.0425 -0.0426 -0.3604
   95PHE    HD1 1477   4.512   3.113   6.512  1.2463  0.5725 -3.6463
   95PHE    CE1 1478   4.660   3.151   6.670 -0.3609  0.2541  0.0487
   95PHE    HE1 1479   4.653   3.052   6.712  1.2660  0.5073  1.0271
   95PHE     CZ 1480   4.746   3.249   6.721  0.7337 -0.3611 -0.2090
   95PHE     HZ 1481   4.799   3.240   6.815 -0.8055  0.1085  0.7643
   95PHE    CE2 1482   4.761   3.374   6.660  0.1096  0.2017  0.6696
   95PHE    HE2 1483   4.833   3.443   6.700 -0.1561  1.1079 -0.3908
   95PHE    CD2 1484   4.685   3.400   6.541  0.6650 -0.3381 -0.2149
   95PHE    HD2 1485   4.708   3.495   6.496 -1.3680  0.3402  0.0919
   95PHE      C 1486   4.462   3.464   6.156  0.7433  0.3889 -0.3038
   95PHE      O 1487   4.530   3.454   6.057 -0.0366 -0.9679  0.8713
   96ASN      N 1488   4.335   3.492   6.141 -0.1002 -0.5922  0.3684
   96ASN      H 1489   4.277   3.519   6.219 -2.0025  0.2158 -1.2632
   96ASN     CA 1490   4.282   3.508   6.004  0.3818  0.0745  0.1022
   96ASN     HA 1491   4.318   3.422   5.949 -0.2329 -0.1589  0.0615
   96ASN     CB 1492   4.125   3.496   6.003 -0.3208 -0.5802  0.1236
   96ASN    HB2 1493   4.072   3.566   6.067 -1.2980 -0.3085 -0.9707
   96ASN    HB3 1494   4.091   3.508   5.900  0.1639 -1.8468 -0.2090
   96ASN     CG 1495   4.086   3.350   6.033  0.4794 -0.2114  1.2093
   96ASN    OD1 1496   4.082   3.259   5.954  0.0671 -0.1067 -0.1630
   96ASN    ND2 1497   4.058   3.312   6.155  0.3881  0.6284  0.0422
   96ASN   HD21 1498   4.042   3.214   6.172 -3.6782  1.2400  0.5139
   96ASN   HD22 1499   4.067   3.378   6.231  0.6253  2.4515 -1.4784
   96ASN      C 1500   4.338   3.626   5.932  0.0824  0.1271 -0.2567
   96ASN      O 1501   4.384   3.606   5.819  0.3170 -0.3300  0.1397
   97ILE      N 1502   4.339   3.745   5.998 -0.4060 -0.1723 -0.2656
   97ILE      H 1503   4.294   3.747   6.088 -3.0431  0.1312 -1.5051
   97ILE     CA 1504   4.409   3.867   5.941 -0.0871  0.8324  0.5392
   97ILE     HA 1505   4.361   3.895   5.848 -0.3093  2.5147  1.1317
   97ILE     CB 1506   4.409   3.979   6.045 -0.3939  0.0033 -0.0274
   97ILE     HB 1507   4.435   3.932   6.140  1.2243  0.4017 -0.2469
   97ILE    CG2 1508   4.509   4.088   6.010  0.2877  0.8429  0.6813
   97ILE   HG21 1509   4.472   4.182   6.052 -0.4525 -0.4346  3.0847
   97ILE   HG22 1510   4.605   4.055   6.049 -0.4493 -2.7740 -0.1790
   97ILE   HG23 1511   4.510   4.104   5.902 -1.7668 -2.2445  0.0936
   97ILE    CG1 1512   4.270   4.055   6.051 -0.2385 -0.0395 -0.9358
   97ILE   HG12 1513   4.195   3.979   6.071 -1.5865  1.7292  1.2624
   97ILE   HG13 1514   4.273   4.122   6.137  1.5092 -0.0179 -0.9866
   97ILE    CD1 1515   4.225   4.128   5.933  0.2655  0.1808 -0.0367
   97ILE   HD11 1516   4.231   4.068   5.842 -0.0143  3.1516 -2.2066
   97ILE   HD12 1517   4.126   4.165   5.958 -0.8188 -1.4169 -1.6520
   97ILE   HD13 1518   4.293   4.209   5.907  1.6867 -1.3366 -1.2597
   97ILE      C 1519   4.555   3.830   5.899  0.8601 -1.2467 -1.0085
   97ILE      O 1520   4.607   3.870   5.793 -0.6681 -0.1482  0.3263
   98THR      N 1521   4.632   3.747   5.976  0.2658 -0.3111 -0.2950
   98THR      H 1522   4.599   3.715   6.065 -1.6060  1.4859 -0.2716
   98THR     CA 1523   4.763   3.694   5.933 -0.4191 -0.1437 -0.1112
   98THR     HA 1524   4.827   3.776   5.900  1.7837 -1.7322  0.0759
   98THR     CB 1525   4.841   3.636   6.051  0.8087  0.1707 -0.4118
   98THR     HB 1526   4.780   3.553   6.087 -1.8532  1.3023 -2.0081
   98THR    CG2 1527   4.979   3.584   6.027 -0.6086 -0.3309  0.7920
   98THR   HG21 1528   5.046   3.662   5.989 -0.8480 -0.6375 -0.2718
   98THR   HG22 1529   5.026   3.538   6.114  1.1833 -0.2520 -0.0897
   98THR   HG23 1530   4.977   3.506   5.951  2.0049  0.6447 -0.4153
   98THR    OG1 1531   4.839   3.731   6.162  0.0778 -0.2865 -0.2829
   98THR    HG1 1532   4.756   3.731   6.211 -0.0238 -0.8169 -0.4559
   98THR      C 1533   4.759   3.599   5.818  0.1394 -0.0752 -0.5735
   98THR      O 1534   4.848   3.604   5.733 -0.0741  0.0100  0.5643
   99GLY      N 1535   4.654   3.512   5.814 -0.4132 -0.7379 -0.9335
   99GLY      H 1536   4.583   3.523   5.885 -0.3249  1.0692 -1.0761
   99GLY     CA 1537   4.644   3.405   5.719 -0.3810  0.6682  0.3228
   99GLY    HA2 1538   4.732   3.341   5.718 -0.6979  0.2059 -1.0971
   99GLY    HA3 1539   4.562   3.335   5.740  1.2964 -1.6581 -0.5016
   99GLY      C 1540   4.627   3.470   5.580 -0.0629 -0.4669  0.0393
   99GLY      O 1541   4.696   3.430   5.487  0.6555 -0.4614 -0.2220
  100ILE      N 1542   4.538   3.570   5.576  0.0543  0.1060 -0.4487
  100ILE      H 1543   4.494   3.586   5.665  1.7494  0.2458  0.4113
  100ILE     CA 1544   4.508   3.661   5.471 -0.1193  0.7271 -0.3405
  100ILE     HA 1545   4.462   3.605   5.390 -1.6733  3.0197 -1.1587
  100ILE     CB 1546   4.398   3.760   5.498  0.8831  0.4153  0.7785
  100ILE     HB 1547   4.432   3.832   5.572 -0.5026  1.3289  0.5621
  100ILE    CG2 1548   4.361   3.839   5.371 -0.1485 -0.5460 -0.4061
  100ILE   HG21 1549   4.341   3.783   5.280  2.0510 -1.6704 -0.2642
  100ILE   HG22 1550   4.269   3.890   5.399 -0.0487  0.5995 -1.9973
  100ILE   HG23 1551   4.439   3.913   5.352  0.4457 -1.1137 -0.2129
  100ILE    CG1 1552   4.272   3.686   5.543  0.0312  0.0799  0.0459
  100ILE   HG12 1553   4.211   3.663   5.456 -2.5304  0.2037  1.7081
  100ILE   HG13 1554   4.289   3.591   5.594  2.3326  1.2405  1.6657
  100ILE    CD1 1555   4.172   3.759   5.633 -0.5593 -0.1898  0.3414
  100ILE   HD11 1556   4.084   3.695   5.635 -3.6429  3.4145 -3.3833
  100ILE   HD12 1557   4.221   3.779   5.728 -1.5676  3.2246  0.2708
  100ILE   HD13 1558   4.142   3.855   5.592  1.0492 -0.2825 -1.1690
  100ILE      C 1559   4.629   3.719   5.406 -0.3481  0.3351 -0.1828
  100ILE      O 1560   4.644   3.716   5.285  0.6994 -0.0082 -0.0685
  101ALA      N 1561   4.728   3.770   5.487  0.7391  0.5010  0.3585
  101ALA      H 1562   4.702   3.788   5.583 -0.0939 -0.3169  0.2946
  101ALA     CA 1563   4.845   3.847   5.430  0.0290 -0.0172  0.3114
  101ALA     HA 1564   4.809   3.932   5.371  0.8214 -0.5665 -1.0047
  101ALA     CB 1565   4.921   3.911   5.546  0.2303  0.2322 -0.8618
  101ALA    HB1 1566   5.016   3.955   5.516  0.7333 -0.4158 -0.2484
  101ALA    HB2 1567   4.860   3.986   5.596 -0.6274 -1.5008  0.8241
  101ALA    HB3 1568   4.943   3.830   5.615 -1.1481  2.0508  1.8975
  101ALA      C 1569   4.940   3.745   5.365  0.0022  1.0313  0.3974
  101ALA      O 1570   4.977   3.765   5.248 -0.2348  0.6686 -0.4847
  102ILE      N 1571   4.968   3.629   5.428  0.6721  0.1828  0.5584
  102ILE      H 1572   4.921   3.618   5.517 -0.1813  0.0482  0.0932
  102ILE     CA 1573   5.036   3.514   5.366  0.5004 -0.6098  0.1542
  102ILE     HA 1574   5.139   3.542   5.342  1.5707 -1.2399  3.5437
  102ILE     CB 1575   5.050   3.396   5.469 -0.2015 -1.0733  0.9227
  102ILE     HB 1576   4.947   3.374   5.497 -0.6364  0.7052  0.8371
  102ILE    CG2 1577   5.110   3.264   5.413  0.3755 -0.1544 -0.6527
  102ILE   HG21 1578   5.043   3.217   5.341  0.7873 -1.7404 -0.0324
  102ILE   HG22 1579   5.201   3.278   5.355  1.0145 -0.2072  0.3184
  102ILE   HG23 1580   5.124   3.197   5.497 -0.4392 -0.0776 -0.4443
  102ILE    CG1 1581   5.120   3.442   5.599  0.1784 -0.4524 -0.0316
  102ILE   HG12 1582   5.228   3.431   5.583  0.5357  1.7026  0.5911
  102ILE   HG13 1583   5.099   3.545   5.627  0.3340  0.2805 -2.3960
  102ILE    CD1 1584   5.082   3.365   5.725  0.5787  0.2676 -0.4199
  102ILE   HD11 1585   5.087   3.256   5.716  0.8417  0.2106  0.3221
  102ILE   HD12 1586   5.139   3.386   5.815  0.4889 -0.1661 -0.2562
  102ILE   HD13 1587   4.978   3.389   5.750  0.2297 -1.7868  0.3275
  102ILE      C 1588   4.964   3.465   5.237  0.6303  0.5356  0.0407
  102ILE      O 1589   5.028   3.416   5.139  0.4568  0.5530  0.5748
  103ASN      N 1590   4.827   3.472   5.230 -0.4225 -0.8146 -0.0788
  103ASN      H 1591   4.769   3.496   5.309  0.4455  0.1289  0.3037
  103ASN     CA 1592   4.759   3.426   5.105  0.4363 -0.5090  0.4609
  103ASN     HA 1593   4.815   3.345   5.059  2.3354 -0.3799  2.3905
  103ASN     CB 1594   4.611   3.378   5.126 -0.6359  0.2488  0.5276
  103ASN    HB2 1595   4.624   3.291   5.191  1.1883  0.3530  0.3386
  103ASN    HB3 1596   4.555   3.446   5.190 -3.2147 -0.9380 -0.3000
  103ASN     CG 1597   4.525   3.344   5.007  0.2703  0.2667 -0.5150
  103ASN    OD1 1598   4.458   3.426   4.947  0.2608 -0.0985 -0.1847
  103ASN    ND2 1599   4.530   3.220   4.965  0.6730  0.2663 -0.2204
  103ASN   HD21 1600   4.471   3.205   4.885  0.9497  0.3986 -0.4503
  103ASN   HD22 1601   4.598   3.160   5.011  1.9730  1.1599 -0.9281
  103ASN      C 1602   4.766   3.539   4.996  0.2459  0.1169  0.0120
  103ASN      O 1603   4.791   3.495   4.882  0.2632  0.6392  0.7814
  104ARG      N 1604   4.749   3.669   5.020  0.2469 -0.3483 -0.4969
  104ARG      H 1605   4.732   3.694   5.116  0.6622 -1.5725 -0.0916
  104ARG     CA 1606   4.766   3.773   4.920  0.5391 -0.2020 -0.1578
  104ARG     HA 1607   4.717   3.747   4.826  1.6891  0.6028 -1.0067
  104ARG     CB 1608   4.718   3.921   4.964 -0.3191  0.0260 -0.0928
  104ARG    HB2 1609   4.761   3.941   5.062  0.0953  1.5611 -0.5677
  104ARG    HB3 1610   4.748   3.998   4.894 -0.8224  1.2991  1.0487
  104ARG     CG 1611   4.563   3.935   4.980 -0.3359  0.8792  0.0671
  104ARG    HG2 1612   4.533   3.865   5.059 -1.0502 -0.3414 -1.2308
  104ARG    HG3 1613   4.543   4.036   5.017 -1.1604 -0.0756  2.4190
  104ARG     CD 1614   4.481   3.902   4.857  0.1334 -0.3907  0.4045
  104ARG    HD2 1615   4.384   3.952   4.865  1.7719  3.0127  1.1343
  104ARG    HD3 1616   4.536   3.938   4.769 -0.4729  0.7319  0.4540
  104ARG     NE 1617   4.448   3.761   4.844  0.4885  0.3020  0.4333
  104ARG     HE 1618   4.449   3.709   4.930  2.1176  0.9888  0.8752
  104ARG     CZ 1619   4.405   3.699   4.736  0.3152 -0.9017  1.0717
  104ARG    NH1 1620   4.398   3.765   4.622  0.5596  0.4169  0.4783
  104ARG   HH11 1621   4.424   3.862   4.608 -2.4132  0.9781 -2.3739
  104ARG   HH12 1622   4.342   3.729   4.545 -0.3341 -1.3847  1.9006
  104ARG    NH2 1623   4.367   3.573   4.737 -0.1207 -0.3695  0.1755
  104ARG   HH21 1624   4.371   3.508   4.814 -0.2870 -0.3381  0.2109
  104ARG   HH22 1625   4.361   3.535   4.643  1.5969  0.2262 -0.2133
  104ARG      C 1626   4.912   3.778   4.876 -0.1391 -0.3485 -0.1332
  104ARG      O 1627   4.935   3.801   4.758 -0.4770  0.2114 -0.0137
  105TYR      N 1628   5.003   3.748   4.967  0.4158  0.6094  0.0472
  105TYR      H 1629   4.972   3.722   5.059 -0.2404  1.4661  0.0756
  105TYR     CA 1630   5.145   3.727   4.935  1.1160  0.5487  0.0397
  105TYR     HA 1631   5.191   3.807   4.878  0.0421  0.8064 -0.4722
  105TYR     CB 1632   5.234   3.714   5.069  0.5334 -0.1575 -0.0152
  105TYR    HB2 1633   5.224   3.814   5.111  0.1628  0.7105 -2.0290
  105TYR    HB3 1634   5.192   3.639   5.136  0.3284 -1.6404 -1.7311
  105TYR     CG 1635   5.377   3.679   5.048  0.0642 -0.3510 -0.2686
  105TYR    CD1 1636   5.451   3.719   4.932 -0.0608  0.2376  0.1226
  105TYR    HD1 1637   5.405   3.784   4.858 -0.9458 -0.0459  0.4183
  105TYR    CE1 1638   5.580   3.677   4.917 -0.1516 -0.7931 -0.6166
  105TYR    HE1 1639   5.637   3.721   4.836 -1.6093 -0.0214 -1.2594
  105TYR     CZ 1640   5.643   3.596   5.017  0.1211 -0.2396  0.0402
  105TYR     OH 1641   5.773   3.566   5.013 -0.0925 -0.0979  0.5198
  105TYR     HH 1642   5.813   3.611   4.938  0.1672 -0.1858  0.6058
  105TYR    CE2 1643   5.567   3.557   5.131  0.3206  0.7075 -0.3010
  105TYR    HE2 1644   5.611   3.488   5.203  2.6687  2.0111 -0.3634
  105TYR    CD2 1645   5.438   3.596   5.143 -0.0194 -0.2079  0.2786
  105TYR    HD2 1646   5.378   3.569   5.229  0.7433  1.4900  1.4041
  105TYR      C 1647   5.169   3.604   4.845  0.3483 -0.4141  0.6270
  105TYR      O 1648   5.235   3.615   4.745  0.0358  0.8034  0.1102
  106CYS      N 1649   5.099   3.493   4.867 -0.5952  0.0512 -0.2657
  106CYS      H 1650   5.050   3.484   4.955  0.8654  2.4331  0.8986
  106CYS     CA 1651   5.113   3.377   4.784  0.3818 -0.6866  0.4657
  106CYS     HA 1652   5.218   3.353   4.768 -0.0421 -1.3892 -1.5139
  106CYS     CB 1653   5.053   3.256   4.857  0.8559 -0.2009  0.1501
  106CYS    HB2 1654   5.104   3.260   4.953 -1.8371  2.4181  1.6428
  106CYS    HB3 1655   4.945   3.268   4.861  0.8541 -0.6426  2.2830
  106CYS     SG 1656   5.095   3.098   4.774  0.2830  0.2908 -0.3309
  106CYS     HG 1657   5.006   3.114   4.676 -3.0126 -0.3524  2.3300
  106CYS      C 1658   5.048   3.402   4.645  0.5095  0.5477  0.3616
  106CYS      O 1659   5.098   3.360   4.540 -0.0542 -0.0787  0.7689
  107TYR      N 1660   4.925   3.466   4.635 -0.3165  0.2977 -0.1060
  107TYR      H 1661   4.889   3.493   4.725  0.8473 -2.6472  1.4007
  107TYR     CA 1662   4.858   3.500   4.508  0.3819  0.2179 -0.6515
  107TYR     HA 1663   4.866   3.403   4.460  2.9468 -1.1423  2.1525
  107TYR     CB 1664   4.716   3.547   4.538  0.5361 -0.1740 -0.6568
  107TYR    HB2 1665   4.656   3.464   4.499  0.3998  0.5163 -1.9821
  107TYR    HB3 1666   4.699   3.558   4.645  0.2327 -1.4236 -0.5589
  107TYR     CG 1667   4.678   3.673   4.465 -0.4189  0.1349 -0.3482
  107TYR    CD1 1668   4.638   3.669   4.330  0.0515 -0.4584  0.4960
  107TYR    HD1 1669   4.633   3.573   4.281  0.2378  0.0590 -0.5752
  107TYR    CE1 1670   4.614   3.789   4.256  0.0123 -0.9964  0.1739
  107TYR    HE1 1671   4.575   3.798   4.156 -0.9874 -2.6285  0.3791
  107TYR     CZ 1672   4.633   3.913   4.322 -0.7604  0.2364  0.0036
  107TYR     OH 1673   4.612   4.033   4.265  0.4524 -0.5226  0.2569
  107TYR     HH 1674   4.620   4.019   4.171 -0.2294 -0.7255  0.2272
  107TYR    CE2 1675   4.674   3.916   4.457  0.1194 -0.4896  1.0294
  107TYR    HE2 1676   4.681   4.012   4.506 -1.8737  0.7876 -1.0162
  107TYR    CD2 1677   4.697   3.798   4.526 -0.2802 -0.1835 -0.1188
  107TYR    HD2 1678   4.736   3.819   4.624  0.6997  1.9290 -0.8959
  107TYR      C 1679   4.936   3.607   4.432 -0.3178  0.5006  0.2750
  107TYR      O 1680   4.947   3.598   4.313 -0.3031  0.0944 -0.3764
  108ILE      N 1681   5.014   3.694   4.496  0.2968  0.6508 -0.2626
  108ILE      H 1682   5.010   3.703   4.597  0.2276  0.4473 -0.2460
  108ILE     CA 1683   5.115   3.788   4.435 -0.0642  0.0479 -0.0249
  108ILE     HA 1684   5.064   3.836   4.351 -0.9090 -0.6365  0.0926
  108ILE     CB 1685   5.153   3.904   4.530  0.6325 -0.3019  0.3733
  108ILE     HB 1686   5.170   3.859   4.627  1.6960  1.2298  0.9289
  108ILE    CG2 1687   5.286   3.973   4.493  0.0047 -0.5498 -0.0574
  108ILE   HG21 1688   5.372   3.910   4.516  0.5461  0.7538  1.7797
  108ILE   HG22 1689   5.285   3.990   4.386  0.0721  1.6606  0.2323
  108ILE   HG23 1690   5.298   4.069   4.543  2.1837 -0.2326 -1.0883
  108ILE    CG1 1691   5.037   4.009   4.541  0.3139  0.6859  0.4728
  108ILE   HG12 1692   4.955   3.949   4.579  0.0055  0.7497 -0.0743
  108ILE   HG13 1693   5.069   4.085   4.613 -1.0070  1.9288 -0.1975
  108ILE    CD1 1694   4.975   4.070   4.415 -0.1373  0.1121 -0.5095
  108ILE   HD11 1695   4.915   3.995   4.363 -0.4556  0.2676 -0.3697
  108ILE   HD12 1696   4.906   4.146   4.451  1.3788  0.4341  1.9388
  108ILE   HD13 1697   5.049   4.111   4.347 -1.5256  1.1227 -1.4795
  108ILE      C 1698   5.232   3.706   4.378 -0.4960 -0.6922 -0.3524
  108ILE      O 1699   5.271   3.732   4.264  0.5918 -0.3107 -0.0512
  109CYS      N 1700   5.301   3.621   4.464 -0.4549  0.6099  0.3208
  109CYS      H 1701   5.279   3.611   4.562 -1.7637 -1.3176 -0.1076
  109CYS     CA 1702   5.433   3.558   4.430 -0.1304  0.8988  0.0340
  109CYS     HA 1703   5.496   3.635   4.385 -0.9897  0.0206 -2.8484
  109CYS     CB 1704   5.508   3.494   4.551 -0.3854  0.4047 -0.3037
  109CYS    HB2 1705   5.523   3.561   4.635 -3.5771  1.8890 -0.7419
  109CYS    HB3 1706   5.447   3.411   4.587  1.5274 -1.9953 -2.1565
  109CYS     SG 1707   5.664   3.417   4.514  0.0619  0.1905 -0.2822
  109CYS     HG 1708   5.613   3.378   4.397 -0.2742  2.0826 -0.8031
  109CYS      C 1709   5.412   3.464   4.307 -0.4921  0.5284 -0.2432
  109CYS      O 1710   5.500   3.430   4.230  0.5466 -0.9818 -0.1753
  110HIE      N 1711   5.293   3.409   4.296 -0.2898 -0.2588 -0.2756
  110HIE      H 1712   5.236   3.414   4.380  1.4178 -1.3875  1.0308
  110HIE     CA 1713   5.257   3.315   4.184  0.4195 -0.3701 -0.6125
  110HIE     HA 1714   5.339   3.246   4.163  0.2742 -0.9965  0.7977
  110HIE     CB 1715   5.132   3.235   4.231  0.2025  0.1208 -0.2798
  110HIE    HB2 1716   5.166   3.163   4.304 -1.0463  1.4504  1.7201
  110HIE    HB3 1717   5.058   3.301   4.277  0.6879  0.1394  0.4859
  110HIE     CG 1718   5.057   3.157   4.124 -0.1441  0.1530  0.5190
  110HIE    ND1 1719   5.062   3.017   4.101  0.9095 -0.1424 -0.4522
  110HIE    CE1 1720   4.980   3.003   3.995 -0.1329 -0.3630  0.3175
  110HIE    HE1 1721   4.959   2.904   3.960  2.4367 -0.9154  0.0965
  110HIE    NE2 1722   4.923   3.117   3.950  0.3649 -0.4092  0.1876
  110HIE    HE2 1723   4.849   3.134   3.883  1.2922  1.9081 -0.3401
  110HIE    CD2 1724   4.969   3.217   4.039  0.2466  0.1069  0.5620
  110HIE    HD2 1725   4.933   3.319   4.043 -1.9165 -0.6524  2.5491
  110HIE      C 1726   5.227   3.391   4.056  0.1605  0.3445 -0.2512
  110HIE      O 1727   5.279   3.361   3.946  0.6677 -0.4034  0.6402
  111SER      N 1728   5.153   3.503   4.069 -0.3354 -0.4186  0.2160
  111SER      H 1729   5.109   3.510   4.160 -1.2284 -1.1275 -0.1478
  111SER     CA 1730   5.113   3.594   3.966  0.0022  0.1724  0.7057
  111SER     HA 1731   5.067   3.533   3.887  1.0221 -1.1399  1.0875
  111SER     CB 1732   5.005   3.700   4.013 -0.3044 -0.9130  0.6328
  111SER    HB2 1733   5.051   3.759   4.093  1.1918 -1.2669  0.0623
  111SER    HB3 1734   4.974   3.765   3.931 -0.9384 -0.4731  1.2072
  111SER     OG 1735   4.887   3.645   4.056 -0.3108 -0.0285  0.0575
  111SER     HG 1736   4.886   3.650   4.152 -0.6840 -1.0359  0.1229
  111SER      C 1737   5.234   3.660   3.897 -0.4990  0.1485 -0.1843
  111SER      O 1738   5.231   3.686   3.775  0.6236  0.0655 -0.5171
  112LEU      N 1739   5.347   3.672   3.971  0.0622 -0.0398 -0.1332
  112LEU      H 1740   5.352   3.614   4.053 -0.5616  0.0092 -0.0568
  112LEU     CA 1741   5.476   3.719   3.921 -0.9904 -0.0120  0.4084
  112LEU     HA 1742   5.452   3.810   3.867  0.5886 -0.4158 -1.0520
  112LEU     CB 1743   5.571   3.742   4.040 -0.1721  0.7107 -0.0129
  112LEU    HB2 1744   5.525   3.804   4.117  1.6706  0.8375  1.0279
  112LEU    HB3 1745   5.587   3.641   4.079 -2.4924 -1.3217 -3.7479
  112LEU     CG 1746   5.713   3.792   4.001  0.2095  0.0882  0.3255
  112LEU     HG 1747   5.762   3.724   3.931  0.8234 -0.5277  1.3270
  112LEU    CD1 1748   5.722   3.932   3.941  1.0296 -0.1139 -0.0150
  112LEU   HD11 1749   5.817   3.975   3.909  0.2324 -0.1671 -2.6852
  112LEU   HD12 1750   5.663   3.942   3.850 -1.3425  4.5388  1.6867
  112LEU   HD13 1751   5.673   4.003   4.007  1.3337 -0.0401  0.1327
  112LEU    CD2 1752   5.807   3.784   4.116 -0.0606  0.4119 -0.5013
  112LEU   HD21 1753   5.751   3.796   4.209  0.3571  0.9252 -0.3179
  112LEU   HD22 1754   5.864   3.691   4.122  2.6925  2.0766  1.7426
  112LEU   HD23 1755   5.885   3.859   4.112 -0.7929  1.4836  2.4284
  112LEU      C 1756   5.535   3.630   3.808  0.2929 -0.7322  0.4303
  112LEU      O 1757   5.613   3.686   3.722  0.6239  0.1608 -0.2924
  113LYS      N 1758   5.492   3.501   3.798 -0.1967 -0.7360  0.8064
  113LYS      H 1759   5.423   3.479   3.869  0.8476  0.8847  2.4293
  113LYS     CA 1760   5.543   3.392   3.710  0.0981 -0.0313  0.3784
  113LYS     HA 1761   5.631   3.420   3.653 -2.6775  2.3855 -3.1944
  113LYS     CB 1762   5.599   3.275   3.806  0.5166 -0.4025 -0.4920
  113LYS    HB2 1763   5.664   3.324   3.879  0.5398  0.4778 -1.0890
  113LYS    HB3 1764   5.524   3.214   3.856 -0.4808  2.2756  1.5529
  113LYS     CG 1765   5.693   3.174   3.729  0.1238  0.5324 -0.0397
  113LYS    HG2 1766   5.636   3.106   3.667  1.4883 -0.7639  0.0803
  113LYS    HG3 1767   5.769   3.230   3.675  0.9015  1.1629  1.6225
  113LYS     CD 1768   5.756   3.079   3.825  0.5679  0.5952 -0.0359
  113LYS    HD2 1769   5.822   3.129   3.896  0.4767 -1.0366  1.2731
  113LYS    HD3 1770   5.678   3.043   3.893  3.4020  0.6543  3.5976
  113LYS     CE 1771   5.846   2.983   3.747  0.2671 -0.4131  0.1269
  113LYS    HE2 1772   5.786   2.912   3.690 -0.7216  0.8507 -0.4609
  113LYS    HE3 1773   5.908   3.048   3.685  1.3605 -1.0400  0.5470
  113LYS     NZ 1774   5.931   2.908   3.834 -0.0373  0.2896  0.1458
  113LYS    HZ1 1775   5.966   2.971   3.905  0.4831 -1.0186  1.0723
  113LYS    HZ2 1776   5.892   2.827   3.878  0.5666  0.0967  0.3404
  113LYS    HZ3 1777   6.014   2.870   3.789  0.2129 -0.1952  1.0108
  113LYS      C 1778   5.437   3.340   3.611 -0.7002  0.2297  0.6414
  113LYS      O 1779   5.466   3.326   3.490  0.3693  0.2272  0.3506
  114TYR      N 1780   5.318   3.321   3.668  0.7965 -0.0486  0.3885
  114TYR      H 1781   5.303   3.337   3.766  1.6048 -1.6626  0.8143
  114TYR     CA 1782   5.207   3.250   3.599  0.6275 -0.3407  0.4343
  114TYR     HA 1783   5.242   3.198   3.510 -1.5162  0.2878 -0.8436
  114TYR     CB 1784   5.153   3.147   3.701 -0.0797  0.2264  0.5733
  114TYR    HB2 1785   5.122   3.185   3.798  0.4723 -0.2552  0.9427
  114TYR    HB3 1786   5.075   3.090   3.649  0.4494  0.6899 -0.7550
  114TYR     CG 1787   5.250   3.043   3.735 -0.6330  0.4903  0.0053
  114TYR    CD1 1788   5.298   2.965   3.622 -0.3393  0.0963  0.7119
  114TYR    HD1 1789   5.262   2.973   3.521 -0.0027  0.2093  0.6002
  114TYR    CE1 1790   5.398   2.877   3.646  0.9029 -0.3949 -0.2639
  114TYR    HE1 1791   5.423   2.812   3.563 -2.0726 -0.5380 -1.1859
  114TYR     CZ 1792   5.464   2.876   3.767  0.3302  0.1595  0.9060
  114TYR     OH 1793   5.559   2.786   3.783  0.3072  0.3749 -0.3289
  114TYR     HH 1794   5.598   2.760   3.700  0.4110  2.2651 -0.9247
  114TYR    CE2 1795   5.416   2.952   3.872  0.0855 -0.7839 -0.7888
  114TYR    HE2 1796   5.455   2.935   3.971 -1.7999 -0.5815  0.0384
  114TYR    CD2 1797   5.316   3.043   3.860  0.8801  0.2497  0.6501
  114TYR    HD2 1798   5.277   3.110   3.936  1.4211  1.2742  0.0550
  114TYR      C 1799   5.099   3.348   3.560  0.3071  0.1093  0.6668
  114TYR      O 1800   5.066   3.439   3.639  0.3505 -0.5600 -0.6855
  115ASP      N 1801   5.036   3.332   3.446 -0.5304  0.2165  0.3853
  115ASP      H 1802   5.070   3.255   3.390 -1.4698 -1.0777  1.5362
  115ASP     CA 1803   4.914   3.401   3.403  0.0159  0.0142  0.2432
  115ASP     HA 1804   4.905   3.496   3.455  0.8753  0.7646 -0.9161
  115ASP     CB 1805   4.935   3.436   3.251 -0.5798 -0.5900  0.6271
  115ASP    HB2 1806   4.945   3.345   3.193 -0.4396 -0.8866  1.1051
  115ASP    HB3 1807   4.842   3.487   3.226 -0.0703 -0.3686 -0.8454
  115ASP     CG 1808   5.059   3.530   3.229 -0.9450  0.0205 -0.9457
  115ASP    OD1 1809   5.097   3.606   3.323 -0.2541  0.2046 -0.0988
  115ASP    OD2 1810   5.119   3.522   3.121 -0.1751 -0.2870  0.4621
  115ASP      C 1811   4.787   3.312   3.421 -0.1627  0.4376 -0.0909
  115ASP      O 1812   4.678   3.366   3.426 -0.3373  0.3136  0.2369
  116LYS      N 1813   4.796   3.181   3.454  0.5333 -0.1032  0.2880
  116LYS      H 1814   4.885   3.135   3.443  0.9035  0.1182  2.0760
  116LYS     CA 1815   4.687   3.102   3.513 -0.9358  0.2227 -0.1178
  116LYS     HA 1816   4.595   3.119   3.457 -0.0328  1.3163 -1.3229
  116LYS     CB 1817   4.714   2.948   3.518  0.0871  0.4397  0.3493
  116LYS    HB2 1818   4.812   2.934   3.564  0.6188  1.6655 -0.3388
  116LYS    HB3 1819   4.637   2.903   3.581 -1.2274  1.5674 -0.4010
  116LYS     CG 1820   4.700   2.892   3.372  0.4725 -0.1433 -0.2840
  116LYS    HG2 1821   4.597   2.920   3.350  1.1781  1.4404 -1.8084
  116LYS    HG3 1822   4.766   2.944   3.303  0.6399  1.7766  1.2457
  116LYS     CD 1823   4.703   2.741   3.373 -0.1362  0.2748  0.4224
  116LYS    HD2 1824   4.791   2.705   3.425  0.2730  0.7992  0.1064
  116LYS    HD3 1825   4.613   2.712   3.427 -0.4646 -1.0376 -0.7874
  116LYS     CE 1826   4.688   2.667   3.236  0.1380  0.0140  0.8713
  116LYS    HE2 1827   4.662   2.563   3.257  1.4787 -0.4415  0.3847
  116LYS    HE3 1828   4.608   2.715   3.179  0.1806 -0.7918  0.1182
  116LYS     NZ 1829   4.817   2.673   3.160  0.5062  0.1375 -0.2231
  116LYS    HZ1 1830   4.891   2.626   3.210  0.2175 -0.1714 -0.0807
  116LYS    HZ2 1831   4.814   2.631   3.068  0.9586 -0.2050 -0.0860
  116LYS    HZ3 1832   4.835   2.771   3.148  0.3364  0.2174  0.1626
  116LYS      C 1833   4.664   3.151   3.658  0.7428 -0.5001 -0.4533
  116LYS      O 1834   4.752   3.197   3.731  0.0999  0.3089 -0.0961
  117LEU      N 1835   4.536   3.157   3.693 -0.2039 -0.1223 -0.1398
  117LEU      H 1836   4.471   3.126   3.622  1.3066  0.7194 -2.0059
  117LEU     CA 1837   4.498   3.216   3.818 -1.0019 -1.0023 -0.7041
  117LEU     HA 1838   4.537   3.317   3.832 -1.5442 -1.0684  1.7529
  117LEU     CB 1839   4.343   3.233   3.824 -0.0521  0.7505 -0.4987
  117LEU    HB2 1840   4.304   3.133   3.803 -0.3411  0.7803 -0.1224
  117LEU    HB3 1841   4.317   3.255   3.927 -3.1590 -3.1510 -0.1836
  117LEU     CG 1842   4.286   3.335   3.725  0.3179 -0.0450  0.3924
  117LEU     HG 1843   4.327   3.320   3.626 -0.0793  1.7756 -0.0934
  117LEU    CD1 1844   4.130   3.324   3.704 -0.0696  0.4118 -0.6494
  117LEU   HD11 1845   4.115   3.242   3.633 -0.1954 -1.3524  1.3371
  117LEU   HD12 1846   4.080   3.296   3.796 -0.4944 -0.4478 -1.1308
  117LEU   HD13 1847   4.094   3.417   3.659  0.5236  0.3383 -1.3051
  117LEU    CD2 1848   4.316   3.484   3.770  0.1264  0.6182 -0.4445
  117LEU   HD21 1849   4.289   3.561   3.698 -1.3461  0.6536  0.1206
  117LEU   HD22 1850   4.267   3.503   3.866 -0.7198 -3.4260  0.0945
  117LEU   HD23 1851   4.422   3.510   3.778 -0.6610  4.0279  0.2973
  117LEU      C 1852   4.545   3.137   3.941 -0.2928 -1.0506 -0.1150
  117LEU      O 1853   4.537   3.017   3.937 -0.0511  0.4633  0.3606
  118TYR      N 1854   4.601   3.203   4.042  0.2599  0.1531  0.5797
  118TYR      H 1855   4.603   3.304   4.036  0.2310  0.1557  0.6123
  118TYR     CA 1856   4.636   3.142   4.171  0.1223 -0.5498 -0.7203
  118TYR     HA 1857   4.724   3.082   4.151  0.8384  0.6248 -1.2384
  118TYR     CB 1858   4.668   3.251   4.273 -0.5531 -0.4513  0.0830
  118TYR    HB2 1859   4.743   3.324   4.240 -1.7122  0.5808 -0.3623
  118TYR    HB3 1860   4.575   3.304   4.293 -0.2224 -0.1282  0.7861
  118TYR     CG 1861   4.716   3.186   4.399  0.7239 -0.1114  0.2560
  118TYR    CD1 1862   4.826   3.097   4.396 -0.3261  0.5977  1.2940
  118TYR    HD1 1863   4.889   3.078   4.311 -0.9550  0.9826  0.7366
  118TYR    CE1 1864   4.849   3.027   4.513 -0.3008  0.4745 -0.2778
  118TYR    HE1 1865   4.947   2.983   4.522 -0.3587  0.4919  0.4601
  118TYR     CZ 1866   4.767   3.030   4.630  0.2745 -0.2701  0.6807
  118TYR     OH 1867   4.790   2.951   4.737 -0.5076  0.0746  0.7344
  118TYR     HH 1868   4.833   2.871   4.707  0.1278 -0.5907  3.1496
  118TYR    CE2 1869   4.656   3.121   4.628 -0.2697 -0.3535 -0.2229
  118TYR    HE2 1870   4.588   3.141   4.710 -0.2732  0.0737 -0.3282
  118TYR    CD2 1871   4.631   3.200   4.514  0.0517  0.1628  0.1580
  118TYR    HD2 1872   4.536   3.251   4.506  0.4952  0.8836 -0.6383
  118TYR      C 1873   4.525   3.059   4.234 -0.7035 -0.3744  0.4601
  118TYR      O 1874   4.418   3.107   4.266 -0.6086  0.2700  0.0468
  119SER      N 1875   4.549   2.925   4.252 -0.3586 -0.0839  0.1664
  119SER      H 1876   4.644   2.898   4.235  0.1141  0.1875  2.1545
  119SER     CA 1877   4.452   2.830   4.307 -0.3387  0.6073  0.4653
  119SER     HA 1878   4.354   2.872   4.281 -0.1272 -0.1065 -1.6518
  119SER     CB 1879   4.468   2.686   4.244 -0.5203  0.2379 -0.4740
  119SER    HB2 1880   4.473   2.694   4.135  1.9582 -0.7511 -0.4779
  119SER    HB3 1881   4.563   2.641   4.271 -1.4434 -1.8818 -0.5407
  119SER     OG 1882   4.359   2.611   4.286  0.0408 -0.3443 -0.1677
  119SER     HG 1883   4.322   2.581   4.203 -0.2207  0.0724 -0.2069
  119SER      C 1884   4.465   2.824   4.453  0.2195  0.3382 -0.1619
  119SER      O 1885   4.569   2.790   4.509  0.2848  0.1236 -0.2137
  120SER      N 1886   4.349   2.840   4.518 -0.1739 -0.0706 -0.3339
  120SER      H 1887   4.269   2.863   4.461 -0.3245 -0.1924 -0.1718
  120SER     CA 1888   4.330   2.839   4.662  0.1006 -0.2409  0.0033
  120SER     HA 1889   4.421   2.858   4.718 -0.1414  1.6642 -0.1651
  120SER     CB 1890   4.242   2.963   4.695 -0.3361 -0.6536 -0.5938
  120SER    HB2 1891   4.158   2.960   4.626 -0.6744 -4.1721 -0.2076
  120SER    HB3 1892   4.191   2.959   4.791 -0.3412 -2.4568 -0.6358
  120SER     OG 1893   4.318   3.082   4.682  0.6962 -0.3557  0.4985
  120SER     HG 1894   4.266   3.143   4.630  1.6767 -0.7169 -0.9694
  120SER      C 1895   4.266   2.707   4.708 -0.0452 -0.5714 -0.0307
  120SER      O 1896   4.194   2.706   4.801  0.4582 -0.0695 -0.0558
  121LYS      N 1897   4.303   2.598   4.650 -0.7727  0.3502 -0.5125
  121LYS      H 1898   4.370   2.609   4.575 -0.2330 -3.5642 -0.8083
  121LYS     CA 1899   4.250   2.462   4.671  0.3586 -0.9462 -0.0924
  121LYS     HA 1900   4.144   2.465   4.644  0.4012 -1.1010 -0.2764
  121LYS     CB 1901   4.307   2.367   4.568 -0.4257 -0.1521  0.3080
  121LYS    HB2 1902   4.248   2.275   4.574 -0.7277  0.0044 -0.1843
  121LYS    HB3 1903   4.292   2.413   4.470 -2.7809  1.2993  1.2701
  121LYS     CG 1904   4.460   2.332   4.580  0.1482 -0.1906 -0.2997
  121LYS    HG2 1905   4.511   2.418   4.538 -2.1406  1.1351 -0.5125
  121LYS    HG3 1906   4.480   2.316   4.686  1.3525  0.9436 -0.3373
  121LYS     CD 1907   4.490   2.210   4.498  0.0484 -0.4457 -0.2739
  121LYS    HD2 1908   4.599   2.197   4.503 -0.0970 -1.9898 -0.6982
  121LYS    HD3 1909   4.449   2.119   4.541  1.0877 -0.1155  1.5371
  121LYS     CE 1910   4.443   2.232   4.349  0.1111 -0.3910 -0.1821
  121LYS    HE2 1911   4.336   2.250   4.335  0.1707 -1.6744 -3.1158
  121LYS    HE3 1912   4.495   2.320   4.312  0.4130 -0.7008 -0.4947
  121LYS     NZ 1913   4.470   2.115   4.269  0.2519 -0.6387  0.2714
  121LYS    HZ1 1914   4.564   2.079   4.275  1.3426  2.0444  0.6150
  121LYS    HZ2 1915   4.400   2.044   4.285  0.2921 -0.4629  1.2574
  121LYS    HZ3 1916   4.460   2.142   4.172 -0.9693 -0.1419  0.5119
  121LYS      C 1917   4.252   2.403   4.810 -0.0971 -0.4177 -0.0819
  121LYS      O 1918   4.179   2.313   4.841 -0.1758  0.2345  0.2756
  122ASN      N 1919   4.333   2.468   4.894  0.3017  0.5448  0.4159
  122ASN      H 1920   4.392   2.538   4.851 -0.6898  1.0272 -0.1788
  122ASN     CA 1921   4.370   2.433   5.032  0.1671  0.1497  0.2934
  122ASN     HA 1922   4.315   2.342   5.055 -2.4105  0.8026 -2.5294
  122ASN     CB 1923   4.527   2.407   5.048 -0.0089 -0.3984  0.3192
  122ASN    HB2 1924   4.586   2.486   5.001 -0.9936  0.1420 -0.0413
  122ASN    HB3 1925   4.544   2.401   5.155 -1.9966 -2.6219  0.6063
  122ASN     CG 1926   4.572   2.279   4.975  0.2160  0.6614  0.3850
  122ASN    OD1 1927   4.518   2.173   4.982  0.0416  0.2388  0.1900
  122ASN    ND2 1928   4.676   2.289   4.890  0.3241 -0.0822  0.6769
  122ASN   HD21 1929   4.702   2.212   4.831  0.1255  1.5533 -1.6843
  122ASN   HD22 1930   4.719   2.379   4.872  0.7455 -0.8510 -2.9173
  122ASN      C 1931   4.320   2.537   5.131  0.1314 -0.2718 -0.1277
  122ASN      O 1932   4.354   2.532   5.248  0.7885 -0.0291 -0.5297
  123SER      N 1933   4.236   2.636   5.088  0.0263  0.0347  0.0609
  123SER      H 1934   4.206   2.657   4.993 -0.9910 -3.3816 -0.4964
  123SER     CA 1935   4.212   2.749   5.174  0.2771 -0.3827  0.0800
  123SER     HA 1936   4.306   2.791   5.209  1.4397 -2.2252 -0.7136
  123SER     CB 1937   4.151   2.861   5.089 -0.2138 -0.3462  0.3558
  123SER    HB2 1938   4.126   2.943   5.156 -0.9452 -0.0156 -0.3194
  123SER    HB3 1939   4.223   2.899   5.017 -1.7229  1.7934 -0.1253
  123SER     OG 1940   4.034   2.823   5.020  0.0681  0.9814 -0.3149
  123SER     HG 1941   4.011   2.897   4.963 -1.6924  0.7823  0.0927
  123SER      C 1942   4.126   2.723   5.296 -0.7902 -0.3107 -0.2356
  123SER      O 1943   4.172   2.759   5.409  0.1004 -0.0396  0.0169
  124LEU      N 1944   4.028   2.641   5.292 -0.2365 -0.2270 -0.1423
  124LEU      H 1945   4.013   2.592   5.205  1.7166  1.1000 -1.3014
  124LEU     CA 1946   3.973   2.584   5.418  0.5650  0.0498 -0.1496
  124LEU     HA 1947   3.940   2.670   5.477 -0.5439 -0.9698  0.7693
  124LEU     CB 1948   3.848   2.505   5.376  0.3379 -0.2303 -0.2247
  124LEU    HB2 1949   3.781   2.571   5.321  0.8794 -0.1540 -0.8064
  124LEU    HB3 1950   3.874   2.437   5.295  1.8484  1.1146 -0.9240
  124LEU     CG 1951   3.771   2.437   5.491  0.3023 -0.1300  0.6231
  124LEU     HG 1952   3.830   2.352   5.526 -0.9029 -1.2123  0.1282
  124LEU    CD1 1953   3.729   2.541   5.594  0.5897  0.1466 -0.0321
  124LEU   HD11 1954   3.819   2.567   5.650  1.1172 -0.8095 -0.4043
  124LEU   HD12 1955   3.681   2.622   5.538 -1.0225 -1.3112 -0.8543
  124LEU   HD13 1956   3.657   2.495   5.661  1.5460 -0.1367  0.8211
  124LEU    CD2 1957   3.643   2.379   5.422  0.1819  0.1165  0.2000
  124LEU   HD21 1958   3.588   2.457   5.370 -1.2530 -1.5031 -0.8193
  124LEU   HD22 1959   3.665   2.299   5.351  2.0782 -0.8325  1.7604
  124LEU   HD23 1960   3.590   2.337   5.508  2.4501 -0.6422  1.3202
  124LEU      C 1961   4.070   2.499   5.505 -0.5186 -0.7850 -0.1256
  124LEU      O 1962   4.069   2.505   5.629 -0.2061  0.1369  0.0850
  125CYS      N 1963   4.171   2.430   5.441  0.4048 -0.1952  0.2608
  125CYS      H 1964   4.172   2.437   5.340  0.8788  1.2133  0.3466
  125CYS     CA 1965   4.268   2.351   5.518 -0.1737 -0.0057 -0.1426
  125CYS     HA 1966   4.213   2.304   5.599 -0.2359  2.3588  1.2909
  125CYS     CB 1967   4.345   2.247   5.426 -0.8067  0.0250  0.1863
  125CYS    HB2 1968   4.414   2.301   5.362  0.2659 -2.1379 -0.5789
  125CYS    HB3 1969   4.424   2.203   5.487 -0.7450 -0.1244  0.0011
  125CYS     SG 1970   4.243   2.108   5.359 -0.3622 -0.0895 -0.1807
  125CYS     HG 1971   4.187   2.174   5.257 -2.0200 -0.0697  0.7208
  125CYS      C 1972   4.365   2.442   5.601  0.1686  0.1009 -0.1291
  125CYS      O 1973   4.399   2.414   5.713 -0.3595 -0.9668 -0.8193
  126TYR      N 1974   4.405   2.555   5.539 -0.0834 -0.0823  0.5691
  126TYR      H 1975   4.376   2.566   5.443 -1.7013 -1.4395  0.8471
  126TYR     CA 1976   4.486   2.655   5.613  0.3322 -0.0338  0.0248
  126TYR     HA 1977   4.574   2.609   5.658 -0.2076 -0.1330  1.0023
  126TYR     CB 1978   4.546   2.749   5.514  0.2580  0.4007  1.5304
  126TYR    HB2 1979   4.473   2.817   5.469  1.3476  0.9224  0.4946
  126TYR    HB3 1980   4.615   2.817   5.564  1.9234  1.3698 -1.8047
  126TYR     CG 1981   4.634   2.680   5.404 -0.2124  0.4736 -0.3408
  126TYR    CD1 1982   4.744   2.598   5.447  0.2626 -0.5090  0.2195
  126TYR    HD1 1983   4.755   2.571   5.551 -0.5294  0.0622  0.4584
  126TYR    CE1 1984   4.835   2.544   5.356 -0.3532  0.4496  0.4250
  126TYR    HE1 1985   4.916   2.479   5.387 -0.7247  0.6049  1.8079
  126TYR     CZ 1986   4.825   2.579   5.220 -0.1404 -0.1107 -0.6081
  126TYR     OH 1987   4.915   2.530   5.130  0.1566 -0.7402 -0.3089
  126TYR     HH 1988   4.881   2.527   5.041 -1.2517  0.0493  0.1656
  126TYR    CE2 1989   4.716   2.660   5.179 -0.5805  0.4659  0.0500
  126TYR    HE2 1990   4.700   2.669   5.073 -0.7341 -0.1552  0.0213
  126TYR    CD2 1991   4.619   2.708   5.272 -0.2866  0.1681 -0.2836
  126TYR    HD2 1992   4.536   2.765   5.231 -2.4063 -0.2505  3.0478
  126TYR      C 1993   4.405   2.726   5.717 -0.3282  0.1966  0.1869
  126TYR      O 1994   4.455   2.750   5.825 -0.1062 -0.2494 -0.4908
  127VAL      N 1995   4.278   2.747   5.699  0.0042  0.2348 -1.0921
  127VAL      H 1996   4.231   2.709   5.618 -2.1869  2.8290 -1.1925
  127VAL     CA 1997   4.180   2.794   5.801  0.3355 -0.5166 -0.3301
  127VAL     HA 1998   4.223   2.888   5.837  0.1455 -0.0478 -1.2895
  127VAL     CB 1999   4.044   2.822   5.731  0.6592  0.5900  0.3032
  127VAL     HB 2000   4.013   2.740   5.667 -2.9304  0.4371  1.9873
  127VAL    CG1 2001   3.935   2.850   5.835  0.3023  0.2524  0.2031
  127VAL   HG11 2002   3.922   2.767   5.905  2.1813 -0.0829  0.1899
  127VAL   HG12 2003   3.959   2.939   5.893  1.3079  0.0516  0.1129
  127VAL   HG13 2004   3.835   2.877   5.800  1.1233  1.2305 -1.4673
  127VAL    CG2 2005   4.049   2.953   5.650  0.1646  0.2582  0.1320
  127VAL   HG21 2006   3.951   2.980   5.611  0.3775  0.7955 -0.0394
  127VAL   HG22 2007   4.071   3.040   5.711  2.6459  0.2055 -0.5718
  127VAL   HG23 2008   4.120   2.952   5.567 -0.2545 -0.8550 -0.2369
  127VAL      C 2009   4.159   2.693   5.917  0.5161  0.6524 -0.0964
  127VAL      O 2010   4.162   2.735   6.038 -0.4722 -0.1988  0.2397
  128LEU      N 2011   4.148   2.562   5.890  0.1940  0.0514  0.4748
  128LEU      H 2012   4.131   2.543   5.792 -1.0093 -1.2754  0.9178
  128LEU     CA 2013   4.140   2.458   5.990 -0.4918  0.6657  0.2857
  128LEU     HA 2014   4.064   2.482   6.065  1.4501  0.9959  2.2369
  128LEU     CB 2015   4.107   2.321   5.936  0.2009 -0.8783  0.3635
  128LEU    HB2 2016   4.160   2.304   5.842 -1.3780 -2.4174 -0.2973
  128LEU    HB3 2017   4.137   2.247   6.010  3.2060  0.2213  0.4034
  128LEU     CG 2018   3.964   2.294   5.897 -0.0041  0.3241  0.5732
  128LEU     HG 2019   3.951   2.328   5.794  0.3594 -3.0929 -0.7424
  128LEU    CD1 2020   3.935   2.143   5.892  0.5914  0.3722 -0.4942
  128LEU   HD11 2021   3.831   2.130   5.862 -0.1485  1.9153  1.1900
  128LEU   HD12 2022   4.003   2.096   5.821  1.0651  0.5748 -0.1759
  128LEU   HD13 2023   3.953   2.094   5.988 -2.6785  1.1556  0.6350
  128LEU    CD2 2024   3.854   2.352   5.985 -1.0568 -0.0167  0.1741
  128LEU   HD21 2025   3.758   2.318   5.947 -0.8417 -1.6238  0.9522
  128LEU   HD22 2026   3.867   2.314   6.087  2.2158  0.1058 -0.1002
  128LEU   HD23 2027   3.869   2.460   5.981  0.7574 -0.2122  0.7374
  128LEU      C 2028   4.275   2.451   6.070 -0.5595 -0.0344  0.2742
  128LEU      O 2029   4.262   2.440   6.191  0.3964  0.2753  0.4748
  129LEU      N 2030   4.396   2.467   6.006  1.0254 -0.0407  0.3451
  129LEU      H 2031   4.392   2.473   5.905  1.8644 -1.3815  0.2180
  129LEU     CA 2032   4.524   2.488   6.078 -0.2679 -0.5070  0.2107
  129LEU     HA 2033   4.551   2.407   6.145  1.6150  0.7090  0.9985
  129LEU     CB 2034   4.631   2.482   5.969 -0.4919  0.0357  0.3657
  129LEU    HB2 2035   4.617   2.391   5.913 -2.2845  1.6845 -2.0530
  129LEU    HB3 2036   4.600   2.561   5.901 -0.7032  0.9056  1.4314
  129LEU     CG 2037   4.772   2.512   6.022  0.1340 -0.0612 -0.0321
  129LEU     HG 2038   4.765   2.598   6.089  0.2496 -1.5504  2.0096
  129LEU    CD1 2039   4.825   2.406   6.118 -0.5541  0.3039 -0.3830
  129LEU   HD11 2040   4.840   2.310   6.070 -0.6102 -0.7128  1.5416
  129LEU   HD12 2041   4.922   2.446   6.148 -0.9858  0.3239  1.0603
  129LEU   HD13 2042   4.758   2.392   6.203  1.0575  1.7877  1.2210
  129LEU    CD2 2043   4.877   2.531   5.917 -0.1881  0.0444  0.3846
  129LEU   HD21 2044   4.902   2.434   5.875  1.3891  0.9093 -0.8100
  129LEU   HD22 2045   4.851   2.601   5.838 -1.8770  0.3675  1.1822
  129LEU   HD23 2046   4.964   2.558   5.979 -1.5431  0.6564  2.1122
  129LEU      C 2047   4.525   2.616   6.158  0.3487  0.1302 -0.5258
  129LEU      O 2048   4.559   2.609   6.278  0.0440  0.3608 -0.5048
  130ILE      N 2049   4.477   2.733   6.109  1.0370  0.2439 -0.3592
  130ILE      H 2050   4.454   2.737   6.011 -0.4578 -4.6934 -0.5193
  130ILE     CA 2051   4.464   2.851   6.194  0.3095 -0.1847 -0.3773
  130ILE     HA 2052   4.560   2.885   6.233 -1.2218  3.5467  0.5514
  130ILE     CB 2053   4.400   2.973   6.120  0.6127 -0.0592  0.7995
  130ILE     HB 2054   4.326   2.931   6.051  0.0649 -0.6534  1.7202
  130ILE    CG2 2055   4.320   3.077   6.194  0.4773  0.0969 -0.0340
  130ILE   HG21 2056   4.225   3.030   6.220  0.9106  0.2591  2.0376
  130ILE   HG22 2057   4.362   3.104   6.291  1.3232 -1.0947 -0.0478
  130ILE   HG23 2058   4.302   3.164   6.131  1.8621  0.4777  0.0573
  130ILE    CG1 2059   4.518   3.037   6.040 -0.0859 -0.5875 -0.4524
  130ILE   HG12 2060   4.551   3.126   6.093  3.0819 -1.0184 -1.5008
  130ILE   HG13 2061   4.604   2.970   6.033 -0.6257 -1.3590  0.1431
  130ILE    CD1 2062   4.477   3.080   5.892  0.1338 -0.3681  0.7315
  130ILE   HD11 2063   4.425   3.003   5.836  1.5823 -1.5125  0.8973
  130ILE   HD12 2064   4.419   3.172   5.901 -0.3417 -0.6111  0.1626
  130ILE   HD13 2065   4.569   3.107   5.840  0.0965 -0.4557  0.6202
  130ILE      C 2066   4.374   2.821   6.323 -0.3545 -0.2542 -0.3705
  130ILE      O 2067   4.421   2.850   6.431 -0.1278 -0.3644 -0.3275
  131TRP      N 2068   4.262   2.756   6.314  0.7408 -0.4683 -0.0128
  131TRP      H 2069   4.224   2.729   6.225  0.9074 -2.3860  0.4524
  131TRP     CA 2070   4.188   2.732   6.436  0.8368 -0.2802  0.0549
  131TRP     HA 2071   4.185   2.825   6.493 -0.7463  1.2445 -2.3153
  131TRP     CB 2072   4.048   2.691   6.393  0.2189 -0.0414  0.1879
  131TRP    HB2 2073   4.047   2.602   6.331  1.2224 -0.9749  1.4426
  131TRP    HB3 2074   4.006   2.672   6.492 -0.0555  0.4323  0.1627
  131TRP     CG 2075   3.971   2.807   6.344  0.2479 -0.5731  0.8648
  131TRP    CD1 2076   3.922   2.826   6.221 -0.5913  0.0367 -0.0264
  131TRP    HD1 2077   3.954   2.771   6.134  2.4072 -1.4272  1.8620
  131TRP    NE1 2078   3.848   2.944   6.220 -0.3080 -0.4040 -0.0025
  131TRP    HE1 2079   3.817   2.983   6.132  0.0907 -1.3460 -0.5863
  131TRP    CE2 2080   3.852   3.006   6.342 -0.3392  1.1856  0.5643
  131TRP    CZ2 2081   3.794   3.122   6.391  0.2462 -0.0019 -0.2636
  131TRP    HZ2 2082   3.746   3.188   6.320  2.1573 -0.2453 -1.8638
  131TRP    CH2 2083   3.810   3.148   6.524 -0.3679 -0.6489 -0.5279
  131TRP    HH2 2084   3.765   3.239   6.562  1.0060 -0.2427  0.2070
  131TRP    CZ3 2085   3.888   3.073   6.606  0.1296 -0.2099  0.0184
  131TRP    HZ3 2086   3.900   3.110   6.707 -0.6549  0.7673 -0.2255
  131TRP    CE3 2087   3.935   2.952   6.557  0.3248  0.6363  0.3062
  131TRP    HE3 2088   3.986   2.886   6.626 -1.5985 -2.7746 -1.2931
  131TRP    CD2 2089   3.921   2.916   6.424  1.0522 -0.5111 -0.1687
  131TRP      C 2090   4.247   2.619   6.520  0.3023 -0.5792 -0.4717
  131TRP      O 2091   4.243   2.629   6.643 -0.4585  0.1109 -0.7514
  132LEU      N 2092   4.310   2.522   6.458 -0.1772 -0.1560 -0.3349
  132LEU      H 2093   4.303   2.510   6.358  0.1572  0.3510 -0.4217
  132LEU     CA 2094   4.398   2.419   6.527  0.1068 -0.5735  0.1288
  132LEU     HA 2095   4.331   2.371   6.598 -0.3392  0.3595  0.3607
  132LEU     CB 2096   4.458   2.314   6.430  0.7527  0.4769 -0.1439
  132LEU    HB2 2097   4.493   2.369   6.343 -1.9249  1.7463 -0.5220
  132LEU    HB3 2098   4.539   2.261   6.480 -0.5622 -0.1112  1.4514
  132LEU     CG 2099   4.352   2.206   6.375  0.1034 -0.2809 -0.3120
  132LEU     HG 2100   4.255   2.248   6.346 -0.3989 -2.5076 -2.1252
  132LEU    CD1 2101   4.410   2.138   6.245  0.4313 -0.3847 -0.1740
  132LEU   HD11 2102   4.334   2.066   6.212  0.6757 -0.8895  0.3423
  132LEU   HD12 2103   4.462   2.203   6.175  0.8965  1.1741  1.5630
  132LEU   HD13 2104   4.494   2.072   6.264  0.6546 -1.0615 -2.9705
  132LEU    CD2 2105   4.329   2.098   6.478  0.1145  0.0157  0.2316
  132LEU   HD21 2106   4.427   2.059   6.508  0.6795  0.7773 -0.5736
  132LEU   HD22 2107   4.289   2.146   6.567  0.1479  0.8395 -0.1805
  132LEU   HD23 2108   4.266   2.016   6.443  1.2531 -0.3289 -1.1188
  132LEU      C 2109   4.504   2.491   6.619  0.0104  0.0531  0.9660
  132LEU      O 2110   4.537   2.438   6.727  0.6312  0.6188 -0.1534
  133LEU      N 2111   4.554   2.608   6.579 -0.0250 -0.3072 -0.2192
  133LEU      H 2112   4.525   2.655   6.494  0.1006 -0.0635 -0.1290
  133LEU     CA 2113   4.656   2.684   6.654 -0.4856  0.1346 -0.6641
  133LEU     HA 2114   4.713   2.616   6.717 -0.3547  0.2279 -0.6817
  133LEU     CB 2115   4.743   2.776   6.557  0.4007 -0.1705  0.1486
  133LEU    HB2 2116   4.670   2.837   6.504 -2.1885 -2.9381  0.2115
  133LEU    HB3 2117   4.817   2.833   6.612 -0.7482  1.1428  0.3907
  133LEU     CG 2118   4.827   2.694   6.450  0.3237 -0.1926  0.1312
  133LEU     HG 2119   4.769   2.612   6.407 -0.4041  0.0018  0.7214
  133LEU    CD1 2120   4.872   2.797   6.334 -0.5569  0.6720 -0.5003
  133LEU   HD11 2121   4.931   2.883   6.367 -0.2472 -0.4312  2.1237
  133LEU   HD12 2122   4.919   2.737   6.257  0.3481  1.0595 -0.2673
  133LEU   HD13 2123   4.784   2.840   6.286  0.1815  2.6310 -0.1956
  133LEU    CD2 2124   4.952   2.630   6.513  0.2799 -0.1280  0.0976
  133LEU   HD21 2125   4.928   2.568   6.599  1.4355 -0.9404 -0.1492
  133LEU   HD22 2126   4.985   2.564   6.433 -1.3109  0.0170 -0.7185
  133LEU   HD23 2127   5.020   2.709   6.545 -0.0356  0.0186  0.4245
  133LEU      C 2128   4.584   2.777   6.746  0.7036 -0.6096  0.6512
  133LEU      O 2129   4.634   2.789   6.858 -0.1124 -0.3757 -0.2978
  134THR      N 2130   4.462   2.823   6.711  0.7291  0.4516  0.5257
  134THR      H 2131   4.422   2.804   6.620  0.0828 -1.3122  1.1428
  134THR     CA 2132   4.383   2.901   6.804  0.5981  0.3827  0.7074
  134THR     HA 2133   4.442   2.986   6.838 -0.5723  1.4696  0.1389
  134THR     CB 2134   4.256   2.960   6.742 -0.0462 -0.7894  0.3476
  134THR     HB 2135   4.186   2.879   6.720 -0.3792 -1.1402  2.4751
  134THR    CG2 2136   4.195   3.063   6.839  0.0758 -0.2212  0.6253
  134THR   HG21 2137   4.167   3.005   6.927  0.2508  1.8487  2.1125
  134THR   HG22 2138   4.282   3.124   6.865 -1.2165  2.2581 -0.5359
  134THR   HG23 2139   4.114   3.115   6.788  0.9244 -0.6654 -1.2802
  134THR    OG1 2140   4.280   3.034   6.627  0.4509  0.1213 -0.1226
  134THR    HG1 2141   4.338   2.988   6.566  1.5914  2.0557 -0.6124
  134THR      C 2142   4.347   2.817   6.922 -0.7082  0.5619 -0.1523
  134THR      O 2143   4.371   2.856   7.034 -0.8303 -0.0161 -0.0144
  135LEU      N 2144   4.311   2.686   6.909 -0.6939  0.0307 -0.1665
  135LEU      H 2145   4.296   2.654   6.814 -0.1598  0.9944 -0.5910
  135LEU     CA 2146   4.283   2.583   7.012  0.4015 -0.6609 -0.3765
  135LEU     HA 2147   4.199   2.624   7.069  0.4809 -1.1038  0.0622
  135LEU     CB 2148   4.234   2.458   6.941 -0.1943  0.9750 -0.6261
  135LEU    HB2 2149   4.291   2.439   6.850  0.2881  0.1492 -0.1623
  135LEU    HB3 2150   4.247   2.373   7.008  0.7490 -0.2737 -2.3154
  135LEU     CG 2151   4.086   2.460   6.905 -0.3150 -0.2818 -0.1587
  135LEU     HG 2152   4.070   2.559   6.862  2.2202  0.9351  1.4289
  135LEU    CD1 2153   4.051   2.348   6.807  0.0993 -0.1147 -0.1454
  135LEU   HD11 2154   4.105   2.254   6.817 -2.6307 -2.1921 -2.9897
  135LEU   HD12 2155   3.945   2.323   6.808 -0.1082  0.7330 -0.2860
  135LEU   HD13 2156   4.078   2.394   6.712  1.7064 -0.5097  0.0886
  135LEU    CD2 2157   3.988   2.447   7.025 -0.5333 -0.1239  0.1075
  135LEU   HD21 2158   3.979   2.342   7.054  0.6640  0.0759  1.3705
  135LEU   HD22 2159   4.022   2.505   7.111  1.0979 -1.5906  0.5092
  135LEU   HD23 2160   3.889   2.487   7.002 -0.9219 -0.1280  1.6734
  135LEU      C 2161   4.412   2.553   7.088 -0.4239  0.0398 -0.0302
  135LEU      O 2162   4.410   2.552   7.210  0.4546  0.4024 -0.4655
  136ALA      N 2163   4.527   2.552   7.025  0.1568 -0.0190  0.2976
  136ALA      H 2164   4.536   2.577   6.927  0.2261  2.4105  0.8520
  136ALA     CA 2165   4.654   2.535   7.092 -0.8927  0.1823  0.0013
  136ALA     HA 2166   4.654   2.447   7.157  0.8819  0.5305  0.5174
  136ALA     CB 2167   4.763   2.506   6.988 -0.8326 -0.0687  0.0466
  136ALA    HB1 2168   4.812   2.591   6.940  0.9965 -1.4527 -0.6289
  136ALA    HB2 2169   4.842   2.446   7.032  1.8127  1.5793 -2.0864
  136ALA    HB3 2170   4.729   2.446   6.903 -0.8929 -0.7911  0.5756
  136ALA      C 2171   4.690   2.649   7.185  0.5462 -0.8151 -0.1506
  136ALA      O 2172   4.720   2.630   7.303 -0.2366 -0.1908 -0.2344
  137ALA      N 2173   4.680   2.778   7.148  0.0304 -0.2773  0.0929
  137ALA      H 2174   4.661   2.794   7.050 -0.9416  1.1648  0.4864
  137ALA     CA 2175   4.688   2.893   7.239  0.1646  0.3303  0.3563
  137ALA     HA 2176   4.782   2.887   7.294 -1.2448 -1.7300  2.7969
  137ALA     CB 2177   4.678   3.019   7.151 -0.1383  0.4026  0.3218
  137ALA    HB1 2178   4.575   3.029   7.118  0.8044  0.5626 -2.8906
  137ALA    HB2 2179   4.706   3.106   7.211  2.1360 -0.9611  1.3368
  137ALA    HB3 2180   4.734   2.999   7.060  2.5912 -2.0988  2.3763
  137ALA      C 2181   4.576   2.889   7.345 -0.3323 -0.0071 -0.8645
  137ALA      O 2182   4.603   2.927   7.461 -0.0490 -0.3215  0.1686
  138VAL      N 2183   4.451   2.858   7.316  0.1372 -0.0208  1.0182
  138VAL      H 2184   4.426   2.861   7.218  0.5608  1.5627  0.9395
  138VAL     CA 2185   4.343   2.904   7.395 -0.3113  0.6918 -0.2634
  138VAL     HA 2186   4.380   2.986   7.457 -0.8573 -0.7410  2.0812
  138VAL     CB 2187   4.229   2.952   7.301 -0.0196 -0.4526  0.0415
  138VAL     HB 2188   4.216   2.874   7.226  1.2756 -1.5191  0.8634
  138VAL    CG1 2189   4.102   2.978   7.382 -0.0568  0.4024  0.2452
  138VAL   HG11 2190   4.117   3.030   7.476  1.7931  2.6347 -1.1658
  138VAL   HG12 2191   4.023   3.030   7.329  0.3760  2.5885  1.5952
  138VAL   HG13 2192   4.061   2.880   7.408  0.3541  0.2109  0.1806
  138VAL    CG2 2193   4.268   3.074   7.225 -0.1862  1.0044 -0.3308
  138VAL   HG21 2194   4.184   3.111   7.167  1.8913  4.0242 -1.6643
  138VAL   HG22 2195   4.289   3.158   7.293 -1.6146  0.3645  0.9546
  138VAL   HG23 2196   4.361   3.065   7.169  1.2918 -0.0095  2.1235
  138VAL      C 2197   4.299   2.806   7.503 -0.4902 -0.3007 -0.4963
  138VAL      O 2198   4.268   2.843   7.614  0.5905  0.6660 -0.1310
  139LEU      N 2199   4.304   2.673   7.479  0.0439  0.2800  0.2776
  139LEU      H 2200   4.333   2.641   7.387  1.9030 -0.5061  1.0877
  139LEU     CA 2201   4.277   2.562   7.576  0.0357 -1.2636 -0.1041
  139LEU     HA 2202   4.177   2.570   7.618  0.7894  1.0535  1.4454
  139LEU     CB 2203   4.284   2.435   7.493  0.3419 -0.0548  0.6037
  139LEU    HB2 2204   4.379   2.429   7.439 -0.7767 -3.5500 -1.2449
  139LEU    HB3 2205   4.282   2.346   7.556 -1.9021 -0.6995 -0.3068
  139LEU     CG 2206   4.168   2.424   7.389  0.3109  0.1150 -0.0064
  139LEU     HG 2207   4.177   2.507   7.319  2.9622  0.5019  0.7099
  139LEU    CD1 2208   4.183   2.290   7.316 -0.1792  0.0380 -0.2815
  139LEU   HD11 2209   4.188   2.203   7.381 -1.8546 -0.2555 -0.4970
  139LEU   HD12 2210   4.102   2.270   7.246 -0.2928  0.9640 -0.4378
  139LEU   HD13 2211   4.273   2.300   7.257  0.1973 -0.0115  0.2766
  139LEU    CD2 2212   4.030   2.404   7.465 -0.1565 -0.1966 -0.8994
  139LEU   HD21 2213   3.995   2.482   7.532 -2.3438 -1.6478 -0.2159
  139LEU   HD22 2214   3.955   2.371   7.393  0.6354 -2.2313 -0.8682
  139LEU   HD23 2215   4.036   2.311   7.522 -1.0973  0.5288  0.4313
  139LEU      C 2216   4.367   2.561   7.704 -0.9114  0.3275 -0.4546
  139LEU      O 2217   4.313   2.535   7.814 -0.8371 -0.4955  0.5343
  140PRO      N 2218   4.497   2.592   7.700 -0.1688 -0.3929  0.2135
  140PRO     CD 2219   4.574   2.603   7.586  0.5741 -0.5842 -0.0955
  140PRO    HD2 2220   4.560   2.698   7.534  1.0711 -0.9547 -0.9417
  140PRO    HD3 2221   4.562   2.525   7.511 -1.8942  0.4925 -0.9222
  140PRO     CG 2222   4.724   2.600   7.633  0.4846  0.1839 -0.8661
  140PRO    HG2 2223   4.783   2.658   7.562 -0.4986 -0.0777 -1.9333
  140PRO    HG3 2224   4.755   2.499   7.658 -0.1040 -0.0608 -1.0954
  140PRO     CB 2225   4.709   2.669   7.768 -0.2876 -0.1835  0.4222
  140PRO    HB2 2226   4.700   2.777   7.755 -2.5423 -0.4549 -0.7166
  140PRO    HB3 2227   4.793   2.634   7.830  1.3707  0.6487 -1.2552
  140PRO     CA 2228   4.581   2.615   7.818 -0.1094  0.2012 -0.6034
  140PRO     HA 2229   4.596   2.513   7.854 -0.2140 -0.2061 -1.6756
  140PRO      C 2230   4.521   2.703   7.923  0.2620  0.1318 -0.1387
  140PRO      O 2231   4.540   2.665   8.045  0.2168 -0.0903  0.5579
  141ASN      N 2232   4.438   2.801   7.885 -0.4275  0.0347  0.3812
  141ASN      H 2233   4.426   2.817   7.786 -0.1690 -0.3498  0.2850
  141ASN     CA 2234   4.377   2.890   7.987  0.2580 -0.3621 -0.0413
  141ASN     HA 2235   4.459   2.936   8.043  1.0580 -1.7796 -0.0195
  141ASN     CB 2236   4.295   2.998   7.915 -0.6529  0.2735  0.3211
  141ASN    HB2 2237   4.220   2.947   7.855  2.1958 -1.1519 -2.2839
  141ASN    HB3 2238   4.239   3.055   7.990 -0.9961 -0.5586  0.7152
  141ASN     CG 2239   4.385   3.088   7.824 -0.3608  0.2324 -0.6937
  141ASN    OD1 2240   4.475   3.159   7.862  0.8925  0.1178 -0.5047
  141ASN    ND2 2241   4.378   3.073   7.690 -0.3399 -0.3334  0.6409
  141ASN   HD21 2242   4.436   3.143   7.645 -0.6543  1.4547  2.8714
  141ASN   HD22 2243   4.317   3.008   7.642  0.7109  0.5665 -2.1499
  141ASN      C 2244   4.302   2.809   8.092 -0.4234  0.4967  0.3217
  141ASN      O 2245   4.327   2.833   8.215  0.3328  0.2508  0.6565
  142LEU      N 2246   4.222   2.705   8.056 -1.0548  0.2814  0.4839
  142LEU      H 2247   4.207   2.687   7.957  1.1260  1.6334 -0.1801
  142LEU     CA 2248   4.144   2.617   8.145 -0.4676  0.1483  0.0605
  142LEU     HA 2249   4.086   2.680   8.213  0.7739  3.9588 -2.0897
  142LEU     CB 2250   4.050   2.530   8.059  0.4491  0.0577 -0.1169
  142LEU    HB2 2251   4.110   2.463   7.998 -2.0121 -0.6720 -1.8778
  142LEU    HB3 2252   3.985   2.474   8.126  0.3205  0.4851  0.1226
  142LEU     CG 2253   3.959   2.604   7.957 -0.1579 -0.1269 -0.1315
  142LEU     HG 2254   4.013   2.646   7.872 -0.3842 -1.2528 -0.8481
  142LEU    CD1 2255   3.852   2.511   7.893 -0.4878 -0.2706  0.0234
  142LEU   HD11 2256   3.904   2.452   7.817  1.7310  0.4006  0.9371
  142LEU   HD12 2257   3.794   2.448   7.961 -1.2989 -0.9223 -1.2121
  142LEU   HD13 2258   3.779   2.569   7.837 -1.4841 -2.2783 -0.8769
  142LEU    CD2 2259   3.886   2.715   8.025  0.2183 -0.2075  0.0685
  142LEU   HD21 2260   3.956   2.785   8.072  0.7573 -1.5793  1.3835
  142LEU   HD22 2261   3.841   2.779   7.949  1.0513  2.0379  1.3639
  142LEU   HD23 2262   3.814   2.667   8.091  0.1141  2.3045  1.9364
  142LEU      C 2263   4.219   2.527   8.244  0.6689 -1.1599  0.5370
  142LEU      O 2264   4.154   2.461   8.326 -0.0824 -0.0293  0.2498
  143ARG      N 2265   4.350   2.534   8.242  0.1712  0.2915 -0.1683
  143ARG      H 2266   4.384   2.615   8.191  2.4657 -0.4165  0.0992
  143ARG     CA 2267   4.447   2.458   8.327  0.9535 -0.8069  0.1574
  143ARG     HA 2268   4.392   2.402   8.403  1.1004 -2.4602 -0.9038
  143ARG     CB 2269   4.510   2.347   8.238  0.1821  0.3826  0.3117
  143ARG    HB2 2270   4.427   2.286   8.200  0.3040 -0.8130  1.8577
  143ARG    HB3 2271   4.562   2.393   8.154 -1.6294 -0.9803 -1.6744
  143ARG     CG 2272   4.595   2.250   8.323 -1.3697  0.1072  0.2095
  143ARG    HG2 2273   4.679   2.303   8.368 -2.0977  2.7815 -1.3751
  143ARG    HG3 2274   4.533   2.199   8.396 -1.5003 -0.7462 -0.4796
  143ARG     CD 2275   4.664   2.140   8.232  0.5022  1.0784 -0.1626
  143ARG    HD2 2276   4.582   2.075   8.201  2.0033 -0.1282 -1.7723
  143ARG    HD3 2277   4.708   2.188   8.145 -0.4108  0.0050 -1.2499
  143ARG     NE 2278   4.763   2.068   8.314 -0.1411  0.7861 -0.8415
  143ARG     HE 2279   4.857   2.068   8.278 -0.3078  0.0227 -1.2887
  143ARG     CZ 2280   4.745   2.003   8.428 -0.3962  0.7153  0.3400
  143ARG    NH1 2281   4.633   1.968   8.478  0.3272  0.3358  0.3373
  143ARG   HH11 2282   4.546   1.980   8.428 -1.2972 -0.8806  2.6722
  143ARG   HH12 2283   4.632   1.912   8.563 -1.8950 -0.0783  0.1015
  143ARG    NH2 2284   4.847   1.965   8.495 -0.1272  0.0006  0.7674
  143ARG   HH21 2285   4.940   1.999   8.477  0.5607 -2.4626 -0.7748
  143ARG   HH22 2286   4.826   1.921   8.584 -0.1751 -0.1799  0.6672
  143ARG      C 2287   4.546   2.558   8.387 -0.5329 -0.0551 -0.0221
  143ARG      O 2288   4.586   2.521   8.496 -0.6370 -0.9901 -0.2114
  144ALA      N 2289   4.567   2.674   8.337  0.1831 -0.0004 -0.0096
  144ALA      H 2290   4.549   2.675   8.238 -0.5106  0.6269  0.1086
  144ALA     CA 2291   4.637   2.781   8.406 -0.1201 -0.4525 -0.1690
  144ALA     HA 2292   4.717   2.741   8.468 -0.4855 -3.1048 -1.2638
  144ALA     CB 2293   4.701   2.865   8.291 -0.0463 -0.8392 -0.3213
  144ALA    HB1 2294   4.773   2.801   8.241  0.8447 -0.4987  0.4848
  144ALA    HB2 2295   4.619   2.903   8.230 -0.0511 -0.5190 -0.1253
  144ALA    HB3 2296   4.759   2.949   8.331 -0.0909 -0.4451 -1.0641
  144ALA      C 2297   4.548   2.872   8.492 -0.1522 -0.3840 -0.3533
  144ALA      O 2298   4.598   2.945   8.574 -0.2579 -0.1746 -0.1260
  145GLY      N 2299   4.412   2.867   8.485 -0.2196 -0.2924  0.1376
  145GLY      H 2300   4.368   2.803   8.421 -1.0848 -1.0848  1.4782
  145GLY     CA 2301   4.329   2.949   8.572  0.0777 -0.3667  0.1808
  145GLY    HA2 2302   4.228   2.914   8.548  1.0140 -4.9642  1.8397
  145GLY    HA3 2303   4.346   2.934   8.679  0.5095 -1.3752 -0.0250
  145GLY      C 2304   4.331   3.098   8.552 -0.8553  0.0134  0.4416
  145GLY      O 2305   4.299   3.175   8.636 -0.1675 -0.5494 -0.2886
  146THR      N 2306   4.369   3.134   8.430  0.3388 -0.2978 -0.1148
  146THR      H 2307   4.396   3.067   8.360 -0.8721  1.1923 -2.1221
  146THR     CA 2308   4.390   3.270   8.392  0.5097 -0.6031  0.2689
  146THR     HA 2309   4.431   3.327   8.475  0.3435  0.3720 -0.3060
  146THR     CB 2310   4.482   3.265   8.271 -0.8587 -0.1886  0.9122
  146THR     HB 2311   4.495   3.367   8.237  2.7337 -0.7578  0.1590
  146THR    CG2 2312   4.625   3.229   8.323  0.6052  0.7077 -0.4289
  146THR   HG21 2313   4.638   3.148   8.395  1.0632  2.1969  1.2048
  146THR   HG22 2314   4.684   3.204   8.234 -0.0478 -0.9518 -0.4466
  146THR   HG23 2315   4.669   3.317   8.368  0.8376  1.1912 -1.5596
  146THR    OG1 2316   4.436   3.184   8.161  0.4688 -0.5174  0.2035
  146THR    HG1 2317   4.500   3.184   8.089 -1.7039 -4.1438 -2.0719
  146THR      C 2318   4.271   3.347   8.350  0.0459 -0.1545 -0.4160
  146THR      O 2319   4.274   3.468   8.358 -0.9947 -0.3223  0.0388
  147LEU      N 2320   4.160   3.286   8.300 -0.0171  0.3840 -0.3288
  147LEU      H 2321   4.157   3.187   8.284  0.0462  0.5180 -1.1847
  147LEU     CA 2322   4.034   3.355   8.279  0.9031 -0.5467  0.1286
  147LEU     HA 2323   4.049   3.451   8.229 -1.5841  0.2857  0.8542
  147LEU     CB 2324   3.935   3.277   8.191  0.0933  0.0093 -0.1186
  147LEU    HB2 2325   3.888   3.190   8.237 -2.0948  0.7444 -0.8357
  147LEU    HB3 2326   3.849   3.344   8.189 -0.9762 -1.1373  2.1251
  147LEU     CG 2327   3.982   3.239   8.047 -0.1557  0.0604  0.0261
  147LEU     HG 2328   4.077   3.188   8.064 -0.5839 -0.0241  2.6297
  147LEU    CD1 2329   3.883   3.136   7.989 -0.6601 -0.5193  0.4926
  147LEU   HD11 2330   3.781   3.171   8.007 -0.2993  0.8003  0.1055
  147LEU   HD12 2331   3.907   3.127   7.883  1.4524 -0.5725  0.9317
  147LEU   HD13 2332   3.889   3.039   8.039 -0.7491  0.6361  2.8995
  147LEU    CD2 2333   3.984   3.366   7.956  0.0152  0.3062  0.5314
  147LEU   HD21 2334   3.999   3.324   7.856  1.5929 -1.1596  1.3306
  147LEU   HD22 2335   3.900   3.435   7.964  0.5378  1.4861 -2.5106
  147LEU   HD23 2336   4.074   3.425   7.978  0.0674  0.1628  0.7011
  147LEU      C 2337   3.964   3.396   8.409  0.7983  0.2398  0.0679
  147LEU      O 2338   3.925   3.310   8.487  0.3439  0.3784 -0.6911
  148GLN      N 2339   3.947   3.525   8.441  0.3347  0.0266 -0.4668
  148GLN      H 2340   3.989   3.595   8.381 -0.6268 -0.0285 -1.2379
  148GLN     CA 2341   3.887   3.583   8.563  0.1211 -0.0225  0.0135
  148GLN     HA 2342   3.814   3.511   8.602 -0.3192  1.1642  1.4657
  148GLN     CB 2343   3.987   3.596   8.684  0.1009  0.4535  0.1343
  148GLN    HB2 2344   4.049   3.682   8.660  1.4288 -0.3620  0.5342
  148GLN    HB3 2345   3.927   3.626   8.770  0.7985  1.3797  0.3106
  148GLN     CG 2346   4.082   3.480   8.703 -0.5023  0.3229  0.2165
  148GLN    HG2 2347   4.027   3.387   8.689 -2.1644  1.6581 -3.1730
  148GLN    HG3 2348   4.146   3.469   8.615 -3.1108 -0.8349 -1.6505
  148GLN     CD 2349   4.169   3.475   8.827 -0.4021  1.1662  0.4022
  148GLN    OE1 2350   4.149   3.550   8.914 -0.8800 -0.7252 -0.7179
  148GLN    NE2 2351   4.258   3.377   8.836  0.0489  0.9578  0.7163
  148GLN   HE21 2352   4.300   3.367   8.927  0.6525  1.3908  0.4884
  148GLN   HE22 2353   4.268   3.309   8.762 -1.3485  3.0386 -1.5560
  148GLN      C 2354   3.803   3.712   8.545 -0.4205  0.4455 -0.4373
  148GLN      O 2355   3.820   3.785   8.446 -0.4428 -0.2446  0.9813
  149TYR      N 2356   3.713   3.741   8.642 -1.0998 -0.4559  0.4927
  149TYR      H 2357   3.706   3.687   8.727  1.0528  1.0691  1.7445
  149TYR     CA 2358   3.652   3.876   8.633 -0.1894  0.5615 -0.0220
  149TYR     HA 2359   3.621   3.889   8.529 -1.0361  0.8653  0.2622
  149TYR     CB 2360   3.530   3.895   8.722  0.0365  0.6446 -0.5982
  149TYR    HB2 2361   3.452   3.826   8.689  1.1494 -0.1444 -1.6749
  149TYR    HB3 2362   3.562   3.869   8.823  2.3791  1.5361 -1.0435
  149TYR     CG 2363   3.464   4.027   8.716  0.1811  0.2508  0.5083
  149TYR    CD1 2364   3.376   4.047   8.603 -0.1490 -0.5621  0.0153
  149TYR    HD1 2365   3.359   3.964   8.535  3.3415 -0.7913 -0.7625
  149TYR    CE1 2366   3.311   4.170   8.591 -0.5689  0.3990 -0.0198
  149TYR    HE1 2367   3.232   4.180   8.518 -1.1336  1.3368  0.7016
  149TYR     CZ 2368   3.322   4.260   8.697 -0.2791 -1.1476  0.4420
  149TYR     OH 2369   3.252   4.375   8.698  0.5091  0.1562  0.0171
  149TYR     HH 2370   3.275   4.438   8.767  0.9205 -0.0429  0.0705
  149TYR    CE2 2371   3.417   4.245   8.804 -0.5035  1.0648 -0.2022
  149TYR    HE2 2372   3.427   4.324   8.877 -0.1574  0.5051  0.3653
  149TYR    CD2 2373   3.485   4.122   8.814  0.6800 -0.0100 -1.3530
  149TYR    HD2 2374   3.548   4.098   8.899 -0.0670  0.1735 -0.7369
  149TYR      C 2375   3.749   3.987   8.667 -0.3156  0.1316 -0.2072
  149TYR      O 2376   3.833   3.972   8.758 -0.4965 -0.3449 -0.6007
  150ASP      N 2377   3.749   4.102   8.598 -0.3146 -0.2866 -0.4026
  150ASP      H 2378   3.683   4.102   8.521 -1.0455  0.6189  0.2048
  150ASP     CA 2379   3.821   4.223   8.641  0.2481 -0.1427 -0.0724
  150ASP     HA 2380   3.877   4.209   8.734  0.2394  2.0826  0.3377
  150ASP     CB 2381   3.923   4.248   8.532 -0.3099  0.1116 -0.6086
  150ASP    HB2 2382   3.957   4.148   8.506 -0.7564 -0.3063  0.3764
  150ASP    HB3 2383   3.877   4.287   8.441  1.4186 -1.3727 -2.2030
  150ASP     CG 2384   4.034   4.350   8.557 -1.1573 -0.1978  0.0218
  150ASP    OD1 2385   4.147   4.345   8.505  0.2208  0.4047 -0.0547
  150ASP    OD2 2386   4.019   4.435   8.648  0.4220  0.1064  0.1149
  150ASP      C 2387   3.731   4.344   8.665 -0.2057 -0.0240  0.9424
  150ASP      O 2388   3.678   4.393   8.564 -0.1033 -0.0138  0.7344
  151PRO      N 2389   3.716   4.398   8.788 -0.0181  0.1911 -0.3121
  151PRO     CD 2390   3.749   4.338   8.917 -0.7508  0.4899 -0.0123
  151PRO    HD2 2391   3.852   4.368   8.937  0.1606 -1.7190 -1.1081
  151PRO    HD3 2392   3.736   4.230   8.917 -0.0843  0.4004  0.2838
  151PRO     CG 2393   3.651   4.403   9.026 -0.3806  0.4871 -0.4734
  151PRO    HG2 2394   3.698   4.407   9.124 -2.4618  0.2102  0.5927
  151PRO    HG3 2395   3.555   4.351   9.036  0.5231 -1.3809 -1.1125
  151PRO     CB 2396   3.632   4.546   8.971  0.2909  0.4328  0.2987
  151PRO    HB2 2397   3.709   4.608   9.018  1.7486 -0.0798 -1.3245
  151PRO    HB3 2398   3.534   4.582   9.002 -0.4671 -0.1396 -1.3271
  151PRO     CA 2399   3.641   4.522   8.819 -0.0478  0.5785 -0.3295
  151PRO     HA 2400   3.541   4.514   8.776 -0.0988 -0.1694 -0.0780
  151PRO      C 2401   3.691   4.652   8.755 -0.3349  0.0303  0.5506
  151PRO      O 2402   3.635   4.759   8.773  0.4807  0.1333  0.2833
  152ARG      N 2403   3.804   4.652   8.687 -0.0065  0.0965  0.1357
  152ARG      H 2404   3.864   4.571   8.687 -1.6552 -1.1875 -0.5840
  152ARG     CA 2405   3.846   4.777   8.616 -0.4096 -0.2176 -0.4572
  152ARG     HA 2406   3.815   4.866   8.670 -2.0573 -1.2839  0.4675
  152ARG     CB 2407   4.004   4.768   8.600 -0.3860  0.5955 -1.1133
  152ARG    HB2 2408   4.016   4.683   8.533  1.5874 -1.2241  1.3493
  152ARG    HB3 2409   4.034   4.866   8.562 -0.8769  1.2195  0.0513
  152ARG     CG 2410   4.086   4.739   8.727  0.2700 -0.4527 -0.1065
  152ARG    HG2 2411   4.059   4.826   8.787 -1.1158 -1.2600  0.4698
  152ARG    HG3 2412   4.052   4.655   8.787  1.2355  0.6823  2.1592
  152ARG     CD 2413   4.238   4.724   8.719 -0.5971 -0.2759 -1.6758
  152ARG    HD2 2414   4.269   4.814   8.665  0.7669 -1.7381 -3.4511
  152ARG    HD3 2415   4.272   4.723   8.823  0.5471  0.2788 -2.0310
  152ARG     NE 2416   4.271   4.593   8.659  0.4006  0.2582  0.1938
  152ARG     HE 2417   4.200   4.522   8.660  0.3003  0.3460  2.3059
  152ARG     CZ 2418   4.387   4.564   8.604  0.2436  0.0542  0.0225
  152ARG    NH1 2419   4.496   4.636   8.598 -0.6350  0.2343  0.5091
  152ARG   HH11 2420   4.506   4.721   8.652  3.6738 -0.4795  1.2375
  152ARG   HH12 2421   4.563   4.615   8.525 -0.4252  0.8291  0.5227
  152ARG    NH2 2422   4.396   4.451   8.533 -0.2504 -0.2547 -0.4705
  152ARG   HH21 2423   4.303   4.418   8.512 -1.0194  0.6574  1.2618
  152ARG   HH22 2424   4.478   4.419   8.484 -0.4250 -3.1157  0.9428
  152ARG      C 2425   3.784   4.799   8.485 -0.2843  0.3575 -0.0831
  152ARG      O 2426   3.762   4.911   8.444  0.2050  0.1922 -0.1807
  153ILE      N 2427   3.746   4.686   8.426  0.2896 -0.1699  0.2936
  153ILE      H 2428   3.760   4.599   8.475  1.1254 -1.6661 -2.3407
  153ILE     CA 2429   3.687   4.681   8.288 -0.7387 -0.3816 -0.1909
  153ILE     HA 2430   3.665   4.780   8.247 -1.5920  0.3334  1.8331
  153ILE     CB 2431   3.796   4.620   8.190 -0.3820 -0.0062  0.1538
  153ILE     HB 2432   3.755   4.622   8.089 -0.7480 -1.9310  0.2296
  153ILE    CG2 2433   3.926   4.703   8.177  0.3125 -0.1822  0.2467
  153ILE   HG21 2434   3.995   4.663   8.103  2.2315 -0.3802  2.0419
  153ILE   HG22 2435   3.899   4.807   8.161 -0.1945 -0.5102 -1.1388
  153ILE   HG23 2436   3.973   4.692   8.275 -0.8243 -1.1770  0.7118
  153ILE    CG1 2437   3.824   4.469   8.230 -0.2677 -0.2080 -0.0515
  153ILE   HG12 2438   3.885   4.466   8.320 -0.7256  1.9183  0.3960
  153ILE   HG13 2439   3.728   4.423   8.251 -1.2126  0.8855 -1.7604
  153ILE    CD1 2440   3.900   4.395   8.119  0.4356 -0.3637  0.7962
  153ILE   HD11 2441   3.915   4.294   8.157  1.1740 -0.7219 -0.4058
  153ILE   HD12 2442   3.839   4.377   8.030 -0.3338  3.1011  0.4818
  153ILE   HD13 2443   3.985   4.457   8.093 -0.1433 -0.4457 -1.4739
  153ILE      C 2444   3.556   4.610   8.283 -0.6817 -0.1115 -0.1358
  153ILE      O 2445   3.504   4.590   8.175 -0.2375  0.8215 -0.3142
  154TYR      N 2446   3.495   4.566   8.396  0.3223 -0.2302  0.2068
  154TYR      H 2447   3.543   4.553   8.484 -1.3292  0.3294  1.2436
  154TYR     CA 2448   3.363   4.499   8.397  0.3756  0.5075 -0.4867
  154TYR     HA 2449   3.348   4.474   8.502 -0.9418  1.0650 -0.5278
  154TYR     CB 2450   3.256   4.608   8.377  0.5622 -0.3980  0.6233
  154TYR    HB2 2451   3.245   4.636   8.272  0.5831  2.0427  1.2380
  154TYR    HB3 2452   3.163   4.552   8.390  1.4221 -2.3454 -1.0359
  154TYR     CG 2453   3.271   4.729   8.471 -0.5491  0.5827 -0.1462
  154TYR    CD1 2454   3.208   4.721   8.596  0.2760  0.2152  0.1417
  154TYR    HD1 2455   3.162   4.627   8.625  0.5000 -0.3615 -1.2758
  154TYR    CE1 2456   3.204   4.836   8.677  0.9247  0.5106  0.3301
  154TYR    HE1 2457   3.163   4.829   8.776 -0.6763  1.4253 -0.2408
  154TYR     CZ 2458   3.257   4.956   8.631  0.3073 -0.9663 -0.6445
  154TYR     OH 2459   3.251   5.063   8.718  0.4294  0.1275 -0.2288
  154TYR     HH 2460   3.206   5.038   8.798  0.0290  0.3081 -0.3956
  154TYR    CE2 2461   3.322   4.966   8.502  0.1572  0.1800 -0.8373
  154TYR    HE2 2462   3.365   5.055   8.459  0.2354  0.2926 -0.5232
  154TYR    CD2 2463   3.323   4.853   8.424 -0.4658 -0.2471 -0.4841
  154TYR    HD2 2464   3.367   4.854   8.325  1.2186  0.0259  0.2434
  154TYR      C 2465   3.353   4.378   8.309  0.4998  0.2266  0.5662
  154TYR      O 2466   3.253   4.349   8.245 -0.1009 -0.2657  0.5350
  155SER      N 2467   3.453   4.295   8.290 -0.0253  0.1353  0.0378
  155SER      H 2468   3.526   4.302   8.360 -0.2990 -0.3138  0.3677
  155SER     CA 2469   3.456   4.185   8.192 -0.8297  0.1751 -0.2030
  155SER     HA 2470   3.354   4.157   8.166 -0.9172  2.2644 -2.4455
  155SER     CB 2471   3.544   4.237   8.073  0.3138 -0.0151 -0.3544
  155SER    HB2 2472   3.483   4.314   8.026  0.1328  0.5827  0.8442
  155SER    HB3 2473   3.627   4.293   8.115  0.1795  0.0959 -0.2341
  155SER     OG 2474   3.591   4.141   7.978  0.5850  0.0304 -0.3109
  155SER     HG 2475   3.645   4.187   7.913  2.7800 -2.9078 -0.8000
  155SER      C 2476   3.515   4.061   8.256 -0.8753 -0.2753 -0.0699
  155SER      O 2477   3.596   4.076   8.355  0.4859  0.3899  0.0276
  156CYX      N 2478   3.492   3.944   8.196  0.4404 -0.5067 -0.0169
  156CYX      H 2479   3.435   3.955   8.113 -0.7057  0.6933  0.8854
  156CYX     CA 2480   3.564   3.822   8.218 -0.2852  0.6853 -0.4102
  156CYX     HA 2481   3.616   3.827   8.314  0.2441  2.7049 -0.7697
  156CYX     CB 2482   3.462   3.703   8.224 -0.5392 -0.6967 -0.2516
  156CYX    HB2 2483   3.402   3.709   8.134 -0.8057 -1.8233 -0.1569
  156CYX    HB3 2484   3.511   3.607   8.237 -0.5540 -0.6985 -0.2092
  156CYX     SG 2485   3.372   3.737   8.377  0.1605 -0.1096  0.0050
  156CYX      C 2486   3.677   3.794   8.108 -0.2448  0.2912 -0.2347
  156CYX      O 2487   3.644   3.763   7.992 -0.7806  0.7556  0.7416
  157THR      N 2488   3.806   3.810   8.148 -0.1146 -0.5057  0.6649
  157THR      H 2489   3.825   3.816   8.247 -0.4373  2.2309  0.6393
  157THR     CA 2490   3.920   3.789   8.048  0.4429 -0.2736 -0.4744
  157THR     HA 2491   3.877   3.722   7.974  0.6815  2.2168 -3.0426
  157THR     CB 2492   3.955   3.928   7.980 -0.3441 -0.2043  0.1625
  157THR     HB 2493   3.862   3.974   7.947 -0.3316  0.9112  1.5912
  157THR    CG2 2494   4.008   4.022   8.084  0.0993  0.6008  0.1405
  157THR   HG21 2495   3.926   4.059   8.146 -1.1058 -1.3699 -0.1843
  157THR   HG22 2496   4.080   3.972   8.149 -0.1753  0.5430  0.4050
  157THR   HG23 2497   4.054   4.109   8.038  1.6245 -1.0703 -1.7327
  157THR    OG1 2498   4.055   3.909   7.882  0.4739 -0.2924  0.1926
  157THR    HG1 2499   4.060   3.994   7.836  0.6254  0.7647  2.0580
  157THR      C 2500   4.036   3.719   8.116 -0.7410  0.2882 -0.7993
  157THR      O 2501   4.036   3.706   8.240  0.0711 -0.2455 -0.2089
  158PHE      N 2502   4.142   3.678   8.040 -0.3066  0.1484  0.2944
  158PHE      H 2503   4.134   3.695   7.941 -1.1996  2.5569  0.7057
  158PHE     CA 2504   4.278   3.652   8.083 -0.1128  0.7813 -0.2823
  158PHE     HA 2505   4.289   3.554   8.131 -0.7344  0.7998 -0.0936
  158PHE     CB 2506   4.363   3.621   7.952 -0.3918 -0.5002  0.1662
  158PHE    HB2 2507   4.348   3.520   7.915  0.2461  0.0363 -1.6699
  158PHE    HB3 2508   4.328   3.680   7.867  0.8656 -0.8997 -0.6635
  158PHE     CG 2509   4.515   3.636   7.969 -0.3015 -0.8926 -0.0077
  158PHE    CD1 2510   4.595   3.539   8.024 -0.7496 -0.7221  0.3508
  158PHE    HD1 2511   4.543   3.450   8.056 -1.8326 -0.4273 -0.5229
  158PHE    CE1 2512   4.732   3.563   8.053  0.2704 -0.0728 -0.8897
  158PHE    HE1 2513   4.789   3.494   8.113 -0.0368 -0.3056 -0.8603
  158PHE     CZ 2514   4.796   3.682   8.012 -0.1272 -0.3177 -0.7606
  158PHE     HZ 2515   4.902   3.695   8.025 -0.3725  0.5265  0.5631
  158PHE    CE2 2516   4.719   3.781   7.952  0.2403  0.2893 -0.3347
  158PHE    HE2 2517   4.768   3.867   7.908  1.9490 -0.5211 -0.0878
  158PHE    CD2 2518   4.581   3.755   7.925  0.1714  0.3954 -0.4316
  158PHE    HD2 2519   4.521   3.827   7.871 -0.5680  0.3267  0.2764
  158PHE      C 2520   4.339   3.770   8.163  0.1629 -0.2337 -0.2332
  158PHE      O 2521   4.364   3.880   8.113 -0.0724  0.1657  0.0135
  159ALA      N 2522   4.372   3.739   8.294 -0.3104 -0.3434  0.6459
  159ALA      H 2523   4.352   3.648   8.330 -0.9491 -0.9551 -1.1577
  159ALA     CA 2524   4.446   3.831   8.377 -0.1224  0.0357  0.1921
  159ALA     HA 2525   4.400   3.928   8.357 -2.3386 -0.7866  0.9389
  159ALA     CB 2526   4.408   3.805   8.523  0.0306  0.2361 -0.6330
  159ALA    HB1 2527   4.309   3.847   8.544 -1.0671 -1.7917 -1.4245
  159ALA    HB2 2528   4.404   3.697   8.543 -1.7441  0.6116  1.3835
  159ALA    HB3 2529   4.482   3.846   8.591  0.0425  0.2839 -0.6751
  159ALA      C 2530   4.595   3.828   8.351  0.6640  0.5270  0.2007
  159ALA      O 2531   4.664   3.727   8.362 -0.2495 -0.1208  0.2098
  160GLN      N 2532   4.660   3.943   8.321  0.3057 -0.6887 -0.7772
  160GLN      H 2533   4.606   4.029   8.316 -1.4860 -1.7725 -0.9870
  160GLN     CA 2534   4.809   3.947   8.301  0.6575  0.0846 -0.1397
  160GLN     HA 2535   4.841   3.861   8.243 -0.2622 -2.1326  2.4077
  160GLN     CB 2536   4.833   4.073   8.231  0.1722 -0.2801 -0.2246
  160GLN    HB2 2537   4.783   4.150   8.289  1.9455 -0.1282  1.1931
  160GLN    HB3 2538   4.940   4.093   8.218 -0.1422  0.3855 -2.0851
  160GLN     CG 2539   4.786   4.083   8.085  0.5147  0.8191 -0.9964
  160GLN    HG2 2540   4.863   4.037   8.024  2.0294  1.5798  0.2550
  160GLN    HG3 2541   4.690   4.031   8.081 -0.1172  1.9201 -0.6657
  160GLN     CD 2542   4.756   4.229   8.051  0.0215 -0.3356  0.5989
  160GLN    OE1 2543   4.777   4.323   8.130 -0.1397 -0.2907  0.3209
  160GLN    NE2 2544   4.697   4.258   7.939 -0.0955  0.4843 -0.1728
  160GLN   HE21 2545   4.659   4.351   7.931 -0.2409  0.5226  0.7645
  160GLN   HE22 2546   4.691   4.185   7.870 -0.7381  1.1301 -0.8150
  160GLN      C 2547   4.885   3.937   8.433  0.6449 -0.1275  0.2512
  160GLN      O 2548   5.000   3.890   8.437  0.1049 -0.0201  0.1055
  161SER      N 2549   4.832   3.980   8.547  0.5119  0.7731 -0.2324
  161SER      H 2550   4.736   4.011   8.548 -0.1792 -1.1579 -1.1351
  161SER     CA 2551   4.897   3.975   8.678  0.3778  0.7353 -0.7760
  161SER     HA 2552   4.986   4.036   8.661  0.6068  0.5122 -0.3753
  161SER     CB 2553   4.805   4.037   8.780  0.3312  0.5312 -0.2172
  161SER    HB2 2554   4.862   4.051   8.872 -2.1449 -0.2746  1.5472
  161SER    HB3 2555   4.773   4.138   8.756  0.9268  1.2540  1.8123
  161SER     OG 2556   4.691   3.953   8.821 -0.3243  0.4632 -0.3389
  161SER     HG 2557   4.627   4.012   8.862  1.9048  1.3043  2.3014
  161SER      C 2558   4.932   3.826   8.728 -0.5645  0.3757 -0.4817
  161SER      O 2559   5.004   3.814   8.826 -0.5071 -1.0014 -0.2758
  162VAL      N 2560   4.879   3.717   8.665  0.1713 -0.7360 -0.1421
  162VAL      H 2561   4.826   3.725   8.578 -2.6582  0.5434  1.5382
  162VAL     CA 2562   4.883   3.582   8.724  0.0915 -0.2532 -0.6855
  162VAL     HA 2563   4.881   3.593   8.832  5.5674  1.3166 -0.4362
  162VAL     CB 2564   4.779   3.486   8.665  0.4790 -0.1445 -0.8376
  162VAL     HB 2565   4.797   3.465   8.559  1.0342 -0.8447 -0.6110
  162VAL    CG1 2566   4.775   3.351   8.740  0.3605  0.2083  0.1150
  162VAL   HG11 2567   4.870   3.300   8.721  0.2451  0.1839 -0.4212
  162VAL   HG12 2568   4.756   3.357   8.847 -0.1774 -2.5665  0.2284
  162VAL   HG13 2569   4.696   3.293   8.693 -1.1481  1.4936  0.9866
  162VAL    CG2 2570   4.637   3.539   8.674  0.4211 -0.4147 -0.1327
  162VAL   HG21 2571   4.571   3.468   8.624  0.6568 -0.6277 -0.1421
  162VAL   HG22 2572   4.606   3.544   8.778 -0.8463  0.0830 -0.5190
  162VAL   HG23 2573   4.623   3.634   8.624 -1.0008 -0.4741  0.0934
  162VAL      C 2574   5.021   3.519   8.713  0.4039 -0.0642 -0.3806
  162VAL      O 2575   5.063   3.454   8.812  0.1731  0.0160  0.5200
  163SER      N 2576   5.095   3.534   8.600  0.2240  0.4634 -0.1593
  163SER      H 2577   5.055   3.570   8.515 -0.0757 -3.1919 -1.7731
  163SER     CA 2578   5.227   3.479   8.571 -0.5849  0.7111  0.3657
  163SER     HA 2579   5.295   3.472   8.656 -0.5747  0.0772  0.3123
  163SER     CB 2580   5.199   3.332   8.526 -0.2359  0.0350  0.2477
  163SER    HB2 2581   5.178   3.265   8.609 -0.1303 -1.6940 -1.0501
  163SER    HB3 2582   5.112   3.334   8.460  1.0530 -0.7965 -1.5806
  163SER     OG 2583   5.316   3.283   8.466 -0.0374 -0.1768 -0.4014
  163SER     HG 2584   5.304   3.188   8.460 -0.3638 -0.1908  0.3451
  163SER      C 2585   5.297   3.559   8.458 -0.3742 -0.3548  0.6084
  163SER      O 2586   5.240   3.585   8.350  0.1384  0.4098  0.2699
  164SER      N 2587   5.419   3.599   8.487 -0.7378 -0.0479 -0.0665
  164SER      H 2588   5.450   3.566   8.578 -0.1636 -1.3060 -0.7051
  164SER     CA 2589   5.503   3.683   8.398  0.6233  0.4332 -1.0381
  164SER     HA 2590   5.449   3.772   8.365 -0.2771  0.4478  0.4247
  164SER     CB 2591   5.634   3.729   8.472  0.0053 -0.1709  0.3392
  164SER    HB2 2592   5.697   3.780   8.399 -1.0356  0.7179  0.0493
  164SER    HB3 2593   5.617   3.810   8.543 -0.9621  0.3802 -0.4890
  164SER     OG 2594   5.703   3.628   8.534 -0.0891  0.0701  0.3724
  164SER     HG 2595   5.684   3.641   8.627  0.2089  2.3046  0.1743
  164SER      C 2596   5.550   3.601   8.273  0.0913 -1.3655 -0.1078
  164SER      O 2597   5.529   3.654   8.161  0.7524  0.2485 -0.5553
  165ALA      N 2598   5.616   3.487   8.290  0.3359 -0.3585  0.1598
  165ALA      H 2599   5.619   3.451   8.384  0.8085 -0.5382  0.0786
  165ALA     CA 2600   5.649   3.402   8.173 -0.1407 -0.6332  0.0931
  165ALA     HA 2601   5.728   3.450   8.116 -0.3765 -1.2626 -0.7923
  165ALA     CB 2602   5.696   3.267   8.228  0.1736  0.1242 -0.7285
  165ALA    HB1 2603   5.748   3.212   8.149  1.1231 -0.4052  0.2319
  165ALA    HB2 2604   5.768   3.280   8.309 -0.1562  0.8064 -0.5432
  165ALA    HB3 2605   5.616   3.208   8.273  0.9052 -0.2192  0.1594
  165ALA      C 2606   5.533   3.386   8.076 -0.0094  0.0795  0.4549
  165ALA      O 2607   5.536   3.412   7.957 -0.3589  0.5707  0.5875
  166TYR      N 2608   5.417   3.351   8.134 -0.8461  0.7413  0.0769
  166TYR      H 2609   5.423   3.324   8.232 -0.0905 -0.9210 -0.3970
  166TYR     CA 2610   5.292   3.331   8.065 -0.1186  0.6341 -0.2958
  166TYR     HA 2611   5.313   3.249   7.996  1.3783  0.2547  0.5725
  166TYR     CB 2612   5.180   3.290   8.166  0.7738  0.3315 -0.0657
  166TYR    HB2 2613   5.229   3.223   8.236  2.2223 -0.2227 -1.5500
  166TYR    HB3 2614   5.141   3.381   8.212 -1.1253 -0.0761 -0.7551
  166TYR     CG 2615   5.062   3.222   8.095 -0.7750 -0.0844  0.5584
  166TYR    CD1 2616   5.032   3.090   8.125 -0.2084  1.0036  0.3428
  166TYR    HD1 2617   5.092   3.040   8.199 -0.7592 -3.0840 -1.6996
  166TYR    CE1 2618   4.916   3.029   8.069  0.0654  0.3263  0.6145
  166TYR    HE1 2619   4.893   2.928   8.100  1.3976 -0.6899 -1.4610
  166TYR     CZ 2620   4.828   3.102   7.986  0.9467 -0.2256  0.5105
  166TYR     OH 2621   4.713   3.042   7.940  0.4065  0.0411  0.3043
  166TYR     HH 2622   4.671   3.106   7.882  4.0934  2.7283  0.2674
  166TYR    CE2 2623   4.853   3.238   7.964  0.4374  0.1958  0.5512
  166TYR    HE2 2624   4.781   3.304   7.916 -1.1009 -2.5731 -1.2158
  166TYR    CD2 2625   4.970   3.294   8.016 -0.1903  0.1702  0.9439
  166TYR    HD2 2626   4.985   3.401   8.019  0.6896  0.0394  1.3311
  166TYR      C 2627   5.250   3.458   7.984  0.6904  0.0039 -0.0423
  166TYR      O 2628   5.228   3.448   7.861 -0.2029  0.4315 -0.0784
  167THR      N 2629   5.234   3.568   8.050 -0.1153  0.3310 -0.0137
  167THR      H 2630   5.245   3.570   8.151 -1.8424 -0.2967  0.2248
  167THR     CA 2631   5.197   3.696   7.981  0.0410 -0.0341 -0.2584
  167THR     HA 2632   5.099   3.694   7.933  0.2224  0.0977 -0.6414
  167THR     CB 2633   5.191   3.811   8.086 -0.0631  0.2744 -0.1226
  167THR     HB 2634   5.288   3.804   8.135 -0.4171 -4.3129  0.3465
  167THR    CG2 2635   5.166   3.957   8.036  0.0710  0.1100  0.0905
  167THR   HG21 2636   5.246   4.003   7.979 -2.9632  0.9396 -4.0133
  167THR   HG22 2637   5.079   3.946   7.970  0.5570 -0.8165 -0.4149
  167THR   HG23 2638   5.135   4.034   8.106  0.6150  1.4512 -1.0899
  167THR    OG1 2639   5.093   3.768   8.171  0.1236  0.3796  0.1377
  167THR    HG1 2640   5.138   3.724   8.243  0.7909 -0.5296 -0.8197
  167THR      C 2641   5.294   3.732   7.873 -0.8069 -0.9431  0.6023
  167THR      O 2642   5.252   3.785   7.770  0.5486 -0.3690 -0.1102
  168ILE      N 2643   5.422   3.707   7.893 -0.3822  0.5693  0.5441
  168ILE      H 2644   5.449   3.676   7.985 -0.6981  1.7319  1.0533
  168ILE     CA 2645   5.521   3.727   7.784  0.1307  0.1180  0.6732
  168ILE     HA 2646   5.525   3.833   7.757 -0.7653 -0.5703 -2.6099
  168ILE     CB 2647   5.664   3.709   7.832 -0.5829 -0.0805 -0.0966
  168ILE     HB 2648   5.671   3.614   7.886 -0.2663 -0.0426 -0.0687
  168ILE    CG2 2649   5.760   3.707   7.717 -0.3467 -0.0634  0.0850
  168ILE   HG21 2650   5.730   3.634   7.642 -0.8078 -0.3525  0.5426
  168ILE   HG22 2651   5.774   3.801   7.664  1.3918 -0.5100 -0.3180
  168ILE   HG23 2652   5.861   3.687   7.751 -0.6363  1.4586  2.0924
  168ILE    CG1 2653   5.708   3.822   7.935  0.2414  0.2526 -0.0805
  168ILE   HG12 2654   5.737   3.907   7.873 -0.7251  0.4141 -0.3297
  168ILE   HG13 2655   5.623   3.849   7.998 -1.3017 -0.3450 -1.8012
  168ILE    CD1 2656   5.823   3.778   8.021  0.4924  0.2632 -0.9592
  168ILE   HD11 2657   5.821   3.671   8.040  0.3734  0.1284 -1.7082
  168ILE   HD12 2658   5.910   3.800   7.960 -0.9218  1.0613 -2.7740
  168ILE   HD13 2659   5.830   3.829   8.117  0.9070  0.3509 -1.0344
  168ILE      C 2660   5.483   3.638   7.661  0.4584  0.2175 -0.3893
  168ILE      O 2661   5.488   3.688   7.549  0.1479 -0.2511  0.3538
  169ALA      N 2662   5.454   3.514   7.686  0.3117 -0.1506  0.3283
  169ALA      H 2663   5.448   3.484   7.782 -0.4041  0.9618  0.6403
  169ALA     CA 2664   5.423   3.410   7.584 -0.2874  0.7228  0.4753
  169ALA     HA 2665   5.503   3.403   7.510 -0.8126 -0.2592 -0.0119
  169ALA     CB 2666   5.426   3.278   7.658 -0.2501  0.5321 -0.2352
  169ALA    HB1 2667   5.520   3.267   7.713  0.9907 -0.3962 -2.4116
  169ALA    HB2 2668   5.345   3.266   7.730  0.6582  0.9846  0.9083
  169ALA    HB3 2669   5.424   3.194   7.589  2.6397 -0.8572  1.1923
  169ALA      C 2670   5.297   3.449   7.505 -0.5731  0.5621  0.3728
  169ALA      O 2671   5.296   3.418   7.382 -0.4551  0.0531  0.1323
  170VAL      N 2672   5.197   3.514   7.572 -0.1097  0.3865  0.3894
  170VAL      H 2673   5.199   3.529   7.671 -3.0129 -1.3953  0.8472
  170VAL     CA 2674   5.086   3.569   7.497  0.1378 -0.1943 -0.0978
  170VAL     HA 2675   5.036   3.481   7.456  0.5510 -0.3675 -0.2352
  170VAL     CB 2676   4.981   3.637   7.589  0.1511 -0.0305  0.0330
  170VAL     HB 2677   5.006   3.740   7.611 -1.5896  0.3289  0.4670
  170VAL    CG1 2678   4.846   3.666   7.511 -0.1934 -0.0370  0.2779
  170VAL   HG11 2679   4.776   3.703   7.586  0.5580  0.0892  0.9325
  170VAL   HG12 2680   4.868   3.742   7.436  0.8864 -0.6361 -0.0368
  170VAL   HG13 2681   4.804   3.579   7.462  2.2305 -1.2340  0.1825
  170VAL    CG2 2682   4.938   3.551   7.708  0.1359 -0.0613 -0.1807
  170VAL   HG21 2683   5.022   3.531   7.775 -0.1078  0.7323  0.3776
  170VAL   HG22 2684   4.868   3.605   7.772  1.6439  1.3019  0.3953
  170VAL   HG23 2685   4.900   3.452   7.683  0.0005 -0.2259  0.6379
  170VAL      C 2686   5.127   3.666   7.386  0.1706  0.4974  0.0268
  170VAL      O 2687   5.076   3.657   7.273 -0.4733 -0.6709 -0.4820
  171VAL      N 2688   5.213   3.764   7.426  0.6584  0.4539 -0.0106
  171VAL      H 2689   5.250   3.759   7.520  1.4541 -1.1778 -0.3748
  171VAL     CA 2690   5.257   3.880   7.341  0.3458  0.1837 -0.7856
  171VAL     HA 2691   5.165   3.907   7.288 -0.4951  0.1533  0.6147
  171VAL     CB 2692   5.312   3.994   7.423  0.1906  0.7746  0.1349
  171VAL     HB 2693   5.402   3.958   7.472 -0.9965 -0.4232  1.5402
  171VAL    CG1 2694   5.355   4.115   7.339 -0.0506  0.3875 -0.5568
  171VAL   HG11 2695   5.390   4.195   7.405  1.2046  0.0773 -0.8149
  171VAL   HG12 2696   5.436   4.093   7.270 -1.0693 -1.1877 -1.3033
  171VAL   HG13 2697   5.280   4.138   7.263 -0.7052 -0.5600 -0.2215
  171VAL    CG2 2698   5.209   4.054   7.530 -0.3986  0.2248  0.2086
  171VAL   HG21 2699   5.179   3.968   7.591  4.3427 -1.8519  0.0570
  171VAL   HG22 2700   5.250   4.134   7.592  4.7371 -0.3709 -1.9127
  171VAL   HG23 2701   5.121   4.093   7.480 -0.1522  0.8795  0.2767
  171VAL      C 2702   5.349   3.832   7.231 -0.3252  0.8320 -0.1536
  171VAL      O 2703   5.329   3.862   7.114  0.1878 -0.1075  0.7779
  172VAL      N 2704   5.440   3.740   7.264  0.0300 -0.5390  0.5935
  172VAL      H 2705   5.442   3.716   7.362 -0.8086  2.1246  1.3667
  172VAL     CA 2706   5.530   3.677   7.173 -0.5458  0.2068 -0.2188
  172VAL     HA 2707   5.586   3.757   7.125  2.6686 -2.0427 -0.5113
  172VAL     CB 2708   5.646   3.597   7.231 -0.2239 -0.2187 -1.0052
  172VAL     HB 2709   5.600   3.522   7.295  0.1870 -1.4476 -2.1234
  172VAL    CG1 2710   5.737   3.524   7.122  0.1049 -0.0187 -0.7316
  172VAL   HG11 2711   5.833   3.502   7.167 -0.3473 -0.8094 -0.1322
  172VAL   HG12 2712   5.679   3.433   7.104 -0.1717  0.1335 -0.6219
  172VAL   HG13 2713   5.754   3.577   7.028  0.4439  0.9458 -0.1418
  172VAL    CG2 2714   5.736   3.689   7.321  0.3560 -0.1595 -0.0957
  172VAL   HG21 2715   5.675   3.730   7.402 -1.0430 -0.3025 -1.0372
  172VAL   HG22 2716   5.820   3.631   7.358  0.7578  0.3776 -0.1498
  172VAL   HG23 2717   5.774   3.772   7.262  1.8588 -1.6339 -1.2992
  172VAL      C 2718   5.459   3.596   7.065  0.1073 -1.0580  0.0709
  172VAL      O 2719   5.443   3.636   6.948  0.5618 -0.2580 -0.6426
  173PHE      N 2720   5.402   3.486   7.110 -0.1044  0.2088  0.5809
  173PHE      H 2721   5.391   3.469   7.209 -0.4517  1.1280  0.7075
  173PHE     CA 2722   5.368   3.383   7.023  0.2927 -0.1744  0.1621
  173PHE     HA 2723   5.445   3.370   6.948 -0.7616 -2.7712 -0.5819
  173PHE     CB 2724   5.358   3.247   7.092  0.3980  0.1203 -0.1308
  173PHE    HB2 2725   5.293   3.260   7.178 -0.1589 -1.4148 -0.2754
  173PHE    HB3 2726   5.305   3.175   7.028  0.8374 -1.0003  0.7263
  173PHE     CG 2727   5.489   3.191   7.134  0.4197  0.4078 -0.3968
  173PHE    CD1 2728   5.506   3.160   7.270  0.3042 -0.2365  0.2161
  173PHE    HD1 2729   5.423   3.167   7.338 -0.7139 -3.6018 -0.4479
  173PHE    CE1 2730   5.634   3.122   7.317  0.2623 -0.4336  0.1823
  173PHE    HE1 2731   5.650   3.120   7.424 -0.9943  2.0160  0.4866
  173PHE     CZ 2732   5.741   3.095   7.232 -1.0259  0.4461 -0.1704
  173PHE     HZ 2733   5.838   3.068   7.270 -1.8039 -0.6569  1.1069
  173PHE    CE2 2734   5.722   3.115   7.098 -0.4250  0.0663  0.1205
  173PHE    HE2 2735   5.801   3.093   7.027 -0.4472  0.5613 -0.0625
  173PHE    CD2 2736   5.602   3.158   7.043  0.5675  0.1248 -0.5009
  173PHE    HD2 2737   5.582   3.162   6.937 -0.8238 -0.4296 -0.2813
  173PHE      C 2738   5.241   3.420   6.946  0.1269  0.1949 -0.4854
  173PHE      O 2739   5.224   3.380   6.827  0.0909  0.0446 -0.3851
  174HIE      N 2740   5.146   3.501   6.992 -0.0772 -0.2048 -0.0834
  174HIE      H 2741   5.156   3.544   7.083  1.1468 -0.4236 -0.1023
  174HIE     CA 2742   5.018   3.515   6.924  0.1551 -0.6130 -0.3154
  174HIE     HA 2743   5.020   3.455   6.833  2.0999 -1.6709  0.3648
  174HIE     CB 2744   4.903   3.465   7.013  0.0283 -0.1454  0.6495
  174HIE    HB2 2745   4.885   3.546   7.085  1.7067  0.2023  0.7007
  174HIE    HB3 2746   4.817   3.454   6.947  0.2005  0.2358  0.3602
  174HIE     CG 2747   4.932   3.336   7.101  0.3826  0.2121 -0.2509
  174HIE    ND1 2748   4.984   3.215   7.051 -0.2620  0.1795  0.5981
  174HIE    CE1 2749   5.004   3.137   7.152  0.2175  0.4068  0.5621
  174HIE    HE1 2750   5.053   3.040   7.153  0.1896  0.3722  2.5183
  174HIE    NE2 2751   4.974   3.194   7.266  0.0374 -0.2464 -0.0629
  174HIE    HE2 2752   4.999   3.155   7.356  1.2905 -1.0905 -0.7386
  174HIE    CD2 2753   4.924   3.323   7.237  0.6976 -0.1600 -1.1769
  174HIE    HD2 2754   4.899   3.399   7.309  0.6007  0.1508 -1.5392
  174HIE      C 2755   4.983   3.655   6.874 -0.1182 -0.8275  0.2128
  174HIE      O 2756   4.879   3.685   6.811  0.3737  0.4548  0.2244
  175PHE      N 2757   5.064   3.757   6.907 -0.4518 -0.0100  0.1584
  175PHE      H 2758   5.149   3.720   6.948 -0.4140 -3.9000 -2.8300
  175PHE     CA 2759   5.062   3.898   6.857  0.1273 -0.3280  0.8381
  175PHE     HA 2760   4.984   3.900   6.781  1.2672 -0.7828 -0.3846
  175PHE     CB 2761   5.008   4.002   6.967  0.6976 -0.3373 -0.5507
  175PHE    HB2 2762   5.078   3.997   7.050 -0.8060 -0.2561  0.7496
  175PHE    HB3 2763   5.017   4.103   6.926 -0.1586 -0.6945 -1.6694
  175PHE     CG 2764   4.862   3.991   7.015 -0.1423  1.3090  0.4792
  175PHE    CD1 2765   4.828   3.898   7.120 -1.1652  0.0321 -0.0755
  175PHE    HD1 2766   4.907   3.850   7.176 -0.8487  1.9754  1.2279
  175PHE    CE1 2767   4.690   3.882   7.160 -0.2512  0.5699 -0.1778
  175PHE    HE1 2768   4.657   3.807   7.231 -2.1273  0.3233 -1.2310
  175PHE     CZ 2769   4.597   3.963   7.100 -0.1588  0.1722 -0.0397
  175PHE     HZ 2770   4.497   3.955   7.139  0.7123  0.3742  2.3989
  175PHE    CE2 2771   4.635   4.058   7.004  0.6235 -0.1738  0.2358
  175PHE    HE2 2772   4.555   4.118   6.963 -0.7657 -0.5012  2.2926
  175PHE    CD2 2773   4.764   4.068   6.950 -0.3806  0.1972 -0.1437
  175PHE    HD2 2774   4.784   4.134   6.868 -3.0383  3.0240  1.2661
  175PHE      C 2775   5.187   3.940   6.782  0.4472 -0.3555  0.1383
  175PHE      O 2776   5.183   3.972   6.664  0.0994  0.5065  0.2315
  176LEU      N 2777   5.301   3.945   6.854 -0.0135  0.5563  0.1699
  176LEU      H 2778   5.306   3.915   6.951  1.1749  1.6397  0.4752
  176LEU     CA 2779   5.432   3.993   6.804 -0.9116  0.1398  0.0241
  176LEU     HA 2780   5.416   4.096   6.770  1.0965  1.3247  2.3146
  176LEU     CB 2781   5.533   4.005   6.920 -0.5275 -0.0445  0.2397
  176LEU    HB2 2782   5.495   4.073   6.996 -0.6599  1.4570 -1.1200
  176LEU    HB3 2783   5.539   3.906   6.966 -0.9009 -0.1632  0.0351
  176LEU     CG 2784   5.683   4.046   6.889  0.1838 -0.0232 -0.5024
  176LEU     HG 2785   5.718   3.975   6.814 -0.0898 -0.5143 -0.1694
  176LEU    CD1 2786   5.687   4.185   6.823 -0.5220  0.6046 -0.4353
  176LEU   HD11 2787   5.650   4.170   6.721 -1.8600 -3.6428  0.4927
  176LEU   HD12 2788   5.631   4.252   6.888  0.5491  1.3443 -0.2389
  176LEU   HD13 2789   5.791   4.217   6.828 -0.6735  0.9556  0.8374
  176LEU    CD2 2790   5.767   4.036   7.015  0.5277 -0.7707  0.0004
  176LEU   HD21 2791   5.871   4.049   6.985  0.6314 -0.3640  0.5183
  176LEU   HD22 2792   5.736   4.116   7.083  1.3665  0.7523 -1.3396
  176LEU   HD23 2793   5.761   3.932   7.046  2.4555 -1.0402 -0.3907
  176LEU      C 2794   5.495   3.909   6.692 -0.0792 -0.4617  0.0559
  176LEU      O 2795   5.527   3.959   6.588 -0.1050  0.2693  0.8383
  177VAL      N 2796   5.508   3.776   6.710  0.1553 -0.5440 -0.3995
  177VAL      H 2797   5.488   3.747   6.804  0.4724  2.4102  0.6811
  177VAL     CA 2798   5.548   3.681   6.607 -0.2023  0.5394  0.3788
  177VAL     HA 2799   5.642   3.720   6.569 -0.8441 -0.3201 -2.3617
  177VAL     CB 2800   5.559   3.535   6.650 -0.9980 -0.2273 -0.1327
  177VAL     HB 2801   5.465   3.508   6.700 -0.7461 -0.3849  0.2677
  177VAL    CG1 2802   5.589   3.424   6.547 -0.4609  0.3598  0.5239
  177VAL   HG11 2803   5.494   3.406   6.497 -0.8809 -1.7904  1.9528
  177VAL   HG12 2804   5.656   3.459   6.468  0.6822 -0.5594  1.0580
  177VAL   HG13 2805   5.620   3.327   6.586 -0.4013  0.5161  0.8720
  177VAL    CG2 2806   5.684   3.536   6.743  0.2598  0.0631  0.7671
  177VAL   HG21 2807   5.678   3.443   6.799  2.9825 -1.1128 -0.7001
  177VAL   HG22 2808   5.772   3.533   6.678 -1.2660  1.2336 -1.5086
  177VAL   HG23 2809   5.689   3.623   6.808  2.0030 -0.6990  1.7084
  177VAL      C 2810   5.451   3.689   6.484  0.1334 -0.0789 -0.4905
  177VAL      O 2811   5.504   3.695   6.371 -0.2003 -0.3495 -0.0436
  178PRO      N 2812   5.319   3.693   6.496  0.4597  0.7121 -0.1557
  178PRO     CD 2813   5.243   3.644   6.608 -0.0352 -0.0032  0.1678
  178PRO    HD2 2814   5.209   3.733   6.662  1.5623  1.0621 -0.5130
  178PRO    HD3 2815   5.298   3.572   6.668  0.3856 -1.5932 -2.0024
  178PRO     CG 2816   5.117   3.578   6.551 -0.2078  0.1082  0.0681
  178PRO    HG2 2817   5.028   3.583   6.614 -0.2159 -0.0526  0.0703
  178PRO    HG3 2818   5.141   3.476   6.522 -0.1154  0.2415 -0.3319
  178PRO     CB 2819   5.083   3.667   6.426 -0.8701 -0.0297  0.2336
  178PRO    HB2 2820   5.038   3.762   6.453  1.5301  1.5369 -0.9243
  178PRO    HB3 2821   5.022   3.605   6.360 -1.8361  0.9032  0.2441
  178PRO     CA 2822   5.224   3.694   6.380  0.0399  0.0220 -0.3036
  178PRO     HA 2823   5.253   3.610   6.316  0.8388  0.0679 -0.0093
  178PRO      C 2824   5.230   3.818   6.296 -0.3899  0.6677 -0.1404
  178PRO      O 2825   5.217   3.809   6.172  0.0106  0.2534  0.6348
  179MET      N 2826   5.250   3.930   6.369 -0.2665  0.0677  0.3063
  179MET      H 2827   5.253   3.910   6.468  2.3028  0.6142  0.4084
  179MET     CA 2828   5.284   4.057   6.310 -0.1330 -0.9480 -0.3352
  179MET     HA 2829   5.212   4.095   6.238 -0.3990  1.2187  0.9841
  179MET     CB 2830   5.277   4.163   6.418 -0.0648  0.6996 -0.8921
  179MET    HB2 2831   5.329   4.130   6.508 -1.5922  0.7152  0.0424
  179MET    HB3 2832   5.318   4.250   6.367  0.2011  0.6166 -0.8235
  179MET     CG 2833   5.140   4.207   6.456  1.2566 -0.3577 -0.7366
  179MET    HG2 2834   5.086   4.127   6.505  2.6315 -1.1306 -0.4167
  179MET    HG3 2835   5.154   4.285   6.531 -1.9355  1.6099 -1.9849
  179MET     SD 2836   5.028   4.271   6.319  0.0333  0.4337 -0.2283
  179MET     CE 2837   4.928   4.120   6.303 -0.0257  0.6171 -0.2643
  179MET    HE1 2838   5.006   4.046   6.282  0.2634  0.6811  0.5755
  179MET    HE2 2839   4.856   4.100   6.382 -1.0152  0.7356 -1.1152
  179MET    HE3 2840   4.863   4.126   6.215 -0.1804  0.1219 -0.1872
  179MET      C 2841   5.421   4.059   6.246  0.8203 -0.1724  0.2584
  179MET      O 2842   5.441   4.117   6.136 -0.3328  0.0895  0.2696
  180ILE      N 2843   5.521   3.990   6.294 -0.1347 -0.2884 -0.0158
  180ILE      H 2844   5.528   3.972   6.393  1.1415  1.4626  0.2608
  180ILE     CA 2845   5.651   3.978   6.222  0.4657 -0.4300 -0.2362
  180ILE     HA 2846   5.696   4.075   6.201  4.3875 -2.5729 -3.1422
  180ILE     CB 2847   5.755   3.913   6.323 -0.2742  0.0502 -0.1015
  180ILE     HB 2848   5.710   3.830   6.378  0.2343 -0.5355 -0.5509
  180ILE    CG2 2849   5.874   3.850   6.244  0.7070 -0.0410 -0.7783
  180ILE   HG21 2850   5.932   3.791   6.314 -1.1948 -3.4729 -1.8448
  180ILE   HG22 2851   5.835   3.771   6.179  1.8410 -1.2129 -0.0842
  180ILE   HG23 2852   5.929   3.916   6.177  1.5432 -0.9555 -1.0189
  180ILE    CG1 2853   5.810   4.018   6.424  0.2640 -0.9451  0.5717
  180ILE   HG12 2854   5.847   4.100   6.361  0.8162 -0.4773  1.4855
  180ILE   HG13 2855   5.721   4.049   6.478 -0.1375 -1.2164  0.0809
  180ILE    CD1 2856   5.906   3.965   6.527 -0.3544 -0.3291 -0.2490
  180ILE   HD11 2857   5.868   3.874   6.572 -1.9362 -0.0937 -1.0470
  180ILE   HD12 2858   6.008   3.946   6.494 -0.7965  1.7850 -3.3006
  180ILE   HD13 2859   5.916   4.042   6.603  1.5202 -0.4694 -0.2952
  180ILE      C 2860   5.637   3.903   6.089 -0.4894  0.0716  0.0826
  180ILE      O 2861   5.700   3.948   5.991  0.1396  0.4173  0.0455
  181ILE      N 2862   5.553   3.802   6.080 -0.7214  0.8139 -0.6665
  181ILE      H 2863   5.515   3.776   6.170 -2.1940 -0.3576 -1.5874
  181ILE     CA 2864   5.510   3.741   5.947  0.3849 -0.0378  0.1567
  181ILE     HA 2865   5.597   3.718   5.885  0.3514  1.3731 -0.4663
  181ILE     CB 2866   5.432   3.613   5.970 -0.4413 -0.2531  0.0627
  181ILE     HB 2867   5.348   3.640   6.035  1.5248  2.3038  1.7417
  181ILE    CG2 2868   5.375   3.559   5.836 -0.2803 -0.0914 -0.0617
  181ILE   HG21 2869   5.301   3.628   5.795  0.5031  0.4481 -0.6073
  181ILE   HG22 2870   5.452   3.535   5.762  0.2102 -1.5269  0.8811
  181ILE   HG23 2871   5.314   3.473   5.863 -1.7111  0.9885  0.2802
  181ILE    CG1 2872   5.517   3.509   6.048 -0.6732  0.0258  0.0394
  181ILE   HG12 2873   5.595   3.476   5.979  0.2425 -0.1796  1.1371
  181ILE   HG13 2874   5.574   3.555   6.128 -0.9683  1.0429 -0.3196
  181ILE    CD1 2875   5.432   3.401   6.110  0.6296  0.1308 -0.0459
  181ILE   HD11 2876   5.380   3.441   6.197 -0.4293 -3.4695  1.1553
  181ILE   HD12 2877   5.369   3.359   6.031  2.1109  2.3075 -2.5389
  181ILE   HD13 2878   5.502   3.327   6.149  0.3413 -0.2298 -0.2096
  181ILE      C 2879   5.432   3.836   5.864  0.0226 -0.3560  0.2168
  181ILE      O 2880   5.437   3.829   5.739 -0.0357 -0.9694  1.2381
  182VAL      N 2881   5.327   3.905   5.918  0.5667 -0.0025 -0.7151
  182VAL      H 2882   5.304   3.890   6.015  1.7031 -0.4517 -0.4884
  182VAL     CA 2883   5.246   3.992   5.830 -0.5926  0.2198  0.3543
  182VAL     HA 2884   5.204   3.935   5.748  0.2780 -0.6617  0.5113
  182VAL     CB 2885   5.130   4.065   5.910 -0.4249 -0.6114  0.1903
  182VAL     HB 2886   5.173   4.110   6.000  2.2052  0.0310 -1.2620
  182VAL    CG1 2887   5.059   4.171   5.831 -0.1764 -0.0760  0.1197
  182VAL   HG11 2888   5.026   4.132   5.735 -0.5134  1.0778 -0.2548
  182VAL   HG12 2889   4.973   4.212   5.885  0.4616 -1.0461  1.9369
  182VAL   HG13 2890   5.125   4.254   5.803  0.6136 -0.9528 -0.6698
  182VAL    CG2 2891   5.031   3.960   5.939  0.8029 -0.1798 -0.2310
  182VAL   HG21 2892   5.081   3.869   5.972 -0.3446 -1.6188 -2.2581
  182VAL   HG22 2893   4.969   3.997   6.021  0.8917  0.5063 -0.4685
  182VAL   HG23 2894   4.972   3.950   5.848  3.0950  2.3602 -2.1977
  182VAL      C 2895   5.338   4.109   5.771  0.9772 -0.1804 -0.0449
  182VAL      O 2896   5.330   4.140   5.652 -0.0019 -0.2012 -0.1216
  183ILE      N 2897   5.430   4.167   5.849  0.1469 -0.3664 -0.2630
  183ILE      H 2898   5.436   4.144   5.947 -0.9120  0.0678 -0.0916
  183ILE     CA 2899   5.520   4.270   5.797  0.1179 -0.0049  0.2262
  183ILE     HA 2900   5.453   4.333   5.738  0.9631 -0.7207 -1.5735
  183ILE     CB 2901   5.584   4.341   5.922 -0.7545  0.2224 -0.7190
  183ILE     HB 2902   5.629   4.271   5.992  0.9597  0.7837 -1.2197
  183ILE    CG2 2903   5.699   4.446   5.883 -0.4336  0.1753 -1.1473
  183ILE   HG21 2904   5.731   4.505   5.968 -1.0531 -0.7567 -0.2391
  183ILE   HG22 2905   5.785   4.391   5.844  1.1573  1.2444  0.7268
  183ILE   HG23 2906   5.663   4.512   5.804  0.5767 -0.1458 -1.9033
  183ILE    CG1 2907   5.477   4.425   5.994  0.3979  0.0131 -0.7746
  183ILE   HG12 2908   5.444   4.504   5.926 -2.0534 -1.4244 -1.3590
  183ILE   HG13 2909   5.390   4.364   6.016  1.7166 -1.0610  1.9940
  183ILE    CD1 2910   5.529   4.485   6.124 -0.8924  0.2381  0.1786
  183ILE   HD11 2911   5.448   4.492   6.197 -0.5360 -0.2317  0.6299
  183ILE   HD12 2912   5.604   4.421   6.170 -0.0780  2.1729  1.6840
  183ILE   HD13 2913   5.570   4.585   6.110 -0.1604 -0.1181 -0.2867
  183ILE      C 2914   5.624   4.221   5.698  0.7327  0.0484  0.1738
  183ILE      O 2915   5.659   4.294   5.610 -0.1968  0.6986  0.0941
  184PHE      N 2916   5.665   4.095   5.702 -0.5080  0.0891 -0.1489
  184PHE      H 2917   5.645   4.050   5.791  0.5542 -0.9088 -0.3852
  184PHE     CA 2918   5.739   4.024   5.597 -0.2955  0.2178  0.1791
  184PHE     HA 2919   5.825   4.083   5.568 -0.1427 -0.5902 -1.1148
  184PHE     CB 2920   5.795   3.883   5.651  0.3750 -0.4650 -0.1878
  184PHE    HB2 2921   5.852   3.890   5.744  0.7204 -0.5806 -0.3874
  184PHE    HB3 2922   5.713   3.816   5.676 -0.6493  0.6893 -0.3550
  184PHE     CG 2923   5.897   3.809   5.553  0.4684  0.3785 -0.5500
  184PHE    CD1 2924   6.037   3.832   5.552 -0.3585  0.2966  0.5828
  184PHE    HD1 2925   6.083   3.902   5.620 -0.1729 -0.9075  1.7384
  184PHE    CE1 2926   6.125   3.771   5.463 -0.5576 -0.2088  0.0555
  184PHE    HE1 2927   6.231   3.785   5.452 -0.3144 -1.5305  0.5328
  184PHE     CZ 2928   6.065   3.700   5.358 -0.0611  0.5077  0.1737
  184PHE     HZ 2929   6.130   3.661   5.281  0.9725  1.3665  0.5890
  184PHE    CE2 2930   5.932   3.682   5.348  0.0968 -0.0217  0.2093
  184PHE    HE2 2931   5.891   3.608   5.280  0.4895 -1.3493  1.3653
  184PHE    CD2 2932   5.847   3.727   5.447 -0.2732  0.2854  0.4751
  184PHE    HD2 2933   5.742   3.702   5.435 -0.7339  2.2073  0.2710
  184PHE      C 2934   5.651   4.010   5.472  0.0135 -0.3014  0.1073
  184PHE      O 2935   5.691   4.061   5.367 -0.0667  0.2415  0.3249
  185CYS      N 2936   5.532   3.948   5.476 -0.5445 -0.2041 -1.1169
  185CYS      H 2937   5.508   3.888   5.554  1.0883 -2.2776 -2.0845
  185CYS     CA 2938   5.442   3.936   5.361 -0.3502 -0.7095 -0.4529
  185CYS     HA 2939   5.472   3.867   5.283 -0.3396 -1.3418  0.0975
  185CYS     CB 2940   5.311   3.880   5.412  0.4549 -0.7117 -0.1243
  185CYS    HB2 2941   5.262   3.946   5.483  0.8721 -1.6568  1.0683
  185CYS    HB3 2942   5.247   3.869   5.324 -1.2190 -0.0020  0.9460
  185CYS     SG 2943   5.324   3.716   5.485 -0.2948 -0.1488  0.2441
  185CYS     HG 2944   5.330   3.773   5.606  1.1104  0.2183  0.0252
  185CYS      C 2945   5.422   4.072   5.296 -0.7415  0.3216 -0.0863
  185CYS      O 2946   5.450   4.078   5.177  0.6733 -0.1855 -0.3525
  186TYR      N 2947   5.385   4.184   5.359  0.3751 -0.1506 -0.2369
  186TYR      H 2948   5.365   4.177   5.458  0.8035  0.7269 -0.0697
  186TYR     CA 2949   5.368   4.318   5.301 -0.3717 -0.3679  0.0942
  186TYR     HA 2950   5.305   4.300   5.214  1.0548 -1.0950 -0.8378
  186TYR     CB 2951   5.302   4.425   5.395 -0.3296  0.9492  0.0643
  186TYR    HB2 2952   5.366   4.417   5.483  0.4184  1.5119 -0.4024
  186TYR    HB3 2953   5.315   4.526   5.355 -2.0309  0.7497 -1.0867
  186TYR     CG 2954   5.159   4.396   5.429 -0.3037 -0.4731 -0.1742
  186TYR    CD1 2955   5.087   4.293   5.367  0.7728  0.7238 -0.2340
  186TYR    HD1 2956   5.133   4.229   5.294  3.9450  0.8013  1.5129
  186TYR    CE1 2957   4.971   4.249   5.435  0.1286  0.3189  0.1836
  186TYR    HE1 2958   4.919   4.159   5.405  2.9307 -1.5953  0.6012
  186TYR     CZ 2959   4.914   4.323   5.537 -0.4283 -0.9774  0.8410
  186TYR     OH 2960   4.795   4.289   5.586  0.2231  0.1038 -0.3220
  186TYR     HH 2961   4.738   4.356   5.625 -1.4930 -2.5532  2.0997
  186TYR    CE2 2962   4.978   4.443   5.579 -0.4502 -0.2273 -0.0479
  186TYR    HE2 2963   4.931   4.499   5.658 -0.7113  0.0574 -0.4043
  186TYR    CD2 2964   5.105   4.474   5.531 -0.2162  0.0505  0.1054
  186TYR    HD2 2965   5.157   4.561   5.569  0.0807  0.5145 -1.3326
  186TYR      C 2966   5.493   4.385   5.242  0.2476  0.8330 -1.3390
  186TYR      O 2967   5.481   4.454   5.148 -0.0497  0.0704  0.1957
  187LEU      N 2968   5.611   4.366   5.297 -0.3555  0.6357 -0.5825
  187LEU      H 2969   5.614   4.316   5.384 -3.3267 -0.0193 -0.7546
  187LEU     CA 2970   5.735   4.413   5.241 -0.3339 -0.2141 -0.0307
  187LEU     HA 2971   5.728   4.515   5.201  1.2489 -0.8565 -2.1715
  187LEU     CB 2972   5.835   4.405   5.356  0.1894 -0.4489 -0.0741
  187LEU    HB2 2973   5.800   4.458   5.445  0.7638 -0.4343  0.1441
  187LEU    HB3 2974   5.838   4.297   5.370 -2.6900 -0.6196 -0.0891
  187LEU     CG 2975   5.982   4.445   5.328  0.2329  0.3524 -0.6871
  187LEU     HG 2976   6.013   4.390   5.239 -1.0124  0.3136 -1.1218
  187LEU    CD1 2977   5.999   4.593   5.294 -0.3718  0.3132 -0.1890
  187LEU   HD11 2978   5.961   4.662   5.370  0.3100  0.7071 -0.1965
  187LEU   HD12 2979   6.103   4.621   5.280  0.1948 -0.9679  1.1755
  187LEU   HD13 2980   5.947   4.608   5.200  1.4443 -1.0766 -1.4886
  187LEU    CD2 2981   6.063   4.421   5.453 -0.6221 -0.1958  0.0074
  187LEU   HD21 2982   6.150   4.485   5.457 -1.8827  1.5042  1.6785
  187LEU   HD22 2983   6.004   4.433   5.544 -0.6382  3.9165 -0.3798
  187LEU   HD23 2984   6.097   4.317   5.446 -1.1185 -0.4870  1.4975
  187LEU      C 2985   5.774   4.335   5.114  0.0210 -0.0899 -0.3749
  187LEU      O 2986   5.812   4.392   5.009  0.2931 -0.2466 -0.7786
  188ARG      N 2987   5.752   4.203   5.114 -0.0240 -0.5606  0.1597
  188ARG      H 2988   5.726   4.160   5.201  2.5555  0.5769  1.5862
  188ARG     CA 2989   5.777   4.121   4.995 -0.8240 -0.0452 -0.0727
  188ARG     HA 2990   5.874   4.145   4.953  0.7580 -2.0713  2.1491
  188ARG     CB 2991   5.780   3.976   5.040 -0.2582 -0.0491  0.6937
  188ARG    HB2 2992   5.684   3.945   5.081  0.2058  0.1607  2.0175
  188ARG    HB3 2993   5.778   3.923   4.945 -1.5443  0.5641  0.3534
  188ARG     CG 2994   5.902   3.925   5.114  0.4286  0.3311  0.5856
  188ARG    HG2 2995   5.886   3.933   5.221  3.4423 -5.2244  1.8442
  188ARG    HG3 2996   5.915   3.821   5.085  2.1858  0.8151 -0.5593
  188ARG     CD 2997   6.036   3.996   5.089 -0.4578 -0.0642 -0.1901
  188ARG    HD2 2998   6.032   4.095   5.135 -1.3947 -0.9045  1.6196
  188ARG    HD3 2999   6.114   3.944   5.145 -1.0638  0.1089  0.8371
  188ARG     NE 3000   6.089   4.001   4.955 -0.3939  0.4076  0.4984
  188ARG     HE 3001   6.031   3.982   4.875  3.0500  1.0605 -2.3997
  188ARG     CZ 3002   6.217   4.020   4.924 -0.3481  0.3846 -0.1684
  188ARG    NH1 3003   6.307   4.061   5.009  0.2829 -0.0898 -0.2077
  188ARG   HH11 3004   6.304   4.044   5.108  2.2099 -3.2617 -0.5568
  188ARG   HH12 3005   6.399   4.089   4.976 -0.1231  0.1078 -1.1884
  188ARG    NH2 3006   6.248   4.002   4.796 -0.2940 -0.0369 -0.1612
  188ARG   HH21 3007   6.175   3.988   4.727  1.3703 -1.0614 -1.7960
  188ARG   HH22 3008   6.340   4.021   4.760  0.4364  1.4278  2.2884
  188ARG      C 3009   5.691   4.158   4.880  0.2381 -0.0905  0.3086
  188ARG      O 3010   5.737   4.162   4.764 -0.4731  0.0809 -0.8184
  189ILE      N 3011   5.570   4.198   4.905 -0.2172 -0.0057 -0.0144
  189ILE      H 3012   5.541   4.186   5.001  1.8155 -0.1463  0.6370
  189ILE     CA 3013   5.471   4.256   4.805 -0.3270  0.0068 -0.5448
  189ILE     HA 3014   5.468   4.200   4.711  0.5381  1.3048 -1.3832
  189ILE     CB 3015   5.337   4.257   4.884  0.0353 -1.2092  0.0400
  189ILE     HB 3016   5.353   4.302   4.982 -2.4161  0.0350 -0.0447
  189ILE    CG2 3017   5.225   4.359   4.828 -0.6106 -0.2812  0.1056
  189ILE   HG21 3018   5.218   4.360   4.720  3.6454  1.9323 -0.3605
  189ILE   HG22 3019   5.128   4.351   4.878 -0.4437  0.0806  0.4995
  189ILE   HG23 3020   5.256   4.462   4.845 -1.5368  0.3197 -1.5851
  189ILE    CG1 3021   5.271   4.115   4.889  0.5780  0.7797 -0.4779
  189ILE   HG12 3022   5.236   4.086   4.790 -0.0109 -0.5239  0.0777
  189ILE   HG13 3023   5.350   4.046   4.920  0.1667  1.1570  1.5925
  189ILE    CD1 3024   5.158   4.094   4.998  0.0615 -0.2587 -0.3766
  189ILE   HD11 3025   5.201   4.098   5.098 -0.5709 -3.7305  0.1601
  189ILE   HD12 3026   5.073   4.160   4.989 -1.0430 -1.2020  2.1565
  189ILE   HD13 3027   5.114   3.995   4.988  0.0479 -0.2935  0.0289
  189ILE      C 3028   5.514   4.399   4.766 -0.7603  0.1368  0.2776
  189ILE      O 3029   5.538   4.425   4.649  0.5493 -0.0330  0.0075
  190TRP      N 3030   5.533   4.487   4.863 -0.4694 -0.0150  0.0170
  190TRP      H 3031   5.515   4.467   4.960 -0.5648 -1.5696 -0.2950
  190TRP     CA 3032   5.573   4.625   4.831 -0.8243  0.2097 -0.0517
  190TRP     HA 3033   5.491   4.672   4.778 -1.8624 -1.9754 -0.5099
  190TRP     CB 3034   5.584   4.699   4.966 -0.4681  0.3186  0.3556
  190TRP    HB2 3035   5.486   4.691   5.013 -0.7393 -0.3217 -0.3010
  190TRP    HB3 3036   5.655   4.642   5.027 -0.4833  2.2914  2.3647
  190TRP     CG 3037   5.629   4.835   4.960 -0.2255  0.1874 -1.1855
  190TRP    CD1 3038   5.555   4.943   4.968  0.0327  0.3117  0.1802
  190TRP    HD1 3039   5.448   4.941   4.979 -0.0302  0.6250 -0.3624
  190TRP    NE1 3040   5.628   5.055   4.968 -0.1919 -0.0669 -0.0443
  190TRP    HE1 3041   5.590   5.146   4.988  0.8007  0.3182  0.1203
  190TRP    CE2 3042   5.764   5.023   4.963 -0.2044  0.2872  0.0485
  190TRP    CZ2 3043   5.875   5.093   4.998 -0.6157  0.6215 -0.2730
  190TRP    HZ2 3044   5.863   5.197   5.025 -0.5419 -0.0736  2.8464
  190TRP    CH2 3045   6.001   5.034   4.992  0.7713  0.9138 -0.8879
  190TRP    HH2 3046   6.092   5.093   4.990  1.3887 -0.0323 -0.9527
  190TRP    CZ3 3047   6.014   4.891   4.978 -0.1849 -0.1831  0.1719
  190TRP    HZ3 3048   6.112   4.845   4.976  0.6627  1.4736  1.1891
  190TRP    CE3 3049   5.891   4.816   4.973 -0.8949  0.4098  0.3165
  190TRP    HE3 3050   5.891   4.709   4.980  0.6646  0.3475 -0.0805
  190TRP    CD2 3051   5.767   4.880   4.959  0.3398 -0.0454  0.3215
  190TRP      C 3052   5.703   4.640   4.752  0.4539 -0.3125  0.1169
  190TRP      O 3053   5.714   4.733   4.667  0.0570  0.0401  0.1357
  191ILE      N 3054   5.802   4.553   4.773  1.1553  0.1193 -0.0262
  191ILE      H 3055   5.783   4.488   4.848 -0.3379  0.4220 -0.1045
  191ILE     CA 3056   5.926   4.543   4.698  0.1687  0.2483 -0.2708
  191ILE     HA 3057   5.986   4.635   4.700 -2.8001  2.3747  3.0166
  191ILE     CB 3058   6.014   4.429   4.750  0.2748 -0.0033 -0.4921
  191ILE     HB 3059   5.954   4.339   4.762  1.3786 -0.8271 -0.9846
  191ILE    CG2 3060   6.128   4.387   4.663 -0.0593 -0.2468 -0.0504
  191ILE   HG21 3061   6.102   4.340   4.568  1.7599 -0.4241 -0.5048
  191ILE   HG22 3062   6.187   4.476   4.640  0.0442 -0.5874 -1.1734
  191ILE   HG23 3063   6.181   4.303   4.708  1.4119  0.1873 -0.8681
  191ILE    CG1 3064   6.082   4.478   4.882 -0.1478  0.2045 -0.1645
  191ILE   HG12 3065   6.163   4.550   4.867  2.3017 -2.5428 -1.0883
  191ILE   HG13 3066   6.012   4.539   4.938 -1.6292  0.1109 -1.8256
  191ILE    CD1 3067   6.131   4.357   4.961  0.5485 -0.1755  0.6716
  191ILE   HD11 3068   6.215   4.303   4.918 -0.5858 -0.0828 -1.8296
  191ILE   HD12 3069   6.169   4.384   5.059  0.4417 -1.0470  0.9686
  191ILE   HD13 3070   6.043   4.293   4.976  0.7246 -0.0988  2.1331
  191ILE      C 3071   5.889   4.515   4.552 -0.2970 -0.2654  0.6143
  191ILE      O 3072   5.947   4.584   4.469 -0.1518 -0.3799 -0.2814
  192LEU      N 3073   5.796   4.428   4.522  0.2092  0.1316 -0.6439
  192LEU      H 3074   5.753   4.369   4.591 -1.9897  0.4647 -1.6204
  192LEU     CA 3075   5.752   4.395   4.390 -0.6995  0.2477  0.3023
  192LEU     HA 3076   5.836   4.385   4.321 -0.5110 -0.9534  0.6848
  192LEU     CB 3077   5.679   4.263   4.385  0.2798 -0.0255  0.4986
  192LEU    HB2 3078   5.595   4.276   4.454 -0.8548  1.6841 -1.0921
  192LEU    HB3 3079   5.634   4.249   4.287  1.7020 -0.0738 -0.1705
  192LEU     CG 3080   5.761   4.143   4.421 -0.2817  0.3433  0.1229
  192LEU     HG 3081   5.802   4.161   4.521 -1.0760  1.5140  0.2707
  192LEU    CD1 3082   5.673   4.018   4.424  0.2025  0.5302 -0.2202
  192LEU   HD11 3083   5.604   4.009   4.340 -0.4104 -0.2262  0.3529
  192LEU   HD12 3084   5.732   3.926   4.428 -0.0646  0.3771  0.3940
  192LEU   HD13 3085   5.623   4.015   4.521 -1.1888 -0.2505 -0.9359
  192LEU    CD2 3086   5.871   4.120   4.316 -0.5201  0.1159 -0.0117
  192LEU   HD21 3087   5.928   4.029   4.338  1.0612  1.4404  1.6529
  192LEU   HD22 3088   5.815   4.111   4.222  1.1113  2.3817 -1.2922
  192LEU   HD23 3089   5.943   4.201   4.308  0.0297 -0.2289  1.1639
  192LEU      C 3090   5.675   4.516   4.329  0.2498 -0.4686  0.7155
  192LEU      O 3091   5.703   4.555   4.214 -0.6497 -0.4136  0.1814
  193VAL      N 3092   5.588   4.581   4.404 -0.2023  0.3262  0.0026
  193VAL      H 3093   5.570   4.547   4.497  0.7700  0.0378  0.0869
  193VAL     CA 3094   5.512   4.704   4.361 -0.7319 -0.2848 -0.5740
  193VAL     HA 3095   5.465   4.681   4.265  2.6640  0.7028 -2.6546
  193VAL     CB 3096   5.394   4.735   4.459  0.1272  0.9508 -1.4960
  193VAL     HB 3097   5.426   4.744   4.563  1.1823  0.3132 -1.7496
  193VAL    CG1 3098   5.317   4.860   4.428 -0.7777 -0.2974  0.1323
  193VAL   HG11 3099   5.279   4.857   4.326 -2.0236  1.1975  0.5120
  193VAL   HG12 3100   5.237   4.877   4.501 -2.8636  0.5852 -2.2322
  193VAL   HG13 3101   5.383   4.946   4.434 -1.0418 -0.0833 -0.0060
  193VAL    CG2 3102   5.285   4.621   4.445  0.6704  0.5078  0.0072
  193VAL   HG21 3103   5.335   4.526   4.464  0.9803  0.0974 -2.4576
  193VAL   HG22 3104   5.201   4.623   4.515 -0.4097  0.9543 -1.2607
  193VAL   HG23 3105   5.236   4.614   4.347 -2.5988  2.1065  1.3476
  193VAL      C 3106   5.609   4.824   4.343  0.4202 -0.0461 -0.5658
  193VAL      O 3107   5.586   4.902   4.248  0.1595  0.7296 -0.0417
  194LEU      N 3108   5.718   4.841   4.417  0.1820 -0.4514  0.3619
  194LEU      H 3109   5.739   4.781   4.496 -0.8359 -2.4558 -0.8154
  194LEU     CA 3110   5.825   4.933   4.382  0.0940  0.1371  0.0735
  194LEU     HA 3111   5.771   5.025   4.360  0.4538  0.1122 -0.9671
  194LEU     CB 3112   5.923   4.950   4.504 -0.1335  0.1095  0.4635
  194LEU    HB2 3113   5.860   4.986   4.585 -0.3889 -0.3840  0.4888
  194LEU    HB3 3114   5.956   4.849   4.530 -1.0883 -0.3034  0.1348
  194LEU     CG 3115   6.050   5.032   4.493 -0.3963 -0.8303  0.2356
  194LEU     HG 3116   6.109   5.003   4.406 -1.1816  1.3447 -1.0922
  194LEU    CD1 3117   5.995   5.173   4.469 -0.3575 -0.1326 -0.2198
  194LEU   HD11 3118   6.074   5.243   4.443 -1.0427  0.4453 -0.7908
  194LEU   HD12 3119   5.930   5.183   4.382 -1.9775  1.7109  1.0856
  194LEU   HD13 3120   5.932   5.204   4.553  0.4933  1.0292  0.0219
  194LEU    CD2 3121   6.136   5.028   4.622 -0.0971  0.2627  0.1782
  194LEU   HD21 3122   6.139   4.929   4.668  0.1870  0.0442 -0.3062
  194LEU   HD22 3123   6.236   5.061   4.591 -0.6555  0.7660 -1.1800
  194LEU   HD23 3124   6.098   5.110   4.684  0.3397  1.8466 -1.5572
  194LEU      C 3125   5.905   4.909   4.254  0.0973 -0.0411  0.0992
  194LEU      O 3126   5.928   5.007   4.188 -0.0735  0.2664  0.6166
  195GLN      N 3127   5.935   4.784   4.222  0.4505 -0.2121  0.2056
  195GLN      H 3128   5.917   4.715   4.294  0.2859 -0.0860  0.2852
  195GLN     CA 3129   5.989   4.745   4.092  0.2025 -0.6515 -0.1371
  195GLN     HA 3130   6.069   4.817   4.071 -0.2995  0.2739  1.0303
  195GLN     CB 3131   6.039   4.599   4.104 -0.2416 -0.0710  0.5894
  195GLN    HB2 3132   5.957   4.533   4.131 -0.5060 -0.3035 -0.7306
  195GLN    HB3 3133   6.079   4.564   4.009 -0.5530  0.5451  0.2283
  195GLN     CG 3134   6.152   4.593   4.206  0.6226 -0.6027 -0.1819
  195GLN    HG2 3135   6.244   4.635   4.165 -0.7658  2.1492 -0.7035
  195GLN    HG3 3136   6.124   4.664   4.284  0.4378  0.3533 -1.0937
  195GLN     CD 3137   6.184   4.462   4.272  0.0537  0.7322 -0.0193
  195GLN    OE1 3138   6.146   4.355   4.214 -0.4347 -0.4464 -0.0996
  195GLN    NE2 3139   6.266   4.459   4.375 -0.3616  0.7851  0.2781
  195GLN   HE21 3140   6.319   4.374   4.390 -1.2915  0.0031 -0.7524
  195GLN   HE22 3141   6.285   4.545   4.425 -1.4168  1.1785  0.0238
  195GLN      C 3142   5.890   4.774   3.963  0.1845 -0.1911  0.3277
  195GLN      O 3143   5.937   4.783   3.848 -0.2823 -0.0806 -0.3298
  196VAL      N 3144   5.758   4.774   3.986 -0.2501 -0.5046  0.5080
  196VAL      H 3145   5.741   4.765   4.085 -0.3025  0.3154  0.5831
  196VAL     CA 3146   5.643   4.826   3.894  0.3521 -0.7710 -0.3258
  196VAL     HA 3147   5.662   4.794   3.791  1.8946  1.4598 -0.8078
  196VAL     CB 3148   5.498   4.783   3.934  0.2074  0.5363 -0.7110
  196VAL     HB 3149   5.460   4.847   4.014 -1.1552 -1.3014  0.1934
  196VAL    CG1 3150   5.394   4.805   3.820 -0.1128 -0.3788 -0.0238
  196VAL   HG11 3151   5.430   4.744   3.737 -0.2935 -0.2511 -0.1969
  196VAL   HG12 3152   5.292   4.783   3.851 -0.1309  0.3197  0.4412
  196VAL   HG13 3153   5.391   4.909   3.788 -1.6732 -1.0877 -2.4471
  196VAL    CG2 3154   5.479   4.634   3.975 -0.4050 -0.0505 -0.6200
  196VAL   HG21 3155   5.518   4.569   3.897 -0.5248 -0.4644 -0.3407
  196VAL   HG22 3156   5.539   4.619   4.065 -1.7196 -2.7050 -0.0988
  196VAL   HG23 3157   5.377   4.604   3.998  0.6901 -1.9990  2.2931
  196VAL      C 3158   5.647   4.977   3.889 -1.1001  0.8658 -0.1327
  196VAL      O 3159   5.635   5.031   3.778  0.0013 -0.7204  0.0856
  197ARG      N 3160   5.658   5.042   4.004 -0.0276  0.7823  0.0497
  197ARG      H 3161   5.651   4.982   4.084 -0.7280 -1.3944 -1.5648
  197ARG     CA 3162   5.667   5.183   4.020  0.0139 -0.1110 -0.0882
  197ARG     HA 3163   5.575   5.221   3.973 -1.3373 -1.7027  1.1644
  197ARG     CB 3164   5.656   5.223   4.166  0.1496  0.1503 -0.6425
  197ARG    HB2 3165   5.569   5.175   4.210  0.4755 -0.4166 -0.5967
  197ARG    HB3 3166   5.749   5.185   4.209 -1.7377 -0.4698  3.4376
  197ARG     CG 3167   5.663   5.377   4.185  0.4961  0.4140 -0.1234
  197ARG    HG2 3168   5.757   5.415   4.146  0.1112  0.8502 -0.6500
  197ARG    HG3 3169   5.572   5.420   4.142  0.3475  1.1511  0.8917
  197ARG     CD 3170   5.651   5.410   4.336  0.0517  0.1826  0.4900
  197ARG    HD2 3171   5.729   5.357   4.390 -0.2910 -2.6579 -1.5956
  197ARG    HD3 3172   5.664   5.517   4.350  0.7001  0.5854 -2.4131
  197ARG     NE 3173   5.521   5.353   4.391  0.3475  0.2201  0.3911
  197ARG     HE 3174   5.435   5.388   4.350  0.9547  1.3703  0.0454
  197ARG     CZ 3175   5.511   5.247   4.471 -0.7931 -0.4091 -0.1733
  197ARG    NH1 3176   5.618   5.189   4.519  0.1382 -0.1843 -0.0868
  197ARG   HH11 3177   5.705   5.240   4.518  0.7064 -1.1105  0.1737
  197ARG   HH12 3178   5.609   5.113   4.585  0.8080  0.0055  0.2362
  197ARG    NH2 3179   5.399   5.212   4.517 -0.2592 -0.3442 -0.1836
  197ARG   HH21 3180   5.309   5.253   4.495 -0.5246  0.1598  1.7104
  197ARG   HH22 3181   5.382   5.137   4.583 -0.6722  1.1820  1.5362
  197ARG      C 3182   5.784   5.247   3.937 -0.3089 -0.4242  0.4722
  197ARG      O 3183   5.760   5.344   3.870  0.0292 -0.2580  0.1184
  198GLN      N 3184   5.902   5.185   3.950  0.2855 -0.3494 -0.2362
  198GLN      H 3185   5.912   5.111   4.018 -2.3619 -0.4634  0.1166
  198GLN     CA 3186   6.021   5.230   3.876 -0.4352 -0.2514  0.1611
  198GLN     HA 3187   6.021   5.338   3.868 -0.2583 -0.3839 -2.2067
  198GLN     CB 3188   6.144   5.190   3.951  0.6550  0.1364  0.0409
  198GLN    HB2 3189   6.123   5.088   3.983 -2.3988  0.7348  0.2241
  198GLN    HB3 3190   6.232   5.189   3.887 -0.3343 -1.4088 -1.3756
  198GLN     CG 3191   6.168   5.287   4.074  0.5523 -0.3359  0.0955
  198GLN    HG2 3192   6.210   5.376   4.028  1.4257 -1.5483 -1.5704
  198GLN    HG3 3193   6.071   5.310   4.119  0.1153 -0.7198 -0.6305
  198GLN     CD 3194   6.273   5.233   4.172  0.1434  0.1774  0.7041
  198GLN    OE1 3195   6.345   5.131   4.147  0.0147 -0.2172 -0.0960
  198GLN    NE2 3196   6.286   5.292   4.288 -0.0406 -0.0568  0.6349
  198GLN   HE21 3197   6.352   5.252   4.353  1.1797  0.3803 -0.2876
  198GLN   HE22 3198   6.216   5.358   4.318 -1.3633  0.2161 -2.6530
  198GLN      C 3199   6.033   5.182   3.731 -0.0221  0.9032 -0.0498
  198GLN      O 3200   5.992   5.072   3.707  0.1027  0.3263 -0.2844
  199ARG      N 3201   6.087   5.259   3.637  0.2218 -0.3415  0.5068
  199ARG      H 3202   6.113   5.354   3.658 -1.8040  0.5740 -0.8523
  199ARG     CA 3203   6.118   5.207   3.500 -0.5251  0.2612 -1.1962
  199ARG     HA 3204   6.020   5.189   3.456 -0.2971 -0.5184 -1.3903
  199ARG     CB 3205   6.189   5.310   3.415  0.3608 -0.5433 -0.2115
  199ARG    HB2 3206   6.118   5.393   3.416  0.1308 -0.7186  1.4124
  199ARG    HB3 3207   6.280   5.339   3.468 -0.6524  1.5244  0.5107
  199ARG     CG 3208   6.219   5.262   3.266 -0.0620  0.1807 -0.0986
  199ARG    HG2 3209   6.296   5.331   3.230  0.9621 -0.4791  0.7558
  199ARG    HG3 3210   6.270   5.166   3.276 -0.9924 -0.6025 -2.2874
  199ARG     CD 3211   6.105   5.265   3.169 -0.1259  0.1979  0.1157
  199ARG    HD2 3212   6.017   5.219   3.215 -1.2165  1.0888 -1.0273
  199ARG    HD3 3213   6.071   5.363   3.139 -0.4212  0.1197  0.1907
  199ARG     NE 3214   6.151   5.179   3.063 -0.2241 -0.6521  0.0520
  199ARG     HE 3215   6.170   5.082   3.084  2.6801 -0.2520 -0.3838
  199ARG     CZ 3216   6.166   5.210   2.937  0.2539  0.3485  0.1465
  199ARG    NH1 3217   6.121   5.324   2.888  0.0364 -0.4044  0.5992
  199ARG   HH11 3218   6.072   5.382   2.954  0.3455 -0.8099  1.1960
  199ARG   HH12 3219   6.129   5.345   2.790  0.4922 -1.7637  0.3242
  199ARG    NH2 3220   6.220   5.124   2.858 -0.0378 -0.3374  0.6346
  199ARG   HH21 3221   6.264   5.039   2.889  0.4746  0.1397  1.2571
  199ARG   HH22 3222   6.228   5.155   2.762 -1.8976 -0.1008  0.5145
  199ARG      C 3223   6.190   5.072   3.500 -0.4465  0.2351 -0.4091
  199ARG      O 3224   6.292   5.054   3.570  0.0168  0.1203 -0.4124
  200VAL      N 3225   6.158   4.978   3.411  0.7608  0.5481 -0.5239
  200VAL      H 3226   6.078   4.999   3.353 -0.2337  0.6794  0.8525
  200VAL     CA 3227   6.214   4.840   3.388 -0.5466 -0.4681  0.2090
  200VAL     HA 3228   6.267   4.811   3.479  0.8228  3.1728  0.7593
  200VAL     CB 3229   6.104   4.735   3.359 -0.1275  0.6565 -0.2059
  200VAL     HB 3230   6.151   4.644   3.322 -1.7857  0.0315 -0.9007
  200VAL    CG1 3231   6.032   4.706   3.489  0.0289  0.1685  0.1161
  200VAL   HG11 3232   5.942   4.650   3.467  0.0905 -0.6058  1.6992
  200VAL   HG12 3233   6.093   4.649   3.560 -0.6873  1.7843  2.1461
  200VAL   HG13 3234   6.011   4.804   3.532  0.6740  1.0027 -1.3991
  200VAL    CG2 3235   6.008   4.790   3.259 -0.3148  1.1151  0.1844
  200VAL   HG21 3236   6.056   4.835   3.172  0.0195  2.9635  1.2597
  200VAL   HG22 3237   5.933   4.714   3.235  0.6355 -0.1748  1.1839
  200VAL   HG23 3238   5.953   4.871   3.309 -1.8483 -0.0836  0.5198
  200VAL      C 3239   6.322   4.846   3.272 -1.5862  0.7421  0.3291
  200VAL      O 3240   6.343   4.945   3.200 -0.0433 -0.1772 -0.2048
  201LYS      N 3241   6.410   4.745   3.264  0.3115 -0.4197 -0.6157
  201LYS      H 3242   6.401   4.673   3.334 -1.9344  0.6679  0.3261
  201LYS     CA 3243   6.504   4.739   3.150 -0.0549 -0.1271 -0.4126
  201LYS     HA 3244   6.574   4.823   3.159 -0.7896  0.5098 -0.5687
  201LYS     CB 3245   6.597   4.609   3.152 -0.0116  0.3484  0.1936
  201LYS    HB2 3246   6.650   4.601   3.247 -0.1555  1.5266  0.3794
  201LYS    HB3 3247   6.534   4.520   3.152 -1.9300  1.6282  1.6388
  201LYS     CG 3248   6.703   4.615   3.038  0.4431 -0.1957 -0.0195
  201LYS    HG2 3249   6.659   4.591   2.942  0.7228 -1.3235  0.1249
  201LYS    HG3 3250   6.742   4.716   3.028  0.0069  0.0014  0.2172
  201LYS     CD 3251   6.817   4.513   3.064 -1.1463 -0.0481  0.5453
  201LYS    HD2 3252   6.879   4.541   3.149 -1.7710  0.0362  0.9776
  201LYS    HD3 3253   6.768   4.416   3.069  0.6212 -1.2362 -2.4806
  201LYS     CE 3254   6.908   4.499   2.948  0.1091 -0.1192  0.7111
  201LYS    HE2 3255   6.976   4.414   2.956  0.0769 -0.3098 -0.7977
  201LYS    HE3 3256   6.848   4.487   2.858 -0.6643  1.8695  0.9252
  201LYS     NZ 3257   6.994   4.614   2.942  0.9788  0.3317 -0.5387
  201LYS    HZ1 3258   6.947   4.702   2.955 -1.1717 -0.8819  0.3377
  201LYS    HZ2 3259   7.056   4.610   3.022 -0.6327 -0.0603  0.7326
  201LYS    HZ3 3260   7.058   4.612   2.863 -1.1683  1.3132 -2.4026
  201LYS      C 3261   6.433   4.750   3.012 -0.4222 -0.1828  0.3036
  201LYS      O 3262   6.468   4.848   2.945  0.4690 -0.4365 -0.2755
  202PRO      N 3263   6.338   4.666   2.971  0.3663  0.2279  0.0129
  202PRO     CD 3264   6.291   4.545   3.036 -0.6727  0.5263 -0.3149
  202PRO    HD2 3265   6.260   4.566   3.139 -0.7269 -1.2443  0.0663
  202PRO    HD3 3266   6.370   4.469   3.034 -0.2566  0.9664 -1.0814
  202PRO     CG 3267   6.171   4.499   2.962  0.6071 -0.4444  0.1199
  202PRO    HG2 3268   6.084   4.551   3.003 -0.3187 -0.7918 -1.3604
  202PRO    HG3 3269   6.155   4.392   2.975 -1.9078 -0.2302 -0.7506
  202PRO     CB 3270   6.202   4.544   2.819  0.1535  0.1980  0.5461
  202PRO    HB2 3271   6.121   4.549   2.745 -0.1997 -1.1647  0.8149
  202PRO    HB3 3272   6.274   4.477   2.773 -1.5628  0.2371 -2.5250
  202PRO     CA 3273   6.271   4.678   2.844  0.0379 -0.0427  0.0789
  202PRO     HA 3274   6.345   4.698   2.766  0.3757 -2.0825 -0.1830
  202PRO      C 3275   6.158   4.789   2.840  0.4788  0.1037 -0.5420
  202PRO      O 3276   6.128   4.865   2.930  0.1311 -0.5353 -0.5024
  203ASP      N 3277   6.098   4.806   2.723 -0.2638  0.2250  0.5630
  203ASP      H 3278   6.141   4.758   2.645 -0.6116 -2.2478  1.8146
  203ASP     CA 3279   5.976   4.891   2.713 -0.5012 -0.2829  0.2671
  203ASP     HA 3280   5.979   4.982   2.774 -0.2235  3.1265 -4.2996
  203ASP     CB 3281   5.975   4.958   2.570 -0.1217 -0.0601  0.3232
  203ASP    HB2 3282   5.903   5.039   2.576 -1.1108 -0.7984 -1.0295
  203ASP    HB3 3283   6.077   4.988   2.546 -0.6015  0.8087 -0.6868
  203ASP     CG 3284   5.911   4.867   2.466  0.2511 -0.0974  1.2760
  203ASP    OD1 3285   5.948   4.748   2.455  0.6799  0.5669  0.2729
  203ASP    OD2 3286   5.831   4.919   2.383  0.2469  0.0529 -0.2402
  203ASP      C 3287   5.847   4.811   2.749 -0.4032  0.3022 -0.4289
  203ASP      O 3288   5.738   4.862   2.779  0.0891  0.6944  0.3312
  204ARG      N 3289   5.860   4.675   2.751  0.0619 -0.5241  0.0454
  204ARG      H 3290   5.946   4.633   2.719 -0.5454  0.9377 -4.0559
  204ARG     CA 3291   5.758   4.570   2.776  0.3964 -0.5026  0.1740
  204ARG     HA 3292   5.683   4.590   2.700 -0.1444  1.4028  1.1280
  204ARG     CB 3293   5.817   4.429   2.758 -0.2395 -0.6350 -0.5375
  204ARG    HB2 3294   5.901   4.412   2.825  0.4230  0.1373 -1.1447
  204ARG    HB3 3295   5.742   4.354   2.784  0.5469 -1.5752 -0.9226
  204ARG     CG 3296   5.850   4.402   2.608  0.4234  0.0879  0.4488
  204ARG    HG2 3297   5.953   4.437   2.591  0.5701 -0.6259 -0.1612
  204ARG    HG3 3298   5.846   4.294   2.593  0.9295  0.1558 -0.2663
  204ARG     CD 3299   5.758   4.462   2.499  0.3782 -0.0447  0.6738
  204ARG    HD2 3300   5.655   4.446   2.531  0.1745  1.5116  0.8480
  204ARG    HD3 3301   5.775   4.569   2.492  2.0041 -0.3593 -1.5064
  204ARG     NE 3302   5.775   4.419   2.360  0.1727  0.3057  0.0790
  204ARG     HE 3303   5.728   4.330   2.353 -1.6084  1.2585 -0.6376
  204ARG     CZ 3304   5.807   4.467   2.244 -0.5462 -0.1227  0.4888
  204ARG    NH1 3305   5.843   4.591   2.230  0.6550 -0.6058  0.6876
  204ARG   HH11 3306   5.846   4.653   2.310 -2.1884  0.5283  0.0144
  204ARG   HH12 3307   5.881   4.620   2.141 -1.2645  1.4550  0.4404
  204ARG    NH2 3308   5.825   4.392   2.136  0.6048 -0.5197  0.2584
  204ARG   HH21 3309   5.812   4.292   2.143 -2.2186 -0.4483 -2.0515
  204ARG   HH22 3310   5.857   4.435   2.051  1.0024  0.6405  0.9678
  204ARG      C 3311   5.700   4.589   2.917 -0.5377  0.3744  0.3940
  204ARG      O 3312   5.777   4.611   3.015 -0.0272 -0.0681  0.1541
  205LYS      N 3313   5.572   4.591   2.930 -0.3188  0.7086 -0.1603
  205LYS      H 3314   5.513   4.585   2.849  0.5712 -0.8538 -0.7393
  205LYS     CA 3315   5.514   4.606   3.066 -0.0484  0.7164  0.8877
  205LYS     HA 3316   5.551   4.700   3.104 -0.8207  0.8743  1.2643
  205LYS     CB 3317   5.362   4.629   3.052  0.0026 -0.9561 -0.3249
  205LYS    HB2 3318   5.331   4.548   2.986  1.0344 -1.2498 -0.4634
  205LYS    HB3 3319   5.300   4.613   3.141 -1.9674 -0.1388 -1.4839
  205LYS     CG 3320   5.340   4.770   2.992  0.2885 -0.5783  0.2504
  205LYS    HG2 3321   5.388   4.844   3.055 -1.3819 -1.1894  2.3516
  205LYS    HG3 3322   5.382   4.775   2.891 -1.9098  1.0986 -0.6457
  205LYS     CD 3323   5.186   4.809   2.978  0.4380 -0.4505 -0.2094
  205LYS    HD2 3324   5.133   4.734   2.919 -0.0195  0.3591 -0.8471
  205LYS    HD3 3325   5.143   4.821   3.077  0.3738 -1.5184 -0.1006
  205LYS     CE 3326   5.167   4.946   2.916  0.1950 -0.3393  0.5766
  205LYS    HE2 3327   5.061   4.970   2.910  0.8650  2.5770 -1.6521
  205LYS    HE3 3328   5.210   5.020   2.983  1.6330  1.2468 -1.9637
  205LYS     NZ 3329   5.228   4.956   2.779  0.0664 -0.1729  0.6627
  205LYS    HZ1 3330   5.327   4.941   2.770 -0.2367 -2.0735  0.1258
  205LYS    HZ2 3331   5.179   4.892   2.718 -0.0872  0.8590 -0.3408
  205LYS    HZ3 3332   5.214   5.047   2.736  0.0919 -1.6105 -2.7476
  205LYS      C 3333   5.540   4.488   3.161 -0.0406  1.1385  0.1390
  205LYS      O 3334   5.535   4.374   3.107 -0.0244 -0.0138 -0.3855
  206PRO      N 3335   5.566   4.504   3.289  0.0167 -0.0125 -0.5834
  206PRO     CD 3336   5.615   4.628   3.349  1.0410 -0.3266 -0.0057
  206PRO    HD2 3337   5.538   4.704   3.337  2.2945  0.9991  0.0207
  206PRO    HD3 3338   5.714   4.650   3.307 -0.1447  2.7949 -1.4407
  206PRO     CG 3339   5.634   4.605   3.497  0.3795  0.3605 -0.3421
  206PRO    HG2 3340   5.542   4.592   3.554  0.6234  0.8233  0.1668
  206PRO    HG3 3341   5.712   4.665   3.545  1.1781 -0.5732 -0.4255
  206PRO     CB 3342   5.693   4.463   3.483  0.6385  0.6237  0.0571
  206PRO    HB2 3343   5.678   4.412   3.579 -2.1071  1.9736  0.4580
  206PRO    HB3 3344   5.794   4.479   3.447  1.4097 -2.2094  0.6459
  206PRO     CA 3345   5.605   4.395   3.378  0.3527  0.4107 -0.1945
  206PRO     HA 3346   5.665   4.326   3.319 -0.6239 -1.3622  0.8085
  206PRO      C 3347   5.485   4.317   3.432 -0.3647  0.5087 -0.4813
  206PRO      O 3348   5.371   4.364   3.445 -0.3100 -0.1620 -0.2989
  207LYS      N 3349   5.517   4.185   3.465 -0.0294 -0.3156  0.3941
  207LYS      H 3350   5.610   4.159   3.435  0.3061  1.3780 -0.1258
  207LYS     CA 3351   5.412   4.077   3.495  0.8757  0.0752 -0.0247
  207LYS     HA 3352   5.370   4.054   3.397 -3.2067 -1.7183  1.8801
  207LYS     CB 3353   5.479   3.959   3.567 -0.0985 -0.1841  0.2389
  207LYS    HB2 3354   5.562   3.995   3.627  0.2198  0.6312 -0.6708
  207LYS    HB3 3355   5.402   3.912   3.629  0.2972 -0.4418  0.5426
  207LYS     CG 3356   5.526   3.857   3.460  0.6594  0.5704 -0.4680
  207LYS    HG2 3357   5.540   3.899   3.361  0.0152 -0.0555 -0.8312
  207LYS    HG3 3358   5.613   3.804   3.499 -0.1036 -0.3060  0.0853
  207LYS     CD 3359   5.416   3.756   3.441 -0.1368 -0.1654 -0.1003
  207LYS    HD2 3360   5.380   3.713   3.535 -3.8392  0.7528 -0.9370
  207LYS    HD3 3361   5.329   3.801   3.392  0.7224  2.1524  0.3630
  207LYS     CE 3362   5.470   3.657   3.353 -0.2466  0.2730  0.3311
  207LYS    HE2 3363   5.505   3.715   3.268  2.0187  0.7762  1.5197
  207LYS    HE3 3364   5.556   3.601   3.391  1.1635  1.6736 -0.6995
  207LYS     NZ 3365   5.362   3.568   3.306  0.1551  0.1077  0.1448
  207LYS    HZ1 3366   5.276   3.615   3.283  0.6934  0.9652 -0.1496
  207LYS    HZ2 3367   5.405   3.509   3.236  2.7063  0.7542  1.0440
  207LYS    HZ3 3368   5.327   3.503   3.375  0.2810 -0.0118  0.0981
  207LYS      C 3369   5.291   4.122   3.580  0.2283  0.0860  0.0393
  207LYS      O 3370   5.175   4.098   3.543  0.2239 -0.2320 -0.4580
  208LEU      N 3371   5.324   4.189   3.690  0.4181 -0.5778 -0.0864
  208LEU      H 3372   5.416   4.227   3.703 -0.5902  1.3686  2.0785
  208LEU     CA 3373   5.233   4.235   3.794  0.6112  0.4976  0.2584
  208LEU     HA 3374   5.150   4.166   3.807  0.5534  0.5452  0.1487
  208LEU     CB 3375   5.306   4.231   3.931 -0.8052  1.2264 -0.2339
  208LEU    HB2 3376   5.393   4.296   3.933 -0.1119  0.3696 -1.5821
  208LEU    HB3 3377   5.229   4.275   3.996 -1.4751 -1.4133  0.8967
  208LEU     CG 3378   5.355   4.096   3.996  0.1321 -0.1367  0.0316
  208LEU     HG 3379   5.413   4.037   3.925 -0.3178 -0.5439 -0.0008
  208LEU    CD1 3380   5.443   4.125   4.121  0.2454 -0.6621  0.1821
  208LEU   HD11 3381   5.385   4.157   4.208  0.3691 -2.1934  0.8590
  208LEU   HD12 3382   5.499   4.039   4.158  0.4582 -0.6484 -0.1087
  208LEU   HD13 3383   5.511   4.201   4.082  1.2652 -1.0928  1.0550
  208LEU    CD2 3384   5.241   4.003   4.042 -0.2052  0.2938 -0.1906
  208LEU   HD21 3385   5.167   3.984   3.965  0.4040 -0.6056 -0.5690
  208LEU   HD22 3386   5.272   3.909   4.089 -0.5062 -1.9353 -4.0800
  208LEU   HD23 3387   5.182   4.055   4.117 -2.3980 -0.1285 -1.5606
  208LEU      C 3388   5.156   4.367   3.771  0.3770 -0.3277  0.2795
  208LEU      O 3389   5.074   4.405   3.861 -0.5455  0.1802  0.0789
  209LYS      N 3390   5.174   4.431   3.656  0.2991 -0.1018 -0.2836
  209LYS      H 3391   5.229   4.382   3.587  0.3310 -1.8906  0.9333
  209LYS     CA 3392   5.108   4.559   3.618  0.4976 -0.1100 -0.5480
  209LYS     HA 3393   5.137   4.628   3.697 -1.7145  0.0953  0.1560
  209LYS     CB 3394   5.177   4.626   3.490  0.2849 -0.7286 -0.6440
  209LYS    HB2 3395   5.285   4.625   3.504 -0.0492  0.1526  2.6440
  209LYS    HB3 3396   5.170   4.554   3.408  0.2367 -1.3679 -0.0834
  209LYS     CG 3397   5.143   4.767   3.441  0.0753 -0.0981 -0.2493
  209LYS    HG2 3398   5.216   4.801   3.367 -1.2459  0.3516 -1.3853
  209LYS    HG3 3399   5.049   4.769   3.386  0.5062  2.1621 -1.0364
  209LYS     CD 3400   5.142   4.872   3.558 -0.3842  0.0274  0.3177
  209LYS    HD2 3401   5.060   4.856   3.628 -1.6974 -0.9894 -1.3769
  209LYS    HD3 3402   5.237   4.864   3.612  0.8853 -0.8652 -1.8899
  209LYS     CE 3403   5.133   5.016   3.505  0.8148 -0.0636  0.0534
  209LYS    HE2 3404   5.154   5.091   3.581 -1.8193 -0.1900  1.0280
  209LYS    HE3 3405   5.201   5.031   3.421  2.0820  0.2004  1.1018
  209LYS     NZ 3406   4.997   5.041   3.458  0.9368  0.3350  0.7613
  209LYS    HZ1 3407   4.925   5.039   3.529 -0.2153 -1.0787 -0.3655
  209LYS    HZ2 3408   4.991   5.131   3.413  1.9284  0.2430  0.4328
  209LYS    HZ3 3409   4.971   4.974   3.386  2.2968  1.0870 -0.4757
  209LYS      C 3410   4.955   4.552   3.616  0.0935 -0.7676  0.2305
  209LYS      O 3411   4.895   4.653   3.649 -0.0045  0.0790  0.1513
  210PRO      N 3412   4.889   4.448   3.568 -0.0414  0.1108 -0.6314
  210PRO     CD 3413   4.945   4.344   3.486 -0.5830  0.1935 -0.4676
  210PRO    HD2 3414   4.963   4.251   3.541 -0.8869  0.8325  0.7473
  210PRO    HD3 3415   5.043   4.364   3.442 -0.3196 -0.7293 -0.3300
  210PRO     CG 3416   4.848   4.311   3.372 -0.2918 -0.1961 -0.5061
  210PRO    HG2 3417   4.864   4.209   3.336 -1.7826 -2.0249  3.4545
  210PRO    HG3 3418   4.855   4.395   3.302  1.6379  1.8083  1.9033
  210PRO     CB 3419   4.718   4.318   3.460  0.5506  0.4981  0.5422
  210PRO    HB2 3420   4.698   4.216   3.495  1.9148  0.1295  0.3033
  210PRO    HB3 3421   4.634   4.351   3.398 -0.2908  1.6600  2.2035
  210PRO     CA 3422   4.737   4.421   3.569 -0.2282 -0.2777  0.5602
  210PRO     HA 3423   4.685   4.510   3.535  0.0757  0.2661  1.4665
  210PRO      C 3424   4.660   4.392   3.701  0.1113 -0.1725  0.5455
  210PRO      O 3425   4.540   4.386   3.703 -0.2136  0.1861 -0.0425
  211GLN      N 3426   4.724   4.380   3.813  0.1744  0.7604 -0.5575
  211GLN      H 3427   4.823   4.361   3.805  0.1324  0.6856 -0.9047
  211GLN     CA 3428   4.660   4.346   3.946 -0.0835 -0.1348 -0.1951
  211GLN     HA 3429   4.578   4.275   3.933 -0.4192 -0.2462  2.1219
  211GLN     CB 3430   4.769   4.271   4.033  1.1426  0.1975 -0.1809
  211GLN    HB2 3431   4.848   4.342   4.060 -0.0597  1.4859  0.1070
  211GLN    HB3 3432   4.722   4.249   4.129  1.2425 -0.2091 -0.2238
  211GLN     CG 3433   4.838   4.136   3.976  0.1066  0.0273  0.1807
  211GLN    HG2 3434   4.881   4.165   3.880 -2.7919  0.6087 -1.0508
  211GLN    HG3 3435   4.915   4.112   4.049 -0.0573 -0.8774  0.0589
  211GLN     CD 3436   4.744   4.013   3.959 -0.0206 -0.0502 -0.1090
  211GLN    OE1 3437   4.647   3.998   4.025 -0.1576  0.1944 -0.1789
  211GLN    NE2 3438   4.765   3.926   3.868  0.5682 -0.7340  0.4726
  211GLN   HE21 3439   4.710   3.842   3.859  0.0681 -0.3474 -0.0890
  211GLN   HE22 3440   4.833   3.956   3.800  0.5574  1.3939  1.3326
  211GLN      C 3441   4.615   4.476   4.014  0.1119 -0.1688  0.3959
  211GLN      O 3442   4.683   4.579   4.002  0.2122  0.5363 -0.7979
  212ASP      N 3443   4.506   4.474   4.094 -0.1729 -0.9923 -0.9109
  212ASP      H 3444   4.450   4.391   4.102  0.3294 -1.2640 -0.0640
  212ASP     CA 3445   4.451   4.595   4.163  0.3744  0.2321  0.3933
  212ASP     HA 3446   4.477   4.681   4.100  0.5133 -0.0092  0.1207
  212ASP     CB 3447   4.299   4.606   4.160  0.0758 -0.4192  0.3200
  212ASP    HB2 3448   4.268   4.615   4.056  0.6786 -0.9502  0.0830
  212ASP    HB3 3449   4.260   4.513   4.204 -0.8958  1.2513  3.2797
  212ASP     CG 3450   4.244   4.732   4.234  0.4003 -0.0768  0.0317
  212ASP    OD1 3451   4.322   4.829   4.254 -0.5306  0.1780 -0.2698
  212ASP    OD2 3452   4.120   4.748   4.246 -0.5547  0.1301  0.3908
  212ASP      C 3453   4.518   4.620   4.302  0.4153  0.4580 -0.3130
  212ASP      O 3454   4.469   4.581   4.409  0.0831 -0.1169  0.5460
  213PHE      N 3455   4.632   4.692   4.304 -0.3785 -0.1523  0.2121
  213PHE      H 3456   4.674   4.730   4.220 -1.9885  0.4926 -0.3402
  213PHE     CA 3457   4.707   4.712   4.426 -0.5343 -0.3422 -0.1788
  213PHE     HA 3458   4.732   4.613   4.463  0.3037  0.0618  0.3590
  213PHE     CB 3459   4.835   4.800   4.402 -0.6016  0.7157 -0.3113
  213PHE    HB2 3460   4.803   4.904   4.392  0.1169  0.8715 -1.1454
  213PHE    HB3 3461   4.888   4.791   4.496  0.7836  0.4245 -1.0855
  213PHE     CG 3462   4.928   4.753   4.292 -0.2323  0.3286  0.7119
  213PHE    CD1 3463   5.009   4.850   4.219 -0.0783 -0.1691  0.1820
  213PHE    HD1 3464   5.026   4.953   4.243 -0.0021  0.3095 -1.7371
  213PHE    CE1 3465   5.072   4.805   4.102  1.1528 -0.5549 -0.0058
  213PHE    HE1 3466   5.118   4.877   4.036 -0.3133 -1.1310 -1.7487
  213PHE     CZ 3467   5.074   4.670   4.066  0.3882  0.5558  0.2795
  213PHE     HZ 3468   5.125   4.631   3.980 -1.6189 -1.1948 -0.2330
  213PHE    CE2 3469   4.995   4.579   4.140 -0.8166  0.0920  0.3595
  213PHE    HE2 3470   4.984   4.478   4.101  1.0868  0.1160 -0.3144
  213PHE    CD2 3471   4.921   4.620   4.248  0.0653 -1.0750  0.0923
  213PHE    HD2 3472   4.860   4.545   4.297 -1.1066 -0.1883  0.0386
  213PHE      C 3473   4.613   4.772   4.541 -0.5416  0.4452  0.0207
  213PHE      O 3474   4.646   4.751   4.659  0.3216 -0.7775  0.2548
  214ARG      N 3475   4.503   4.845   4.507  0.2097 -0.1462 -0.0914
  214ARG      H 3476   4.479   4.846   4.409  0.2437 -0.3739 -0.1025
  214ARG     CA 3477   4.402   4.901   4.597 -0.1859 -0.4394 -0.4708
  214ARG     HA 3478   4.439   4.976   4.668  2.1311 -3.4184  1.7009
  214ARG     CB 3479   4.287   4.973   4.521 -0.4380  0.3136 -0.0932
  214ARG    HB2 3480   4.236   4.895   4.464  0.0583  0.5370 -0.8576
  214ARG    HB3 3481   4.229   5.017   4.602 -1.8842 -0.6321 -0.5672
  214ARG     CG 3482   4.346   5.084   4.436 -0.1911 -0.2986  0.3875
  214ARG    HG2 3483   4.382   5.165   4.499 -1.0233  0.7347 -0.4273
  214ARG    HG3 3484   4.429   5.057   4.370 -0.1510  0.5689  0.0667
  214ARG     CD 3485   4.238   5.150   4.351  0.0591  0.2053 -0.3833
  214ARG    HD2 3486   4.168   5.209   4.410 -0.6753  0.5211 -1.5337
  214ARG    HD3 3487   4.285   5.222   4.285 -2.7307  0.4179 -2.3335
  214ARG     NE 3488   4.165   5.058   4.272 -0.2633  0.1358  0.2586
  214ARG     HE 3489   4.191   4.961   4.282 -0.9518  0.0550  1.4151
  214ARG     CZ 3490   4.075   5.076   4.176  0.1849 -0.5133 -0.5617
  214ARG    NH1 3491   4.024   5.193   4.148  0.1412  0.0958  0.3315
  214ARG   HH11 3492   4.051   5.276   4.199  2.3131 -1.2307  1.4545
  214ARG   HH12 3493   3.952   5.200   4.077  0.1623  0.9929  0.3800
  214ARG    NH2 3494   4.027   4.973   4.111 -0.5402 -0.6015 -0.1787
  214ARG   HH21 3495   4.043   4.883   4.156 -0.2864  0.6760  2.4944
  214ARG   HH22 3496   3.965   4.979   4.032  0.5526  0.7456 -0.9691
  214ARG      C 3497   4.346   4.799   4.695 -0.5711 -0.5305  0.5265
  214ARG      O 3498   4.317   4.835   4.808 -0.4458  0.2080  0.9444
  215ASN      N 3499   4.349   4.666   4.658  0.0137 -0.0995  0.3363
  215ASN      H 3500   4.387   4.648   4.566 -0.7412  1.3601 -0.3172
  215ASN     CA 3501   4.304   4.556   4.736  0.1975  0.1339  0.3051
  215ASN     HA 3502   4.220   4.572   4.803  0.0468 -3.6696  1.2459
  215ASN     CB 3503   4.275   4.439   4.642 -0.6358 -0.1841 -0.1902
  215ASN    HB2 3504   4.354   4.434   4.566  0.5576  0.4826  0.9648
  215ASN    HB3 3505   4.261   4.348   4.700  1.0352 -0.5775 -0.3405
  215ASN     CG 3506   4.156   4.454   4.551 -0.7200  0.2426 -0.2900
  215ASN    OD1 3507   4.139   4.378   4.457  0.0905  0.1354 -0.2736
  215ASN    ND2 3508   4.069   4.553   4.582  0.0033 -0.4906 -0.1696
  215ASN   HD21 3509   3.991   4.560   4.519  0.1701  0.6274 -0.2823
  215ASN   HD22 3510   4.078   4.616   4.661 -2.0603  1.9067 -1.7133
  215ASN      C 3511   4.413   4.522   4.844 -0.3232  0.5614  0.1250
  215ASN      O 3512   4.376   4.505   4.964  0.1304  0.1692  0.7198
  216PHE      N 3513   4.541   4.516   4.811 -0.8451 -0.2766  0.0225
  216PHE      H 3514   4.568   4.553   4.721  2.8132  1.9290  1.8011
  216PHE     CA 3515   4.647   4.504   4.913 -0.2211  0.1633 -0.8820
  216PHE     HA 3516   4.613   4.420   4.973  0.1977  0.3392 -0.3931
  216PHE     CB 3517   4.783   4.478   4.841  0.2653  1.1188 -0.9372
  216PHE    HB2 3518   4.794   4.370   4.853 -0.8241  1.0011 -0.9650
  216PHE    HB3 3519   4.776   4.504   4.736 -2.4358  2.4094 -0.5211
  216PHE     CG 3520   4.897   4.550   4.905 -0.2128 -0.1222  0.3387
  216PHE    CD1 3521   4.959   4.502   5.021 -0.3981 -1.1149 -0.0923
  216PHE    HD1 3522   4.912   4.419   5.073  1.9396 -2.1172  0.6141
  216PHE    CE1 3523   5.078   4.567   5.071  1.1440 -0.2144  0.3504
  216PHE    HE1 3524   5.125   4.523   5.158 -1.1762  0.6181  2.1254
  216PHE     CZ 3525   5.130   4.677   4.998  0.0337 -0.8901  0.3931
  216PHE     HZ 3526   5.221   4.732   5.020 -0.7398  1.0849 -0.9996
  216PHE    CE2 3527   5.063   4.736   4.890  0.4012 -0.1251 -0.3177
  216PHE    HE2 3528   5.091   4.832   4.850 -0.3412  0.4252  0.4533
  216PHE    CD2 3529   4.944   4.671   4.848  0.2624 -0.1269  0.0307
  216PHE    HD2 3530   4.895   4.704   4.758 -0.2786 -0.7098  0.1076
  216PHE      C 3531   4.652   4.622   5.009 -0.4080  0.0266 -0.3727
  216PHE      O 3532   4.641   4.609   5.128 -0.2807 -0.1180 -0.2638
  217VAL      N 3533   4.656   4.740   4.959  0.1365 -0.9102 -0.0349
  217VAL      H 3534   4.660   4.760   4.860 -0.2180  0.3121  0.1797
  217VAL     CA 3535   4.645   4.867   5.042  0.0652 -0.2736  0.4651
  217VAL     HA 3536   4.732   4.874   5.107  1.2220  1.9810 -1.1651
  217VAL     CB 3537   4.654   4.996   4.953 -0.4123  0.6751  0.0787
  217VAL     HB 3538   4.578   4.994   4.876 -0.6750  0.4388  0.3412
  217VAL    CG1 3539   4.643   5.120   5.037  0.9032  0.0649  0.1955
  217VAL   HG11 3540   4.538   5.148   5.048  0.6369 -0.5723 -0.6710
  217VAL   HG12 3541   4.679   5.098   5.137  0.8700 -1.1481 -0.0416
  217VAL   HG13 3542   4.699   5.196   4.982 -2.0137  0.1362 -3.0259
  217VAL    CG2 3543   4.798   4.991   4.888  0.5969  0.0059  0.2622
  217VAL   HG21 3544   4.850   5.086   4.894  1.5876 -0.3768 -1.5969
  217VAL   HG22 3545   4.858   4.909   4.927 -0.0795  0.7840  3.2056
  217VAL   HG23 3546   4.786   4.986   4.780  0.0417  0.1476  0.3111
  217VAL      C 3547   4.522   4.872   5.136  0.0655 -0.9616 -0.1367
  217VAL      O 3548   4.534   4.915   5.252  0.0658  0.4292 -0.0133
  218THR      N 3549   4.412   4.816   5.093  0.1981 -0.2555 -0.2571
  218THR      H 3550   4.406   4.774   5.001  0.9756 -1.9215  0.4169
  218THR     CA 3551   4.305   4.795   5.186  0.5579 -0.4556 -0.3447
  218THR     HA 3552   4.283   4.893   5.228  1.2432 -0.0963 -0.8166
  218THR     CB 3553   4.182   4.747   5.105  0.5784  0.3094 -0.4974
  218THR     HB 3554   4.199   4.647   5.066 -0.8701 -1.3641  2.7048
  218THR    CG2 3555   4.064   4.723   5.199 -0.2875  0.4241  0.1162
  218THR   HG21 3556   3.974   4.729   5.138 -0.4745 -0.8300  0.2540
  218THR   HG22 3557   4.070   4.628   5.251 -1.0741  0.5228  0.3903
  218THR   HG23 3558   4.040   4.800   5.273 -0.8701  0.5969 -0.2434
  218THR    OG1 3559   4.150   4.851   5.015 -0.0552  0.1577 -0.4773
  218THR    HG1 3560   4.213   4.841   4.944  1.0423 -0.6217  0.5595
  218THR      C 3561   4.346   4.704   5.304 -0.3669 -0.5725  0.5104
  218THR      O 3562   4.324   4.742   5.423  0.8547  0.0304  0.2472
  219MET      N 3563   4.409   4.589   5.278  0.2995  0.0834  0.3303
  219MET      H 3564   4.444   4.580   5.183  1.3966  1.0685  0.6227
  219MET     CA 3565   4.464   4.485   5.374  0.1995 -0.1307  0.2515
  219MET     HA 3566   4.387   4.457   5.445  0.3696  0.8113  0.8253
  219MET     CB 3567   4.511   4.357   5.304 -0.7456  0.3495  0.0862
  219MET    HB2 3568   4.430   4.333   5.235 -0.8774  1.9530 -0.3330
  219MET    HB3 3569   4.606   4.365   5.252  0.1637 -0.4932  1.5541
  219MET     CG 3570   4.508   4.233   5.397 -0.5921  0.3031  0.7212
  219MET    HG2 3571   4.581   4.164   5.355  1.4116  2.7639 -0.1633
  219MET    HG3 3572   4.556   4.262   5.490  3.7381 -0.6748 -0.9197
  219MET     SD 3573   4.337   4.167   5.416 -0.1027 -0.0376 -0.1346
  219MET     CE 3574   4.291   4.184   5.592  0.0730 -0.1691  0.4992
  219MET    HE1 3575   4.367   4.136   5.654 -1.1233 -1.8406  0.7192
  219MET    HE2 3576   4.284   4.290   5.615  0.3334 -0.3825  1.6050
  219MET    HE3 3577   4.193   4.139   5.600 -0.8328  0.7435 -3.2630
  219MET      C 3578   4.577   4.545   5.461  0.1536  0.0534 -0.8760
  219MET      O 3579   4.581   4.519   5.582  0.2812 -0.1939 -0.4047
  220PHE      N 3580   4.661   4.640   5.410  0.2759  0.6303 -0.2772
  220PHE      H 3581   4.659   4.653   5.310 -0.8166  0.4727 -0.2830
  220PHE     CA 3582   4.755   4.714   5.491 -0.7540 -0.2165 -0.6096
  220PHE     HA 3583   4.809   4.646   5.556  1.2619  0.1683 -1.7935
  220PHE     CB 3584   4.856   4.789   5.405 -0.5964  0.4133 -0.1378
  220PHE    HB2 3585   4.929   4.721   5.362  1.2074  1.3801  1.2322
  220PHE    HB3 3586   4.799   4.826   5.320 -1.7521  2.5344  1.4628
  220PHE     CG 3587   4.924   4.904   5.477 -0.0311 -1.0036  0.1092
  220PHE    CD1 3588   5.045   4.889   5.549 -0.3542 -0.7313  0.0088
  220PHE    HD1 3589   5.097   4.794   5.550 -0.0546 -0.5743  1.1791
  220PHE    CE1 3590   5.121   4.994   5.604  0.3653  0.5969  0.2803
  220PHE    HE1 3591   5.221   4.986   5.644  1.2489 -0.7200 -1.9935
  220PHE     CZ 3592   5.075   5.128   5.587 -0.0148  0.1779 -0.2030
  220PHE     HZ 3593   5.131   5.211   5.628 -2.7286  0.2845  3.9253
  220PHE    CE2 3594   4.944   5.143   5.531 -0.5476  0.1742  0.1122
  220PHE    HE2 3595   4.901   5.242   5.529  0.9166  0.8686  1.1742
  220PHE    CD2 3596   4.875   5.035   5.464  0.1572  0.7333 -0.4295
  220PHE    HD2 3597   4.778   5.054   5.421 -0.1007 -0.2692 -0.2976
  220PHE      C 3598   4.678   4.804   5.593 -0.0712  0.1298  0.8581
  220PHE      O 3599   4.718   4.809   5.710  0.0280  0.6311  0.4945
  221VAL      N 3600   4.567   4.861   5.546 -0.0449  0.1388 -0.2008
  221VAL      H 3601   4.537   4.847   5.451  0.4670 -1.8018 -0.1172
  221VAL     CA 3602   4.486   4.949   5.635 -0.2993  0.0467  0.1484
  221VAL     HA 3603   4.555   5.009   5.694 -0.2165 -0.3508  0.4605
  221VAL     CB 3604   4.392   5.047   5.554 -1.0920 -0.4492 -0.2358
  221VAL     HB 3605   4.335   4.998   5.475 -0.6792 -1.9369  0.3441
  221VAL    CG1 3606   4.285   5.122   5.634  1.1411  0.1874  0.1712
  221VAL   HG11 3607   4.238   5.205   5.581 -0.4616 -1.4873 -1.1584
  221VAL   HG12 3608   4.210   5.047   5.658  0.3143  1.1225  0.5598
  221VAL   HG13 3609   4.333   5.160   5.724  2.1191 -2.1094  0.7067
  221VAL    CG2 3610   4.473   5.164   5.496 -0.1694 -0.1951  0.1515
  221VAL   HG21 3611   4.407   5.217   5.427 -2.2177  0.4033  2.4273
  221VAL   HG22 3612   4.518   5.234   5.566  0.9046  0.4325 -1.1096
  221VAL   HG23 3613   4.554   5.124   5.435  0.0886  1.0355 -0.3469
  221VAL      C 3614   4.406   4.862   5.741 -0.0391  0.2405 -0.3069
  221VAL      O 3615   4.396   4.918   5.853  0.1503  1.1703 -0.2542
  222VAL      N 3616   4.363   4.735   5.717 -0.1691 -0.2382 -0.2102
  222VAL      H 3617   4.368   4.701   5.623 -0.9483 -0.0965 -0.3081
  222VAL     CA 3618   4.305   4.650   5.822 -0.1793  0.1530 -1.0760
  222VAL     HA 3619   4.232   4.707   5.880 -0.4891 -1.7835  0.5499
  222VAL     CB 3620   4.235   4.520   5.774  0.1057 -0.5215  0.2105
  222VAL     HB 3621   4.318   4.453   5.750  1.2376  0.3088  1.5980
  222VAL    CG1 3622   4.137   4.479   5.886  0.2176 -0.5193  0.0817
  222VAL   HG11 3623   4.186   4.435   5.973  0.2705  1.0722  0.8766
  222VAL   HG12 3624   4.078   4.555   5.936 -0.4200 -0.6710 -0.4215
  222VAL   HG13 3625   4.065   4.406   5.848 -2.1857  2.5388 -1.7554
  222VAL    CG2 3626   4.142   4.536   5.653 -0.2276  0.1081  0.5541
  222VAL   HG21 3627   4.112   4.434   5.627 -0.2475  0.1729  0.3179
  222VAL   HG22 3628   4.058   4.602   5.671 -1.0736 -0.9884  0.7302
  222VAL   HG23 3629   4.204   4.557   5.565 -1.7294 -0.1302 -0.6038
  222VAL      C 3630   4.415   4.603   5.918  0.3449 -0.2404  0.0879
  222VAL      O 3631   4.397   4.604   6.041 -0.3665 -0.1644  0.0375
  223PHE      N 3632   4.536   4.582   5.868  0.6686 -0.0891  0.2791
  223PHE      H 3633   4.553   4.598   5.769  2.1771 -2.8205  0.0115
  223PHE     CA 3634   4.648   4.562   5.955 -0.1182  0.1404  1.5524
  223PHE     HA 3635   4.615   4.482   6.021 -1.7871 -0.5721 -0.0633
  223PHE     CB 3636   4.770   4.513   5.876 -0.6647  0.0005  0.7640
  223PHE    HB2 3637   4.760   4.404   5.871 -1.6307 -0.0024  2.1858
  223PHE    HB3 3638   4.763   4.549   5.773 -1.3086  1.2438  1.2266
  223PHE     CG 3639   4.906   4.539   5.933 -0.2869 -0.2994 -0.4129
  223PHE    CD1 3640   4.971   4.446   6.021  0.4112 -0.0809  0.1369
  223PHE    HD1 3641   4.916   4.365   6.066  0.9166  0.3844  1.6246
  223PHE    CE1 3642   5.103   4.460   6.057 -0.8471  0.1860  0.4660
  223PHE    HE1 3643   5.153   4.383   6.112  0.6949  0.6643 -0.2048
  223PHE     CZ 3644   5.180   4.574   6.011 -0.1923 -0.1643  0.4123
  223PHE     HZ 3645   5.284   4.585   6.036 -0.2914  2.4781 -0.0630
  223PHE    CE2 3646   5.113   4.676   5.939 -0.4769  0.5820  0.3790
  223PHE    HE2 3647   5.174   4.751   5.892 -0.0489 -0.3562 -0.5893
  223PHE    CD2 3648   4.981   4.657   5.894 -0.0710 -0.8284  0.1165
  223PHE    HD2 3649   4.936   4.727   5.826  1.0762  0.1497  0.3481
  223PHE      C 3650   4.673   4.688   6.053  0.3438  0.2963 -0.4617
  223PHE      O 3651   4.705   4.665   6.168 -0.0690  0.6307 -0.6704
  224VAL      N 3652   4.660   4.807   6.004 -0.0290 -0.5806 -0.2220
  224VAL      H 3653   4.632   4.827   5.909  0.9550 -0.0351 -0.4100
  224VAL     CA 3654   4.690   4.928   6.092  0.4881 -0.0382 -0.3006
  224VAL     HA 3655   4.784   4.920   6.146 -0.0303  0.4081  0.6975
  224VAL     CB 3656   4.693   5.056   6.011  0.0815 -0.0324  0.2272
  224VAL     HB 3657   4.601   5.059   5.953 -1.2355 -2.3017  2.0574
  224VAL    CG1 3658   4.703   5.188   6.089  0.4090  0.1436 -0.4617
  224VAL   HG11 3659   4.703   5.273   6.021  2.8315  1.8721  1.4982
  224VAL   HG12 3660   4.615   5.175   6.153  1.1965 -1.0232  0.4243
  224VAL   HG13 3661   4.790   5.181   6.155 -0.2592 -0.3311  0.3884
  224VAL    CG2 3662   4.808   5.054   5.917 -0.1772  0.5082 -0.1951
  224VAL   HG21 3663   4.814   4.958   5.865  0.9385  0.6062 -0.2730
  224VAL   HG22 3664   4.797   5.143   5.854 -1.4708  0.4488 -0.0775
  224VAL   HG23 3665   4.904   5.063   5.966 -0.5512  3.4446  0.1708
  224VAL      C 3666   4.586   4.937   6.200  0.0561  0.7405  0.6978
  224VAL      O 3667   4.629   4.972   6.309 -0.1701  0.1950  0.4298
  225LEU      N 3668   4.466   4.887   6.174 -0.4278 -0.3748 -0.0106
  225LEU      H 3669   4.445   4.843   6.085  0.4509 -0.3357 -0.2448
  225LEU     CA 3670   4.361   4.897   6.271 -0.5503  0.5333  0.5578
  225LEU     HA 3671   4.356   4.995   6.318 -3.5280  0.2643  1.0237
  225LEU     CB 3672   4.221   4.866   6.202 -0.3308  0.2389 -0.0615
  225LEU    HB2 3673   4.201   4.936   6.121 -1.0480  0.1147  0.0031
  225LEU    HB3 3674   4.225   4.766   6.158  0.4179  0.7520 -1.2035
  225LEU     CG 3675   4.109   4.881   6.300  1.1924 -0.1901  0.3574
  225LEU     HG 3676   4.134   4.843   6.399 -1.7771 -1.3126  0.7845
  225LEU    CD1 3677   4.076   5.027   6.324 -0.5192  0.4510  0.6881
  225LEU   HD11 3678   4.059   5.072   6.226 -0.9316  0.2522  0.6663
  225LEU   HD12 3679   3.988   5.031   6.389  0.7086 -0.2761  2.4727
  225LEU   HD13 3680   4.155   5.074   6.382 -0.3212 -0.2533  0.9993
  225LEU    CD2 3681   3.974   4.814   6.256 -0.0937 -0.3515 -0.3469
  225LEU   HD21 3682   3.903   4.804   6.338 -0.8627 -0.1813 -0.9805
  225LEU   HD22 3683   3.917   4.878   6.189 -1.6380  0.4007  1.5764
  225LEU   HD23 3684   3.992   4.717   6.211  0.6087  0.1546 -1.1891
  225LEU      C 3685   4.392   4.803   6.391 -0.2843 -0.3222  0.4416
  225LEU      O 3686   4.401   4.845   6.509 -0.1045  0.2753 -0.4399
  226PHE      N 3687   4.422   4.671   6.358  0.0997 -0.1471 -0.2923
  226PHE      H 3688   4.408   4.634   6.265 -0.3230 -1.3988  0.2379
  226PHE     CA 3689   4.457   4.575   6.462  0.8028  0.6903 -0.5284
  226PHE     HA 3690   4.371   4.573   6.529  0.3981 -0.6804 -1.0687
  226PHE     CB 3691   4.463   4.430   6.406 -0.1309  0.1732 -0.4184
  226PHE    HB2 3692   4.522   4.420   6.316  0.3059 -2.1822  0.0786
  226PHE    HB3 3693   4.514   4.362   6.474 -1.9414 -2.1808 -1.2692
  226PHE     CG 3694   4.327   4.356   6.379 -0.1781 -0.2041 -0.4058
  226PHE    CD1 3695   4.275   4.275   6.472 -0.0431 -0.1467 -0.3121
  226PHE    HD1 3696   4.330   4.263   6.564  1.8091  3.7088 -0.7090
  226PHE    CE1 3697   4.147   4.212   6.462 -0.1465  0.0251  0.3129
  226PHE    HE1 3698   4.117   4.158   6.550 -0.5378  1.7045  1.2469
  226PHE     CZ 3699   4.072   4.235   6.343  0.6406 -0.1387 -0.1578
  226PHE     HZ 3700   3.975   4.190   6.327 -0.3857  1.7207  0.4471
  226PHE    CE2 3701   4.124   4.332   6.246  0.4499  0.6440  0.4618
  226PHE    HE2 3702   4.062   4.366   6.165 -4.5709 -0.1894  3.5046
  226PHE    CD2 3703   4.255   4.392   6.262  0.5618  0.6166  0.2854
  226PHE    HD2 3704   4.300   4.458   6.190 -1.1766  0.1009 -1.3548
  226PHE      C 3705   4.581   4.613   6.542 -0.4432  0.4399 -0.9841
  226PHE      O 3706   4.582   4.593   6.666  0.2596 -0.0964 -0.0089
  227ALA      N 3707   4.682   4.678   6.486  0.6335 -0.2797 -0.9175
  227ALA      H 3708   4.669   4.702   6.389 -1.2511 -1.4306 -1.0028
  227ALA     CA 3709   4.796   4.736   6.555  0.0827  0.7683 -0.3474
  227ALA     HA 3710   4.839   4.658   6.617 -1.1259  1.4652  1.4586
  227ALA     CB 3711   4.895   4.786   6.451  0.5194  0.5994  0.4211
  227ALA    HB1 3712   4.896   4.718   6.366  0.2311  2.1682 -0.8953
  227ALA    HB2 3713   4.864   4.881   6.405  2.8847  0.1436 -2.4381
  227ALA    HB3 3714   4.994   4.807   6.491  1.5778 -4.8192  1.3363
  227ALA      C 3715   4.756   4.844   6.656 -0.7143  0.0134 -0.0746
  227ALA      O 3716   4.810   4.846   6.767 -0.6202 -0.4346  0.4450
  228ILE      N 3717   4.670   4.937   6.617  0.4052 -0.3229  0.4171
  228ILE      H 3718   4.631   4.934   6.524 -0.6257  0.9643  0.7939
  228ILE     CA 3719   4.640   5.042   6.712  0.7959 -0.2002 -0.3387
  228ILE     HA 3720   4.728   5.078   6.765  1.5387 -2.9714  0.4436
  228ILE     CB 3721   4.571   5.162   6.644 -0.4745  0.2679  0.3871
  228ILE     HB 3722   4.501   5.120   6.572 -0.0030 -0.0370  0.0982
  228ILE    CG2 3723   4.500   5.254   6.741 -0.3050  0.0256 -0.2381
  228ILE   HG21 3724   4.567   5.278   6.823  0.2872  0.8010 -0.9346
  228ILE   HG22 3725   4.464   5.348   6.701  0.9836  0.8724  0.5189
  228ILE   HG23 3726   4.413   5.204   6.784  0.3764  0.5728  1.8849
  228ILE    CG1 3727   4.674   5.242   6.566 -0.1742  0.2712 -0.5813
  228ILE   HG12 3728   4.708   5.323   6.630  0.2338 -1.5522  1.6217
  228ILE   HG13 3729   4.759   5.185   6.529 -0.5881 -0.8932  0.2213
  228ILE    CD1 3730   4.615   5.304   6.439 -0.0940 -0.2588  0.2101
  228ILE   HD11 3731   4.702   5.332   6.380  0.8645 -0.9837  1.2333
  228ILE   HD12 3732   4.557   5.228   6.386 -0.3811  0.8212 -1.0949
  228ILE   HD13 3733   4.548   5.386   6.467 -1.8131 -1.3268 -0.6136
  228ILE      C 3734   4.551   4.986   6.826  0.7354  0.2859 -0.0743
  228ILE      O 3735   4.576   5.026   6.943 -1.0898  0.3018  0.0346
  229CYS      N 3736   4.453   4.894   6.791  0.2963 -0.0157  0.2906
  229CYS      H 3737   4.433   4.866   6.696 -0.1010  1.5074 -0.1072
  229CYS     CA 3738   4.364   4.848   6.891  0.5929 -0.0972 -0.3783
  229CYS     HA 3739   4.322   4.932   6.946  1.0619 -0.5356  0.6757
  229CYS     CB 3740   4.248   4.777   6.821  0.1299  0.8046  0.2594
  229CYS    HB2 3741   4.281   4.688   6.768  0.2218  0.9945 -0.0045
  229CYS    HB3 3742   4.178   4.740   6.895 -0.1969  1.2665  0.1834
  229CYS     SG 3743   4.142   4.876   6.707  0.0007  0.4685  0.1986
  229CYS     HG 3744   4.239   4.878   6.616 -1.5608  0.7445 -1.5157
  229CYS      C 3745   4.438   4.760   6.996  0.3734 -0.5680 -0.4220
  229CYS      O 3746   4.411   4.774   7.112 -0.0604 -0.0491 -0.7760
  230TRP      N 3747   4.530   4.672   6.960 -0.8594 -0.6414 -0.2125
  230TRP      H 3748   4.545   4.662   6.860  2.5208  1.0000  0.0130
  230TRP     CA 3749   4.604   4.574   7.043  0.3352  0.2063  0.6763
  230TRP     HA 3750   4.550   4.560   7.137  0.0858 -0.7279  0.4016
  230TRP     CB 3751   4.599   4.442   6.982 -0.4732 -0.2774 -0.5133
  230TRP    HB2 3752   4.638   4.446   6.880 -3.1874 -2.1460 -1.7580
  230TRP    HB3 3753   4.662   4.369   7.034 -1.0715 -1.1698 -1.0094
  230TRP     CG 3754   4.466   4.378   6.975 -0.0204 -0.1780 -0.0262
  230TRP    CD1 3755   4.389   4.376   6.870  0.1091 -0.2338  0.0186
  230TRP    HD1 3756   4.421   4.426   6.780  1.3354  1.2839  1.2319
  230TRP    NE1 3757   4.268   4.316   6.894  0.9754  0.3221  0.1267
  230TRP    HE1 3758   4.192   4.319   6.828  0.0797  0.6830  1.1515
  230TRP    CE2 3759   4.250   4.297   7.028 -0.0449  0.0808  0.1437
  230TRP    CZ2 3760   4.138   4.248   7.099  0.2068 -0.3073 -1.3017
  230TRP    HZ2 3761   4.046   4.233   7.045  0.3658  0.8135 -1.9238
  230TRP    CH2 3762   4.162   4.203   7.226 -0.0295 -0.7810  0.2803
  230TRP    HH2 3763   4.078   4.170   7.286 -1.1790  0.7332 -0.4319
  230TRP    CZ3 3764   4.285   4.224   7.289 -0.5564  0.2063 -0.3033
  230TRP    HZ3 3765   4.291   4.214   7.396 -0.1543  1.9376 -0.1365
  230TRP    CE3 3766   4.402   4.268   7.217 -0.3396  0.0556  0.0403
  230TRP    HE3 3767   4.500   4.275   7.263 -0.1724  2.0578 -0.5108
  230TRP    CD2 3768   4.386   4.310   7.082  0.5005 -0.0802 -0.0969
  230TRP      C 3769   4.743   4.611   7.092  0.0514  0.1047  0.1024
  230TRP      O 3770   4.787   4.559   7.197 -0.6386  0.0017  0.2661
  231ALA      N 3771   4.813   4.708   7.023 -0.6990 -0.2900  0.3280
  231ALA      H 3772   4.774   4.752   6.941  1.9787  0.3775 -0.6935
  231ALA     CA 3773   4.956   4.728   7.056  0.3464 -0.3982 -0.7985
  231ALA     HA 3774   4.995   4.627   7.059 -3.0561 -1.8126  0.7107
  231ALA     CB 3775   5.041   4.804   6.957 -0.2587 -0.1812  0.5082
  231ALA    HB1 3776   5.056   4.748   6.865  0.1806  1.2418 -0.3163
  231ALA    HB2 3777   4.996   4.900   6.932 -1.6723 -0.4157  1.9121
  231ALA    HB3 3778   5.142   4.815   6.996 -0.5516  0.8928  1.0172
  231ALA      C 3779   4.979   4.788   7.199  0.4565 -0.1739  0.5065
  231ALA      O 3780   5.073   4.740   7.261 -0.1252 -0.4022 -0.1189
  232PRO      N 3781   4.897   4.878   7.253  0.1980  0.1848  0.4340
  232PRO     CD 3782   4.798   4.963   7.174  1.1452 -0.2524  0.2723
  232PRO    HD2 3783   4.695   4.928   7.170  1.2024 -0.4362  0.4002
  232PRO    HD3 3784   4.831   4.971   7.070  2.0565 -0.3639  0.5455
  232PRO     CG 3785   4.794   5.098   7.247  0.5553 -0.0559  0.3372
  232PRO    HG2 3786   4.696   5.143   7.228  0.8017  0.3444 -0.0114
  232PRO    HG3 3787   4.876   5.161   7.213  0.7517 -1.2488 -1.5689
  232PRO     CB 3788   4.811   5.056   7.391  0.6316  0.2945 -0.2546
  232PRO    HB2 3789   4.714   5.028   7.431  0.1633  1.6404 -0.3662
  232PRO    HB3 3790   4.853   5.136   7.452 -3.6478  1.6545  1.2879
  232PRO     CA 3791   4.906   4.932   7.391 -0.0669  0.1591 -0.4069
  232PRO     HA 3792   5.011   4.961   7.404 -0.1110  1.1206 -1.8924
  232PRO      C 3793   4.862   4.824   7.490 -0.0403 -0.1645 -0.4842
  232PRO      O 3794   4.920   4.816   7.594 -0.0162  0.4758 -0.6896
  233LEU      N 3795   4.765   4.743   7.455  0.0693 -0.2171 -0.6218
  233LEU      H 3796   4.728   4.735   7.362  1.0224 -1.8835 -0.8992
  233LEU     CA 3797   4.720   4.631   7.550 -0.0696 -0.7040 -0.4859
  233LEU     HA 3798   4.712   4.680   7.647  3.0268  2.3740 -1.5534
  233LEU     CB 3799   4.587   4.572   7.507  0.9101 -0.3207 -0.8899
  233LEU    HB2 3800   4.514   4.653   7.510  0.8468 -0.2518 -2.8515
  233LEU    HB3 3801   4.591   4.524   7.409 -0.7519 -3.7010  0.5347
  233LEU     CG 3802   4.533   4.468   7.604  0.2938 -0.2051  0.3197
  233LEU     HG 3803   4.587   4.373   7.603 -0.2830 -0.5501 -1.0829
  233LEU    CD1 3804   4.518   4.527   7.746  0.7608  0.1385  0.4231
  233LEU   HD11 3805   4.611   4.504   7.798  0.8101 -1.4748 -0.2982
  233LEU   HD12 3806   4.493   4.633   7.755 -1.3463 -0.3764  1.3990
  233LEU   HD13 3807   4.443   4.474   7.806 -1.9457  0.9544 -1.9925
  233LEU    CD2 3808   4.396   4.432   7.561  0.1402  0.0305 -0.2707
  233LEU   HD21 3809   4.364   4.349   7.623  0.0247  0.0523 -0.3003
  233LEU   HD22 3810   4.335   4.521   7.577  0.1644 -0.2709  1.6981
  233LEU   HD23 3811   4.402   4.407   7.455  2.7009 -0.7923  0.0037
  233LEU      C 3812   4.834   4.532   7.568  0.3605 -0.8344  0.0033
  233LEU      O 3813   4.883   4.512   7.677 -1.0137  0.4609  0.3264
  234ASN      N 3814   4.888   4.477   7.459  0.0541  0.1834 -0.7212
  234ASN      H 3815   4.849   4.496   7.368 -2.3486 -1.3953 -0.1091
  234ASN     CA 3816   5.026   4.419   7.462  0.4370 -0.4862  0.2309
  234ASN     HA 3817   5.013   4.317   7.497 -1.0948 -0.9334 -1.5148
  234ASN     CB 3818   5.074   4.396   7.313  0.6045  0.3685 -0.2666
  234ASN    HB2 3819   5.048   4.485   7.255  0.4201 -0.1362 -0.9814
  234ASN    HB3 3820   5.181   4.378   7.299  0.4715  1.4967 -4.1112
  234ASN     CG 3821   4.998   4.279   7.249  0.6260  0.0054 -0.3721
  234ASN    OD1 3822   5.027   4.162   7.262  0.2016 -0.1598  0.1382
  234ASN    ND2 3823   4.890   4.302   7.180 -0.1621 -0.0785  0.0712
  234ASN   HD21 3824   4.851   4.233   7.117 -1.2002  0.8158 -0.2998
  234ASN   HD22 3825   4.859   4.398   7.179 -0.1964 -0.0825  0.7505
  234ASN      C 3826   5.134   4.494   7.537 -0.3759 -0.1678 -0.3208
  234ASN      O 3827   5.205   4.425   7.613  0.2973 -0.2262  0.1771
  235PHE      N 3828   5.155   4.624   7.518  0.1576  0.2485  0.0787
  235PHE      H 3829   5.109   4.673   7.443  0.3567  1.7471  0.9007
  235PHE     CA 3830   5.263   4.691   7.596  0.5982 -0.2022  0.1146
  235PHE     HA 3831   5.360   4.647   7.574  0.2756  1.0259 -4.8710
  235PHE     CB 3832   5.262   4.839   7.547 -0.4192  0.4345 -0.6265
  235PHE    HB2 3833   5.249   4.838   7.438 -1.6850 -0.8371 -0.4912
  235PHE    HB3 3834   5.174   4.885   7.591 -1.1610 -1.3536 -0.1638
  235PHE     CG 3835   5.381   4.929   7.574  0.6351 -0.4801  0.1488
  235PHE    CD1 3836   5.426   5.017   7.475 -0.0210 -0.2665 -0.0823
  235PHE    HD1 3837   5.369   5.039   7.386 -0.9298  0.3885  0.6353
  235PHE    CE1 3838   5.531   5.098   7.508 -0.0782  0.6071 -0.3934
  235PHE    HE1 3839   5.570   5.175   7.444 -0.4532  0.9838 -0.1712
  235PHE     CZ 3840   5.589   5.107   7.634 -0.0007  0.5888  0.0445
  235PHE     HZ 3841   5.667   5.179   7.656 -0.0558  0.2586  1.4438
  235PHE    CE2 3842   5.534   5.040   7.742 -0.0515  0.6294 -0.0847
  235PHE    HE2 3843   5.569   5.047   7.844  0.5970  0.8828 -0.3194
  235PHE    CD2 3844   5.435   4.945   7.708 -0.1806  0.0967  0.5221
  235PHE    HD2 3845   5.397   4.881   7.787  0.0846  0.2090  0.7408
  235PHE      C 3846   5.231   4.681   7.746 -0.6471 -0.2286  0.0096
  235PHE      O 3847   5.312   4.631   7.818  0.1329  0.1692  0.0128
  236ILE      N 3848   5.105   4.716   7.786  0.0665 -0.0416  0.4830
  236ILE      H 3849   5.041   4.751   7.715  1.2683  2.7627  0.6459
  236ILE     CA 3850   5.055   4.697   7.923  0.5540  0.4977  0.5097
  236ILE     HA 3851   5.118   4.758   7.988  2.4144 -0.7583 -0.0480
  236ILE     CB 3852   4.907   4.745   7.930 -0.0972  0.4846  0.4282
  236ILE     HB 3853   4.850   4.700   7.849  1.1401  0.1569 -0.2849
  236ILE    CG2 3854   4.841   4.705   8.059 -0.8538 -0.3212  0.0736
  236ILE   HG21 3855   4.739   4.743   8.059 -0.1793  1.6277 -0.8128
  236ILE   HG22 3856   4.823   4.597   8.065 -0.0822 -0.6043 -1.9502
  236ILE   HG23 3857   4.893   4.743   8.147 -1.6892  1.1988 -0.0693
  236ILE    CG1 3858   4.903   4.902   7.916  0.5667 -0.0862 -0.0587
  236ILE   HG12 3859   4.940   4.955   8.004 -1.6765  1.0450  0.2831
  236ILE   HG13 3860   4.969   4.928   7.834 -1.2118 -0.1808 -1.5996
  236ILE    CD1 3861   4.768   4.959   7.882 -0.5794  0.2239 -0.0961
  236ILE   HD11 3862   4.721   4.968   7.980  0.8587 -0.9310  0.7314
  236ILE   HD12 3863   4.770   5.059   7.839 -0.2000  0.3756  0.2701
  236ILE   HD13 3864   4.702   4.891   7.828 -1.5148  0.8474  0.2276
  236ILE      C 3865   5.069   4.549   7.974 -0.2866 -1.3468  0.3591
  236ILE      O 3866   5.119   4.537   8.087  0.4938  0.1126 -0.6195
  237GLY      N 3867   5.050   4.450   7.884  0.4986  0.1443 -0.1860
  237GLY      H 3868   5.023   4.472   7.789  0.9712  2.0138  0.0806
  237GLY     CA 3869   5.076   4.315   7.916 -0.4552  0.6737  0.4006
  237GLY    HA2 3870   5.017   4.295   8.005  0.0113 -0.7410  0.4065
  237GLY    HA3 3871   5.050   4.238   7.844  1.2014 -0.1297  0.6144
  237GLY      C 3872   5.226   4.289   7.953  0.0560  0.9719  0.2734
  237GLY      O 3873   5.247   4.249   8.067 -0.3633 -0.3595  0.0249
  238LEU      N 3874   5.320   4.323   7.866 -0.6207  0.3566  0.2420
  238LEU      H 3875   5.301   4.373   7.780 -1.2048 -1.3678 -0.6956
  238LEU     CA 3876   5.467   4.307   7.888 -0.7093 -0.3993  0.1772
  238LEU     HA 3877   5.474   4.201   7.912  0.1861 -0.9623 -2.3195
  238LEU     CB 3878   5.559   4.350   7.763  0.0081  0.1021 -0.5065
  238LEU    HB2 3879   5.540   4.455   7.739 -0.2696  0.2252  0.2213
  238LEU    HB3 3880   5.663   4.342   7.794  0.2898  1.3118 -1.0942
  238LEU     CG 3881   5.531   4.269   7.635  0.2629  0.5383  0.3156
  238LEU     HG 3882   5.425   4.250   7.617  0.3489  0.5118 -0.1615
  238LEU    CD1 3883   5.594   4.344   7.520 -0.7523 -0.2080  0.0333
  238LEU   HD11 3884   5.524   4.427   7.507 -2.0791 -1.1730  0.7718
  238LEU   HD12 3885   5.694   4.377   7.548  0.0376 -3.3828  1.3803
  238LEU   HD13 3886   5.597   4.282   7.430  0.7863  0.9061 -0.7307
  238LEU    CD2 3887   5.597   4.129   7.651  0.1510  0.5393 -0.1432
  238LEU   HD21 3888   5.696   4.131   7.696  0.6306 -1.4138 -1.0010
  238LEU   HD22 3889   5.541   4.076   7.728  2.0484  0.8824  1.5767
  238LEU   HD23 3890   5.599   4.060   7.566  0.0688 -1.2664  1.2587
  238LEU      C 3891   5.507   4.393   8.012 -0.1999  0.2286 -0.3891
  238LEU      O 3892   5.575   4.347   8.101  0.2536 -0.1921 -0.6599
  239ALA      N 3893   5.453   4.516   8.031 -0.2231  0.4850 -0.1149
  239ALA      H 3894   5.412   4.565   7.953  0.9562  2.3472  0.3786
  239ALA     CA 3895   5.480   4.602   8.145 -0.1916  0.4293 -0.0428
  239ALA     HA 3896   5.586   4.624   8.156 -0.5512  1.3546  2.0448
  239ALA     CB 3897   5.413   4.737   8.118 -0.0294  0.3517  0.4508
  239ALA    HB1 3898   5.428   4.792   8.211 -1.9574  1.8380 -0.0441
  239ALA    HB2 3899   5.461   4.786   8.033 -0.7776 -1.1772 -0.9015
  239ALA    HB3 3900   5.306   4.722   8.100  0.5918 -1.6963 -2.0501
  239ALA      C 3901   5.441   4.537   8.273  0.3196 -0.3152 -0.1786
  239ALA      O 3902   5.503   4.547   8.379 -0.2725 -0.1124 -0.2493
  240VAL      N 3903   5.322   4.473   8.272 -0.7561  0.0175 -0.6075
  240VAL      H 3904   5.268   4.474   8.186  1.5356  2.0894 -2.1570
  240VAL     CA 3905   5.267   4.396   8.388 -0.2448 -1.0899  0.8046
  240VAL     HA 3906   5.266   4.448   8.484 -0.6509 -0.6262  0.5520
  240VAL     CB 3907   5.120   4.359   8.375  0.3078  1.4232  0.1582
  240VAL     HB 3908   5.092   4.318   8.278 -0.0031 -0.1480  0.8828
  240VAL    CG1 3909   5.078   4.243   8.470 -0.5721 -0.4458  0.3817
  240VAL   HG11 3910   5.084   4.285   8.571  0.1416 -1.0401  0.5884
  240VAL   HG12 3911   4.971   4.228   8.452 -0.5818  0.2613 -0.2162
  240VAL   HG13 3912   5.136   4.152   8.461 -0.0818 -0.2331  1.2600
  240VAL    CG2 3913   5.037   4.480   8.406  0.4989  0.2634 -0.4021
  240VAL   HG21 3914   5.035   4.553   8.326 -2.7333 -0.2031 -0.8747
  240VAL   HG22 3915   4.931   4.454   8.401  0.4931  0.5112 -3.4902
  240VAL   HG23 3916   5.067   4.516   8.505 -0.9351 -0.6573  0.4091
  240VAL      C 3917   5.364   4.280   8.409  0.6380 -0.1842 -0.7084
  240VAL      O 3918   5.411   4.258   8.522 -0.4158  0.0062 -0.0204
  241ALA      N 3919   5.401   4.201   8.308  0.3512  0.0972 -0.3135
  241ALA      H 3920   5.374   4.229   8.214 -0.3251 -2.6762 -1.0299
  241ALA     CA 3921   5.503   4.094   8.330 -0.0369 -0.6735  0.4859
  241ALA     HA 3922   5.458   4.030   8.407 -2.4002 -0.3525 -0.5202
  241ALA     CB 3923   5.520   4.024   8.208 -0.1510  0.0110  0.6298
  241ALA    HB1 3924   5.571   4.082   8.131 -1.1622 -0.1158 -0.1463
  241ALA    HB2 3925   5.567   3.926   8.217 -0.8503 -0.3710  0.1794
  241ALA    HB3 3926   5.419   4.004   8.174 -0.6325  1.4702  1.1359
  241ALA      C 3927   5.642   4.136   8.389  0.5329  0.9148  0.4727
  241ALA      O 3928   5.713   4.051   8.445 -0.1707  0.9677  0.2720
  242SER      N 3929   5.681   4.262   8.383  0.3115  0.4757 -0.8070
  242SER      H 3930   5.627   4.337   8.341  1.5035  1.9262  0.1363
  242SER     CA 3931   5.809   4.310   8.441  0.0522  0.3481  0.1128
  242SER     HA 3932   5.882   4.250   8.386 -0.8683  0.5249 -1.3694
  242SER     CB 3933   5.835   4.454   8.393 -0.3046  0.0738 -0.3004
  242SER    HB2 3934   5.940   4.475   8.413  0.3622 -2.5438 -0.7004
  242SER    HB3 3935   5.817   4.447   8.285  1.8381 -0.2236 -0.6786
  242SER     OG 3936   5.758   4.544   8.459 -0.1098 -0.2353  0.0412
  242SER     HG 3937   5.663   4.534   8.449 -0.6297 -0.0808  3.6576
  242SER      C 3938   5.813   4.307   8.594 -0.3350 -0.2969  0.8617
  242SER      O 3939   5.918   4.272   8.655 -0.0800  0.5312 -0.0699
  243ASP      N 3940   5.693   4.329   8.654 -0.9281 -0.1634 -0.0978
  243ASP      H 3941   5.610   4.329   8.596 -0.9243  2.1093 -0.1957
  243ASP     CA 3942   5.672   4.286   8.796 -0.8162 -0.8381 -0.2793
  243ASP     HA 3943   5.706   4.183   8.805 -1.3200 -1.0636 -0.9173
  243ASP     CB 3944   5.753   4.371   8.902 -0.2538  0.2732  0.3037
  243ASP    HB2 3945   5.861   4.364   8.886  0.0955  0.5753  2.2627
  243ASP    HB3 3946   5.720   4.473   8.885  1.1920  0.9143  1.1197
  243ASP     CG 3947   5.721   4.337   9.043 -0.4131 -0.1968 -0.3580
  243ASP    OD1 3948   5.679   4.226   9.070  0.2470 -0.2533  0.1869
  243ASP    OD2 3949   5.749   4.423   9.129 -0.4142 -0.2987 -0.1165
  243ASP      C 3950   5.525   4.277   8.836  0.1155  0.4036 -0.1642
  243ASP      O 3951   5.470   4.376   8.883 -0.1930 -0.0593 -0.3503
  244PRO      N 3952   5.458   4.156   8.830 -0.5055 -0.0688 -0.2139
  244PRO     CD 3953   5.508   4.037   8.760  0.4024 -0.7048 -0.0653
  244PRO    HD2 3954   5.551   3.975   8.838  0.8258 -0.4329 -0.0761
  244PRO    HD3 3955   5.587   4.049   8.685  0.7675  0.6867  0.5222
  244PRO     CG 3956   5.381   3.967   8.713  0.3824 -0.5037 -0.0684
  244PRO    HG2 3957   5.394   3.859   8.716 -0.0130 -0.5374  1.4242
  244PRO    HG3 3958   5.351   3.996   8.612  1.7004  0.4018 -0.2182
  244PRO     CB 3959   5.271   4.003   8.810 -0.0580 -0.0552 -0.0138
  244PRO    HB2 3960   5.277   3.929   8.889  1.6422 -0.2396 -0.2716
  244PRO    HB3 3961   5.174   3.990   8.763 -1.5991 -0.5951  3.1202
  244PRO     CA 3962   5.312   4.143   8.865 -0.6410  0.0321 -0.0733
  244PRO     HA 3963   5.244   4.203   8.806 -0.9254  2.2296  2.3412
  244PRO      C 3964   5.295   4.164   9.013 -0.3695  0.2177 -0.3232
  244PRO      O 3965   5.180   4.165   9.058 -0.2368 -0.1607 -0.3042
  245ALA      N 3966   5.403   4.185   9.095 -0.1240 -0.6230  0.0351
  245ALA      H 3967   5.498   4.183   9.062  0.3689 -1.7565  1.4021
  245ALA     CA 3968   5.390   4.228   9.236 -1.0100  0.8083  0.1997
  245ALA     HA 3969   5.293   4.185   9.264  0.1444 -2.2082  0.0060
  245ALA     CB 3970   5.498   4.151   9.321  0.5060  0.2690  0.2786
  245ALA    HB1 3971   5.515   4.050   9.285  0.4819 -0.3896  2.0354
  245ALA    HB2 3972   5.592   4.202   9.300  1.7155 -1.8992  0.1153
  245ALA    HB3 3973   5.464   4.158   9.424  0.9203  0.4909  0.4038
  245ALA      C 3974   5.385   4.381   9.255  0.2443 -0.3541 -0.0828
  245ALA      O 3975   5.339   4.429   9.358  0.2006  0.1217  0.3544
  246SER      N 3976   5.427   4.462   9.164 -0.3444  0.2148  0.5201
  246SER      H 3977   5.473   4.430   9.079 -0.0388 -0.1928  0.8358
  246SER     CA 3978   5.424   4.610   9.184  0.6948  0.1724 -0.1139
  246SER     HA 3979   5.367   4.629   9.276  0.1140 -3.3313  0.3687
  246SER     CB 3980   5.557   4.674   9.220  0.4959 -0.9929  0.7595
  246SER    HB2 3981   5.542   4.777   9.251  1.0899 -0.8530  0.5878
  246SER    HB3 3982   5.590   4.608   9.300 -0.3766 -1.7364  0.5236
  246SER     OG 3983   5.638   4.671   9.106 -0.4430  0.6650 -0.0729
  246SER     HG 3984   5.666   4.579   9.102  1.6427  1.2352  0.2514
  246SER      C 3985   5.352   4.696   9.075 -0.5062 -0.0640 -0.0735
  246SER      O 3986   5.308   4.810   9.101 -0.4282 -0.1025  0.2021
  247MET      N 3987   5.346   4.641   8.951 -0.1178  0.2238 -0.6199
  247MET      H 3988   5.385   4.550   8.933  0.9745  0.4717  0.3981
  247MET     CA 3989   5.307   4.724   8.839 -0.6821  0.3944 -0.2789
  247MET     HA 3990   5.356   4.821   8.845 -0.7254  0.4186 -0.3218
  247MET     CB 3991   5.358   4.645   8.717 -0.0149  0.5160 -0.4367
  247MET    HB2 3992   5.319   4.543   8.714 -0.9880  0.8039  1.3687
  247MET    HB3 3993   5.315   4.697   8.631 -1.1664 -3.8026 -2.7766
  247MET     CG 3994   5.512   4.635   8.706 -0.8497 -0.0735 -1.1870
  247MET    HG2 3995   5.550   4.560   8.775 -1.7895  1.8271  1.5951
  247MET    HG3 3996   5.539   4.588   8.612 -1.5958  0.7100 -1.8142
  247MET     SD 3997   5.597   4.783   8.730  0.2659 -0.5083  0.0825
  247MET     CE 3998   5.570   4.873   8.569 -0.8036 -0.2126 -0.3091
  247MET    HE1 3999   5.517   4.807   8.500 -0.0345  0.3814 -1.5018
  247MET    HE2 4000   5.510   4.963   8.581  0.5468  0.9416 -1.7953
  247MET    HE3 4001   5.665   4.905   8.527  0.4915 -4.5466 -1.1955
  247MET      C 4002   5.160   4.740   8.827  0.0476 -0.2563  0.2843
  247MET      O 4003   5.113   4.845   8.781  0.5357 -0.4152  0.3278
  248VAL      N 4004   5.079   4.650   8.882 -1.0488 -0.5848 -0.4456
  248VAL      H 4005   5.121   4.581   8.943 -0.2296  0.8999  0.7286
  248VAL     CA 4006   4.929   4.644   8.864  0.5391  0.2747  1.0045
  248VAL     HA 4007   4.905   4.643   8.758  0.0803 -1.5725  1.1068
  248VAL     CB 4008   4.876   4.507   8.905  0.1116  0.2004 -0.5513
  248VAL     HB 4009   4.883   4.491   9.013  0.5218  1.4846 -0.3691
  248VAL    CG1 4010   4.732   4.504   8.868  0.2480  0.3626 -0.1582
  248VAL   HG11 4011   4.673   4.575   8.926 -0.0275 -0.1663  0.2157
  248VAL   HG12 4012   4.711   4.521   8.762  1.8833  2.2230 -0.2309
  248VAL   HG13 4013   4.688   4.406   8.886 -1.4767  0.9265 -1.0698
  248VAL    CG2 4014   4.943   4.386   8.843  0.0555 -0.0284  0.2897
  248VAL   HG21 4015   5.051   4.389   8.859  0.3563 -1.1067 -1.2954
  248VAL   HG22 4016   4.903   4.294   8.885 -1.5451  0.6183  0.2275
  248VAL   HG23 4017   4.935   4.385   8.734 -0.2012 -0.9447  0.3093
  248VAL      C 4018   4.856   4.766   8.921  0.1079  0.0119 -0.0005
  248VAL      O 4019   4.790   4.836   8.839 -0.0809  0.2923  0.0508
  249PRO      N 4020   4.872   4.811   9.050 -0.1045  0.5030  0.7910
  249PRO     CD 4021   4.957   4.756   9.148 -0.6353  0.0253 -0.1204
  249PRO    HD2 4022   5.055   4.725   9.112 -0.9122 -0.7107 -0.2601
  249PRO    HD3 4023   4.912   4.667   9.191  0.6303 -0.7272 -0.3038
  249PRO     CG 4024   4.969   4.863   9.257  0.1122  0.2780 -0.1918
  249PRO    HG2 4025   5.060   4.922   9.243  1.0573 -1.0530  0.1613
  249PRO    HG3 4026   4.964   4.817   9.356  0.4459  1.4408  0.3899
  249PRO     CB 4027   4.844   4.948   9.243 -0.4759 -0.5650  0.1749
  249PRO    HB2 4028   4.859   5.049   9.282  0.7514 -0.5102 -0.4256
  249PRO    HB3 4029   4.765   4.899   9.301  0.1689 -0.4875  1.1393
  249PRO     CA 4030   4.820   4.948   9.088 -0.4179 -0.2131  0.5092
  249PRO     HA 4031   4.711   4.953   9.080 -0.4900 -0.7695  1.0749
  249PRO      C 4032   4.881   5.075   9.027 -0.3467 -0.1284 -0.7145
  249PRO      O 4033   4.805   5.176   9.020 -0.1179  0.6015  0.1606
  250ARG      N 4034   5.007   5.067   8.979  0.0319  0.3151  0.0281
  250ARG      H 4035   5.050   4.976   8.976 -2.9139 -1.1986 -1.2054
  250ARG     CA 4036   5.064   5.182   8.914  0.8462 -0.6954  0.3532
  250ARG     HA 4037   5.042   5.263   8.983  0.6876 -0.6826  0.2877
  250ARG     CB 4038   5.217   5.165   8.884  0.1888 -0.3741 -0.2477
  250ARG    HB2 4039   5.229   5.071   8.830 -0.2430 -1.4375  1.3960
  250ARG    HB3 4040   5.241   5.258   8.833 -2.3982  0.3282 -0.3128
  250ARG     CG 4041   5.298   5.145   9.014  0.5712 -0.0461  0.1112
  250ARG    HG2 4042   5.286   5.235   9.075 -0.0235  0.0394 -0.1195
  250ARG    HG3 4043   5.244   5.068   9.069 -1.7208 -0.6377 -2.7164
  250ARG     CD 4044   5.448   5.102   9.004 -0.5800 -0.3334  0.1265
  250ARG    HD2 4045   5.495   5.090   9.102  0.4782  4.0713  0.3754
  250ARG    HD3 4046   5.450   4.996   8.978  0.5993 -0.7305  1.6846
  250ARG     NE 4047   5.527   5.207   8.928  0.0112  0.7704  0.0786
  250ARG     HE 4048   5.504   5.303   8.947 -0.9870  0.4842  0.3910
  250ARG     CZ 4049   5.622   5.193   8.837 -0.2542  0.5665  0.2212
  250ARG    NH1 4050   5.681   5.081   8.814  0.0231  0.7025 -0.1012
  250ARG   HH11 4051   5.660   5.001   8.873 -2.6465  0.4350 -1.2628
  250ARG   HH12 4052   5.747   5.072   8.738 -1.9195  0.6385 -1.8637
  250ARG    NH2 4053   5.658   5.290   8.761  0.4634 -0.4069  0.2315
  250ARG   HH21 4054   5.633   5.384   8.789 -0.0852 -0.3769 -0.3414
  250ARG   HH22 4055   5.726   5.271   8.688 -2.0796 -0.8630 -2.1797
  250ARG      C 4056   4.999   5.232   8.783  0.1487  0.6684 -0.2209
  250ARG      O 4057   5.024   5.351   8.751  0.1134 -0.1928 -0.8474
  251ILE      N 4058   4.947   5.142   8.706 -0.2011  0.2405 -0.7351
  251ILE      H 4059   4.947   5.047   8.739  3.1655 -0.2530 -1.8347
  251ILE     CA 4060   4.884   5.171   8.577 -0.3429  0.6334 -0.2774
  251ILE     HA 4061   4.962   5.206   8.510  1.5204  1.2735  2.1046
  251ILE     CB 4062   4.826   5.038   8.518  0.6915  0.3224  0.2358
  251ILE     HB 4063   4.770   5.003   8.605  0.5436  0.1224  0.0620
  251ILE    CG2 4064   4.741   5.055   8.391  0.4273  0.0048  0.3510
  251ILE   HG21 4065   4.698   4.966   8.344 -2.1681 -0.3234  3.0527
  251ILE   HG22 4066   4.651   5.112   8.415  0.0186  1.2671 -3.4793
  251ILE   HG23 4067   4.792   5.099   8.305  1.4300 -0.3758  0.7413
  251ILE    CG1 4068   4.937   4.943   8.493  0.3116  0.0166 -0.5242
  251ILE   HG12 4069   4.991   4.982   8.407  3.6088  1.8767  2.1563
  251ILE   HG13 4070   5.024   4.950   8.558 -0.3796  2.7027  0.2170
  251ILE    CD1 4071   4.916   4.798   8.461 -0.2104 -0.1844 -0.1277
  251ILE   HD11 4072   5.007   4.743   8.483  0.5709  1.0745 -0.0688
  251ILE   HD12 4073   4.832   4.757   8.516 -1.3301  1.6306 -0.3819
  251ILE   HD13 4074   4.893   4.801   8.354 -1.4065  0.8613  0.1380
  251ILE      C 4075   4.772   5.278   8.602 -0.6750 -0.5059  0.3885
  251ILE      O 4076   4.697   5.265   8.697  0.0914 -0.3043 -0.0132
  252PRO      N 4077   4.765   5.392   8.524 -0.6535  0.4746  0.3135
  252PRO     CD 4078   4.849   5.422   8.413 -0.2322  0.8591 -0.5385
  252PRO    HD2 4079   4.825   5.361   8.326  1.6671 -0.3799 -0.2552
  252PRO    HD3 4080   4.951   5.394   8.441 -0.3937  0.5366 -0.2670
  252PRO     CG 4081   4.845   5.572   8.388 -0.1319  0.4228 -0.1589
  252PRO    HG2 4082   4.872   5.585   8.283 -2.9434  1.5647 -0.8138
  252PRO    HG3 4083   4.898   5.621   8.470  1.4264 -1.2346 -0.1168
  252PRO     CB 4084   4.701   5.596   8.414  0.4290 -0.0189  0.3870
  252PRO    HB2 4085   4.636   5.568   8.331 -0.5696  2.2450  0.3130
  252PRO    HB3 4086   4.685   5.700   8.444  0.4302 -0.5681  2.4221
  252PRO     CA 4087   4.668   5.501   8.532  0.3983 -0.4509 -0.7841
  252PRO     HA 4088   4.690   5.548   8.628 -1.5526  1.5228 -1.2180
  252PRO      C 4089   4.521   5.453   8.517 -1.0753 -0.1662  0.2901
  252PRO      O 4090   4.498   5.371   8.433  0.4795 -0.1024  0.3359
  253GLU      N 4091   4.430   5.502   8.605 -0.2949  0.6865 -0.1964
  253GLU      H 4092   4.464   5.571   8.670 -2.5360  0.4108  1.3782
  253GLU     CA 4093   4.300   5.438   8.623 -0.0113  0.1236 -0.0257
  253GLU     HA 4094   4.306   5.330   8.636  0.8907  0.0626 -0.8608
  253GLU     CB 4095   4.243   5.503   8.744  0.4334 -0.6036 -1.1431
  253GLU    HB2 4096   4.232   5.610   8.729 -2.2532 -0.6695 -0.1939
  253GLU    HB3 4097   4.140   5.468   8.757  0.9280 -1.0975  2.1175
  253GLU     CG 4098   4.317   5.471   8.880 -0.3878 -0.0129  0.6585
  253GLU    HG2 4099   4.424   5.490   8.868  0.1925 -1.6740  2.5798
  253GLU    HG3 4100   4.290   5.546   8.954  0.8889 -0.5821  1.7468
  253GLU     CD 4101   4.313   5.324   8.925 -0.5175  0.4818  0.2889
  253GLU    OE1 4102   4.234   5.240   8.869 -0.0228 -0.2619 -0.2480
  253GLU    OE2 4103   4.391   5.284   9.010  0.4568  0.1651  0.4565
  253GLU      C 4104   4.205   5.473   8.510 -0.6426 -0.1441  0.5270
  253GLU      O 4105   4.099   5.411   8.495  0.1282 -0.0336  0.3334
  254TRP      N 4106   4.242   5.562   8.417 -0.1021 -0.2217  0.4999
  254TRP      H 4107   4.331   5.608   8.428 -0.5521  0.5763  0.9816
  254TRP     CA 4108   4.176   5.594   8.289  0.3169  0.2983  0.1117
  254TRP     HA 4109   4.070   5.574   8.304  0.9115 -1.6698  2.3224
  254TRP     CB 4110   4.191   5.741   8.251 -0.1666  0.0991 -0.2810
  254TRP    HB2 4111   4.147   5.754   8.152 -0.4711  1.8766  0.0461
  254TRP    HB3 4112   4.142   5.805   8.324  0.2679 -0.4288  0.4886
  254TRP     CG 4113   4.333   5.789   8.252 -0.0885 -0.1134  0.3746
  254TRP    CD1 4114   4.396   5.833   8.361 -0.7932 -0.4296  0.4972
  254TRP    HD1 4115   4.356   5.842   8.461  0.1519  0.1482  0.8390
  254TRP    NE1 4116   4.524   5.862   8.321  0.1516  0.4309 -0.2609
  254TRP    HE1 4117   4.593   5.882   8.391 -0.0449 -1.7602  0.6380
  254TRP    CE2 4118   4.550   5.840   8.184  0.1218 -0.0462  0.4761
  254TRP    CZ2 4119   4.659   5.853   8.101 -0.0867 -0.5452 -0.2873
  254TRP    HZ2 4120   4.750   5.900   8.135  0.3586 -1.1585 -0.5996
  254TRP    CH2 4121   4.645   5.826   7.961  0.3455 -0.0689 -0.3595
  254TRP    HH2 4122   4.731   5.850   7.900  3.0663 -0.1005  3.1303
  254TRP    CZ3 4123   4.518   5.793   7.907  0.5478  0.5541 -0.0027
  254TRP    HZ3 4124   4.501   5.794   7.801  0.0247  2.2013  0.0732
  254TRP    CE3 4125   4.413   5.769   7.999 -0.9303 -0.6944  0.3233
  254TRP    HE3 4126   4.314   5.747   7.962 -0.9163  0.0408 -0.1509
  254TRP    CD2 4127   4.423   5.801   8.137  0.0302  0.2262  0.8353
  254TRP      C 4128   4.223   5.497   8.174 -0.3140  0.1825 -0.3708
  254TRP      O 4129   4.144   5.477   8.086  0.1999 -0.0146  0.4251
  255LEU      N 4130   4.346   5.446   8.178 -0.5105  0.0200 -0.3101
  255LEU      H 4131   4.398   5.450   8.265 -0.3023 -2.3930 -0.2357
  255LEU     CA 4132   4.421   5.395   8.067  0.8060 -0.0641 -0.0169
  255LEU     HA 4133   4.386   5.442   7.975  0.2341  0.2278  0.3481
  255LEU     CB 4134   4.567   5.413   8.094  0.5785 -0.3128 -0.3864
  255LEU    HB2 4135   4.591   5.520   8.093 -2.6015  0.5192  0.8103
  255LEU    HB3 4136   4.590   5.379   8.195  0.5542  0.9779  0.0700
  255LEU     CG 4137   4.666   5.355   7.990  0.9098  0.0278 -0.3268
  255LEU     HG 4138   4.640   5.250   7.976 -0.6713  0.4541 -0.7800
  255LEU    CD1 4139   4.664   5.427   7.854 -0.3001  0.2851  0.2907
  255LEU   HD11 4140   4.567   5.425   7.804  0.2284  1.1288 -0.8369
  255LEU   HD12 4141   4.694   5.531   7.865  1.6172 -0.1567 -0.4396
  255LEU   HD13 4142   4.738   5.381   7.788 -0.5218 -2.3514  1.7478
  255LEU    CD2 4143   4.807   5.368   8.050  0.2520 -0.4523 -0.0994
  255LEU   HD21 4144   4.812   5.453   8.119  0.8574 -2.3761  2.3769
  255LEU   HD22 4145   4.837   5.279   8.105  0.8329  0.2957  0.8146
  255LEU   HD23 4146   4.878   5.371   7.968  1.0534 -1.8411  0.5099
  255LEU      C 4147   4.390   5.249   8.032  0.2713  0.1882  0.3714
  255LEU      O 4148   4.375   5.214   7.914 -0.1223  0.0670  0.5327
  256PHE      N 4149   4.371   5.167   8.134  0.3415 -0.3976 -0.5639
  256PHE      H 4150   4.380   5.208   8.226 -0.7049  1.6913 -1.3079
  256PHE     CA 4151   4.338   5.028   8.120  0.7028 -0.3592 -0.1804
  256PHE     HA 4152   4.410   5.000   8.043 -1.9313 -0.4675 -2.7802
  256PHE     CB 4153   4.349   4.950   8.252 -0.4640  0.3064  0.5168
  256PHE    HB2 4154   4.437   4.979   8.308 -0.3383  2.7222 -0.8173
  256PHE    HB3 4155   4.260   4.980   8.307  0.5683  3.1200  0.8148
  256PHE     CG 4156   4.346   4.797   8.242  0.1959  0.0544  0.9203
  256PHE    CD1 4157   4.441   4.729   8.163  0.1739  0.4253  0.5348
  256PHE    HD1 4158   4.503   4.795   8.104  0.7371  0.0917  0.7513
  256PHE    CE1 4159   4.453   4.588   8.156 -0.3175 -0.7466 -0.1278
  256PHE    HE1 4160   4.519   4.540   8.085 -0.8237  1.0252 -1.8959
  256PHE     CZ 4161   4.352   4.519   8.223  0.4818  0.2860 -0.1307
  256PHE     HZ 4162   4.350   4.411   8.213  3.8700  0.0297  0.5725
  256PHE    CE2 4163   4.248   4.579   8.296  0.1212 -0.7544  0.2101
  256PHE    HE2 4164   4.168   4.526   8.346  0.1938 -2.6861 -1.5450
  256PHE    CD2 4165   4.254   4.718   8.311  0.1587 -0.3106 -0.6403
  256PHE    HD2 4166   4.187   4.782   8.366  2.7046  4.2186 -2.1804
  256PHE      C 4167   4.203   5.009   8.056  0.4428  0.3130 -0.4265
  256PHE      O 4168   4.201   4.969   7.943 -0.0111  0.1476 -0.1906
  257VAL      N 4169   4.091   5.065   8.104  0.3762 -0.1030  0.2755
  257VAL      H 4170   4.101   5.119   8.188  0.6482  0.1947  0.0548
  257VAL     CA 4171   3.959   5.077   8.030 -0.8068  0.1538  0.3264
  257VAL     HA 4172   3.937   4.973   8.008  0.5194  0.2256 -1.5714
  257VAL     CB 4173   3.845   5.127   8.119  0.3974  0.0913  0.5461
  257VAL     HB 4174   3.844   5.076   8.215  0.1400 -0.0240  0.4809
  257VAL    CG1 4175   3.850   5.273   8.142 -0.0005 -0.9191  0.0225
  257VAL   HG11 4176   3.853   5.337   8.053  1.6104 -0.2776  0.4990
  257VAL   HG12 4177   3.774   5.318   8.206  0.9170 -1.1805  1.3381
  257VAL   HG13 4178   3.948   5.289   8.187  0.0414  2.2828 -0.9473
  257VAL    CG2 4179   3.707   5.082   8.063  0.0039  0.2640 -0.0447
  257VAL   HG21 4180   3.702   4.973   8.066  0.5198  0.2024 -1.0549
  257VAL   HG22 4181   3.625   5.121   8.124 -0.7757 -1.9211  0.4107
  257VAL   HG23 4182   3.694   5.112   7.959  0.3593  1.4840  0.2552
  257VAL      C 4183   3.979   5.143   7.887  0.3329  0.2549 -0.0584
  257VAL      O 4184   3.928   5.084   7.795  0.4369  0.3003  0.2330
  258ALA      N 4185   4.061   5.241   7.858  0.1478  0.2420 -0.5039
  258ALA      H 4186   4.089   5.297   7.937 -2.7414  1.0577  0.0485
  258ALA     CA 4187   4.086   5.299   7.726 -1.0095 -0.1269  0.1583
  258ALA     HA 4188   3.992   5.330   7.680  0.4407  0.5150 -2.5976
  258ALA     CB 4189   4.172   5.425   7.751  0.3612 -0.1082 -0.5292
  258ALA    HB1 4190   4.272   5.398   7.786  0.3785  0.1736 -0.3532
  258ALA    HB2 4191   4.183   5.481   7.658  2.3024  0.2520 -0.1460
  258ALA    HB3 4192   4.121   5.494   7.818 -1.2221 -0.5388 -1.2587
  258ALA      C 4193   4.149   5.197   7.631  0.0981 -0.2544 -0.3406
  258ALA      O 4194   4.101   5.178   7.524  0.0891  0.2473  0.1161
  259SER      N 4195   4.254   5.128   7.676  0.3359  0.1020 -0.0487
  259SER      H 4196   4.294   5.163   7.762 -2.4210  2.9965  0.2445
  259SER     CA 4197   4.325   5.024   7.595 -0.1630  0.0778  0.6952
  259SER     HA 4198   4.361   5.059   7.499  2.3909 -0.8138  1.2470
  259SER     CB 4199   4.459   4.994   7.671  0.3917  0.5685 -0.1711
  259SER    HB2 4200   4.522   4.931   7.608  2.5775  0.6367  1.8233
  259SER    HB3 4201   4.520   5.083   7.687  2.8858 -1.2230  0.9689
  259SER     OG 4202   4.434   4.917   7.787 -0.8072 -0.0317  0.1781
  259SER     HG 4203   4.372   4.968   7.840  0.1075  0.3222  0.9299
  259SER      C 4204   4.241   4.897   7.570 -0.4934  0.5524 -0.0134
  259SER      O 4205   4.243   4.847   7.458  0.1630 -0.1970  0.2995
  260TYR      N 4206   4.155   4.858   7.660 -0.4418  0.0956 -0.9843
  260TYR      H 4207   4.145   4.909   7.747  1.4883 -1.0009 -0.0475
  260TYR     CA 4208   4.069   4.734   7.641  0.1235  0.0966  0.2977
  260TYR     HA 4209   4.141   4.670   7.589  1.6357  0.9277  1.2877
  260TYR     CB 4210   4.044   4.673   7.775  0.5073  0.3376 -0.2185
  260TYR    HB2 4211   4.093   4.729   7.855  2.8033 -1.8198  0.0021
  260TYR    HB3 4212   3.941   4.695   7.801 -0.0440 -1.5213 -0.6650
  260TYR     CG 4213   4.074   4.526   7.786 -0.2051 -0.7727  0.7566
  260TYR    CD1 4214   4.033   4.448   7.677 -0.1807  0.2860  0.4299
  260TYR    HD1 4215   3.981   4.486   7.591  0.5325  0.0297 -0.1204
  260TYR    CE1 4216   4.073   4.316   7.681 -0.5865  0.3053  0.0011
  260TYR    HE1 4217   4.059   4.253   7.594 -1.4682  2.1015 -1.2129
  260TYR     CZ 4218   4.149   4.266   7.788  0.7140  0.2992  0.6122
  260TYR     OH 4219   4.194   4.143   7.780 -0.6222 -0.4896 -0.2591
  260TYR     HH 4220   4.249   4.130   7.858 -0.2481  0.0843 -0.4195
  260TYR    CE2 4221   4.189   4.345   7.898  0.6144 -0.2793 -0.5110
  260TYR    HE2 4222   4.238   4.308   7.988 -0.2860  2.2662  1.1239
  260TYR    CD2 4223   4.149   4.483   7.896 -0.8388 -0.0212 -0.3803
  260TYR    HD2 4224   4.192   4.556   7.963 -0.8832  0.2387 -0.6315
  260TYR      C 4225   3.940   4.758   7.562 -0.3538 -0.2315 -0.2777
  260TYR      O 4226   3.903   4.681   7.471  0.0251  0.1551 -0.0011
  261TYR      N 4227   3.874   4.871   7.582  0.5105  0.1926  0.7498
  261TYR      H 4228   3.898   4.935   7.657 -0.7445  0.5249  0.8994
  261TYR     CA 4229   3.757   4.910   7.500 -1.0155 -0.0986  1.1150
  261TYR     HA 4230   3.694   4.824   7.478 -1.0447  0.0918  0.4315
  261TYR     CB 4231   3.660   5.004   7.576 -0.9799 -0.7830  0.0883
  261TYR    HB2 4232   3.719   5.087   7.617  1.4505 -1.8601 -1.0403
  261TYR    HB3 4233   3.593   5.037   7.498 -1.6738 -1.1629  0.5173
  261TYR     CG 4234   3.578   4.941   7.689 -0.4276  0.7060 -0.2779
  261TYR    CD1 4235   3.601   4.809   7.731 -0.0845 -0.6344  0.1876
  261TYR    HD1 4236   3.674   4.742   7.686 -1.3001 -1.1623 -1.0727
  261TYR    CE1 4237   3.534   4.759   7.845 -0.4550 -0.0884 -0.5376
  261TYR    HE1 4238   3.554   4.661   7.885 -0.7356  0.5862  1.3287
  261TYR     CZ 4239   3.425   4.837   7.902 -0.7267  0.2771  0.3106
  261TYR     OH 4240   3.371   4.794   8.017  0.8871  0.0134 -0.7782
  261TYR     HH 4241   3.419   4.717   8.051  0.6782  0.3661  0.3718
  261TYR    CE2 4242   3.389   4.960   7.847  0.2773  0.0960 -0.5158
  261TYR    HE2 4243   3.302   5.012   7.883  1.9045  2.7959 -0.2184
  261TYR    CD2 4244   3.463   5.009   7.740 -0.2320 -0.1781 -0.4896
  261TYR    HD2 4245   3.443   5.104   7.693 -0.3348 -0.7374 -1.5844
  261TYR      C 4246   3.807   4.960   7.362  0.9070  0.0732  0.3476
  261TYR      O 4247   3.734   4.941   7.269  0.9345  0.3578  0.0212
  262MET      N 4248   3.923   5.021   7.349 -0.4977  0.0525  0.2128
  262MET      H 4249   3.970   5.061   7.429  0.9242 -0.3415 -0.3758
  262MET     CA 4250   3.989   5.039   7.219 -0.4976  0.2667 -0.4028
  262MET     HA 4251   3.916   5.082   7.151  0.5323  2.2748 -0.3380
  262MET     CB 4252   4.107   5.138   7.235 -0.1654 -1.1935  0.0870
  262MET    HB2 4253   4.066   5.221   7.293  1.9203 -0.2369  0.2803
  262MET    HB3 4254   4.185   5.094   7.297  0.1274  0.4085  0.9182
  262MET     CG 4255   4.175   5.185   7.097  0.6560  0.0972 -0.7679
  262MET    HG2 4256   4.233   5.106   7.049 -0.9050 -1.9321  0.5029
  262MET    HG3 4257   4.095   5.203   7.025 -1.3619  0.6919  1.4891
  262MET     SD 4258   4.290   5.325   7.106  0.2340  0.1648  0.0402
  262MET     CE 4259   4.427   5.238   7.176 -0.7105  0.0428  0.9850
  262MET    HE1 4260   4.512   5.306   7.186 -0.4948  0.0185 -0.5064
  262MET    HE2 4261   4.398   5.193   7.271 -0.7616 -0.7875  0.5866
  262MET    HE3 4262   4.460   5.167   7.101 -0.7101  0.6965  0.3537
  262MET      C 4263   4.047   4.912   7.165  0.2529 -0.1593  0.8598
  262MET      O 4264   4.048   4.899   7.043 -0.2018 -0.2511 -0.5545
  263ALA      N 4265   4.069   4.805   7.239  0.2498  0.0910  0.0039
  263ALA      H 4266   4.084   4.815   7.338  0.0735 -0.6305  0.1036
  263ALA     CA 4267   4.097   4.669   7.183  0.4334  0.9674  0.3005
  263ALA     HA 4268   4.170   4.674   7.102  0.3012  0.5028  0.1440
  263ALA     CB 4269   4.159   4.575   7.285 -0.3602  1.0808 -0.0064
  263ALA    HB1 4270   4.100   4.576   7.377  1.6273  0.0749  1.3538
  263ALA    HB2 4271   4.175   4.482   7.231  0.1945  1.5709 -0.7068
  263ALA    HB3 4272   4.256   4.618   7.310  1.5840 -0.5633 -3.8672
  263ALA      C 4273   3.973   4.607   7.122  0.6379 -0.2953 -0.6656
  263ALA      O 4274   3.987   4.554   7.012 -0.4244  0.0811  0.5159
  264TYR      N 4275   3.851   4.619   7.187 -0.0994  0.0064 -0.3871
  264TYR      H 4276   3.860   4.656   7.280 -0.2334 -0.8004 -0.0394
  264TYR     CA 4277   3.729   4.544   7.151 -0.6089 -0.5199 -0.3105
  264TYR     HA 4278   3.751   4.438   7.135  1.7874  0.1693 -2.1061
  264TYR     CB 4279   3.633   4.555   7.274  0.2654  0.8288 -0.1386
  264TYR    HB2 4280   3.628   4.659   7.307  0.6622  0.6124  0.6237
  264TYR    HB3 4281   3.532   4.530   7.242 -0.0263  1.8239 -0.0125
  264TYR     CG 4282   3.661   4.458   7.396  1.0727 -0.2228 -0.3696
  264TYR    CD1 4283   3.733   4.338   7.390  0.4563  0.2703  0.3642
  264TYR    HD1 4284   3.759   4.292   7.295  0.7035  1.7738 -0.3243
  264TYR    CE1 4285   3.766   4.265   7.503  0.4205  0.2821  0.0116
  264TYR    HE1 4286   3.831   4.179   7.494  1.4960  0.9508  0.9854
  264TYR     CZ 4287   3.727   4.313   7.629  0.4983 -0.1223  0.4248
  264TYR     OH 4288   3.760   4.244   7.737  0.2924 -0.5177 -0.3342
  264TYR     HH 4289   3.810   4.164   7.718  2.6904  0.6857  0.5718
  264TYR    CE2 4290   3.642   4.424   7.642 -0.3466 -0.3340  0.1281
  264TYR    HE2 4291   3.594   4.444   7.736 -2.6304 -2.5634 -0.4430
  264TYR    CD2 4292   3.605   4.485   7.524 -0.1671  0.4413 -0.3017
  264TYR    HD2 4293   3.528   4.560   7.533 -1.8424 -1.2931  0.4564
  264TYR      C 4294   3.665   4.597   7.021  0.7735  0.6786 -0.3965
  264TYR      O 4295   3.605   4.525   6.937  0.1791  0.6047 -0.2610
  265PHE      N 4296   3.661   4.731   7.009  0.3419 -0.0165 -0.6561
  265PHE      H 4297   3.695   4.790   7.084  0.0730 -1.1729  0.4007
  265PHE     CA 4298   3.585   4.795   6.898  0.3895  0.5139 -0.0639
  265PHE     HA 4299   3.493   4.736   6.900  0.0280  1.0644 -0.1660
  265PHE     CB 4300   3.556   4.944   6.928 -0.4110 -0.5789 -0.1642
  265PHE    HB2 4301   3.469   4.971   6.869 -0.6347 -0.2109  0.3272
  265PHE    HB3 4302   3.526   4.959   7.032  0.6829 -0.3731  0.1345
  265PHE     CG 4303   3.656   5.051   6.894 -0.1324  0.4881 -0.5040
  265PHE    CD1 4304   3.790   5.029   6.869  0.0003 -0.1608 -0.3650
  265PHE    HD1 4305   3.839   4.932   6.871  2.3956  0.9729 -0.9884
  265PHE    CE1 4306   3.875   5.136   6.861 -1.2089  0.5145 -0.6918
  265PHE    HE1 4307   3.978   5.121   6.833 -0.9741  0.2869  0.2451
  265PHE     CZ 4308   3.834   5.267   6.876  0.4787  0.3551  0.5729
  265PHE     HZ 4309   3.906   5.347   6.864  0.1248  0.6142  0.1933
  265PHE    CE2 4310   3.701   5.289   6.895  0.5086 -0.5775 -0.2475
  265PHE    HE2 4311   3.667   5.391   6.908 -0.5567 -0.8751 -0.5999
  265PHE    CD2 4312   3.609   5.189   6.906 -0.5698  0.1291  0.1526
  265PHE    HD2 4313   3.505   5.208   6.928 -0.2811  0.5243  1.2401
  265PHE      C 4314   3.638   4.760   6.752 -0.0311 -0.2910 -0.5109
  265PHE      O 4315   3.583   4.789   6.651  0.2032 -0.8092  0.3874
  266ASN      N 4316   3.751   4.691   6.752 -0.1877 -0.2856  0.2866
  266ASN      H 4317   3.783   4.653   6.840  0.2289 -0.7023 -0.0372
  266ASN     CA 4318   3.825   4.641   6.635  0.4221 -0.6409  0.7870
  266ASN     HA 4319   3.872   4.723   6.581  1.0536 -0.7672  1.1342
  266ASN     CB 4320   3.933   4.542   6.675 -0.8108 -0.4444  0.1083
  266ASN    HB2 4321   3.974   4.580   6.768 -0.8559 -0.8746  0.3062
  266ASN    HB3 4322   3.885   4.445   6.691 -1.8694  0.2894  1.5445
  266ASN     CG 4323   4.055   4.515   6.580 -0.1837  0.1740  0.4391
  266ASN    OD1 4324   4.160   4.493   6.635 -0.3561 -0.0316 -0.5446
  266ASN    ND2 4325   4.047   4.542   6.451 -0.1061 -0.4241  0.1333
  266ASN   HD21 4326   4.125   4.495   6.406  1.3713  0.9792  1.1085
  266ASN   HD22 4327   3.965   4.580   6.406  0.0080  0.0247  0.2931
  266ASN      C 4328   3.735   4.566   6.530  0.6465  0.6486 -0.8793
  266ASN      O 4329   3.765   4.583   6.416 -0.2654 -0.4559  1.2739
  267SER      N 4330   3.629   4.492   6.574  0.7969  0.5573 -0.9576
  267SER      H 4331   3.613   4.488   6.674  0.0503 -1.5298 -1.1175
  267SER     CA 4332   3.532   4.413   6.498  0.0921 -0.3905 -0.2853
  267SER     HA 4333   3.587   4.344   6.435 -0.8714 -0.8077 -0.6886
  267SER     CB 4334   3.444   4.338   6.597 -0.1881  0.3387  0.1411
  267SER    HB2 4335   3.361   4.292   6.542  1.2308  1.5806 -3.3014
  267SER    HB3 4336   3.514   4.261   6.630  0.0784  0.9386  1.0110
  267SER     OG 4337   3.396   4.415   6.710  0.0893 -0.0618 -0.1820
  267SER     HG 4338   3.300   4.424   6.707  0.1808  0.8568 -0.7616
  267SER      C 4339   3.446   4.495   6.402  0.5494 -0.2037  0.1297
  267SER      O 4340   3.458   4.476   6.278 -0.2960  0.1213  0.1081
  268CYS      N 4341   3.370   4.588   6.456 -0.3061 -0.6088 -0.3093
  268CYS      H 4342   3.367   4.600   6.557 -1.4269 -1.3815 -0.2416
  268CYS     CA 4343   3.274   4.678   6.391  0.9150  0.0427 -0.8189
  268CYS     HA 4344   3.206   4.611   6.338 -0.2739 -0.4957  1.2784
  268CYS     CB 4345   3.189   4.754   6.493  0.7038 -0.1492 -0.0248
  268CYS    HB2 4346   3.107   4.806   6.445  0.1574 -0.9585  0.0168
  268CYS    HB3 4347   3.140   4.681   6.557  0.0615 -1.0592 -1.5241
  268CYS     SG 4348   3.278   4.878   6.592  0.1971 -0.2260 -0.0736
  268CYS     HG 4349   3.394   4.814   6.614 -0.1571 -0.0525  2.4963
  268CYS      C 4350   3.347   4.776   6.297  0.4356  0.1472 -0.0191
  268CYS      O 4351   3.305   4.794   6.184 -0.3978 -0.2951  0.5286
  269LEU      N 4352   3.469   4.817   6.336  0.0902  0.1120 -0.2236
  269LEU      H 4353   3.492   4.789   6.430 -0.8104  1.4544  0.4320
  269LEU     CA 4354   3.559   4.890   6.243 -0.0197  0.2053 -0.5566
  269LEU     HA 4355   3.503   4.966   6.189  1.2264  1.7328  0.2516
  269LEU     CB 4356   3.657   4.964   6.324 -0.1175  1.2535 -0.5881
  269LEU    HB2 4357   3.707   4.890   6.386 -0.2343  0.2211 -1.6967
  269LEU    HB3 4358   3.731   5.004   6.256  0.0554 -1.1680 -1.9515
  269LEU     CG 4359   3.606   5.080   6.411  0.7765  0.3823 -0.2697
  269LEU     HG 4360   3.525   5.040   6.472  2.3731 -1.0503  1.0046
  269LEU    CD1 4361   3.710   5.136   6.500  0.1484  0.3124 -0.3058
  269LEU   HD11 4362   3.748   5.062   6.571  0.0271  0.2200 -0.3370
  269LEU   HD12 4363   3.782   5.174   6.428 -1.6178  0.4888 -2.0529
  269LEU   HD13 4364   3.659   5.215   6.557 -1.8160 -1.4138  0.4631
  269LEU    CD2 4365   3.546   5.197   6.324  0.0651  0.2696  0.5582
  269LEU   HD21 4366   3.520   5.284   6.384 -0.9133  0.7690 -0.5602
  269LEU   HD22 4367   3.618   5.238   6.253 -0.8811 -0.9690 -1.1902
  269LEU   HD23 4368   3.456   5.162   6.273 -0.2155 -1.4177  2.1345
  269LEU      C 4369   3.627   4.797   6.140 -0.1004 -0.6865 -0.0601
  269LEU      O 4370   3.676   4.848   6.037  0.6625  0.3259 -0.6926
  270ASN      N 4371   3.646   4.670   6.157 -0.4625  0.1353  0.6389
  270ASN      H 4372   3.616   4.628   6.243 -2.8726 -0.8263 -0.5954
  270ASN     CA 4373   3.714   4.582   6.052 -0.1844  0.5827  0.4316
  270ASN     HA 4374   3.804   4.627   6.010 -1.7932  1.3071 -2.5002
  270ASN     CB 4375   3.757   4.448   6.129  0.0633  0.3961 -0.4338
  270ASN    HB2 4376   3.847   4.474   6.184 -0.8462 -1.4734  2.1070
  270ASN    HB3 4377   3.687   4.419   6.207  1.0038  0.3308  0.4014
  270ASN     CG 4378   3.781   4.323   6.049 -0.2242 -0.4819 -0.1228
  270ASN    OD1 4379   3.871   4.321   5.968  0.6534  0.2302  0.3459
  270ASN    ND2 4380   3.697   4.224   6.057 -0.6783  0.0613 -0.2834
  270ASN   HD21 4381   3.731   4.141   6.011  0.5939 -0.6461  1.7535
  270ASN   HD22 4382   3.662   4.203   6.150  1.5882  1.3513  0.9568
  270ASN      C 4383   3.613   4.576   5.937  0.5502  0.4304 -0.1390
  270ASN      O 4384   3.646   4.603   5.824  0.2742 -0.3761  0.1434
  271ALA      N 4385   3.483   4.539   5.969  0.2566  0.1749  0.5773
  271ALA      H 4386   3.469   4.509   6.064 -1.1901  2.6033  1.2302
  271ALA     CA 4387   3.363   4.540   5.880 -0.9713  0.0220 -0.1907
  271ALA     HA 4388   3.368   4.461   5.805  0.2143 -0.1435  0.0435
  271ALA     CB 4389   3.245   4.519   5.972  0.3607 -0.3513  0.9441
  271ALA    HB1 4390   3.157   4.517   5.908  0.7840 -1.7423  0.3656
  271ALA    HB2 4391   3.246   4.421   6.020  0.0467  0.1250  1.9692
  271ALA    HB3 4392   3.229   4.603   6.040  0.4462 -0.2461  0.8341
  271ALA      C 4393   3.358   4.673   5.808  0.0028  0.0669 -0.1324
  271ALA      O 4394   3.340   4.673   5.687 -0.0867  0.0128  0.3666
  272ILE      N 4395   3.372   4.785   5.875 -0.3866  0.8822  0.4000
  272ILE      H 4396   3.386   4.765   5.973 -0.7991  1.8035  0.6557
  272ILE     CA 4397   3.370   4.919   5.818 -0.0912 -0.2070 -0.1777
  272ILE     HA 4398   3.293   4.919   5.741 -1.2013 -0.1795  0.8888
  272ILE     CB 4399   3.313   5.025   5.925 -0.3216 -0.2019 -0.1208
  272ILE     HB 4400   3.370   5.025   6.018 -1.1730 -0.1675  0.4074
  272ILE    CG2 4401   3.325   5.173   5.885 -0.2608  0.0445  0.4426
  272ILE   HG21 4402   3.290   5.200   5.786 -0.1845  0.2047  0.4594
  272ILE   HG22 4403   3.273   5.238   5.955  1.3678  1.9212 -0.0082
  272ILE   HG23 4404   3.425   5.210   5.907 -0.5098  0.3892  1.0343
  272ILE    CG1 4405   3.168   4.989   5.958 -0.0190 -0.0100 -0.2463
  272ILE   HG12 4406   3.169   4.887   5.996 -0.4978 -0.9798 -2.6413
  272ILE   HG13 4407   3.128   5.055   6.034  1.1848  0.9339 -0.4067
  272ILE    CD1 4408   3.068   4.990   5.840 -0.2669  0.8906 -0.5963
  272ILE   HD11 4409   3.069   5.084   5.784  1.1935  0.9623 -0.4819
  272ILE   HD12 4410   3.088   4.903   5.777  0.0973  1.4142 -1.2184
  272ILE   HD13 4411   2.972   4.971   5.888 -0.4521  2.9822 -0.0148
  272ILE      C 4412   3.490   4.970   5.736  0.0750 -0.3989 -0.1567
  272ILE      O 4413   3.484   5.075   5.672  0.5442 -0.2779  0.5167
  273ILE      N 4414   3.601   4.896   5.743  0.5082 -0.0014  0.4183
  273ILE      H 4415   3.610   4.823   5.812 -0.3230 -0.7396 -0.2441
  273ILE     CA 4416   3.710   4.914   5.635 -0.0689  0.0975 -0.6117
  273ILE     HA 4417   3.723   5.019   5.612 -2.2160  0.4033 -0.6120
  273ILE     CB 4418   3.842   4.866   5.690 -0.0423  0.6492  0.8237
  273ILE     HB 4419   3.829   4.777   5.753 -0.3916 -0.5288 -0.8366
  273ILE    CG2 4420   3.947   4.840   5.578  0.4346  0.0240  0.5032
  273ILE   HG21 4421   3.901   4.774   5.504 -0.1739  0.5388  0.4180
  273ILE   HG22 4422   3.966   4.935   5.527 -0.9598  1.5234  2.6518
  273ILE   HG23 4423   4.041   4.801   5.618 -0.2581 -0.9825  1.1953
  273ILE    CG1 4424   3.899   4.976   5.790  0.1323  0.6397 -0.0536
  273ILE   HG12 4425   3.920   5.063   5.729 -1.4344  0.1183 -1.4135
  273ILE   HG13 4426   3.819   5.012   5.856 -0.8713 -0.0658 -0.8411
  273ILE    CD1 4427   4.018   4.934   5.879 -0.1619 -1.2809  0.3719
  273ILE   HD11 4428   4.048   5.014   5.947  1.3121  0.6597 -2.4053
  273ILE   HD12 4429   3.997   4.842   5.935  0.6777 -1.3650  0.5625
  273ILE   HD13 4430   4.092   4.924   5.800  0.3385  0.5313  0.5787
  273ILE      C 4431   3.659   4.855   5.504  0.4476 -0.3451  0.3169
  273ILE      O 4432   3.670   4.919   5.401 -0.0849 -0.2503 -0.0271
  274TYR      N 4433   3.612   4.728   5.504 -0.9384 -0.1113 -0.3218
  274TYR      H 4434   3.626   4.679   5.591 -1.1366  2.2798  1.1471
  274TYR     CA 4435   3.577   4.656   5.386 -0.1966  0.2846  0.0845
  274TYR     HA 4436   3.664   4.644   5.322  1.2639  0.6964  1.8885
  274TYR     CB 4437   3.540   4.505   5.409 -0.6159  0.4696  0.3822
  274TYR    HB2 4438   3.447   4.507   5.465  0.2374  0.0241  1.8786
  274TYR    HB3 4439   3.519   4.456   5.314  1.1068 -0.6734  0.5547
  274TYR     CG 4440   3.649   4.424   5.477 -0.3647 -0.1865  0.1031
  274TYR    CD1 4441   3.768   4.407   5.404  0.6136  0.1489  0.4044
  274TYR    HD1 4442   3.787   4.449   5.306 -1.8472  1.0890  0.2585
  274TYR    CE1 4443   3.866   4.330   5.468 -0.1218  0.5318 -0.1503
  274TYR    HE1 4444   3.968   4.327   5.430  0.0525  0.7753  0.2948
  274TYR     CZ 4445   3.852   4.296   5.606 -0.7307  0.0559  0.1021
  274TYR     OH 4446   3.950   4.234   5.680  0.5238 -0.1951 -0.1198
  274TYR     HH 4447   3.920   4.230   5.771  0.0828 -3.2421 -0.2809
  274TYR    CE2 4448   3.729   4.299   5.666  0.3473  0.6474  0.6708
  274TYR    HE2 4449   3.723   4.259   5.766  1.2242  0.1806  0.5401
  274TYR    CD2 4450   3.629   4.363   5.600  0.0258  0.3485  0.4808
  274TYR    HD2 4451   3.546   4.394   5.663  1.4425  3.1501  1.1119
  274TYR      C 4452   3.467   4.731   5.310  0.5915 -0.0759 -0.0367
  274TYR      O 4453   3.488   4.764   5.192  0.3483  0.5337 -0.2727
  275GLY      N 4454   3.356   4.770   5.376 -0.3274  0.2058 -0.4939
  275GLY      H 4455   3.339   4.726   5.465 -0.6654  3.7535  1.3517
  275GLY     CA 4456   3.239   4.848   5.321 -0.0976 -0.6801  0.2516
  275GLY    HA2 4457   3.222   4.794   5.228  0.4161  0.4314 -0.5200
  275GLY    HA3 4458   3.154   4.854   5.389 -0.8720  0.7697 -0.7840
  275GLY      C 4459   3.271   4.995   5.290 -0.0002 -0.4755 -0.3551
  275GLY      O 4460   3.179   5.071   5.258 -0.2387  0.5207 -0.2456
  276LEU      N 4461   3.397   5.034   5.288 -0.5944  0.6987  0.3295
  276LEU      H 4462   3.467   4.972   5.326  1.2240  1.5543 -1.3966
  276LEU     CA 4463   3.442   5.162   5.235 -0.3636 -0.1309  0.3706
  276LEU     HA 4464   3.362   5.207   5.177  0.4293  0.1050 -0.5647
  276LEU     CB 4465   3.487   5.254   5.349  0.1671 -0.0409  0.7041
  276LEU    HB2 4466   3.560   5.204   5.413  1.1566  1.8532  1.1298
  276LEU    HB3 4467   3.533   5.346   5.312 -1.0558  1.2008  2.0995
  276LEU     CG 4468   3.368   5.316   5.431 -0.2305 -0.3762  0.1982
  276LEU     HG 4469   3.307   5.232   5.464 -2.1302  0.7694 -0.2778
  276LEU    CD1 4470   3.410   5.400   5.555 -1.1769 -0.2186  0.5819
  276LEU   HD11 4471   3.329   5.426   5.622  0.2696 -1.0026  2.7220
  276LEU   HD12 4472   3.488   5.346   5.610 -1.0433 -0.0625  0.5474
  276LEU   HD13 4473   3.466   5.485   5.517 -0.3688 -1.0397 -0.1389
  276LEU    CD2 4474   3.275   5.405   5.351  1.2815 -0.1510 -0.3728
  276LEU   HD21 4475   3.208   5.467   5.411 -1.5142 -1.9788 -1.3802
  276LEU   HD22 4476   3.337   5.473   5.293  1.0761  2.0913  1.8617
  276LEU   HD23 4477   3.214   5.347   5.281  0.5190  1.5299 -1.1695
  276LEU      C 4478   3.556   5.148   5.129 -0.1845  0.2058  0.2434
  276LEU      O 4479   3.546   5.206   5.024  0.1647  0.3485  0.2222
  277LEU      N 4480   3.664   5.076   5.165 -0.6067 -0.2920 -0.0927
  277LEU      H 4481   3.670   5.030   5.255 -1.9494  0.3944  0.3807
  277LEU     CA 4482   3.783   5.073   5.081 -0.9443 -0.1146  0.7752
  277LEU     HA 4483   3.799   5.172   5.039  0.3441  0.0761  1.6567
  277LEU     CB 4484   3.904   5.029   5.168 -0.5246 -0.1325 -0.1466
  277LEU    HB2 4485   3.886   4.925   5.198 -0.0539  0.1488  1.1653
  277LEU    HB3 4486   3.991   5.027   5.102 -0.4916 -0.8073 -0.0963
  277LEU     CG 4487   3.940   5.114   5.291  0.5344 -0.1090  0.0808
  277LEU     HG 4488   3.867   5.092   5.368  0.6467 -0.1006  0.1905
  277LEU    CD1 4489   4.090   5.087   5.325 -0.1392  0.2910 -0.4251
  277LEU   HD11 4490   4.137   5.151   5.400 -1.0989  0.9133 -0.3391
  277LEU   HD12 4491   4.102   4.984   5.359  0.7369  0.2936 -0.7057
  277LEU   HD13 4492   4.150   5.096   5.234 -1.0490 -1.2005 -1.2063
  277LEU    CD2 4493   3.933   5.258   5.256  0.7153 -0.1296 -0.8298
  277LEU   HD21 4494   4.006   5.274   5.177 -0.7598 -3.0054 -2.9936
  277LEU   HD22 4495   3.831   5.286   5.229 -0.5728 -3.3083  0.2496
  277LEU   HD23 4496   3.951   5.314   5.348 -1.7515  0.8579 -0.8812
  277LEU      C 4497   3.778   4.974   4.957 -0.4172  0.2294 -0.0696
  277LEU      O 4498   3.858   4.988   4.859  0.3294 -0.4461 -0.3769
  278ASN      N 4499   3.676   4.896   4.949 -0.3015 -0.4500  0.2983
  278ASN      H 4500   3.612   4.894   5.027 -1.6967  2.8214 -0.5685
  278ASN     CA 4501   3.638   4.817   4.832 -0.5055 -0.1269 -0.2703
  278ASN     HA 4502   3.710   4.834   4.752 -0.6426 -0.2888 -0.4295
  278ASN     CB 4503   3.654   4.668   4.872  0.2286 -0.4178  0.1811
  278ASN    HB2 4504   3.745   4.644   4.926 -0.8453 -0.6686  1.9705
  278ASN    HB3 4505   3.571   4.649   4.940  0.3311  1.6257  0.9434
  278ASN     CG 4506   3.646   4.585   4.742  0.0980 -0.0693 -0.5252
  278ASN    OD1 4507   3.549   4.591   4.681 -0.2262 -0.2777  0.3906
  278ASN    ND2 4508   3.746   4.498   4.712 -0.1349  0.3780  0.1031
  278ASN   HD21 4509   3.720   4.437   4.635 -1.6344 -0.9337  1.5787
  278ASN   HD22 4510   3.829   4.493   4.769  0.0021  3.8039  0.3883
  278ASN      C 4511   3.502   4.854   4.786 -0.7014 -0.3876  0.7239
  278ASN      O 4512   3.408   4.827   4.853  0.2228 -0.3108 -0.0067
  279GLN      N 4513   3.495   4.904   4.661  0.3590  0.6458  0.2972
  279GLN      H 4514   3.578   4.921   4.605  1.1319  0.0030  1.2062
  279GLN     CA 4515   3.372   4.935   4.594 -0.0165  0.4269 -0.3445
  279GLN     HA 4516   3.326   5.007   4.662  0.4476  0.5399 -0.1461
  279GLN     CB 4517   3.396   5.010   4.458 -0.1993 -0.1463  0.5556
  279GLN    HB2 4518   3.480   5.078   4.473  0.8984 -1.5586  1.0380
  279GLN    HB3 4519   3.417   4.941   4.376  0.2255  0.3445  0.2386
  279GLN     CG 4520   3.273   5.088   4.425 -0.0638 -1.1899 -0.4533
  279GLN    HG2 4521   3.185   5.024   4.416 -1.6943  0.8421  0.3654
  279GLN    HG3 4522   3.255   5.158   4.507 -0.6010 -0.3142 -1.2927
  279GLN     CD 4523   3.286   5.189   4.309 -0.1721  0.2448 -0.0077
  279GLN    OE1 4524   3.371   5.182   4.220 -0.7032 -0.2671 -0.5121
  279GLN    NE2 4525   3.201   5.289   4.292  0.0249  0.3886 -0.4537
  279GLN   HE21 4526   3.213   5.350   4.212  0.7029 -0.7062 -1.2182
  279GLN   HE22 4527   3.110   5.292   4.334 -0.8730  1.4105 -2.3446
  279GLN      C 4528   3.273   4.817   4.590  0.3088  0.2831 -0.0613
  279GLN      O 4529   3.153   4.830   4.616  0.0236 -0.2295  0.4027
  280ASN      N 4530   3.321   4.691   4.570 -0.4298  0.0213 -0.5518
  280ASN      H 4531   3.421   4.678   4.571 -0.2056  1.4522  0.9704
  280ASN     CA 4532   3.224   4.583   4.558 -0.2144  0.1356 -0.2991
  280ASN     HA 4533   3.140   4.629   4.508 -0.3927  1.1374  0.8700
  280ASN     CB 4534   3.286   4.470   4.471  0.9730 -0.1781 -0.4083
  280ASN    HB2 4535   3.339   4.401   4.537 -0.4635 -0.8598  0.0692
  280ASN    HB3 4536   3.210   4.399   4.438  0.1401  1.1063 -1.3593
  280ASN     CG 4537   3.375   4.501   4.354 -0.1844  0.3892 -0.2475
  280ASN    OD1 4538   3.342   4.548   4.245 -0.1070  0.3706  0.3454
  280ASN    ND2 4539   3.502   4.486   4.375  0.1383 -0.4205 -0.2901
  280ASN   HD21 4540   3.567   4.507   4.300  0.9020 -0.8934  0.2314
  280ASN   HD22 4541   3.539   4.439   4.456  3.8332 -1.1110 -2.1622
  280ASN      C 4542   3.165   4.533   4.690 -0.2708  0.3181  0.0675
  280ASN      O 4543   3.050   4.493   4.688  0.3275 -0.1044  0.0539
  281PHE      N 4544   3.234   4.547   4.808  0.9012 -0.8370 -0.1470
  281PHE      H 4545   3.325   4.591   4.811 -0.3945  2.2183 -1.8912
  281PHE     CA 4546   3.171   4.523   4.941 -0.2968 -0.2613 -0.7604
  281PHE     HA 4547   3.124   4.425   4.952  1.1594 -0.9312 -0.2016
  281PHE     CB 4548   3.286   4.530   5.050  0.2229  0.7557 -0.5002
  281PHE    HB2 4549   3.363   4.601   5.021  2.9315 -1.5501  0.5711
  281PHE    HB3 4550   3.248   4.557   5.148  1.3187 -1.2036  0.5265
  281PHE     CG 4551   3.356   4.393   5.076 -0.0617 -0.4316  0.1080
  281PHE    CD1 4552   3.485   4.366   5.036 -0.4098 -0.2759  0.0659
  281PHE    HD1 4553   3.540   4.441   4.980 -1.0402 -0.7117 -1.1638
  281PHE    CE1 4554   3.538   4.235   5.055  0.5642  0.1457 -1.0283
  281PHE    HE1 4555   3.638   4.224   5.015  0.1096  0.0413 -2.1895
  281PHE     CZ 4556   3.470   4.134   5.115  0.3315  0.7784 -0.5802
  281PHE     HZ 4557   3.519   4.040   5.135 -0.4882  0.5892  0.6088
  281PHE    CE2 4558   3.347   4.165   5.174  0.2083 -0.9761 -0.3699
  281PHE    HE2 4559   3.287   4.100   5.236 -2.3661  1.5166 -0.0291
  281PHE    CD2 4560   3.289   4.298   5.153  0.5018 -0.0517 -1.0168
  281PHE    HD2 4561   3.189   4.319   5.187  0.5608 -1.7425  0.3256
  281PHE      C 4562   3.075   4.641   4.975 -0.5826 -0.5741  0.7839
  281PHE      O 4563   2.965   4.625   5.025 -0.0761 -0.0984 -0.4971
  282ARG      N 4564   3.110   4.767   4.952  0.3355  0.6962 -0.6759
  282ARG      H 4565   3.208   4.775   4.929  0.6937 -0.6919  0.1675
  282ARG     CA 4566   3.032   4.886   4.982 -0.2183 -0.1719 -0.6079
  282ARG     HA 4567   2.997   4.890   5.086  1.2888 -3.2279  0.1562
  282ARG     CB 4568   3.122   5.007   4.947  0.4581  0.8065  0.7337
  282ARG    HB2 4569   3.212   5.008   5.009  1.8299  1.5092 -1.1544
  282ARG    HB3 4570   3.152   4.987   4.844 -0.5295 -0.7985  0.7187
  282ARG     CG 4571   3.061   5.144   4.970 -0.5860  0.0897 -0.5646
  282ARG    HG2 4572   2.973   5.163   4.908 -1.9804 -0.9242  1.0133
  282ARG    HG3 4573   3.031   5.146   5.075  1.0635 -1.3106 -0.0164
  282ARG     CD 4574   3.184   5.236   4.935 -0.2604 -0.2441  0.0019
  282ARG    HD2 4575   3.278   5.201   4.977  0.1293 -0.4842 -1.0507
  282ARG    HD3 4576   3.193   5.233   4.826 -0.9910  1.2468 -0.1226
  282ARG     NE 4577   3.163   5.381   4.972  0.1496 -0.2556  0.4813
  282ARG     HE 4578   3.064   5.401   4.977  0.1360  0.2182 -1.2071
  282ARG     CZ 4579   3.262   5.468   4.989 -0.3110  0.1134  0.3997
  282ARG    NH1 4580   3.390   5.436   4.997  0.5208 -0.3775  0.0661
  282ARG   HH11 4581   3.427   5.343   4.986  0.3131 -0.2950 -1.6880
  282ARG   HH12 4582   3.451   5.514   5.013 -2.2231  1.7091  1.1821
  282ARG    NH2 4583   3.239   5.594   5.021  0.3105 -0.1591  0.4747
  282ARG   HH21 4584   3.141   5.619   5.017  0.3171  0.1888  1.8648
  282ARG   HH22 4585   3.316   5.660   5.026  0.4224 -0.1837 -0.7052
  282ARG      C 4586   2.899   4.893   4.910 -0.4202  0.4093  0.2637
  282ARG      O 4587   2.799   4.948   4.959 -0.7060  0.2433  0.1464
  283LYS      N 4588   2.899   4.829   4.787  0.3582 -0.3750  0.1482
  283LYS      H 4589   2.990   4.806   4.749  0.4396  2.5494 -1.7679
  283LYS     CA 4590   2.778   4.803   4.709  0.0225  0.4754  0.0606
  283LYS     HA 4591   2.706   4.882   4.731 -0.3445 -0.0189  0.6616
  283LYS     CB 4592   2.808   4.797   4.551  0.1026 -0.0466 -1.0922
  283LYS    HB2 4593   2.873   4.877   4.514 -0.8371  0.7288 -1.1237
  283LYS    HB3 4594   2.871   4.710   4.536 -0.2784 -0.8043  1.2703
  283LYS     CG 4595   2.686   4.799   4.456 -0.3429 -1.1633  0.2030
  283LYS    HG2 4596   2.626   4.710   4.472  0.9262 -1.9676  0.6809
  283LYS    HG3 4597   2.647   4.900   4.471  0.7311 -0.6464 -0.3556
  283LYS     CD 4598   2.720   4.796   4.304 -0.6494  0.1943 -0.3161
  283LYS    HD2 4599   2.784   4.879   4.273 -0.7037  0.8306  1.2288
  283LYS    HD3 4600   2.783   4.711   4.276 -0.3581  0.7364 -1.3796
  283LYS     CE 4601   2.596   4.795   4.212 -0.2104  0.2152 -0.0108
  283LYS    HE2 4602   2.615   4.780   4.105  0.1054  1.3037 -0.1300
  283LYS    HE3 4603   2.541   4.712   4.254  0.5604 -0.5455 -0.4808
  283LYS     NZ 4604   2.514   4.921   4.224  0.3078  0.7687 -0.6221
  283LYS    HZ1 4605   2.428   4.906   4.173 -1.3860  0.6481  2.0285
  283LYS    HZ2 4606   2.485   4.957   4.314 -1.1217 -0.0556 -0.7174
  283LYS    HZ3 4607   2.569   4.990   4.176  2.4019  1.1261  2.0345
  283LYS      C 4608   2.703   4.680   4.758  0.3662 -0.6155 -0.1286
  283LYS      O 4609   2.580   4.691   4.789 -0.1542  0.1710 -0.2652
  284GLU      N 4610   2.768   4.570   4.790 -0.2535  0.4181  0.3340
  284GLU      H 4611   2.869   4.566   4.788 -0.2871 -1.7499 -1.7038
  284GLU     CA 4612   2.688   4.459   4.845 -0.1136 -0.0781  0.0149
  284GLU     HA 4613   2.607   4.442   4.773 -0.9850  3.5519 -0.0188
  284GLU     CB 4614   2.769   4.329   4.850 -0.0501 -0.9998 -0.1982
  284GLU    HB2 4615   2.815   4.326   4.752 -0.4764  2.2229 -0.6104
  284GLU    HB3 4616   2.845   4.338   4.928  0.6952 -0.1347 -1.0128
  284GLU     CG 4617   2.681   4.205   4.866  0.0706 -0.3822 -0.0565
  284GLU    HG2 4618   2.752   4.122   4.865  0.4922 -0.0203 -1.3416
  284GLU    HG3 4619   2.629   4.200   4.962  0.1547 -3.3783 -0.0911
  284GLU     CD 4620   2.582   4.170   4.763  0.4718 -0.1433 -0.2190
  284GLU    OE1 4621   2.467   4.142   4.798 -0.0924  0.1464  0.0505
  284GLU    OE2 4622   2.613   4.167   4.640 -0.4867 -0.4774  0.1604
  284GLU      C 4623   2.624   4.484   4.991  0.4846  0.7329 -0.3530
  284GLU      O 4624   2.508   4.438   5.011 -0.2475 -0.3477  0.1634
  285TYR      N 4625   2.683   4.561   5.083 -0.9293  0.7361 -0.0803
  285TYR      H 4626   2.772   4.601   5.060 -0.3726  0.5128  1.5556
  285TYR     CA 4627   2.622   4.589   5.215  0.6417  0.2989 -0.0662
  285TYR     HA 4628   2.617   4.503   5.282 -0.4794  1.6048  1.6408
  285TYR     CB 4629   2.717   4.689   5.296 -0.2559 -0.4609  0.2362
  285TYR    HB2 4630   2.746   4.769   5.228 -1.5261 -0.1214  0.0590
  285TYR    HB3 4631   2.668   4.738   5.380 -0.2433 -1.2496  0.7195
  285TYR     CG 4632   2.840   4.623   5.351  0.9190 -0.3511 -0.2475
  285TYR    CD1 4633   2.871   4.484   5.326  0.0688 -0.3241  0.0986
  285TYR    HD1 4634   2.815   4.433   5.249  0.3883  0.1233 -0.4389
  285TYR    CE1 4635   2.987   4.423   5.367  0.3665  0.9334  0.4120
  285TYR    HE1 4636   3.013   4.320   5.348  1.0770  1.1887 -0.0353
  285TYR     CZ 4637   3.065   4.504   5.456 -0.4024 -0.3653  0.1205
  285TYR     OH 4638   3.181   4.455   5.509  0.2643  0.1866 -0.3692
  285TYR     HH 4639   3.199   4.505   5.588  1.0563 -0.4002 -0.1663
  285TYR    CE2 4640   3.037   4.637   5.490  0.1870  0.0868  0.5264
  285TYR    HE2 4641   3.099   4.700   5.551  0.5197  1.8137 -1.4900
  285TYR    CD2 4642   2.921   4.698   5.437 -0.5475  0.4732 -0.0583
  285TYR    HD2 4643   2.914   4.805   5.444  1.1785  0.6745 -0.8253
  285TYR      C 4644   2.486   4.656   5.198 -0.5344  0.4047 -0.0459
  285TYR      O 4645   2.395   4.630   5.273  0.3692 -0.0599 -0.5180
  286ARG      N 4646   2.475   4.755   5.104 -0.6876  0.6921 -0.3712
  286ARG      H 4647   2.565   4.771   5.060  0.2120 -1.2490  0.6474
  286ARG     CA 4648   2.358   4.830   5.066 -0.1258  0.1862 -0.1884
  286ARG     HA 4649   2.303   4.848   5.159 -0.2606 -1.5066  0.0991
  286ARG     CB 4650   2.391   4.950   4.981  0.1725  0.1602 -0.0681
  286ARG    HB2 4651   2.438   5.021   5.048  1.5706  0.9168 -1.7861
  286ARG    HB3 4652   2.463   4.919   4.905  0.9720 -0.3262  0.8681
  286ARG     CG 4653   2.266   5.016   4.912  0.6688 -0.3884  0.2658
  286ARG    HG2 4654   2.213   4.950   4.843  2.0627  1.3919 -2.7204
  286ARG    HG3 4655   2.198   5.041   4.993 -0.4618 -1.1773 -0.4134
  286ARG     CD 4656   2.291   5.138   4.823  1.0862 -0.0730  0.4147
  286ARG    HD2 4657   2.362   5.126   4.740  0.1663  0.3852 -0.4569
  286ARG    HD3 4658   2.196   5.155   4.774 -0.5933  1.8738  3.9886
  286ARG     NE 4659   2.336   5.250   4.900  0.9519  0.3361  0.4925
  286ARG     HE 4660   2.405   5.235   4.973  0.2477 -2.4139  0.7012
  286ARG     CZ 4661   2.310   5.379   4.865 -0.2214  0.2797  0.2874
  286ARG    NH1 4662   2.240   5.424   4.769 -0.5950 -0.1918  0.3589
  286ARG   HH11 4663   2.211   5.361   4.696 -1.9508  0.4547  0.3190
  286ARG   HH12 4664   2.220   5.523   4.775 -0.6899 -0.2728  4.9430
  286ARG    NH2 4665   2.361   5.473   4.933 -0.1616 -0.1296 -0.5442
  286ARG   HH21 4666   2.433   5.450   5.001 -0.2599 -0.1594 -0.4495
  286ARG   HH22 4667   2.359   5.570   4.906  1.5591  0.2532  0.5269
  286ARG      C 4668   2.256   4.744   4.985 -0.0849  1.0397  0.6184
  286ARG      O 4669   2.139   4.745   5.027 -0.1270 -0.2108 -0.1148
  287ARG      N 4670   2.304   4.657   4.894 -0.1888  0.3980 -0.0687
  287ARG      H 4671   2.398   4.675   4.861 -1.0418 -1.8949 -4.6029
  287ARG     CA 4672   2.221   4.560   4.826 -0.2883 -0.3487 -0.7486
  287ARG     HA 4673   2.136   4.612   4.781 -0.8176  1.5816  2.1664
  287ARG     CB 4674   2.298   4.473   4.724  0.2552 -0.2431 -0.2145
  287ARG    HB2 4675   2.357   4.536   4.659  0.1135 -0.0291 -0.1385
  287ARG    HB3 4676   2.365   4.410   4.783  0.0057 -0.0573  0.2758
  287ARG     CG 4677   2.225   4.356   4.655  0.0496 -0.5327 -0.8179
  287ARG    HG2 4678   2.204   4.276   4.726 -1.9105  1.6006  1.1943
  287ARG    HG3 4679   2.132   4.389   4.609 -0.3360 -2.2730 -1.3621
  287ARG     CD 4680   2.309   4.307   4.540  0.5791  0.5788  0.1547
  287ARG    HD2 4681   2.311   4.384   4.463  0.5097  1.1383  0.7124
  287ARG    HD3 4682   2.409   4.280   4.573  1.3699  0.6703 -2.0223
  287ARG     NE 4683   2.244   4.193   4.471 -0.4042 -0.4659 -0.4767
  287ARG     HE 4684   2.167   4.212   4.408 -0.8325 -0.9135 -0.0922
  287ARG     CZ 4685   2.278   4.066   4.483  0.3102  1.0305  0.3297
  287ARG    NH1 4686   2.373   4.018   4.555 -0.6455  0.0618  0.6318
  287ARG   HH11 4687   2.435   4.070   4.615  1.7439 -1.3876 -0.4343
  287ARG   HH12 4688   2.382   3.918   4.550  2.5102  0.2963 -0.5784
  287ARG    NH2 4689   2.203   3.981   4.420 -0.1783  0.1386  0.6143
  287ARG   HH21 4690   2.116   4.007   4.376  0.4339  0.1983 -0.6047
  287ARG   HH22 4691   2.229   3.883   4.414  0.0701  0.2839 -1.4992
  287ARG      C 4692   2.149   4.470   4.922 -0.1737 -0.3353  0.3808
  287ARG      O 4693   2.031   4.440   4.895  0.0698  0.8656  0.7657
  288ILE      N 4694   2.215   4.423   5.024  0.1380  0.7317 -0.1911
  288ILE      H 4695   2.310   4.459   5.028  0.4447 -0.0221 -0.5151
  288ILE     CA 4696   2.155   4.325   5.123 -0.4840  0.7670  0.4930
  288ILE     HA 4697   2.126   4.234   5.072 -0.3041  0.8216  0.2925
  288ILE     CB 4698   2.264   4.267   5.220  0.0252 -0.8670 -0.6599
  288ILE     HB 4699   2.321   4.351   5.260 -0.0848 -0.6978 -0.8513
  288ILE    CG2 4700   2.206   4.202   5.342  0.0111  0.2757  0.5041
  288ILE   HG21 4701   2.118   4.141   5.324  0.8681 -0.8440 -0.0491
  288ILE   HG22 4702   2.275   4.132   5.389  2.7274 -0.7122 -4.3593
  288ILE   HG23 4703   2.177   4.277   5.416 -2.2832 -0.9536  0.9214
  288ILE    CG1 4704   2.353   4.173   5.139 -0.1096  0.4003  0.4664
  288ILE   HG12 4705   2.302   4.077   5.124  0.6133 -0.0619  0.9054
  288ILE   HG13 4706   2.366   4.218   5.040 -0.9864 -1.6554 -0.6661
  288ILE    CD1 4707   2.495   4.154   5.189 -0.0937  0.4745 -0.1754
  288ILE   HD11 4708   2.493   4.133   5.296 -0.8740 -0.6376 -0.3846
  288ILE   HD12 4709   2.535   4.066   5.138 -1.2909  0.2219 -0.7137
  288ILE   HD13 4710   2.550   4.244   5.160 -2.3329  1.5906 -1.1850
  288ILE      C 4711   2.040   4.390   5.201 -0.4192 -0.0764 -0.5424
  288ILE      O 4712   1.943   4.322   5.224  0.3219 -0.1024 -0.0812
  289ILE      N 4713   2.051   4.517   5.240 -0.8331 -0.0184  0.2080
  289ILE      H 4714   2.131   4.565   5.200 -0.0392 -2.6868 -1.6567
  289ILE     CA 4715   1.951   4.595   5.317 -0.1519  0.7145 -0.5741
  289ILE     HA 4716   1.911   4.535   5.399 -2.1640  1.5778 -0.8572
  289ILE     CB 4717   2.030   4.707   5.380  0.1466  0.4210 -0.7369
  289ILE     HB 4718   2.081   4.760   5.299 -0.6189  1.2612 -0.6886
  289ILE    CG2 4719   1.934   4.801   5.459 -0.2860 -0.0918 -0.3071
  289ILE   HG21 4720   1.994   4.882   5.500  0.4000  0.5956 -2.5121
  289ILE   HG22 4721   1.873   4.842   5.379 -0.4621  0.3215  0.0344
  289ILE   HG23 4722   1.878   4.750   5.536  1.1371  2.2694  2.5107
  289ILE    CG1 4723   2.137   4.660   5.486 -0.7677 -0.2008  0.6632
  289ILE   HG12 4724   2.092   4.618   5.576 -3.1870  2.2597  0.7087
  289ILE   HG13 4725   2.203   4.584   5.443 -0.0992  0.8454 -0.2251
  289ILE    CD1 4726   2.230   4.769   5.527 -0.9048 -0.4850  0.6965
  289ILE   HD11 4727   2.262   4.832   5.444 -1.0913 -0.5086  0.6065
  289ILE   HD12 4728   2.174   4.836   5.594 -0.1335 -0.2580  1.1324
  289ILE   HD13 4729   2.310   4.727   5.587  0.4249 -0.9133 -1.2989
  289ILE      C 4730   1.826   4.629   5.233 -0.1454 -0.0472  0.0045
  289ILE      O 4731   1.716   4.628   5.283  0.8206 -0.9073 -0.4874
  290VAL      N 4732   1.858   4.676   5.110 -0.6409  0.2716 -0.1819
  290VAL      H 4733   1.958   4.691   5.100 -0.6578  0.0346 -0.6887
  290VAL     CA 4734   1.765   4.720   5.008  0.4558 -0.3972 -0.4447
  290VAL     HA 4735   1.701   4.796   5.053  0.6762 -1.1498  1.2127
  290VAL     CB 4736   1.840   4.787   4.887  0.7700 -0.2607 -0.1651
  290VAL     HB 4737   1.917   4.716   4.857 -0.1033 -1.7051  0.8662
  290VAL    CG1 4738   1.751   4.823   4.765 -0.7995  0.7954 -1.2446
  290VAL   HG11 4739   1.819   4.859   4.687  1.3595  0.7037  0.5051
  290VAL   HG12 4740   1.721   4.726   4.724 -2.0720  1.3728 -1.7175
  290VAL   HG13 4741   1.670   4.890   4.792 -1.2950 -0.3818  0.3202
  290VAL    CG2 4742   1.891   4.930   4.918  0.6206 -0.3638  0.5949
  290VAL   HG21 4743   1.947   4.944   5.011  3.5108  0.2978 -1.1093
  290VAL   HG22 4744   1.960   4.946   4.835  1.8819 -1.8299  1.3049
  290VAL   HG23 4745   1.814   5.007   4.915  0.1673 -0.7798  1.3209
  290VAL      C 4746   1.669   4.606   4.970 -0.1428  0.0626  0.9785
  290VAL      O 4747   1.549   4.629   4.944 -0.1086  0.5038  0.6379
  291SER      N 4748   1.707   4.473   4.977 -0.5923 -0.1580  0.0368
  291SER      H 4749   1.805   4.448   4.984 -0.3768  0.8588  0.8838
  291SER     CA 4750   1.618   4.356   4.954  0.3794  0.4719 -0.6654
  291SER     HA 4751   1.574   4.372   4.855  1.1215  0.8576 -0.9386
  291SER     CB 4752   1.687   4.221   4.954  0.3478  0.2505  0.0336
  291SER    HB2 4753   1.702   4.173   5.051 -0.8302 -0.9012 -0.3225
  291SER    HB3 4754   1.620   4.145   4.914  2.3435 -0.8545 -1.3811
  291SER     OG 4755   1.796   4.211   4.872  0.0306  0.2205  0.2571
  291SER     HG 4756   1.816   4.117   4.872  1.1065  0.4258  0.8987
  291SER      C 4757   1.505   4.349   5.053  0.0970  0.0155 -0.4142
  291SER      O 4758   1.400   4.299   5.022  0.1599  0.9291 -0.5989
  292LEU      N 4759   1.537   4.407   5.168 -0.4546  0.0234  0.5615
  292LEU      H 4760   1.635   4.433   5.174 -0.0833 -1.1748  0.0835
  292LEU     CA 4761   1.440   4.419   5.280  0.7484 -0.3643  0.5797
  292LEU     HA 4762   1.365   4.341   5.267  2.0591 -1.3439 -1.7276
  292LEU     CB 4763   1.494   4.392   5.420  0.1933  0.3931 -0.0765
  292LEU    HB2 4764   1.550   4.482   5.447  0.9098  0.4579 -1.6612
  292LEU    HB3 4765   1.413   4.376   5.491  0.7730  0.9522  0.7233
  292LEU     CG 4766   1.591   4.279   5.436  0.8923  0.2450 -0.2198
  292LEU     HG 4767   1.682   4.321   5.394  3.0152 -1.8297  1.8975
  292LEU    CD1 4768   1.618   4.259   5.588 -0.3600 -0.0344 -0.2825
  292LEU   HD11 4769   1.662   4.344   5.640 -0.6486  0.5703 -0.9968
  292LEU   HD12 4770   1.522   4.231   5.631 -0.1285  1.0556  0.9891
  292LEU   HD13 4771   1.694   4.183   5.603  0.2733  0.9645  1.8783
  292LEU    CD2 4772   1.535   4.152   5.377 -0.1958 -0.9142  0.3060
  292LEU   HD21 4773   1.505   4.160   5.273  1.0662  3.1081  0.0721
  292LEU   HD22 4774   1.605   4.070   5.396 -2.1293 -2.9848 -0.9756
  292LEU   HD23 4775   1.441   4.122   5.424 -0.7731  1.0058  0.4829
  292LEU      C 4776   1.360   4.548   5.272 -0.5892  0.0264 -0.0374
  292LEU      O 4777   1.238   4.548   5.300  0.2524 -0.0716 -0.2473
  293CYS      N 4778   1.423   4.658   5.226  0.1283  0.1874 -0.2321
  293CYS      H 4779   1.523   4.656   5.215  0.5292  3.2608  1.6779
  293CYS     CA 4780   1.364   4.790   5.221  1.1500 -0.1034  0.2882
  293CYS     HA 4781   1.312   4.811   5.314 -0.3358  0.3444 -0.6174
  293CYS     CB 4782   1.466   4.900   5.210 -0.0026 -0.9237  0.0886
  293CYS    HB2 4783   1.530   4.887   5.123  3.6274 -2.4339  2.7181
  293CYS    HB3 4784   1.423   5.000   5.215 -0.8082 -1.0595 -2.7657
  293CYS     SG 4785   1.565   4.889   5.366  0.2088 -0.0409 -0.0503
  293CYS     HG 4786   1.586   4.758   5.349  3.5315  0.5120 -1.0243
  293CYS      C 4787   1.260   4.795   5.104  0.0839  0.4390 -0.5510
  293CYS      O 4788   1.190   4.897   5.095  0.3829 -0.1418 -0.0589
  294THR      N 4789   1.250   4.702   5.011  0.2987  0.2192 -0.2693
  294THR      H 4790   1.306   4.618   5.010 -1.8280 -1.2766 -2.1544
  294THR     CA 4791   1.174   4.727   4.888 -0.7313 -0.2318  1.0490
  294THR     HA 4792   1.095   4.798   4.911  0.3807  1.8950 -1.2371
  294THR     CB 4793   1.265   4.796   4.785  0.0284 -0.5850  0.2200
  294THR     HB 4794   1.206   4.819   4.697  3.2536 -0.0431 -2.0044
  294THR    CG2 4795   1.320   4.934   4.821 -0.8588  0.7692  0.0099
  294THR   HG21 4796   1.334   4.996   4.733 -0.6874  2.7281  1.3500
  294THR   HG22 4797   1.255   4.989   4.889  0.3699  0.1695  1.7392
  294THR   HG23 4798   1.411   4.925   4.881 -2.0094 -0.0083  1.7126
  294THR    OG1 4799   1.364   4.703   4.753 -0.2993 -0.3230 -0.0174
  294THR    HG1 4800   1.401   4.661   4.831  0.7090  2.7946  1.3682
  294THR      C 4801   1.116   4.598   4.843  0.3467 -0.3380  0.2230
  294THR      O 4802   1.161   4.491   4.873  0.2169 -0.1493  0.1370
  295ALA      N 4803   0.997   4.610   4.779 -0.0677 -0.1812 -0.3013
  295ALA      H 4804   0.947   4.697   4.765 -0.3424 -0.0474  1.3282
  295ALA     CA 4805   0.926   4.489   4.736 -0.6033 -0.1872 -0.3916
  295ALA     HA 4806   0.994   4.404   4.735  1.0865  1.0868  0.6554
  295ALA     CB 4807   0.814   4.462   4.839  0.3090  0.3711  0.0098
  295ALA    HB1 4808   0.770   4.558   4.867 -1.0279  0.2020 -1.3861
  295ALA    HB2 4809   0.748   4.387   4.795 -0.8572  0.9587  0.7225
  295ALA    HB3 4810   0.851   4.424   4.934 -1.9552  0.5338  1.0058
  295ALA      C 4811   0.865   4.499   4.592 -0.0024 -0.9777 -0.2997
  295ALA      O 4812   0.801   4.596   4.553  0.0061  0.1206  0.4136
  296ARG      N 4813   0.872   4.384   4.527 -0.1336 -0.1187  0.0865
  296ARG      H 4814   0.923   4.306   4.564 -0.4703 -1.0042 -1.2729
  296ARG     CA 4815   0.801   4.354   4.401  0.1417  0.3677 -0.6345
  296ARG     HA 4816   0.817   4.433   4.328 -0.8995 -0.1968 -1.5134
  296ARG     CB 4817   0.864   4.225   4.350  0.0502 -0.3588 -0.1190
  296ARG    HB2 4818   0.864   4.164   4.441  0.1651  1.5950  1.2547
  296ARG    HB3 4819   0.796   4.168   4.287  0.2711 -0.4110 -0.3138
  296ARG     CG 4820   0.992   4.230   4.260 -0.4719 -0.4108  0.2139
  296ARG    HG2 4821   0.981   4.291   4.171  1.0891 -0.5922 -0.1363
  296ARG    HG3 4822   1.069   4.284   4.316 -0.9353  1.3464 -0.7715
  296ARG     CD 4823   1.025   4.091   4.208 -0.0948 -0.2798 -0.2356
  296ARG    HD2 4824   0.958   4.055   4.130  1.7693 -0.1448 -1.9728
  296ARG    HD3 4825   1.120   4.099   4.156 -1.1613  1.7446 -2.0377
  296ARG     NE 4826   1.045   3.997   4.315  0.4646  0.0725  0.1302
  296ARG     HE 4827   1.017   4.031   4.406 -1.6356 -1.1643  0.0087
  296ARG     CZ 4828   1.086   3.873   4.304  0.3899 -0.3208  0.0772
  296ARG    NH1 4829   1.091   3.816   4.187  0.4545 -0.0021 -0.0040
  296ARG   HH11 4830   1.064   3.865   4.103  0.5332 -0.8539 -0.5342
  296ARG   HH12 4831   1.137   3.727   4.177  0.3376 -0.1978  1.0406
  296ARG    NH2 4832   1.122   3.802   4.412 -0.8082 -0.0613  0.1450
  296ARG   HH21 4833   1.103   3.848   4.500 -0.5340  1.4670 -0.5521
  296ARG   HH22 4834   1.166   3.713   4.393 -1.2588 -0.4349  0.8050
  296ARG      C 4835   0.654   4.335   4.436  0.7964  0.2385 -0.2314
  296ARG      O 4836   0.609   4.337   4.553 -0.3574 -0.2791  0.1742
  297VAL      N 4837   0.567   4.339   4.333 -0.2650 -0.1701  0.0696
  297VAL      H 4838   0.611   4.342   4.243  3.1975  1.5821  1.6437
  297VAL     CA 4839   0.423   4.323   4.345  0.7419 -0.1151  0.8525
  297VAL     HA 4840   0.383   4.417   4.385 -0.2696 -0.4338  0.6130
  297VAL     CB 4841   0.352   4.333   4.205 -0.1899  0.2690 -0.0863
  297VAL     HB 4842   0.392   4.411   4.140  0.1670 -0.0646 -0.2664
  297VAL    CG1 4843   0.369   4.201   4.135 -0.3232 -0.0200 -0.5208
  297VAL   HG11 4844   0.366   4.217   4.027 -0.1512  1.2422 -0.3569
  297VAL   HG12 4845   0.468   4.160   4.150 -0.9894 -1.6970 -0.5495
  297VAL   HG13 4846   0.298   4.127   4.173  0.9479  0.5000  3.2159
  297VAL    CG2 4847   0.198   4.344   4.210 -0.0401 -0.2857  0.4083
  297VAL   HG21 4848   0.153   4.441   4.230 -0.7898 -0.8544  1.5745
  297VAL   HG22 4849   0.164   4.320   4.109 -0.3544 -0.2077  0.4926
  297VAL   HG23 4850   0.154   4.274   4.281 -1.2723  0.2263  0.1810
  297VAL      C 4851   0.368   4.203   4.429 -0.0425 -0.4263 -0.2645
  297VAL      O 4852   0.437   4.104   4.443 -0.1004 -0.3471  0.2276
  298NME      N 4853   0.255   4.217   4.499 -0.2016 -0.2255 -1.3577
  298NME      H 4854   0.204   4.304   4.493  0.9847  0.5830 -0.4429
  298NME    CH3 4855   0.195   4.121   4.589  0.1788 -0.4574  0.0402
  298NME   HH31 4856   0.263   4.039   4.611  0.7091 -0.5613 -1.7983
  298NME   HH32 4857   0.175   4.192   4.668  0.9433  0.3980 -0.5109
  298NME   HH33 4858   0.106   4.075   4.546  0.1191 -1.5329  1.2739
  299MES    C27 4859   5.443   2.932   8.019 -1.1396 -0.2401  0.3635
  299MES    H28 4860   5.342   2.925   8.059 -0.4837 -1.9284  1.8179
  299MES    C26 4861   5.549   2.925   8.113 -0.3486  0.0746 -0.7362
  299MES    H27 4862   5.536   2.910   8.220  2.0122 -2.2255 -0.6496
  299MES    C25 4863   5.679   2.927   8.055 -0.3049  0.1272 -0.8051
  299MES    C31 4864   5.796   2.939   8.147  0.3206  1.0136 -0.3770
  299MES     O4 4865   5.789   2.933   8.264  0.3909  0.4462 -0.4143
  299MES     O5 4866   5.902   2.957   8.093 -0.4672  0.6558 -0.5451
  299MES    C30 4867   5.695   2.932   7.914  0.3196 -0.0189  0.0083
  299MES    H30 4868   5.793   2.920   7.869  0.5251 -0.7591  0.6267
  299MES    C29 4869   5.587   2.934   7.825  0.9560  0.1412  0.0181
  299MES    H29 4870   5.604   2.956   7.721 -0.8171  0.5466 -0.2117
  299MES    C28 4871   5.456   2.940   7.876  0.0689 -0.3560 -0.2893
  299MES    C23 4872   5.342   2.964   7.784  1.0005 -0.3337  0.6063
  299MES    C24 4873   5.343   2.951   7.643 -0.0412 -0.3351 -0.4670
  299MES    C22 4874   5.234   2.990   7.558  0.4361 -0.5926 -0.1218
  299MES    H25 4875   5.240   2.990   7.449  0.9043 -0.5711 -0.0978
  299MES    H26 4876   5.435   2.917   7.598  1.1082  3.0386 -0.9492
  299MES    C19 4877   5.224   3.028   7.835 -0.4590 -0.5099  0.1801
  299MES    H23 4878   5.227   3.046   7.942  1.6714 -2.0160  0.4428
  299MES    C20 4879   5.115   3.063   7.755 -0.2502 -0.1450 -0.1265
  299MES    H24 4880   5.035   3.125   7.795  1.5814 -0.1111  4.0488
  299MES    C21 4881   5.122   3.037   7.616 -0.0085  0.0615  0.1225
  299MES     O3 4882   5.016   3.086   7.535 -0.0845  0.0428 -0.5674
  299MES    C18 4883   4.876   3.064   7.572 -0.1734  0.0216  0.8403
  299MES    H21 4884   4.859   2.996   7.657 -2.9699 -0.9973 -0.4089
  299MES    H22 4885   4.826   3.028   7.482 -0.4456 -0.7856  1.3031
  299MES    C17 4886   4.814   3.206   7.601 -0.5360  0.6573  0.0689
  299MES    H19 4887   4.852   3.276   7.525 -1.0613  0.3692 -0.4669
  299MES    H20 4888   4.843   3.239   7.701  0.7766 -2.1347  0.7044
  299MES    C16 4889   4.660   3.210   7.573  0.2140 -0.4312  0.6905
  299MES    H17 4890   4.606   3.146   7.645  1.2131 -3.8436 -1.3639
  299MES    H18 4891   4.639   3.168   7.474  1.2103 -1.2167  0.7903
  299MES    C15 4892   4.596   3.345   7.588  0.2384  0.1184  0.7503
  299MES    H15 4893   4.629   3.396   7.497  1.4793 -1.6271  0.1511
  299MES    H16 4894   4.630   3.393   7.681  3.2908  0.6874 -0.5484
  299MES     O1 4895   4.450   3.328   7.570 -0.0181 -0.4920 -0.3201
  299MES     C2 4896   4.349   3.422   7.572 -0.4181 -0.3678  0.1350
  299MES     C3 4897   4.225   3.385   7.627 -0.2588 -0.4185 -0.7850
  299MES     C4 4898   4.119   3.481   7.637 -0.2032 -0.1906  0.2013
  299MES     H3 4899   4.020   3.446   7.664 -1.5857  2.3762 -1.1473
  299MES     H2 4900   4.217   3.282   7.662 -0.2728 -0.0150  0.4364
  299MES     C1 4901   4.375   3.554   7.541  0.1714  0.0065 -0.1370
  299MES     H1 4902   4.466   3.576   7.488  0.7223 -0.5679  0.5506
  299MES     C6 4903   4.273   3.653   7.557 -0.6613 -0.0063  0.2207
  299MES     C5 4904   4.148   3.615   7.606  0.0863 -0.6447 -0.2009
  299MES    C10 4905   4.044   3.705   7.619  0.6319 -0.0010 -1.0111
  299MES     H6 4906   3.947   3.688   7.666  1.5127  0.4214  1.1000
  299MES     C9 4907   4.061   3.838   7.581 -0.1504 -0.1029  0.2149
  299MES     H5 4908   3.977   3.904   7.597  0.3204  0.1414  1.8558
  299MES     C8 4909   4.188   3.883   7.539 -0.0941  0.3430  0.1971
  299MES     H4 4910   4.202   3.987   7.512 -1.1580  0.0024 -1.8181
  299MES     C7 4911   4.291   3.788   7.520  1.1453 -0.6912  0.1941
  299MES    C11 4912   4.418   3.856   7.474  0.6245  0.1809  0.6176
  299MES     H7 4913   4.503   3.793   7.443 -0.2654 -0.4265 -0.6445
  299MES     H8 4914   4.396   3.920   7.388  0.3605  0.5631  0.9683
  299MES    C12 4915   4.480   3.960   7.580  0.2548  0.6709  0.1328
  299MES     H9 4916   4.408   4.033   7.618  1.3147  1.4136  0.8059
  299MES    H10 4917   4.508   3.892   7.662  0.0135  0.4007 -0.0057
  299MES     N1 4918   4.601   4.029   7.535 -0.2047  0.1432 -0.2339
  299MES    H11 4919   4.625   4.023   7.437  1.5513  1.1667  0.0767
  299MES    C13 4920   4.696   4.071   7.618  0.2704  0.0474  0.2568
  299MES     O2 4921   4.676   4.068   7.739 -0.8750 -0.3555 -0.1473
  299MES    C14 4922   4.813   4.124   7.561 -0.1069  0.0592  0.3717
  299MES    H12 4923   4.872   4.163   7.644  1.8082 -0.0413 -0.8853
  299MES    H13 4924   4.858   4.054   7.490 -0.0378 -0.9840  1.4142
  299MES    H14 4925   4.795   4.214   7.501 -0.3410 -0.7540 -0.8255
  300PA    C116 4926   3.273   1.545   7.304  0.1764  0.2252 -0.6381
  300PA    H16R 4927   3.185   1.607   7.287  0.0150  0.6798  1.5271
  300PA    H16S 4928   3.248   1.441   7.283 -0.8312 -0.4183  2.9996
  300PA    H16T 4929   3.343   1.565   7.223  0.6814 -1.7299 -0.7257
  300PA    C115 4930   3.325   1.566   7.451 -0.2948  0.0325 -0.3778
  300PA    H15R 4931   3.271   1.508   7.527  0.6394  1.9536  1.8530
  300PA    H15S 4932   3.424   1.521   7.453 -0.8939 -1.4556 -1.5075
  300PA    C114 4933   3.344   1.715   7.512  0.0545  0.1712  0.5625
  300PA    H14R 4934   3.334   1.791   7.434  0.9663  0.0228  0.2893
  300PA    H14S 4935   3.265   1.743   7.582  0.8546  0.9449  1.1819
  300PA    C113 4936   3.477   1.741   7.589  0.1761  0.5803 -0.3143
  300PA    H13R 4937   3.563   1.720   7.526  0.0017  1.8041 -1.0033
  300PA    H13S 4938   3.476   1.848   7.614  1.5001  0.7156 -0.8012
  300PA    C112 4939   3.487   1.664   7.718  0.4656 -0.0856 -0.6967
  300PA    H12R 4940   3.398   1.677   7.780  0.0550  0.7545 -1.4430
  300PA    H12S 4941   3.485   1.556   7.699  2.4566 -0.2523 -0.2337
  300PA    C111 4942   3.595   1.708   7.817 -0.0837  0.2508 -0.7398
  300PA    H11R 4943   3.694   1.691   7.775  0.8864 -1.2699  1.8638
  300PA    H11S 4944   3.588   1.817   7.820  1.5750  0.4538 -2.5256
  300PA    C110 4945   3.581   1.664   7.963  0.2875 -0.2771  0.1604
  300PA    H10R 4946   3.483   1.690   8.005  0.3797  0.0414  0.1751
  300PA    H10S 4947   3.575   1.556   7.945 -1.9121  0.0133 -1.2492
  300PA     C19 4948   3.683   1.715   8.054 -0.1745  0.0518 -0.3192
  300PA     H9R 4949   3.676   1.824   8.061  1.0906  0.0925  0.7508
  300PA     H9S 4950   3.664   1.674   8.153  0.7837  0.7669  0.1819
  300PA     C18 4951   3.829   1.684   8.014  0.1158 -0.5871  0.0341
  300PA     H8R 4952   3.845   1.578   7.993  0.9102 -0.1225 -1.9451
  300PA     H8S 4953   3.859   1.725   7.917  0.4629 -0.2574  0.2832
  300PA     C17 4954   3.929   1.726   8.125  0.9628  0.5445 -0.5513
  300PA     H7R 4955   3.945   1.834   8.123  2.9910  0.3632  1.7675
  300PA     H7S 4956   3.862   1.704   8.208  2.7698  0.2584  0.8835
  300PA     C16 4957   4.060   1.650   8.130 -0.2019 -0.7272  0.8218
  300PA     H6R 4958   4.045   1.545   8.106 -1.3732 -1.1045  2.9429
  300PA     H6S 4959   4.125   1.695   8.054 -4.0187  2.0789 -1.1366
  300PA     C15 4960   4.126   1.650   8.262  0.0231 -0.9190  0.1564
  300PA     H5R 4961   4.129   1.754   8.298  0.5646 -1.6193  2.2920
  300PA     H5S 4962   4.056   1.595   8.326  0.6750 -3.4008 -1.1832
  300PA     C14 4963   4.265   1.597   8.264 -0.5279 -0.5766 -0.1056
  300PA     H4R 4964   4.340   1.664   8.224  0.1937 -1.0726  0.3955
  300PA     H4S 4965   4.291   1.581   8.369 -2.3583 -0.2007  0.4358
  300PA     C13 4966   4.283   1.464   8.197 -0.7517  0.6120 -0.0104
  300PA     H3R 4967   4.276   1.486   8.090  0.0267 -0.1116 -0.2255
  300PA     H3S 4968   4.386   1.430   8.214 -0.4599  0.8456 -1.1993
  300PA     C12 4969   4.192   1.348   8.251  0.1838  0.7388 -0.6650
  300PA     H2R 4970   4.088   1.373   8.270 -0.8780 -3.3887 -0.0894
  300PA     H2S 4971   4.185   1.258   8.189 -0.2871 -0.8901  1.6092
  301PC     C11 4972   4.246   1.290   8.376  0.4536 -0.4001 -0.6289
  301PC     O12 4973   4.246   1.358   8.477  0.1933  0.1275  0.0440
  301PC     O11 4974   4.286   1.159   8.368 -0.1561 -0.4468 -0.0134
  301PC      C1 4975   4.331   1.095   8.495  0.9027  0.1008  0.4975
  301PC      HR 4976   4.373   0.998   8.467  2.7085  0.6517  1.1738
  301PC      HS 4977   4.406   1.154   8.547  1.2117  0.3906 -0.2574
  301PC      C2 4978   4.204   1.063   8.584  0.8863 -0.0858  0.1745
  301PC      HX 4979   4.129   1.143   8.582 -1.9849 -2.6358 -0.5319
  301PC      C3 4980   4.238   1.055   8.737 -0.3328 -0.0998 -0.5633
  301PC      HA 4981   4.286   1.149   8.765  1.0043 -1.0617  0.5266
  301PC      HB 4982   4.151   1.049   8.803  0.6717  2.2902  1.0803
  301PC     O31 4983   4.323   0.944   8.761  0.8472 -0.1248 -0.2025
  301PC     P31 4984   4.402   0.929   8.899 -0.2464 -0.1391 -0.3154
  301PC     O32 4985   4.296   0.913   9.016 -0.4866 -0.4980  0.0335
  301PC     C31 4986   4.191   0.815   9.007 -0.1213 -0.2482 -0.2497
  301PC     H1A 4987   4.129   0.843   8.922  0.0024 -0.7432 -0.5117
  301PC     H1B 4988   4.229   0.712   9.003  0.6941  0.0404 -0.2132
  301PC     C32 4989   4.114   0.820   9.133 -0.5127 -0.4174  0.4470
  301PC     H2A 4990   4.062   0.916   9.137 -0.3972 -0.3597  0.5452
  301PC     H2B 4991   4.048   0.733   9.129  1.9120 -2.3397 -2.2446
  301PC     N31 4992   4.193   0.821   9.263 -0.7261  0.2923 -0.3681
  301PC     C33 4993   4.226   0.963   9.290 -0.7457  0.0435  0.6176
  301PC     H3A 4994   4.128   1.010   9.287 -1.4054 -1.3160  0.1390
  301PC     H3B 4995   4.282   0.978   9.383  0.1186  0.4169  0.0461
  301PC     H3C 4996   4.287   1.001   9.208  1.4993  2.2938  3.1071
  301PC     C34 4997   4.105   0.788   9.370 -0.2230 -0.1218  0.3195
  301PC     H4A 4998   4.091   0.680   9.368  1.4015 -0.3583  0.3121
  301PC     H4B 4999   4.149   0.803   9.469 -1.7987 -3.0920  1.5737
  301PC     H4C 5000   4.010   0.841   9.365 -0.2675  0.0248  2.0335
  301PC     C35 5001   4.315   0.735   9.264 -0.3694 -0.3451  0.5368
  301PC     H5A 5002   4.384   0.764   9.185  1.1737  0.4875  2.1463
  301PC     H5B 5003   4.289   0.629   9.252  0.0352 -0.5486  1.3878
  301PC     H5C 5004   4.367   0.753   9.358 -0.2635 -2.3467  0.9020
  301PC     O33 5005   4.491   0.812   8.893  0.0918 -0.1122 -0.2100
  301PC     O34 5006   4.464   1.062   8.923  0.5020 -0.2113  0.2741
  301PC     O21 5007   4.149   0.937   8.543 -0.5057  0.3894  0.2263
  301PC     C21 5008   4.025   0.917   8.589  0.4877  0.5895  1.1243
  301PC     O22 5009   3.962   0.989   8.666  0.4090 -0.5079 -0.0330
  302OL     C12 5010   3.971   0.788   8.520 -0.4475 -0.4493  0.1274
  302OL     H2R 5011   3.889   0.757   8.585  1.3385  0.8399  3.2121
  302OL     H2S 5012   4.044   0.708   8.510 -0.9937 -1.3651  2.6239
  302OL     C13 5013   3.917   0.817   8.379 -0.4322 -0.1161  0.7138
  302OL     H3R 5014   3.839   0.891   8.362  0.5578  0.7217 -0.2784
  302OL     H3S 5015   3.882   0.718   8.351 -0.1881 -0.1431  0.5040
  302OL     C14 5016   4.028   0.840   8.278  0.2967  0.0888  0.0800
  302OL     H4R 5017   4.108   0.767   8.287  1.5060  1.1522 -1.4991
  302OL     H4S 5018   4.082   0.930   8.308  1.0065 -0.4204  0.3536
  302OL     C15 5019   3.980   0.842   8.136  0.4595 -0.1637 -0.1128
  302OL     H5R 5020   3.928   0.931   8.100  2.7659  1.0297 -0.7254
  302OL     H5S 5021   3.901   0.767   8.132  0.8365 -0.5349 -2.2516
  302OL     C16 5022   4.080   0.802   8.037 -0.5965  0.4974  0.5804
  302OL     H6R 5023   4.035   0.789   7.938 -0.3699 -1.8610  0.7227
  302OL     H6S 5024   4.112   0.703   8.071  0.9469  0.5262 -0.6496
  302OL     C17 5025   4.208   0.889   8.028  0.4173 -0.1449  0.0019
  302OL     H7R 5026   4.284   0.842   7.965  0.8638 -1.2025  1.2613
  302OL     H7S 5027   4.250   0.888   8.129 -1.2633 -1.1451  0.7309
  302OL     C18 5028   4.170   1.035   7.993  0.1041  0.6264  0.1728
  302OL     H8R 5029   4.120   1.078   8.080  0.7059  0.3749  0.6492
  302OL     H8S 5030   4.093   1.039   7.915 -0.8159  3.0471  1.1202
  302OL     C19 5031   4.279   1.127   7.961  0.0692  0.7306 -0.4018
  302OL     H9R 5032   4.325   1.178   8.045  0.8398  1.0464 -0.9900
  302OL    C110 5033   4.317   1.172   7.843  0.5903  0.3159 -0.3174
  302OL    H10R 5034   4.394   1.250   7.841 -0.7639  1.6920 -0.3481
  302OL    C111 5035   4.270   1.131   7.710 -0.2189  0.3161  0.1891
  302OL    H11R 5036   4.183   1.066   7.725 -1.3083  2.0912  2.0002
  302OL    H11S 5037   4.347   1.077   7.654  1.1734  0.7964  1.5671
  302OL    C112 5038   4.244   1.257   7.626  0.0508 -0.5178  0.2619
  302OL    H12R 5039   4.335   1.316   7.635  1.5957 -2.6876 -0.1949
  302OL    H12S 5040   4.166   1.320   7.669  0.2741 -0.6525  0.8844
  302OL    C113 5041   4.218   1.228   7.481  0.5004  0.2346 -0.4855
  302OL    H13R 5042   4.167   1.132   7.471 -0.2568  0.5520  0.2190
  302OL    H13S 5043   4.319   1.224   7.440  0.1763  0.8683 -1.3766
  302OL    C114 5044   4.143   1.334   7.406  0.4621  0.9815 -0.2006
  302OL    H14R 5045   4.163   1.432   7.450 -0.0675  0.3170  1.6133
  302OL    H14S 5046   4.035   1.317   7.405 -0.0416  3.6293 -2.2665
  302OL    C115 5047   4.169   1.356   7.256  0.3528 -0.4613 -0.2898
  302OL    H15R 5048   4.275   1.366   7.229  0.1350  0.9817 -0.7135
  302OL    H15S 5049   4.127   1.454   7.231  2.1532  0.5001  0.2674
  302OL    C116 5050   4.090   1.245   7.181  0.5032 -0.3659  0.4256
  302OL    H16R 5051   3.983   1.258   7.198  0.9097 -0.1987  3.3512
  302OL    H16S 5052   4.116   1.151   7.230 -1.4270 -1.2382 -0.1124
  302OL    C117 5053   4.124   1.240   7.030 -0.1999 -0.0260 -0.1852
  302OL    H17R 5054   4.233   1.232   7.025 -0.2925 -2.6701  0.4819
  302OL    H17S 5055   4.106   1.333   6.977  0.8494  0.6991  0.6758
  302OL    C118 5056   4.058   1.137   6.948 -0.2476 -0.0528 -0.0968
  302OL    H18R 5057   4.063   1.034   6.982 -1.2427 -0.3628 -0.8354
  302OL    H18S 5058   4.091   1.135   6.844 -4.0693 -2.8506 -1.4982
  302OL    H18T 5059   3.953   1.167   6.954  0.0610  0.9434  0.6751
  303PA    C116 5060   5.595   5.412   6.567 -0.5723  0.0088  0.3090
  303PA    H16R 5061   5.509   5.401   6.500  0.3149 -2.2308 -0.5392
  303PA    H16S 5062   5.665   5.334   6.538 -0.2404  0.1679  0.6664
  303PA    H16T 5063   5.640   5.511   6.558 -2.3218  0.7551 -1.0041
  303PA    C115 5064   5.560   5.393   6.712  0.4912 -0.6236 -0.1287
  303PA    H15R 5065   5.492   5.308   6.709  0.9019 -0.9263 -1.2906
  303PA    H15S 5066   5.653   5.368   6.763  1.2950 -2.2685 -2.2534
  303PA    C114 5067   5.496   5.518   6.770  0.3945 -0.4666 -0.3466
  303PA    H14R 5068   5.559   5.600   6.734  1.3180 -1.6299 -1.4493
  303PA    H14S 5069   5.401   5.534   6.719  1.4845  0.7671 -2.0654
  303PA    C113 5070   5.484   5.513   6.925 -0.5923  0.2199  0.3400
  303PA    H13R 5071   5.457   5.410   6.948  0.9543  0.2205  2.4923
  303PA    H13S 5072   5.579   5.527   6.977 -0.1847 -0.6778 -0.1318
  303PA    C112 5073   5.390   5.610   6.993 -0.2496  0.4431 -0.5236
  303PA    H12R 5074   5.419   5.712   6.964 -0.2329  0.9490  1.1998
  303PA    H12S 5075   5.290   5.601   6.950  0.1140 -2.2818 -0.9555
  303PA    C111 5076   5.384   5.587   7.151  0.3187  0.0073  0.0596
  303PA    H11R 5077   5.480   5.606   7.200 -0.4422 -0.0877  1.6464
  303PA    H11S 5078   5.318   5.663   7.192  1.0598  1.0139 -0.5688
  303PA    C110 5079   5.335   5.452   7.197 -0.1460 -0.1009 -0.0315
  303PA    H10R 5080   5.232   5.434   7.162  0.4948 -2.5590 -0.8738
  303PA    H10S 5081   5.392   5.366   7.161  0.2004 -0.0922  0.4910
  303PA     C19 5082   5.317   5.446   7.347  0.0975 -0.7597  0.1461
  303PA     H9R 5083   5.417   5.427   7.389 -0.4330 -0.8452  1.4223
  303PA     H9S 5084   5.283   5.541   7.387  0.5880 -1.1959  1.6602
  303PA     C18 5085   5.227   5.334   7.404 -0.5327 -0.0557  0.0594
  303PA     H8R 5086   5.127   5.345   7.360  0.0791  0.3050 -1.3101
  303PA     H8S 5087   5.257   5.232   7.380 -3.7645 -0.7648 -1.5670
  303PA     C17 5088   5.208   5.340   7.554 -0.4426 -0.5385 -0.3806
  303PA     H7R 5089   5.293   5.285   7.594  0.3597  0.8979 -0.0649
  303PA     H7S 5090   5.235   5.437   7.595  1.9543 -1.4089  0.2379
  303PA     C16 5091   5.080   5.271   7.599  0.4409  0.0378  0.5556
  303PA     H6R 5092   4.994   5.291   7.535  1.0471  0.5953 -0.1130
  303PA     H6S 5093   5.092   5.165   7.573 -1.8473  0.0184 -0.6806
  303PA     C15 5094   5.047   5.260   7.742  0.3738 -0.2244 -0.4745
  303PA     H5R 5095   5.011   5.356   7.782 -0.7898 -0.8850  0.1209
  303PA     H5S 5096   4.961   5.194   7.755 -1.3652  2.3644  2.7836
  303PA     C14 5097   5.154   5.214   7.837  0.5512 -0.2032  0.3586
  303PA     H4R 5098   5.180   5.111   7.810  2.5566  0.4909 -0.5572
  303PA     H4S 5099   5.244   5.266   7.804  1.1997 -2.2109 -1.3006
  303PA     C13 5100   5.124   5.227   7.981  0.1514  0.7547 -0.2393
  303PA     H3R 5101   5.096   5.330   8.003  1.9305  1.1753  0.2432
  303PA     H3S 5102   5.030   5.173   7.997  1.6367 -1.7612  0.6056
  303PA     C12 5103   5.239   5.184   8.072  1.0063 -0.3026 -0.1302
  303PA     H2R 5104   5.264   5.078   8.057 -0.6519 -0.5923 -1.0791
  303PA     H2S 5105   5.330   5.241   8.051  1.1808 -0.6455 -0.3123
  304PC     C11 5106   5.204   5.190   8.218  0.1311 -0.2049  0.1036
  304PC     O12 5107   5.089   5.195   8.265  0.0383  0.2328  0.4919
  304PC     O11 5108   5.311   5.162   8.299  0.0544 -0.0103  0.4523
  304PC      C1 5109   5.298   5.195   8.442 -0.3112 -0.3555  0.1657
  304PC      HR 5110   5.198   5.174   8.482 -1.0205  0.0646 -1.3251
  304PC      HS 5111   5.373   5.135   8.495 -0.7082 -2.8437 -1.8809
  304PC      C2 5112   5.335   5.340   8.453  0.4864 -0.5457  0.2153
  304PC      HX 5113   5.436   5.347   8.411  0.5869  0.8141  0.6535
  304PC      C3 5114   5.329   5.391   8.600  0.5673  0.5031 -0.1391
  304PC      HA 5115   5.226   5.396   8.637  0.1979  2.7984 -1.2864
  304PC      HB 5116   5.390   5.320   8.657  1.9101  0.0247 -2.0917
  304PC     O31 5117   5.384   5.518   8.604  0.4187  0.1075  0.0570
  304PC     P31 5118   5.437   5.578   8.739 -0.1696  0.1230  0.0365
  304PC     O32 5119   5.312   5.668   8.785  0.1757  0.2820  0.2686
  304PC     C31 5120   5.191   5.620   8.831 -0.5185  0.2280  0.0322
  304PC     H1A 5121   5.154   5.555   8.752  1.4280 -1.9468  0.8124
  304PC     H1B 5122   5.218   5.564   8.920  1.4977  0.5620 -0.3090
  304PC     C32 5123   5.110   5.745   8.852  0.3907 -0.0857 -0.1804
  304PC     H2A 5124   5.159   5.814   8.921 -1.7399  2.0819 -0.6831
  304PC     H2B 5125   5.122   5.800   8.759  0.3125 -0.0509 -0.1703
  304PC     N31 5126   4.966   5.731   8.900 -0.0714  0.0961  0.1348
  304PC     C33 5127   4.884   5.670   8.794  0.3887 -0.1437 -0.0220
  304PC     H3A 5128   4.933   5.578   8.762 -0.5873 -1.2452  1.5214
  304PC     H3B 5129   4.792   5.638   8.844 -0.3411 -0.1059 -1.2911
  304PC     H3C 5130   4.860   5.729   8.706 -0.2913 -0.9887 -0.4182
  304PC     C34 5131   4.956   5.652   9.026 -0.3092  0.3218  0.4047
  304PC     H4A 5132   5.018   5.701   9.101  3.8538 -0.5485 -2.1281
  304PC     H4B 5133   4.856   5.652   9.068  0.0192  2.0863  1.2555
  304PC     H4C 5134   4.995   5.551   9.011  0.6364  0.6339  0.7040
  304PC     C35 5135   4.896   5.861   8.925  0.0633 -0.5729  0.8532
  304PC     H5A 5136   4.803   5.830   8.973 -0.2545 -0.0757  0.5616
  304PC     H5B 5137   4.874   5.907   8.829 -2.7345  0.2282  1.7870
  304PC     H5C 5138   4.957   5.924   8.990 -1.2319  0.0921  1.4653
  304PC     O33 5139   5.471   5.468   8.835  0.3294 -0.8306 -0.8684
  304PC     O34 5140   5.542   5.674   8.707  0.2093 -0.0102 -0.0923
  304PC     O21 5141   5.234   5.417   8.371 -0.5205  0.5997  0.0526
  304PC     C21 5142   5.267   5.526   8.304 -0.3542  0.4746  0.2183
  304PC     O22 5143   5.378   5.576   8.305  0.5764 -0.1250 -0.1852
  305OL     C12 5144   5.160   5.574   8.213  0.7352  0.9924  0.0706
  305OL     H2R 5145   5.136   5.673   8.252  0.5625  0.7120  0.6767
  305OL     H2S 5146   5.078   5.503   8.220  1.6566 -0.5635 -3.0865
  305OL     C13 5147   5.195   5.599   8.068  0.1337  0.2592  0.5550
  305OL     H3R 5148   5.218   5.498   8.032  1.7772  0.7976  0.0050
  305OL     H3S 5149   5.280   5.666   8.056 -0.6420  0.9099 -2.0537
  305OL     C14 5150   5.080   5.655   7.991  0.3943  0.0834  0.1122
  305OL     H4R 5151   5.060   5.758   8.018 -0.6933 -0.5896  2.0273
  305OL     H4S 5152   4.988   5.599   8.010  1.7070 -1.9416  0.8945
  305OL     C15 5153   5.104   5.639   7.843 -0.3030  0.0166 -0.8516
  305OL     H5R 5154   5.124   5.534   7.818 -1.0470 -0.4144  0.2705
  305OL     H5S 5155   5.197   5.692   7.825  0.0965 -0.2710  0.3045
  305OL     C16 5156   4.997   5.700   7.754 -0.0377  0.5294 -0.2762
  305OL     H6R 5157   4.945   5.778   7.809  3.1759  1.8576  1.1117
  305OL     H6S 5158   4.923   5.620   7.751  0.6888 -0.1334 -1.5997
  305OL     C17 5159   5.041   5.758   7.610  0.2361  0.0031  0.1877
  305OL     H7R 5160   5.134   5.710   7.579  0.0219 -0.6389  0.4972
  305OL     H7S 5161   5.068   5.862   7.628  0.4201 -0.2281  1.3807
  305OL     C18 5162   4.942   5.731   7.496  0.4396 -0.3388  0.5031
  305OL     H8R 5163   4.840   5.764   7.515 -0.2698 -1.6282 -0.9445
  305OL     H8S 5164   4.938   5.624   7.474 -3.1068 -0.2365  0.1197
  305OL     C19 5165   4.984   5.800   7.370 -0.4077 -0.1736 -0.0995
  305OL     H9R 5166   5.022   5.899   7.394  3.2981 -0.9172 -2.0730
  305OL    C110 5167   4.987   5.767   7.245 -0.0614 -0.2145  0.6123
  305OL    H10R 5168   5.011   5.840   7.167  1.2117 -0.9167  0.3036
  305OL    C111 5169   4.936   5.641   7.190  0.0743 -0.4854 -0.3780
  305OL    H11R 5170   4.918   5.569   7.270  2.2084 -0.9119 -0.2361
  305OL    H11S 5171   5.023   5.602   7.136 -0.0763  0.7119 -1.5284
  305OL    C112 5172   4.832   5.647   7.079 -0.5040 -0.2024  0.6797
  305OL    H12R 5173   4.860   5.727   7.009  3.5922 -1.8955  0.1076
  305OL    H12S 5174   4.748   5.682   7.139  1.3741  1.6050  2.4184
  305OL    C113 5175   4.801   5.516   7.002  0.2409 -0.3849 -0.7150
  305OL    H13R 5176   4.735   5.546   6.920 -0.9265 -1.1437 -0.0778
  305OL    H13S 5177   4.746   5.443   7.062  2.0964  0.2634  1.9439
  305OL    C114 5178   4.922   5.453   6.930 -0.2910 -0.2234 -0.1373
  305OL    H14R 5179   4.996   5.425   7.005 -0.9054  1.1794  1.0532
  305OL    H14S 5180   4.970   5.534   6.873 -1.6799 -0.2073 -1.3520
  305OL    C115 5181   4.885   5.336   6.833  0.2291  0.3706  0.5887
  305OL    H15R 5182   4.843   5.381   6.743  1.1999  1.3193  0.5885
  305OL    H15S 5183   4.812   5.272   6.883 -0.3360 -0.6732 -1.4394
  305OL    C116 5184   5.005   5.246   6.800 -0.9161  0.2270  0.1319
  305OL    H16R 5185   5.017   5.172   6.880  2.4729  0.4137 -0.0766
  305OL    H16S 5186   5.091   5.312   6.808 -1.8210  1.5117 -0.3523
  305OL    C117 5187   5.009   5.177   6.664  0.7369 -0.6306 -0.2970
  305OL    H17R 5188   4.993   5.245   6.580  1.5040 -1.1510 -0.8855
  305OL    H17S 5189   4.924   5.109   6.650 -0.0982 -0.0665  1.7370
  305OL    C118 5190   5.131   5.101   6.616  0.2234  0.5095 -0.1978
  305OL    H18R 5191   5.135   5.056   6.517  0.6167 -2.3901  1.0476
  305OL    H18S 5192   5.163   5.033   6.696 -0.9945 -0.4243 -0.4770
  305OL    H18T 5193   5.214   5.173   6.617 -1.3315  2.3978  0.6131
  306PA    C116 5194   4.007   5.616   6.982 -0.2242  0.5803 -0.3414
  306PA    H16R 5195   4.000   5.563   7.077 -0.0292 -0.6812 -1.0138
  306PA    H16S 5196   4.050   5.716   6.990 -1.8856  1.5635 -2.6447
  306PA    H16T 5197   4.066   5.550   6.918  0.8667  1.0697  0.1361
  306PA    C115 5198   3.882   5.633   6.905  0.3548  0.0088 -0.8436
  306PA    H15R 5199   3.911   5.630   6.800  0.5794  2.0439 -0.8786
  306PA    H15S 5200   3.816   5.548   6.923 -0.6643  1.0938  0.7578
  306PA    C114 5201   3.817   5.783   6.926 -0.3380  0.5826  0.6226
  306PA    H14R 5202   3.891   5.860   6.908  0.3905 -0.4205 -0.9582
  306PA    H14S 5203   3.753   5.796   6.838  1.3935  0.0332 -0.7755
  306PA    C113 5204   3.751   5.794   7.064  0.2018 -0.7841 -0.5376
  306PA    H13R 5205   3.818   5.758   7.143 -0.0786  1.8355  1.0516
  306PA    H13S 5206   3.730   5.898   7.092 -0.2415 -1.6386  2.7698
  306PA    C112 5207   3.616   5.723   7.083  0.2094  0.1424  0.7407
  306PA    H12R 5208   3.545   5.726   7.001 -1.7275 -1.2590  2.2739
  306PA    H12S 5209   3.639   5.617   7.092  0.6762  0.0960 -0.7458
  306PA    C111 5210   3.529   5.766   7.210  0.3368 -0.1917 -0.1210
  306PA    H11R 5211   3.497   5.870   7.204  1.2674  0.2195  1.4637
  306PA    H11S 5212   3.437   5.708   7.212  0.6974 -0.7568  1.4639
  306PA    C110 5213   3.599   5.747   7.343  0.1603 -0.2389  0.3262
  306PA    H10R 5214   3.635   5.645   7.361  0.3812 -0.5404 -1.5976
  306PA    H10S 5215   3.689   5.807   7.360  1.4794 -2.4977  1.9563
  306PA     C19 5216   3.502   5.791   7.448 -0.3203  0.4644 -0.7526
  306PA     H9R 5217   3.472   5.896   7.434  0.3185  0.5721 -1.3295
  306PA     H9S 5218   3.420   5.719   7.445  0.0785  0.0270 -1.4062
  306PA     C18 5219   3.556   5.787   7.589 -0.3900 -0.3366  0.0440
  306PA     H8R 5220   3.467   5.804   7.651 -0.5568  0.6534 -0.4574
  306PA     H8S 5221   3.594   5.686   7.604  0.2919  0.0803  1.2275
  306PA     C17 5222   3.668   5.887   7.621  0.3937 -0.8738 -0.0474
  306PA     H7R 5223   3.752   5.884   7.551  0.4516  0.8020 -0.0738
  306PA     H7S 5224   3.628   5.988   7.610 -0.3813 -0.9888  1.4883
  306PA     C16 5225   3.722   5.890   7.764  0.3368 -0.3334  0.3808
  306PA     H6R 5226   3.781   5.982   7.767  1.9810 -1.3497  0.6602
  306PA     H6S 5227   3.647   5.891   7.843  0.4459  4.6895  0.7446
  306PA     C15 5228   3.824   5.783   7.784  0.7717  0.4208  0.0464
  306PA     H5R 5229   3.769   5.690   7.794  2.6606 -0.6961  0.4853
  306PA     H5S 5230   3.879   5.791   7.690  1.2967  1.8958  0.4578
  306PA     C14 5231   3.920   5.802   7.902  0.0429  0.3285 -1.0397
  306PA     H4R 5232   3.989   5.719   7.908  1.0737  1.2494  0.5176
  306PA     H4S 5233   3.970   5.893   7.869  1.2163  0.1783  0.2385
  306PA     C13 5234   3.847   5.811   8.038 -0.3944  0.6892 -0.5186
  306PA     H3R 5235   3.913   5.869   8.102  1.6335 -1.4639 -0.5621
  306PA     H3S 5236   3.756   5.870   8.020 -0.1985  0.9330 -0.7105
  306PA     C12 5237   3.816   5.672   8.112  0.3441  0.4488 -0.1263
  306PA     H2R 5238   3.732   5.631   8.056 -0.1963  1.6095 -0.1831
  306PA     H2S 5239   3.892   5.594   8.109 -0.4598 -0.3409 -0.3353
  307PC     C11 5240   3.767   5.680   8.253 -0.1674  0.5810 -0.1958
  307PC     O12 5241   3.655   5.654   8.291 -0.5048 -0.1306 -0.1323
  307PC     O11 5242   3.865   5.720   8.340  0.2651  1.0538  0.5030
  307PC      C1 5243   3.824   5.740   8.473 -1.1839  0.6331 -0.0443
  307PC      HR 5244   3.745   5.814   8.483 -1.1985  0.3979  2.1269
  307PC      HS 5245   3.791   5.645   8.514  1.9526 -0.8245 -0.5532
  307PC      C2 5246   3.947   5.791   8.556 -0.6347 -0.0739  0.0345
  307PC      HX 5247   4.039   5.743   8.521 -0.9530  0.7202 -2.0204
  307PC      C3 5248   3.928   5.755   8.706 -0.2562 -0.1206 -0.4248
  307PC      HA 5249   3.921   5.648   8.726 -0.3356 -0.6208 -2.8407
  307PC      HB 5250   4.021   5.795   8.746 -0.0161  0.2299 -1.3182
  307PC     O31 5251   3.802   5.808   8.755  0.0289  0.1404 -0.1143
  307PC     P31 5252   3.762   5.804   8.907 -0.2155 -0.0054 -0.5358
  307PC     O32 5253   3.611   5.840   8.908  0.2654  0.1957 -0.1522
  307PC     C31 5254   3.520   5.766   8.825 -0.6065 -0.3197  0.3704
  307PC     H1A 5255   3.546   5.799   8.725  1.6823  0.0805  1.0493
  307PC     H1B 5256   3.533   5.657   8.828 -0.6005 -0.3614 -0.7683
  307PC     C32 5257   3.380   5.812   8.871 -0.8160 -0.4452 -0.1738
  307PC     H2A 5258   3.379   5.921   8.869  1.5034 -0.3299  1.2593
  307PC     H2B 5259   3.308   5.771   8.799  0.6298  0.0239 -1.9467
  307PC     N31 5260   3.329   5.773   9.005  0.0305  0.6921 -0.2116
  307PC     C33 5261   3.185   5.811   9.014 -0.7072  0.0649  0.0835
  307PC     H3A 5262   3.172   5.919   9.008  2.0491  0.4757  0.2355
  307PC     H3B 5263   3.122   5.773   8.933  0.1297 -1.5520  0.1412
  307PC     H3C 5264   3.141   5.782   9.110 -0.3706 -0.0754  0.1952
  307PC     C34 5265   3.333   5.629   9.029  0.0862 -0.5028 -0.2404
  307PC     H4A 5266   3.314   5.581   8.932  0.6740 -2.4739  0.5718
  307PC     H4B 5267   3.428   5.604   9.075 -1.7480 -2.5777  2.8304
  307PC     H4C 5268   3.251   5.596   9.093  0.4521 -2.0947 -0.5535
  307PC     C35 5269   3.398   5.848   9.112 -0.1995 -1.1367  0.6467
  307PC     H5A 5270   3.503   5.819   9.114  0.0179 -0.3609  0.4403
  307PC     H5B 5271   3.356   5.814   9.207  1.6148 -2.6969  0.9585
  307PC     H5C 5272   3.379   5.950   9.079  0.4637 -1.3433 -0.4267
  307PC     O33 5273   3.791   5.669   8.950 -0.1270  0.5465 -0.3106
  307PC     O34 5274   3.836   5.911   8.977  0.2540 -0.3724  0.4963
  307PC     O21 5275   3.959   5.936   8.522 -0.1115  0.0862 -0.4556
  307PC     C21 5276   4.078   5.991   8.545  0.0494 -0.6092 -0.4034
  307PC     O22 5277   4.182   5.929   8.579  0.4020  0.2683  0.0469
  308OL     C12 5278   4.073   6.137   8.499  0.4932 -0.8582 -0.2559
  308OL     H2R 5279   4.131   6.196   8.570 -0.2341 -1.9619  1.3280
  308OL     H2S 5280   3.973   6.178   8.482  0.0680 -2.5398 -2.1455
  308OL     C13 5281   4.124   6.154   8.356  0.3196 -0.4094  0.1616
  308OL     H3R 5282   4.229   6.127   8.350  0.7500  1.2810 -0.6267
  308OL     H3S 5283   4.118   6.261   8.332 -1.1533 -0.2026  1.2709
  308OL     C14 5284   4.039   6.086   8.253  0.1281  0.0879 -0.0609
  308OL     H4R 5285   3.939   6.129   8.259  0.1712  0.6074 -2.1585
  308OL     H4S 5286   4.035   5.978   8.268 -1.6689 -0.1870 -1.9658
  308OL     C15 5287   4.072   6.120   8.109  0.5084 -0.2738  0.2264
  308OL     H5R 5288   4.039   6.224   8.099 -1.0873 -0.6652  1.1747
  308OL     H5S 5289   3.994   6.061   8.061 -0.1402  0.0190  0.8959
  308OL     C16 5290   4.214   6.097   8.074  0.2765  0.2300 -0.0746
  308OL     H6R 5291   4.252   5.995   8.089  0.8055  0.7712  2.7029
  308OL     H6S 5292   4.269   6.160   8.143 -1.4407  1.8648 -0.1281
  308OL     C17 5293   4.264   6.152   7.942  0.0422  0.0044  0.2234
  308OL     H7R 5294   4.361   6.104   7.927  0.7397  1.0242  1.2431
  308OL     H7S 5295   4.284   6.259   7.950  0.4707  0.0487 -1.1980
  308OL     C18 5296   4.188   6.105   7.822 -0.1799  0.1308 -0.1164
  308OL     H8R 5297   4.101   6.169   7.802  0.8695  0.9589 -2.3584
  308OL     H8S 5298   4.150   6.003   7.835  0.6712  0.0218  1.9305
  308OL     C19 5299   4.267   6.111   7.699 -0.0355  0.4539 -0.1745
  308OL     H9R 5300   4.323   6.203   7.688  1.8600 -0.6565 -0.3386
  308OL    C110 5301   4.281   6.017   7.602  0.8551 -0.0486  0.2214
  308OL    H10R 5302   4.346   6.052   7.522  1.7501 -0.5568  0.7120
  308OL    C111 5303   4.213   5.884   7.588 -0.1491 -0.2050 -0.3446
  308OL    H11R 5304   4.173   5.852   7.684  2.5475 -0.3001  0.8349
  308OL    H11S 5305   4.302   5.822   7.571  0.5161  0.6733 -0.1286
  308OL    C112 5306   4.129   5.874   7.458 -0.7382 -0.6148  0.2513
  308OL    H12R 5307   4.184   5.937   7.388 -0.6091  2.0837  2.5985
  308OL    H12S 5308   4.036   5.927   7.483 -0.1415 -0.1540  1.6057
  308OL    C113 5309   4.097   5.729   7.398 -0.3393 -0.4159  0.5949
  308OL    H13R 5310   4.189   5.673   7.411 -1.5753 -2.7151  0.0519
  308OL    H13S 5311   4.089   5.730   7.289 -0.2549 -2.2179  0.5430
  308OL    C114 5312   3.982   5.654   7.457 -0.8800 -0.5417 -0.1893
  308OL    H14R 5313   3.891   5.712   7.468 -0.1733  0.8778 -1.5158
  308OL    H14S 5314   4.011   5.633   7.561 -1.5767 -0.5302  0.0147
  308OL    C115 5315   3.946   5.532   7.386  0.1466  0.1972  0.0468
  308OL    H15R 5316   4.036   5.473   7.371 -0.6132 -0.8466 -0.5673
  308OL    H15S 5317   3.912   5.552   7.285  0.8058 -1.7263 -0.6070
  308OL    C116 5318   3.838   5.451   7.466 -0.0278 -0.0552  0.3192
  308OL    H16R 5319   3.747   5.512   7.463  0.2264  0.4284  1.7129
  308OL    H16S 5320   3.866   5.452   7.572  1.1359  1.7005  0.0298
  308OL    C117 5321   3.803   5.317   7.410 -0.8984 -0.7985 -0.0479
  308OL    H17R 5322   3.742   5.261   7.480 -0.9682 -0.4303  0.1929
  308OL    H17S 5323   3.895   5.258   7.410  0.7467  1.6188  0.1137
  308OL    C118 5324   3.742   5.310   7.266  0.1115  0.2404 -0.2615
  308OL    H18R 5325   3.801   5.350   7.183 -0.9343  0.0502 -1.1203
  308OL    H18S 5326   3.640   5.347   7.262  0.0616  0.6368  2.6305
  308OL    H18T 5327   3.729   5.206   7.233 -0.1914  0.6555 -1.5307
  309PA    C116 5328   2.049   2.616   7.248  0.1243  0.1850 -0.0963
  309PA    H16R 5329   2.037   2.708   7.190 -2.1213  0.3812  0.5817
  309PA    H16S 5330   1.958   2.578   7.297 -0.5998  3.0840  1.0275
  309PA    H16T 5331   2.076   2.537   7.177 -1.1170 -0.7286  0.3948
  309PA    C115 5332   2.152   2.641   7.358  0.4160 -0.0705 -0.1856
  309PA    H15R 5333   2.176   2.543   7.400 -0.2898 -0.4695 -0.6940
  309PA    H15S 5334   2.246   2.678   7.315  0.1882 -1.3044 -1.8361
  309PA    C114 5335   2.098   2.735   7.462  0.2256  0.8101 -0.5523
  309PA    H14R 5336   2.058   2.827   7.419  0.2113  0.8800 -0.3925
  309PA    H14S 5337   2.000   2.701   7.498 -0.1204  0.1412 -2.0478
  309PA    C113 5338   2.189   2.754   7.584 -0.1733 -0.5899  0.1820
  309PA    H13R 5339   2.280   2.784   7.532 -1.1334  0.2495 -1.0707
  309PA    H13S 5340   2.147   2.837   7.642  2.8348  1.0538  0.1896
  309PA    C112 5341   2.214   2.627   7.672  0.1678 -0.4556  0.3751
  309PA    H12R 5342   2.121   2.588   7.715  0.3744 -0.1023  1.1716
  309PA    H12S 5343   2.254   2.554   7.602 -1.9106  1.4323 -3.0359
  309PA    C111 5344   2.310   2.649   7.790  0.0030  0.0068 -0.0416
  309PA    H11R 5345   2.407   2.688   7.759  0.8470 -1.0491  1.1408
  309PA    H11S 5346   2.271   2.731   7.852 -3.0088 -1.7153  0.5728
  309PA    C110 5347   2.327   2.521   7.871 -0.2647  0.2851  0.0485
  309PA    H10R 5348   2.230   2.475   7.891 -0.5057  0.2560 -1.1232
  309PA    H10S 5349   2.376   2.445   7.809  0.5342 -1.4124  2.6073
  309PA     C19 5350   2.407   2.522   8.004 -0.0320  0.2894 -0.4854
  309PA     H9R 5351   2.509   2.545   7.972  0.5479  1.8573  2.1820
  309PA     H9S 5352   2.359   2.595   8.069 -0.0173  0.3253 -0.5150
  309PA     C18 5353   2.399   2.391   8.064 -0.4352  0.3216  0.4806
  309PA     H8R 5354   2.295   2.364   8.086 -0.1306 -0.2594  1.2841
  309PA     H8S 5355   2.424   2.316   7.989 -1.2435  0.3562  0.1594
  309PA     C17 5356   2.500   2.366   8.183 -0.2459 -0.5313 -0.5738
  309PA     H7R 5357   2.517   2.259   8.194  3.0675 -0.0318  0.1484
  309PA     H7S 5358   2.597   2.396   8.144 -0.6315  0.2647 -0.9458
  309PA     C16 5359   2.466   2.446   8.314 -0.1423  0.5345 -0.2237
  309PA     H6R 5360   2.451   2.551   8.289 -0.8300  0.5306  0.1390
  309PA     H6S 5361   2.375   2.404   8.358  1.0233 -0.9062  0.9566
  309PA     C15 5362   2.569   2.439   8.420  0.5022  0.1329 -1.0104
  309PA     H5R 5363   2.602   2.335   8.430 -0.3574 -0.1054 -0.5748
  309PA     H5S 5364   2.666   2.484   8.397  1.8700 -0.8768  2.1850
  309PA     C14 5365   2.533   2.501   8.559 -0.1337  0.3927  0.0595
  309PA     H4R 5366   2.524   2.608   8.544  1.4046  0.2922 -2.0350
  309PA     H4S 5367   2.442   2.448   8.588 -0.0047 -1.5468 -2.7158
  309PA     C13 5368   2.630   2.500   8.671 -0.2486 -0.6946 -0.3529
  309PA     H3R 5369   2.712   2.566   8.641 -2.5086  2.5297  0.0860
  309PA     H3S 5370   2.577   2.552   8.751 -1.7416 -1.7741 -0.5996
  309PA     C12 5371   2.669   2.373   8.723 -0.2626  0.7536 -0.0547
  309PA     H2R 5372   2.585   2.325   8.773 -0.4262  0.9751 -0.1139
  309PA     H2S 5373   2.693   2.307   8.640 -1.4949  1.9758 -1.4451
  310PC     C11 5374   2.775   2.383   8.830 -0.1619  0.1331 -0.4713
  310PC     O12 5375   2.759   2.440   8.940  0.3299  0.1925  0.4326
  310PC     O11 5376   2.883   2.311   8.794  0.1829  0.3969  0.1728
  310PC      C1 5377   3.000   2.309   8.876 -0.1465  0.0225  0.4016
  310PC      HR 5378   3.048   2.405   8.858  1.3406 -0.2566  2.5252
  310PC      HS 5379   2.962   2.297   8.978  2.6081  0.5460  1.5511
  310PC      C2 5380   3.088   2.185   8.833  0.1321  0.5702  0.3339
  310PC      HX 5381   3.032   2.092   8.831 -1.2361  1.3605 -1.2019
  310PC      C3 5382   3.227   2.193   8.908  0.2160 -0.4062 -0.7145
  310PC      HA 5383   3.215   2.159   9.011 -1.9048  0.6216 -0.5738
  310PC      HB 5384   3.291   2.120   8.857  0.8868  0.4420 -1.1276
  310PC     O31 5385   3.280   2.325   8.903  0.2404 -0.3862 -0.1677
  310PC     P31 5386   3.400   2.381   8.997  0.3038 -0.1883 -0.0011
  310PC     O32 5387   3.358   2.532   9.025 -0.2737  0.0682  0.0361
  310PC     C31 5388   3.253   2.556   9.108  0.8541  0.1725 -0.1924
  310PC     H1A 5389   3.162   2.531   9.053 -1.8016  2.8777  2.5550
  310PC     H1B 5390   3.265   2.496   9.199  0.9399  0.2172 -0.1748
  310PC     C32 5391   3.252   2.707   9.130  0.3366 -0.2794  0.4803
  310PC     H2A 5392   3.262   2.749   9.030 -0.4429 -1.6158 -0.1896
  310PC     H2B 5393   3.151   2.732   9.164 -0.5706 -1.4146 -1.2227
  310PC     N31 5394   3.355   2.778   9.210  0.2458  0.4002 -0.7171
  310PC     C33 5395   3.493   2.751   9.171 -0.2824  0.1582 -0.1872
  310PC     H3A 5396   3.517   2.648   9.197 -1.3378 -0.5859 -1.9718
  310PC     H3B 5397   3.495   2.767   9.063 -0.3796 -0.1059 -0.2269
  310PC     H3C 5398   3.556   2.832   9.208 -0.9050  0.4948  0.1300
  310PC     C34 5399   3.345   2.924   9.195  0.0440 -0.1518  0.0376
  310PC     H4A 5400   3.390   2.967   9.285  0.4223 -3.6827  1.7071
  310PC     H4B 5401   3.398   2.955   9.106  0.3119  0.1806  0.3109
  310PC     H4C 5402   3.238   2.943   9.184 -0.2170 -2.4921 -2.6700
  310PC     C35 5403   3.332   2.759   9.357  0.8350 -0.3164 -0.5665
  310PC     H5A 5404   3.390   2.824   9.422  0.4193  0.8956 -1.3781
  310PC     H5B 5405   3.355   2.654   9.378 -0.5145 -0.5254 -0.0133
  310PC     H5C 5406   3.226   2.774   9.379  0.9065 -1.2693  0.5837
  310PC     O33 5407   3.389   2.308   9.119 -0.2932  0.1101 -0.2677
  310PC     O34 5408   3.525   2.387   8.922  0.1907  0.0798 -0.0193
  310PC     O21 5409   3.125   2.212   8.690  0.1877 -0.3332 -0.0337
  310PC     C21 5410   3.181   2.116   8.619 -0.3142  0.1681 -0.3181
  310PC     O22 5411   3.185   2.001   8.656  0.1813  0.1531 -0.2196
  311OL     C12 5412   3.230   2.159   8.479  0.0962 -0.2498 -0.5457
  311OL     H2R 5413   3.265   2.062   8.443  1.2956 -0.1165  0.2207
  311OL     H2S 5414   3.323   2.216   8.477  0.7678 -1.3256 -1.6308
  311OL     C13 5415   3.133   2.228   8.385  0.3401 -0.0209  0.8971
  311OL     H3R 5416   3.101   2.310   8.450  4.0775  0.9223  1.7891
  311OL     H3S 5417   3.053   2.158   8.362  2.2581 -1.4943 -1.8397
  311OL     C14 5418   3.187   2.273   8.247 -0.1966  0.2466 -0.3178
  311OL     H4R 5419   3.208   2.185   8.186 -3.0887  0.7795 -2.2828
  311OL     H4S 5420   3.287   2.315   8.266 -0.4090  0.5227  0.2346
  311OL     C15 5421   3.093   2.362   8.167  0.4248  0.6474 -0.1118
  311OL     H5R 5422   3.141   2.380   8.071 -0.4439  0.8751 -0.5071
  311OL     H5S 5423   3.091   2.462   8.212 -0.6104 -0.0755  1.5713
  311OL     C16 5424   2.954   2.307   8.150  0.4598 -0.4161 -0.6529
  311OL     H6R 5425   2.905   2.285   8.246 -1.2254 -0.4392 -1.4768
  311OL     H6S 5426   2.965   2.209   8.104  1.0658  0.6234 -2.8076
  311OL     C17 5427   2.861   2.380   8.043  0.0297  0.9611  0.3854
  311OL     H7R 5428   2.839   2.484   8.068  0.6445  1.0057  0.7866
  311OL     H7S 5429   2.768   2.327   8.022  1.0496  0.6338 -4.4256
  311OL     C18 5430   2.936   2.395   7.907 -0.2495 -0.5128 -0.0909
  311OL     H8R 5431   2.989   2.305   7.874  0.2052 -0.4188  0.3793
  311OL     H8S 5432   2.998   2.483   7.921  1.8634 -2.0642  0.8598
  311OL     C19 5433   2.839   2.428   7.802  0.0867 -0.2605 -0.9919
  311OL     H9R 5434   2.741   2.404   7.842  0.6011  1.5263  1.5830
  311OL    C110 5435   2.862   2.457   7.680 -0.1306  0.0466  0.4709
  311OL    H10R 5436   2.790   2.485   7.604  1.1856  1.7662 -0.2289
  311OL    C111 5437   3.002   2.470   7.631 -0.6325 -0.3268  0.0192
  311OL    H11R 5438   3.004   2.384   7.563 -4.5627 -2.2783  1.9988
  311OL    H11S 5439   3.078   2.450   7.706  0.1214  2.1055 -0.0187
  311OL    C112 5440   3.024   2.597   7.546  0.5199  0.0916  0.4094
  311OL    H12R 5441   3.130   2.619   7.534  0.9518 -0.6275  2.5121
  311OL    H12S 5442   2.991   2.688   7.598  0.6961 -0.4301  1.4648
  311OL    C113 5443   2.952   2.601   7.415  0.5743  0.3467  0.5302
  311OL    H13R 5444   2.934   2.705   7.384  0.2352 -0.4235 -2.1634
  311OL    H13S 5445   2.854   2.554   7.420  0.4663  0.4470 -0.3947
  311OL    C114 5446   3.028   2.526   7.304 -0.1471  0.3815 -0.1216
  311OL    H14R 5447   3.038   2.423   7.337  1.8493  0.5625 -0.0749
  311OL    H14S 5448   3.131   2.561   7.297  0.7939 -2.0782  0.6349
  311OL    C115 5449   2.954   2.544   7.171 -0.8331 -0.3416  0.5888
  311OL    H15R 5450   2.910   2.644   7.165 -0.0284 -0.0470 -1.1107
  311OL    H15S 5451   2.873   2.472   7.156  0.3329 -1.3965 -1.0276
  311OL    C116 5452   3.049   2.526   7.049 -0.4457  0.1226 -0.1347
  311OL    H16R 5453   3.100   2.431   7.067 -2.4089 -1.5999 -2.8854
  311OL    H16S 5454   3.131   2.598   7.050  0.8485 -1.3058  0.4656
  311OL    C117 5455   2.981   2.519   6.911 -0.0864  0.9022  0.6203
  311OL    H17R 5456   2.934   2.613   6.881 -3.0504 -0.2197  1.3876
  311OL    H17S 5457   2.892   2.457   6.913 -0.3249  1.2535  1.1710
  311OL    C118 5458   3.072   2.462   6.801 -0.3356 -0.3483  0.1367
  311OL    H18R 5459   3.120   2.541   6.743 -0.7921  0.7465  1.2260
  311OL    H18S 5460   3.005   2.407   6.734 -1.1823  1.0850 -0.2314
  311OL    H18T 5461   3.142   2.389   6.842 -1.7853 -1.6212  0.4410
  312PA    C116 5462   2.892   2.054   6.836  0.2837 -0.4077  0.1853
  312PA    H16R 5463   2.868   2.072   6.731 -3.8795  0.7458  1.1563
  312PA    H16S 5464   2.861   1.955   6.868 -0.5420 -0.1988  0.0631
  312PA    H16T 5465   2.994   2.076   6.869  0.3411  0.1501 -0.3423
  312PA    C115 5466   2.810   2.152   6.906  0.0219  0.0731  0.5951
  312PA    H15R 5467   2.811   2.242   6.844  1.0607  0.7787  1.5915
  312PA    H15S 5468   2.705   2.125   6.907  0.5565 -2.1341  0.8671
  312PA    C114 5469   2.853   2.188   7.045  0.1440 -0.3860 -0.1975
  312PA    H14R 5470   2.953   2.231   7.033 -0.1775  0.7609  0.9331
  312PA    H14S 5471   2.783   2.270   7.065 -1.6866 -0.8079 -4.0256
  312PA    C113 5472   2.864   2.069   7.141  0.0083 -0.3403  0.2501
  312PA    H13R 5473   2.763   2.033   7.160 -1.2711  1.9237 -1.7078
  312PA    H13S 5474   2.906   1.979   7.094 -1.1081 -1.7654  1.8925
  312PA    C112 5475   2.926   2.083   7.271 -0.2034 -0.3978  0.4957
  312PA    H12R 5476   2.863   2.151   7.328 -1.6189 -1.1354 -0.1401
  312PA    H12S 5477   2.902   1.990   7.323 -0.2364 -1.6950 -1.7093
  312PA    C111 5478   3.086   2.096   7.275  0.2868 -0.5021 -0.4492
  312PA    H11R 5479   3.125   1.997   7.248  1.5968  0.2533 -1.4368
  312PA    H11S 5480   3.119   2.168   7.200 -1.9837  0.9032 -0.1821
  312PA    C110 5481   3.139   2.135   7.415 -0.8482  0.0527 -0.2585
  312PA    H10R 5482   3.248   2.137   7.423 -0.9430  0.9574  1.0939
  312PA    H10S 5483   3.109   2.238   7.437 -0.1855  0.7227 -2.2541
  312PA     C19 5484   3.088   2.042   7.526  0.2017 -0.0605  0.4118
  312PA     H9R 5485   2.981   2.028   7.515  0.3256  0.1617 -1.4831
  312PA     H9S 5486   3.124   1.939   7.516  3.6272  0.7944  2.3405
  312PA     C18 5487   3.118   2.086   7.668 -0.8174 -0.7082  0.6095
  312PA     H8R 5488   3.055   2.171   7.694 -1.4142 -1.3309  1.2310
  312PA     H8S 5489   3.078   2.007   7.732  0.3979 -0.5449  1.6230
  312PA     C17 5490   3.259   2.127   7.702 -0.4259  0.8604 -0.3768
  312PA     H7R 5491   3.326   2.090   7.624 -2.4212 -0.8577 -1.4091
  312PA     H7S 5492   3.277   2.233   7.683  0.1212  0.3245 -3.3270
  312PA     C16 5493   3.302   2.073   7.839  0.5595  0.7395 -1.0208
  312PA     H6R 5494   3.249   2.116   7.925  2.2738  0.6621  0.1076
  312PA     H6S 5495   3.278   1.967   7.838 -2.6903  1.3561 -2.3692
  312PA     C15 5496   3.447   2.113   7.866  0.4662 -0.3089  0.2780
  312PA     H5R 5497   3.514   2.050   7.808 -0.2174 -1.2174  0.4578
  312PA     H5S 5498   3.470   2.213   7.828 -0.9359 -0.1981 -0.3377
  312PA     C14 5499   3.489   2.096   8.013  0.1463 -0.3610 -0.9933
  312PA     H4R 5500   3.423   2.163   8.070  3.8045  1.8864  0.9824
  312PA     H4S 5501   3.459   1.996   8.044  2.0460 -0.3707  1.0240
  312PA     C13 5502   3.625   2.136   8.066  0.2158  0.5100 -0.1866
  312PA     H3R 5503   3.696   2.053   8.063 -0.1843  0.0250  1.8363
  312PA     H3S 5504   3.662   2.221   8.010  0.1960  0.3446 -0.4500
  312PA     C12 5505   3.625   2.164   8.214  0.0572 -0.0607 -0.2394
  312PA     H2R 5506   3.566   2.251   8.242  0.4880 -0.0858  0.8139
  312PA     H2S 5507   3.577   2.083   8.270 -0.6239  1.4510  1.4684
  313PC     C11 5508   3.757   2.186   8.277  0.3004  0.3206 -0.3414
  313PC     O12 5509   3.865   2.192   8.219 -0.2488 -0.3837  0.2991
  313PC     O11 5510   3.748   2.203   8.416 -0.2560  0.4349  1.2209
  313PC      C1 5511   3.842   2.286   8.486 -0.1563 -0.3395  0.3734
  313PC      HR 5512   3.822   2.265   8.591 -1.3119  0.8307  0.4288
  313PC      HS 5513   3.942   2.249   8.464 -0.3151 -1.0203  0.7817
  313PC      C2 5514   3.827   2.437   8.447 -0.2931 -0.0113 -0.4392
  313PC      HX 5515   3.863   2.449   8.345 -0.2343  0.1512 -0.3998
  313PC      C3 5516   3.906   2.519   8.554 -0.7011 -0.5572 -0.4221
  313PC      HA 5517   4.012   2.493   8.552 -0.4234  0.3992  0.6308
  313PC      HB 5518   3.905   2.623   8.520 -1.0176 -0.1539  0.7714
  313PC     O31 5519   3.860   2.519   8.692 -0.3434  0.2714  0.6501
  313PC     P31 5520   3.954   2.570   8.813  0.4144  0.0872 -0.3998
  313PC     O32 5521   3.943   2.728   8.797 -0.4007 -0.1758 -0.0719
  313PC     C31 5522   4.012   2.807   8.890 -0.0246  0.3687  0.0287
  313PC     H1A 5523   4.019   2.763   8.989  1.4853  2.3313  0.8630
  313PC     H1B 5524   4.114   2.830   8.856 -0.0200  0.9948  0.4620
  313PC     C32 5525   3.940   2.937   8.923  0.0869 -0.1316 -0.1289
  313PC     H2A 5526   3.832   2.919   8.927 -0.2566  1.6657 -0.2694
  313PC     H2B 5527   3.971   2.979   9.019  1.5144 -0.6586 -0.3312
  313PC     N31 5528   3.958   3.053   8.827 -0.3397  0.0068 -0.0924
  313PC     C33 5529   4.091   3.114   8.864  0.1340 -0.1135  0.2704
  313PC     H3A 5530   4.170   3.039   8.858 -1.1628 -1.3996 -2.0245
  313PC     H3B 5531   4.116   3.173   8.776  1.1529 -0.5846  0.2379
  313PC     H3C 5532   4.090   3.167   8.960 -1.3271 -1.2920  0.9539
  313PC     C34 5533   3.954   3.013   8.684  0.2936 -0.1027  0.1958
  313PC     H4A 5534   3.932   3.100   8.622 -3.2533 -0.8000  0.2858
  313PC     H4B 5535   4.051   2.966   8.666  1.3595  1.5182  1.3582
  313PC     H4C 5536   3.883   2.934   8.662 -1.3893  1.2134  0.6572
  313PC     C35 5537   3.846   3.155   8.842 -0.3500  0.0842  0.3689
  313PC     H5A 5538   3.748   3.108   8.833 -0.2587  0.0762 -0.6903
  313PC     H5B 5539   3.852   3.225   8.758 -2.3019 -0.9486 -0.6890
  313PC     H5C 5540   3.851   3.189   8.946  0.6055 -2.0833  1.0942
  313PC     O33 5541   3.886   2.511   8.935 -0.2956  0.1834 -0.0933
  313PC     O34 5542   4.087   2.525   8.784 -0.1413  0.4399  0.4592
  313PC     O21 5543   3.693   2.481   8.448  0.0765 -0.2216  0.0662
  313PC     C21 5544   3.662   2.603   8.400 -0.1717  0.1032  0.1262
  313PC     O22 5545   3.746   2.671   8.338  0.1793 -0.2370 -0.6460
  314OL     C12 5546   3.514   2.628   8.404 -0.4419  0.3750  0.0185
  314OL     H2R 5547   3.510   2.737   8.405  2.0066  0.5116  0.2859
  314OL     H2S 5548   3.484   2.600   8.505 -0.2411  2.2904  0.6517
  314OL     C13 5549   3.426   2.561   8.295 -0.3996 -0.1719 -0.2485
  314OL     H3R 5550   3.322   2.587   8.315 -0.3788 -1.3192  1.6214
  314OL     H3S 5551   3.432   2.452   8.304 -1.3800 -0.3262 -1.3226
  314OL     C14 5552   3.481   2.583   8.160 -0.7789  0.1890 -0.2547
  314OL     H4R 5553   3.583   2.544   8.154 -0.5295  0.6211  0.8267
  314OL     H4S 5554   3.463   2.689   8.141 -1.5384  0.9687  3.7259
  314OL     C15 5555   3.399   2.499   8.058  0.4214 -0.2247  0.0108
  314OL     H5R 5556   3.295   2.532   8.065  0.1661 -0.6668 -1.4059
  314OL     H5S 5557   3.402   2.391   8.074 -2.0149 -0.1864  1.3840
  314OL     C16 5558   3.450   2.532   7.908  0.3109 -0.3594  0.3868
  314OL     H6R 5559   3.553   2.498   7.892  1.5592  3.5173 -1.0452
  314OL     H6S 5560   3.445   2.641   7.910  0.9444 -0.3128 -0.2976
  314OL     C17 5561   3.364   2.474   7.807 -0.5213  0.1305  0.0842
  314OL     H7R 5562   3.264   2.515   7.823 -0.5310 -0.3919  1.4564
  314OL     H7S 5563   3.349   2.367   7.824 -0.1040 -0.2922 -1.8965
  314OL     C18 5564   3.396   2.513   7.663  0.3120 -0.1739 -0.8902
  314OL     H8R 5565   3.382   2.621   7.655 -2.0499 -0.2754  0.9147
  314OL     H8S 5566   3.315   2.482   7.597 -2.7242 -0.5600  2.7260
  314OL     C19 5567   3.534   2.478   7.621  0.4949 -0.2899  0.3508
  314OL     H9R 5568   3.614   2.520   7.680 -0.2805  1.8662 -0.0342
  314OL    C110 5569   3.572   2.424   7.503  0.5384 -0.6776  0.2590
  314OL    H10R 5570   3.678   2.407   7.486  0.4181 -1.6762  0.4273
  314OL    C111 5571   3.479   2.378   7.396 -1.1287  0.1342 -0.6783
  314OL    H11R 5572   3.380   2.417   7.419 -0.9506  0.1403  0.1099
  314OL    H11S 5573   3.463   2.270   7.392 -2.3108  0.2921 -0.3616
  314OL    C112 5574   3.518   2.411   7.253 -0.2131  0.1483  0.3539
  314OL    H12R 5575   3.618   2.370   7.238 -0.2866 -0.0117  0.3005
  314OL    H12S 5576   3.533   2.518   7.235  3.3711 -0.6243 -2.7867
  314OL    C113 5577   3.431   2.350   7.144 -0.1857  0.3738  0.7995
  314OL    H13R 5578   3.333   2.390   7.170  0.6320  1.9334  1.6219
  314OL    H13S 5579   3.422   2.242   7.159  1.8559  0.0439  0.0211
  314OL    C114 5580   3.477   2.390   7.004  0.5785  0.4663 -0.1935
  314OL    H14R 5581   3.397   2.365   6.933  0.2766  1.3738 -0.1901
  314OL    H14S 5582   3.562   2.327   6.976  0.2287 -0.5182  0.8871
  314OL    C115 5583   3.492   2.542   6.973  0.7439  0.9450  0.3476
  314OL    H15R 5584   3.564   2.588   7.042 -1.3514  2.9323  1.3475
  314OL    H15S 5585   3.398   2.588   7.004 -0.5973 -0.8074 -0.9057
  314OL    C116 5586   3.522   2.569   6.824  0.6443 -0.4362 -0.4431
  314OL    H16R 5587   3.507   2.676   6.807  4.1265  0.3516  0.6062
  314OL    H16S 5588   3.445   2.514   6.770 -0.6727  0.0023  0.9068
  314OL    C117 5589   3.658   2.535   6.776 -0.1409  0.5224 -0.2109
  314OL    H17R 5590   3.678   2.430   6.755  0.1015  0.4872  0.1671
  314OL    H17S 5591   3.724   2.563   6.859 -1.1961 -0.0279  0.8284
  314OL    C118 5592   3.691   2.614   6.659  0.3269  0.1128  0.2630
  314OL    H18R 5593   3.794   2.592   6.629 -0.0216 -2.3162  0.6155
  314OL    H18S 5594   3.696   2.717   6.695  0.4718  0.1177  0.2292
  314OL    H18T 5595   3.628   2.609   6.570  0.8306  0.5161 -0.1249
  315PA    C116 5596   2.194   3.679   6.820 -0.9293 -0.1219 -0.3142
  315PA    H16R 5597   2.274   3.713   6.753  1.6158 -0.4980  2.3429
  315PA    H16S 5598   2.114   3.631   6.763 -1.5184  0.3299  0.1235
  315PA    H16T 5599   2.230   3.607   6.894 -2.4947 -0.8186 -0.2003
  315PA    C115 5600   2.148   3.802   6.905 -0.6779 -0.2125  0.1699
  315PA    H15R 5601   2.091   3.865   6.836 -0.6752  1.0655  1.3061
  315PA    H15S 5602   2.082   3.777   6.987 -0.3521  2.3192  1.2892
  315PA    C114 5603   2.259   3.883   6.968 -0.4358  1.0797  0.5411
  315PA    H14R 5604   2.291   3.815   7.048 -0.4053 -1.1287 -1.2498
  315PA    H14S 5605   2.345   3.889   6.901 -0.3186 -0.0877  0.5566
  315PA    C113 5606   2.215   4.014   7.035 -0.4468  0.9967 -0.0239
  315PA    H13R 5607   2.173   4.083   6.961 -0.5930 -0.8672 -1.7976
  315PA    H13S 5608   2.141   3.989   7.110 -0.4705  0.3459 -0.2612
  315PA    C112 5609   2.332   4.076   7.108  0.4734 -0.4585 -0.1016
  315PA    H12R 5610   2.373   4.015   7.189 -1.1566 -0.8561  0.4706
  315PA    H12S 5611   2.413   4.099   7.039  0.9503 -1.8405 -0.0470
  315PA    C111 5612   2.292   4.203   7.180 -0.2117 -0.5908 -0.1149
  315PA    H11R 5613   2.385   4.256   7.204 -0.2777  0.7593 -2.5266
  315PA    H11S 5614   2.235   4.271   7.116 -1.1923 -1.3105 -0.0316
  315PA    C110 5615   2.216   4.177   7.314 -0.0504 -0.3210 -0.0518
  315PA    H10R 5616   2.112   4.164   7.287  0.1014 -0.0618 -0.7921
  315PA    H10S 5617   2.256   4.086   7.361  0.9543  0.6194  0.9820
  315PA     C19 5618   2.234   4.284   7.420  0.3340 -0.2634  0.0004
  315PA     H9R 5619   2.338   4.316   7.422  0.2661 -0.0612  1.5618
  315PA     H9S 5620   2.183   4.373   7.384 -0.4821  0.1648  2.0567
  315PA     C18 5621   2.191   4.253   7.565  0.3615  0.3584 -0.1536
  315PA     H8R 5622   2.085   4.226   7.559 -0.0875  1.5391  1.5500
  315PA     H8S 5623   2.243   4.170   7.613  0.7831  0.9737  0.4784
  315PA     C17 5624   2.221   4.379   7.646 -0.1715 -0.3536 -0.7584
  315PA     H7R 5625   2.325   4.386   7.677 -0.2637  0.3645 -0.5974
  315PA     H7S 5626   2.210   4.478   7.600  0.5889  1.0700  1.9048
  315PA     C16 5627   2.117   4.397   7.761 -0.6380 -0.3121 -0.7189
  315PA     H6R 5628   2.049   4.473   7.723  1.4777  1.6981 -0.6908
  315PA     H6S 5629   2.051   4.311   7.776  1.0449 -1.2581  2.0794
  315PA     C15 5630   2.194   4.433   7.896 -0.5780  0.3417  0.3239
  315PA     H5R 5631   2.256   4.348   7.924 -1.6361 -0.9397 -1.0751
  315PA     H5S 5632   2.256   4.522   7.880 -3.4169  2.0833 -1.9655
  315PA     C14 5633   2.094   4.469   8.017 -0.0255 -0.4643 -0.3490
  315PA     H4R 5634   2.008   4.403   8.029 -0.8844  1.0435  3.4112
  315PA     H4S 5635   2.148   4.461   8.112 -0.2331  1.6717  0.0076
  315PA     C13 5636   2.050   4.616   8.012 -1.1431 -0.3157 -0.4408
  315PA     H3R 5637   2.135   4.684   8.006 -2.0828  0.8367 -1.2176
  315PA     H3S 5638   1.986   4.636   7.925  0.6725 -1.5183 -2.1388
  315PA     C12 5639   1.961   4.663   8.127 -0.3736 -0.0986 -0.1939
  315PA     H2R 5640   1.911   4.756   8.101 -0.1015 -0.1480 -0.9271
  315PA     H2S 5641   1.884   4.589   8.147 -0.2023 -0.0253  0.7456
  316PC     C11 5642   2.038   4.676   8.256 -0.1156 -0.2979  0.4489
  316PC     O12 5643   2.159   4.654   8.263 -0.2281 -0.0781 -0.1593
  316PC     O11 5644   1.957   4.722   8.353 -0.6516  0.3965  0.1411
  316PC      C1 5645   2.010   4.748   8.488  0.5374  0.1925 -0.9850
  316PC      HR 5646   1.928   4.764   8.558  1.3474  1.1766 -0.2338
  316PC      HS 5647   2.053   4.653   8.518 -0.5211 -0.5877 -1.8531
  316PC      C2 5648   2.109   4.863   8.490  0.9149 -0.9475 -0.2246
  316PC      HX 5649   2.205   4.838   8.444  0.3908 -2.2091 -0.6586
  316PC      C3 5650   2.127   4.918   8.634  0.4853  0.2255 -0.0115
  316PC      HA 5651   2.206   4.858   8.678 -0.5465 -0.8890  0.3883
  316PC      HB 5652   2.176   5.016   8.634 -0.4747  0.8049  2.6122
  316PC     O31 5653   2.009   4.928   8.709  0.6718 -0.2236 -0.3116
  316PC     P31 5654   2.009   4.907   8.870 -0.0060  0.2736 -0.1788
  316PC     O32 5655   2.048   4.757   8.895 -0.2250 -0.2423 -0.5053
  316PC     C31 5656   2.166   4.727   8.961 -0.7695  0.2528 -0.5536
  316PC     H1A 5657   2.245   4.770   8.899  1.4384 -1.3044  1.0245
  316PC     H1B 5658   2.162   4.772   9.060  0.4734  0.5848 -0.6397
  316PC     C32 5659   2.181   4.578   8.983  0.2714  0.1876 -0.2847
  316PC     H2A 5660   2.156   4.529   8.889 -1.1687 -0.4193  0.3785
  316PC     H2B 5661   2.284   4.547   9.002  0.2191 -0.6495 -1.2800
  316PC     N31 5662   2.098   4.497   9.081  0.6479 -0.3951  0.1357
  316PC     C33 5663   1.955   4.509   9.041 -0.2328  0.6582 -0.1791
  316PC     H3A 5664   1.938   4.468   8.941 -1.8597 -0.8235  0.6534
  316PC     H3B 5665   1.905   4.450   9.118  0.6943 -1.7952 -1.3600
  316PC     H3C 5666   1.924   4.614   9.040 -0.7814  0.6021  2.7441
  316PC     C34 5667   2.122   4.346   9.073  0.3616 -0.5567  0.6243
  316PC     H4A 5668   2.130   4.295   9.169 -1.4055  0.7167  1.4925
  316PC     H4B 5669   2.053   4.294   9.008 -0.8717  0.2311  1.2620
  316PC     H4C 5670   2.214   4.330   9.016  0.5770 -2.9404  1.5541
  316PC     C35 5671   2.099   4.547   9.216  0.4298  0.6179  0.2291
  316PC     H5A 5672   2.199   4.544   9.259 -0.0043  1.8334  1.3811
  316PC     H5B 5673   2.040   4.482   9.280 -1.2294  0.4657 -1.3767
  316PC     H5C 5674   2.052   4.645   9.220 -1.8679 -0.4741  1.9773
  316PC     O33 5675   2.115   4.999   8.924 -0.0405 -0.0635  0.1770
  316PC     O34 5676   1.871   4.916   8.927  0.0176  0.0396  0.3366
  316PC     O21 5677   2.050   4.966   8.406 -0.2919  0.2666 -0.0570
  316PC     C21 5678   2.129   5.073   8.372 -0.6984  0.2425 -0.2997
  316PC     O22 5679   2.237   5.102   8.420 -0.0015  0.1093  0.2858
  317OL     C12 5680   2.061   5.158   8.276 -0.2867 -0.5179  0.0982
  317OL     H2R 5681   2.102   5.259   8.278  1.1592 -1.0816  0.0612
  317OL     H2S 5682   1.953   5.161   8.292 -0.4205  1.0573 -0.8331
  317OL     C13 5683   2.069   5.108   8.129 -0.5179 -0.1442 -0.2155
  317OL     H3R 5684   2.038   5.003   8.128 -0.9430 -0.0192 -0.2681
  317OL     H3S 5685   2.176   5.115   8.109 -0.4514  1.1136  0.4970
  317OL     C14 5686   1.973   5.187   8.036 -0.4217 -0.4807  0.0072
  317OL     H4R 5687   1.947   5.285   8.075  2.0060 -0.1358  0.9406
  317OL     H4S 5688   1.876   5.137   8.043 -1.6226  1.6165 -0.5933
  317OL     C15 5689   2.019   5.193   7.891  0.0596  0.3182  0.1387
  317OL     H5R 5690   2.103   5.261   7.881  0.3126 -0.0118  0.0158
  317OL     H5S 5691   1.940   5.233   7.827 -1.7418 -2.6030  0.3407
  317OL     C16 5692   2.037   5.054   7.825 -0.6079  0.4855 -0.2140
  317OL     H6R 5693   1.940   5.006   7.835 -0.0355 -1.2903 -2.3042
  317OL     H6S 5694   2.108   4.987   7.874 -0.6149  0.9182  0.3957
  317OL     C17 5695   2.058   5.037   7.673 -0.4873  0.3842 -0.6122
  317OL     H7R 5696   2.150   5.092   7.655 -0.0225  0.6056  1.9750
  317OL     H7S 5697   1.976   5.096   7.631 -0.9635 -0.8588 -1.4754
  317OL     C18 5698   2.053   4.896   7.620 -0.4432 -0.5198 -0.2096
  317OL     H8R 5699   1.947   4.872   7.614 -0.6156 -0.2779  1.4399
  317OL     H8S 5700   2.084   4.833   7.703  0.1064 -0.2797 -0.2312
  317OL     C19 5701   2.126   4.875   7.492  1.1797  0.1431 -0.0686
  317OL     H9R 5702   2.131   4.954   7.418 -2.2585 -0.3466 -0.9802
  317OL    C110 5703   2.172   4.756   7.458 -0.2457  0.0016 -0.1252
  317OL    H10R 5704   2.150   4.674   7.525  0.7680 -2.0056 -2.0952
  317OL    C111 5705   2.241   4.722   7.334 -0.4351 -0.2696  0.1379
  317OL    H11R 5706   2.248   4.614   7.324 -1.5798 -0.4455  1.0073
  317OL    H11S 5707   2.340   4.769   7.329  0.2219 -1.6039  0.2343
  317OL    C112 5708   2.177   4.781   7.214  0.1023  0.3275  0.0159
  317OL    H12R 5709   2.181   4.889   7.228  0.2170  0.3761 -0.3756
  317OL    H12S 5710   2.072   4.749   7.212  0.5533 -1.6378  2.5552
  317OL    C113 5711   2.241   4.727   7.078  0.4863  0.7203  0.4855
  317OL    H13R 5712   2.348   4.747   7.087  0.4432  1.2362 -0.0266
  317OL    H13S 5713   2.197   4.780   6.993 -1.1408  1.0591  1.4966
  317OL    C114 5714   2.216   4.582   7.035 -0.3403 -0.0841 -0.1555
  317OL    H14R 5715   2.155   4.536   7.113 -0.2572  0.6343  0.3327
  317OL    H14S 5716   2.312   4.531   7.045 -1.0983 -1.6324 -0.4556
  317OL    C115 5717   2.163   4.556   6.896  0.2471 -0.4591  0.8097
  317OL    H15R 5718   2.241   4.599   6.833  0.8412  0.7876  2.3368
  317OL    H15S 5719   2.067   4.606   6.881 -0.8125 -2.4332  0.7328
  317OL    C116 5720   2.149   4.412   6.855 -0.6601 -0.2881  0.4798
  317OL    H16R 5721   2.099   4.352   6.932 -0.8398  2.8662  3.0424
  317OL    H16S 5722   2.247   4.364   6.862 -0.1975  0.8984  4.0185
  317OL    C117 5723   2.099   4.384   6.715  0.7033  0.0755 -0.2164
  317OL    H17R 5724   2.080   4.276   6.715  0.7292  0.0703 -0.3393
  317OL    H17S 5725   2.176   4.395   6.639  0.3291 -0.2049 -0.6418
  317OL    C118 5726   1.976   4.460   6.668  0.4554 -0.0596 -0.0998
  317OL    H18R 5727   1.889   4.445   6.732  0.5793 -1.3353 -0.1938
  317OL    H18S 5728   1.943   4.421   6.572 -0.6554  0.3682  0.0917
  317OL    H18T 5729   1.982   4.568   6.652 -2.5516  0.2163  0.0996
  318PA    C116 5730   2.150   6.418   6.607 -0.0596 -0.6759 -0.3942
  318PA    H16R 5731   2.088   6.446   6.521  0.7915  1.7140 -0.2979
  318PA    H16S 5732   2.099   6.341   6.665  1.0084 -0.0812  1.4174
  318PA    H16T 5733   2.242   6.379   6.562  0.3258 -2.8746  2.0890
  318PA    C115 5734   2.191   6.539   6.691  0.0713 -0.2944 -0.0906
  318PA    H15R 5735   2.247   6.616   6.638  0.1143  0.2290  0.7015
  318PA    H15S 5736   2.102   6.586   6.734  1.0993  1.7070 -0.0315
  318PA    C114 5737   2.296   6.498   6.794 -0.3755  0.4688 -0.1933
  318PA    H14R 5738   2.279   6.399   6.837 -0.6036  0.7791  0.4345
  318PA    H14S 5739   2.390   6.480   6.741  0.0288  2.7720 -0.3465
  318PA    C113 5740   2.331   6.595   6.902  0.3969 -0.4750  0.4854
  318PA    H13R 5741   2.348   6.698   6.871 -1.7983 -0.1865  0.0787
  318PA    H13S 5742   2.239   6.607   6.960  0.2677 -1.0477  0.4078
  318PA    C112 5743   2.443   6.542   6.993  0.0037 -0.1847  0.0063
  318PA    H12R 5744   2.428   6.437   7.019 -0.6293 -0.1827 -0.3351
  318PA    H12S 5745   2.534   6.543   6.932 -0.3712  0.8656 -0.5749
  318PA    C111 5746   2.464   6.632   7.116 -0.3090  0.2928  0.0018
  318PA    H11R 5747   2.493   6.727   7.072 -0.1015 -1.0289 -3.0085
  318PA    H11S 5748   2.370   6.639   7.171 -0.4548  3.5603 -0.5106
  318PA    C110 5749   2.577   6.576   7.201  0.0738  0.5408 -0.6816
  318PA    H10R 5750   2.650   6.523   7.139  0.8070  0.3710  0.2964
  318PA    H10S 5751   2.636   6.662   7.234  0.6939 -0.3827  0.7114
  318PA     C19 5752   2.535   6.490   7.321  0.0392 -0.2927  0.3673
  318PA     H9R 5753   2.486   6.397   7.292 -0.6522  0.4274 -0.8586
  318PA     H9S 5754   2.630   6.455   7.361  0.7494 -0.9451 -1.7562
  318PA     C18 5755   2.448   6.567   7.423  0.3473  0.2407  0.1283
  318PA     H8R 5756   2.503   6.656   7.452 -0.2338  1.0321 -1.1260
  318PA     H8S 5757   2.352   6.596   7.379 -0.1619 -0.4350  0.7503
  318PA     C17 5758   2.411   6.488   7.550 -0.1745  0.3039 -0.0579
  318PA     H7R 5759   2.330   6.420   7.521 -2.0542  3.2286 -2.2383
  318PA     H7S 5760   2.494   6.433   7.594  0.6709  1.8569  0.3557
  318PA     C16 5761   2.363   6.576   7.663 -0.3221  0.3814  0.2580
  318PA     H6R 5762   2.438   6.653   7.681  1.7746 -0.8836 -2.3552
  318PA     H6S 5763   2.274   6.623   7.618 -1.4782 -2.1316 -0.2633
  318PA     C15 5764   2.322   6.507   7.782  0.6667  0.2217  0.3010
  318PA     H5R 5765   2.254   6.424   7.761  0.2903 -0.0694  2.4519
  318PA     H5S 5766   2.406   6.447   7.818  0.1328 -0.1684  0.9098
  318PA     C14 5767   2.269   6.597   7.896  0.4058 -0.3274 -0.0205
  318PA     H4R 5768   2.355   6.660   7.917  0.7238 -1.1328  1.2408
  318PA     H4S 5769   2.178   6.651   7.871 -0.0670 -0.6342  0.9602
  318PA     C13 5770   2.236   6.517   8.020 -0.4564  0.7407  0.0757
  318PA     H3R 5771   2.133   6.479   8.014 -0.1249 -0.6954  2.2371
  318PA     H3S 5772   2.288   6.422   8.030 -1.6167  0.0380 -0.3168
  318PA     C12 5773   2.247   6.599   8.147  0.4954 -0.0981  0.0919
  318PA     H2R 5774   2.343   6.649   8.164 -0.3836  2.1459 -1.1535
  318PA     H2S 5775   2.177   6.682   8.136 -1.2376 -1.4585  0.5558
  319PC     C11 5776   2.205   6.539   8.274  0.0020 -0.2678 -0.1866
  319PC     O12 5777   2.095   6.562   8.318 -0.1772 -0.0358 -0.5408
  319PC     O11 5778   2.301   6.475   8.339  0.0501  0.0610  0.0913
  319PC      C1 5779   2.266   6.404   8.459  0.2312 -0.3329  0.3685
  319PC      HR 5780   2.359   6.381   8.512  0.9068 -0.0892 -0.6902
  319PC      HS 5781   2.214   6.477   8.522  0.8928  0.1259  0.3950
  319PC      C2 5782   2.185   6.282   8.428 -0.3961  0.7583  0.5387
  319PC      HX 5783   2.118   6.305   8.346  0.9438  4.1577  0.2213
  319PC      C3 5784   2.104   6.221   8.542 -0.5506  0.2068 -0.9055
  319PC      HA 5785   2.035   6.293   8.585  0.3916  0.6756 -0.1367
  319PC      HB 5786   2.058   6.124   8.519 -2.0434  0.7529 -0.3273
  319PC     O31 5787   2.205   6.191   8.635 -0.3676 -0.5131 -0.1290
  319PC     P31 5788   2.182   6.117   8.770  0.2298 -0.1849 -0.0580
  319PC     O32 5789   2.174   5.965   8.733  0.2735  0.1892  0.3885
  319PC     C31 5790   2.278   5.909   8.655 -0.0346  0.2228 -0.3632
  319PC     H1A 5791   2.275   5.949   8.553  0.6974  1.0711 -0.0708
  319PC     H1B 5792   2.370   5.940   8.705 -0.9524 -0.2334  1.7008
  319PC     C32 5793   2.275   5.761   8.652  0.8092 -0.6258 -0.4242
  319PC     H2A 5794   2.231   5.721   8.743  0.7886 -2.2581 -1.1269
  319PC     H2B 5795   2.213   5.735   8.565  1.2182 -0.4151 -0.7844
  319PC     N31 5796   2.396   5.694   8.619 -0.1398 -0.2313 -0.2909
[truncated: 4,247,396 more chars]
