# Supplementary material for: Free-Energy Simulations Support a Lipophilic Binding Route for Melatonin Receptors
Source: J Chem Inf Model. 2021 Dec 21;62(1):210–22. doi: 10.1021/acs.jcim.1c01183 (PMC8757440; doi:10.1021/acs.jcim.1c01183)
Supplement: Supplementary file 2 — ci1c01183_si_002.zip [file ci1c01183_si_002.zip › Elisi_input_files/MT2_iodoMLT_equi.gro]

MT2_iodoMLT_mini
62282
    1ACE   HH31    1   3.590   5.181   7.871  0.9796  2.1953 -1.6790
    1ACE    CH3    2   3.493   5.171   7.823  0.0592  0.0127  0.4481
    1ACE   HH32    3   3.425   5.092   7.856 -1.3852  0.9800 -0.0928
    1ACE   HH33    4   3.508   5.155   7.716 -0.8856  1.3650  0.0753
    1ACE      C    5   3.408   5.295   7.849 -0.1112 -0.4075  0.3088
    1ACE      O    6   3.292   5.281   7.893  0.3320 -0.2970  0.0038
    2PRO      N    7   3.470   5.414   7.823 -0.4216 -0.2523 -0.5949
    2PRO     CD    8   3.603   5.432   7.761 -0.4082  0.7651 -0.6135
    2PRO    HD2    9   3.608   5.371   7.671  0.5078  1.1904 -0.8617
    2PRO    HD3   10   3.682   5.409   7.833 -0.4615  2.2774 -0.0241
    2PRO     CG   11   3.606   5.585   7.729  0.1286 -0.6790  0.2565
    2PRO    HG2   12   3.552   5.604   7.637  1.5433 -0.9797 -0.6771
    2PRO    HG3   13   3.704   5.631   7.716 -1.6459  3.2581 -0.5163
    2PRO     CB   14   3.522   5.645   7.830 -0.1391 -0.3664  0.0952
    2PRO    HB2   15   3.481   5.740   7.796 -0.8000  0.3464  2.6847
    2PRO    HB3   16   3.579   5.660   7.921  1.6113  0.0462 -1.0183
    2PRO     CA   17   3.405   5.544   7.848  0.6966  0.4937  0.0016
    2PRO     HA   18   3.375   5.537   7.952 -0.0860 -2.6505 -0.3314
    2PRO      C   19   3.272   5.574   7.772 -1.4261  0.3479 -0.2236
    2PRO      O   20   3.260   5.525   7.656 -0.1382 -0.1983  0.1145
    3PRO      N   21   3.174   5.635   7.837  0.4979  0.1029  0.4294
    3PRO     CD   22   3.174   5.712   7.960  0.1321  0.0811 -0.7047
    3PRO    HD2   23   3.243   5.796   7.953  0.8152 -0.3516  0.4471
    3PRO    HD3   24   3.221   5.653   8.039  0.0207 -0.6561 -1.1733
    3PRO     CG   25   3.028   5.743   7.993  0.1497  0.2053  0.1424
    3PRO    HG2   26   3.027   5.849   8.021  0.3695 -0.0872  1.2939
    3PRO    HG3   27   2.994   5.680   8.075 -0.5935  0.8617  0.3504
    3PRO     CB   28   2.952   5.731   7.860 -0.7681 -0.2278 -0.1572
    3PRO    HB2   29   2.960   5.828   7.811 -1.1290  0.5436  1.2560
    3PRO    HB3   30   2.845   5.714   7.871 -0.5669 -2.5715 -1.1016
    3PRO     CA   31   3.036   5.622   7.789  0.0550  0.5300  0.2695
    3PRO     HA   32   3.013   5.521   7.825  0.6787  0.5361  0.6958
    3PRO      C   33   3.005   5.631   7.640  0.8262 -0.2659 -0.1515
    3PRO      O   34   2.911   5.566   7.591  0.3178 -0.1872 -1.0531
    4TRP      N   35   3.087   5.708   7.559  0.2572 -0.6772 -0.0801
    4TRP      H   36   3.161   5.765   7.599 -0.0746 -0.3906  0.1396
    4TRP     CA   37   3.067   5.733   7.414  0.6355  0.6016 -0.0182
    4TRP     HA   38   2.961   5.747   7.393  0.3222 -1.4764 -0.1228
    4TRP     CB   39   3.146   5.856   7.366 -0.2820  0.2278 -0.7533
    4TRP    HB2   40   3.135   5.873   7.259  0.9023 -0.5205 -1.0202
    4TRP    HB3   41   3.115   5.949   7.413  1.2388  1.6260 -2.3749
    4TRP     CG   42   3.295   5.836   7.400  0.4292  0.2798  0.2482
    4TRP    CD1   43   3.353   5.886   7.508 -0.0792  0.1701  0.1887
    4TRP    HD1   44   3.298   5.946   7.581 -0.8004  2.1761 -1.8748
    4TRP    NE1   45   3.489   5.868   7.518  0.4000  0.2423  0.3919
    4TRP    HE1   46   3.538   5.890   7.603 -1.3510  0.6646  1.3475
    4TRP    CE2   47   3.528   5.786   7.408 -0.3039 -0.2524 -0.0915
    4TRP    CZ2   48   3.650   5.716   7.376 -0.0806  0.1141  0.3562
    4TRP    HZ2   49   3.731   5.710   7.446  0.2290 -2.7498 -0.1320
    4TRP    CH2   50   3.666   5.643   7.255 -0.4475 -0.3715 -0.4704
    4TRP    HH2   51   3.759   5.593   7.231  1.0010  1.7514  0.4885
    4TRP    CZ3   52   3.552   5.641   7.170 -0.4016  0.5179  0.5257
    4TRP    HZ3   53   3.550   5.591   7.074  1.7729 -0.5499  0.9738
    4TRP    CE3   54   3.429   5.695   7.214  0.0154 -0.3622  0.1513
    4TRP    HE3   55   3.342   5.688   7.150 -0.3327 -0.0395  0.5845
    4TRP    CD2   56   3.409   5.768   7.331  0.3510 -0.1618 -0.3599
    4TRP      C   57   3.095   5.608   7.331 -0.2070  0.1905  0.4558
    4TRP      O   58   3.071   5.610   7.210 -0.2189  1.0749  0.1791
    5VAL      N   59   3.146   5.498   7.384 -0.1029 -0.4323 -0.5218
    5VAL      H   60   3.180   5.499   7.479 -1.0168 -1.9694 -0.1514
    5VAL     CA   61   3.176   5.381   7.303 -0.0241  0.4594  0.4360
    5VAL     HA   62   3.228   5.409   7.212  0.5303  0.3070  0.7024
    5VAL     CB   63   3.258   5.274   7.382 -0.0482 -0.5323 -0.0877
    5VAL     HB   64   3.231   5.271   7.487  0.4774  0.9337  0.1162
    5VAL    CG1   65   3.241   5.128   7.326 -0.1396 -0.6972 -0.6531
    5VAL   HG11   66   3.254   5.117   7.219 -3.0013  0.6264 -1.2327
    5VAL   HG12   67   3.317   5.067   7.374 -0.0078 -1.6584 -2.0376
    5VAL   HG13   68   3.145   5.091   7.363 -0.9465  1.0744 -0.8347
    5VAL    CG2   69   3.400   5.318   7.381 -0.5048 -0.1652  0.9470
    5VAL   HG21   70   3.417   5.418   7.422  0.5541  0.6626 -1.3268
    5VAL   HG22   71   3.452   5.239   7.435 -1.1850 -1.8919 -0.8018
    5VAL   HG23   72   3.443   5.326   7.280 -0.4594  1.0826  1.0414
    5VAL      C   73   3.045   5.318   7.263  0.4650 -0.3133 -0.8360
    5VAL      O   74   3.035   5.278   7.151  0.3483 -0.0518  0.1355
    6ALA      N   75   2.940   5.314   7.345 -0.3024 -0.1354  0.0134
    6ALA      H   76   2.958   5.355   7.436  0.2528  0.0423 -0.1750
    6ALA     CA   77   2.808   5.255   7.311  0.1806  0.1965  0.3025
    6ALA     HA   78   2.822   5.148   7.297 -2.5777 -0.5493  2.4684
    6ALA     CB   79   2.707   5.257   7.427  0.0995  1.0588  0.2845
    6ALA    HB1   80   2.745   5.170   7.480  0.1819 -1.3552 -3.3600
    6ALA    HB2   81   2.714   5.351   7.481 -0.6888  2.2179 -1.5426
    6ALA    HB3   82   2.604   5.245   7.394 -0.2364 -0.0076  1.6479
    6ALA      C   83   2.755   5.324   7.181 -0.5068 -0.0311 -0.1676
    6ALA      O   84   2.725   5.250   7.087 -0.2656  0.2484  0.1067
    7PRO      N   85   2.746   5.458   7.169 -0.1466  0.1632  0.3848
    7PRO     CD   86   2.758   5.551   7.278  0.4046  0.6021  0.2776
    7PRO    HD2   87   2.859   5.552   7.319  0.1534  0.5363  0.9204
    7PRO    HD3   88   2.693   5.531   7.364 -2.8396  0.2440 -2.0567
    7PRO     CG   89   2.732   5.688   7.221 -0.0027  0.0614 -0.5104
    7PRO    HG2   90   2.827   5.736   7.195  0.7869 -0.7807  0.6779
    7PRO    HG3   91   2.682   5.752   7.294  0.7091  0.6162 -0.4974
    7PRO     CB   92   2.660   5.669   7.088  0.0038 -0.4603 -0.1797
    7PRO    HB2   93   2.701   5.739   7.016 -0.2039 -3.2361 -3.1982
    7PRO    HB3   94   2.555   5.685   7.111  0.0790  0.8394 -0.6169
    7PRO     CA   95   2.686   5.524   7.049 -1.0134  0.4092  0.0264
    7PRO     HA   96   2.597   5.471   7.016 -0.8417 -1.3367  2.1455
    7PRO      C   97   2.790   5.520   6.931 -0.3399  0.5046 -0.1517
    7PRO      O   98   2.753   5.494   6.815 -0.3935 -0.2564  0.1088
    8ALA      N   99   2.921   5.528   6.953 -0.3049 -0.3154 -0.0874
    8ALA      H  100   2.956   5.533   7.048 -0.8500  1.5560  0.0413
    8ALA     CA  101   3.024   5.511   6.854 -0.4030 -0.8557  0.7317
    8ALA     HA  102   2.986   5.571   6.770 -0.7310 -0.3608  1.2295
    8ALA     CB  103   3.158   5.564   6.912  0.0068  0.1673 -0.0901
    8ALA    HB1  104   3.237   5.559   6.837  0.4010 -1.1073  0.3861
    8ALA    HB2  105   3.139   5.668   6.938  1.5742  0.4996 -0.2046
    8ALA    HB3  106   3.189   5.503   6.996 -1.2473 -3.4776 -2.0260
    8ALA      C  107   3.027   5.373   6.794  0.2588 -0.0361 -0.0296
    8ALA      O  108   3.019   5.365   6.676  0.2203 -0.0975  0.6137
    9LEU      N  109   3.043   5.269   6.876 -0.5929 -0.3197  0.1629
    9LEU      H  110   3.055   5.292   6.974  1.2840  1.1051 -0.3392
    9LEU     CA  111   3.021   5.133   6.830  0.1930  0.4987 -0.0908
    9LEU     HA  112   3.099   5.115   6.756 -1.3824 -1.7888 -1.3034
    9LEU     CB  113   3.031   5.039   6.952 -0.5787 -0.1529 -0.6003
    9LEU    HB2  114   3.125   5.072   6.994 -0.7166  0.0902 -0.4810
    9LEU    HB3  115   2.959   5.080   7.023  0.3369  1.2008 -0.4182
    9LEU     CG  116   3.034   4.883   6.935 -0.6865 -0.7893 -0.5214
    9LEU     HG  117   2.959   4.855   6.861  1.2370  0.7374 -3.2148
    9LEU    CD1  118   3.170   4.850   6.876 -0.2228 -0.3497  0.1743
    9LEU   HD11  119   3.182   4.906   6.783  0.5840  2.3110  1.7765
    9LEU   HD12  120   3.249   4.868   6.948  0.1856  0.1134 -0.3793
    9LEU   HD13  121   3.177   4.747   6.840 -2.3668 -0.1314 -1.0946
    9LEU    CD2  122   3.006   4.813   7.068  0.0376  0.4035  0.1610
    9LEU   HD21  123   2.904   4.829   7.100  1.0277  1.8311  2.9607
    9LEU   HD22  124   3.020   4.706   7.049 -1.9669  0.0826  0.3431
    9LEU   HD23  125   3.074   4.853   7.143  0.9728  0.9730 -0.9594
    9LEU      C  126   2.885   5.111   6.764  0.4894 -0.0071  0.5858
    9LEU      O  127   2.878   5.032   6.670  0.4766  0.0920  0.5109
   10SER      N  128   2.773   5.172   6.809 -0.2297 -0.8593 -0.5683
   10SER      H  129   2.783   5.234   6.888  2.7062 -1.4019 -0.3818
   10SER     CA  130   2.635   5.160   6.749 -0.7369 -0.1189 -0.0735
   10SER     HA  131   2.607   5.055   6.752  0.7397 -0.6822 -2.8911
   10SER     CB  132   2.529   5.241   6.821 -0.2315 -0.1916  0.2964
   10SER    HB2  133   2.562   5.345   6.824 -1.4166  0.2178 -0.2858
   10SER    HB3  134   2.435   5.232   6.767  0.1663  2.1318 -0.9187
   10SER     OG  135   2.502   5.189   6.943  0.1416  0.4943  0.4101
   10SER     HG  136   2.588   5.182   6.985  1.4877  0.0998 -2.1809
   10SER      C  137   2.645   5.203   6.599  0.1931  0.0335  0.4883
   10SER      O  138   2.584   5.140   6.516  0.3501 -0.7714 -0.3493
   11ALA      N  139   2.716   5.311   6.567 -0.3464  0.2101  0.4371
   11ALA      H  140   2.776   5.349   6.638  0.3396  0.3512 -0.2050
   11ALA     CA  141   2.727   5.368   6.435  0.4837  0.0972  0.0424
   11ALA     HA  142   2.628   5.377   6.390  0.7155 -1.0264 -0.7347
   11ALA     CB  143   2.790   5.506   6.459  0.9921  0.9430 -0.4315
   11ALA    HB1  144   2.892   5.490   6.494  0.9057  3.3580  1.2074
   11ALA    HB2  145   2.790   5.564   6.366 -1.0573  0.0895 -1.0259
   11ALA    HB3  146   2.733   5.566   6.531 -1.1341 -2.5169  1.0292
   11ALA      C  147   2.802   5.284   6.334 -0.6440 -0.6126 -0.2116
   11ALA      O  148   2.747   5.263   6.223 -0.2592 -0.0129 -0.7191
   12VAL      N  149   2.916   5.225   6.364  0.7921 -0.8216 -0.3233
   12VAL      H  150   2.959   5.243   6.454 -1.0099  1.1182  0.2161
   12VAL     CA  151   2.979   5.134   6.269 -0.4633  0.4518  0.3755
   12VAL     HA  152   2.987   5.189   6.176  0.0087  0.3199  0.3316
   12VAL     CB  153   3.127   5.110   6.305 -0.6070 -0.5936 -0.7089
   12VAL     HB  154   3.169   5.209   6.319 -0.5549 -0.5859 -0.9159
   12VAL    CG1  155   3.157   5.043   6.443 -0.1311  1.1656  0.2910
   12VAL   HG11  156   3.072   5.062   6.509 -0.2432 -0.5672  0.6813
   12VAL   HG12  157   3.171   4.936   6.433 -2.9738  0.8304 -1.4603
   12VAL   HG13  158   3.250   5.088   6.478 -0.7979  2.4128  0.5351
   12VAL    CG2  159   3.218   5.040   6.201  0.5846 -0.2371  0.3162
   12VAL   HG21  160   3.205   5.085   6.103  1.4730 -1.4141 -0.3751
   12VAL   HG22  161   3.319   5.064   6.234  0.0227  1.9849  0.5553
   12VAL   HG23  162   3.207   4.931   6.204  0.1024 -0.1777  0.7574
   12VAL      C  163   2.895   5.011   6.244 -0.1789  0.3218  0.0786
   12VAL      O  164   2.892   4.958   6.134 -0.0673  0.1789  0.5708
   13LEU      N  165   2.815   4.964   6.343 -0.2526  0.1581 -0.5586
   13LEU      H  166   2.817   5.004   6.436 -1.3228 -0.9051 -0.0525
   13LEU     CA  167   2.736   4.849   6.321  0.8920  0.6378  0.3126
   13LEU     HA  168   2.786   4.771   6.264 -2.3096 -0.7300 -0.8449
   13LEU     CB  169   2.692   4.779   6.451 -0.0299 -0.9687 -0.1937
   13LEU    HB2  170   2.632   4.849   6.510  0.2347 -0.8156 -0.1055
   13LEU    HB3  171   2.635   4.691   6.422  1.7567 -1.3166 -3.0589
   13LEU     CG  172   2.805   4.740   6.542 -0.3508  0.8409 -0.1769
   13LEU     HG  173   2.873   4.819   6.574  1.0086 -1.0573  1.9002
   13LEU    CD1  174   2.747   4.683   6.666  0.3831  0.3504  0.2822
   13LEU   HD11  175   2.707   4.767   6.722 -2.2310  0.0899 -1.0437
   13LEU   HD12  176   2.666   4.616   6.639 -0.7996  2.1105 -0.6632
   13LEU   HD13  177   2.825   4.636   6.727 -0.3572 -0.7330  0.4221
   13LEU    CD2  178   2.900   4.626   6.477  0.3327  0.6277  0.9916
   13LEU   HD21  179   2.972   4.655   6.401 -0.3549 -1.1098 -0.4048
   13LEU   HD22  180   2.953   4.578   6.559 -0.7280 -0.3740  1.1267
   13LEU   HD23  181   2.842   4.548   6.427 -0.0878  2.1893 -1.1238
   13LEU      C  182   2.607   4.881   6.232 -0.0603  0.1646  0.0564
   13LEU      O  183   2.555   4.811   6.149  0.2298  0.4828 -0.4430
   14ILE      N  184   2.566   5.005   6.243 -0.0914 -0.3790 -0.2643
   14ILE      H  185   2.605   5.061   6.318 -1.1065 -1.3090  1.0041
   14ILE     CA  186   2.450   5.072   6.179  0.2238  0.7022 -0.6013
   14ILE     HA  187   2.367   5.004   6.159  0.1179  0.5761  0.2205
   14ILE     CB  188   2.390   5.193   6.259  0.2416 -0.6819 -0.2722
   14ILE     HB  189   2.476   5.245   6.302 -0.1850 -0.1074 -0.0995
   14ILE    CG2  190   2.306   5.283   6.166  0.5489 -0.1441  0.4930
   14ILE   HG21  191   2.221   5.232   6.120 -0.8231 -0.0022  2.7262
   14ILE   HG22  192   2.263   5.364   6.225  0.3718 -0.6395  1.0519
   14ILE   HG23  193   2.373   5.330   6.094  1.7015 -2.0718  0.2315
   14ILE    CG1  194   2.309   5.130   6.377 -0.2371 -0.1797  0.1760
   14ILE   HG12  195   2.220   5.082   6.335 -0.5599 -0.4587  1.1456
   14ILE   HG13  196   2.371   5.051   6.421  3.7041  2.3802 -0.3070
   14ILE    CD1  197   2.260   5.231   6.483 -0.1743  0.5215  0.4510
   14ILE   HD11  198   2.337   5.250   6.557  0.7174  0.7001 -0.4986
   14ILE   HD12  199   2.236   5.326   6.436  2.4813  0.9972 -0.1152
   14ILE   HD13  200   2.165   5.197   6.524 -0.3084  1.5152  0.9914
   14ILE      C  201   2.486   5.101   6.036 -0.1358  0.1568 -0.0242
   14ILE      O  202   2.401   5.065   5.948  0.1883 -0.4752  0.5825
   15VAL      N  203   2.606   5.164   6.016  0.1714  0.2223  0.5144
   15VAL      H  204   2.666   5.177   6.096  0.4337  2.9337 -0.0404
   15VAL     CA  205   2.663   5.188   5.882  0.2936 -0.2364 -0.1795
   15VAL     HA  206   2.582   5.241   5.831  0.0413  0.4447  0.8819
   15VAL     CB  207   2.782   5.293   5.897  0.4790 -0.6061  0.1873
   15VAL     HB  208   2.853   5.250   5.968  0.1560 -1.7763 -0.1735
   15VAL    CG1  209   2.847   5.311   5.762  0.3425 -0.1888 -0.1386
   15VAL   HG11  210   2.896   5.409   5.758  0.6111 -0.3062  0.3129
   15VAL   HG12  211   2.930   5.242   5.754 -0.7744 -1.5609 -0.3345
   15VAL   HG13  212   2.774   5.309   5.681  0.6263  0.6598 -0.4346
   15VAL    CG2  213   2.731   5.429   5.947 -0.4760 -0.2573 -0.2198
   15VAL   HG21  214   2.657   5.460   5.872  1.5543  1.5066 -1.6097
   15VAL   HG22  215   2.691   5.418   6.048 -3.2039  0.5623 -1.1103
   15VAL   HG23  216   2.805   5.509   5.956 -1.5201  0.5767  1.4441
   15VAL      C  217   2.701   5.051   5.817  0.0554 -0.0248  1.4986
   15VAL      O  218   2.660   5.035   5.699  0.2285  0.0093  0.2010
   16THR      N  219   2.784   4.966   5.869 -0.5177  0.0616  0.3438
   16THR      H  220   2.817   4.981   5.963 -1.8308  0.0316  0.8285
   16THR     CA  221   2.838   4.852   5.800 -0.8605  0.3513 -0.4132
   16THR     HA  222   2.897   4.892   5.717  1.2103  0.0705  0.8631
   16THR     CB  223   2.940   4.780   5.887 -0.0732 -0.3892  0.5276
   16THR     HB  224   2.892   4.757   5.982 -0.0013 -0.3870  0.5649
   16THR    CG2  225   2.995   4.653   5.832  0.0099 -0.0411 -0.4543
   16THR   HG21  226   3.030   4.660   5.729  0.7060  2.0867 -0.1179
   16THR   HG22  227   3.072   4.619   5.902 -0.9243  2.0044  1.6879
   16THR   HG23  228   2.918   4.577   5.834 -0.4015  0.3794  0.4877
   16THR    OG1  229   3.047   4.875   5.909  0.2173 -0.3351  0.6134
   16THR    HG1  230   3.062   4.889   6.003  2.7117 -1.3458  0.4495
   16THR      C  231   2.733   4.755   5.751  0.5798 -0.0724  0.0691
   16THR      O  232   2.744   4.711   5.640  0.1759  0.1632 -0.0889
   17THR      N  233   2.623   4.728   5.828 -0.2898  0.3451 -0.2897
   17THR      H  234   2.612   4.777   5.916  0.3976  2.8903 -1.5267
   17THR     CA  235   2.511   4.639   5.785 -0.0204  0.0693 -0.1878
   17THR     HA  236   2.561   4.554   5.738  0.2105  0.1967 -0.1791
   17THR     CB  237   2.428   4.596   5.902  0.0624  0.5305 -0.0596
   17THR     HB  238   2.333   4.560   5.864 -0.1295 -0.1122  0.9762
   17THR    CG2  239   2.486   4.485   5.988 -0.2492 -1.1635 -0.1987
   17THR   HG21  240   2.419   4.490   6.074  0.0230  3.4983 -0.0347
   17THR   HG22  241   2.492   4.391   5.933  0.8514 -1.4916  0.4408
   17THR   HG23  242   2.589   4.505   6.016 -0.3219  2.2034 -1.8428
   17THR    OG1  243   2.398   4.709   5.973  0.3138  0.1949  0.8516
   17THR    HG1  244   2.452   4.739   6.046 -1.6313  2.6696  1.4361
   17THR      C  245   2.415   4.706   5.674 -0.2621  0.6540 -0.2145
   17THR      O  246   2.369   4.633   5.585 -0.3408 -0.0672  0.4526
   18ALA      N  247   2.402   4.838   5.681 -0.3226  0.7679  0.1795
   18ALA      H  248   2.428   4.881   5.769  1.2389  1.2153 -0.4676
   18ALA     CA  249   2.339   4.921   5.577 -0.5177 -0.2806 -0.4771
   18ALA     HA  250   2.248   4.866   5.552 -1.8556  1.1139  1.0947
   18ALA     CB  251   2.306   5.050   5.655 -0.0378  0.0190  0.5537
   18ALA    HB1  252   2.260   5.123   5.588  1.8831  0.7160 -0.0601
   18ALA    HB2  253   2.229   5.029   5.730 -0.8846 -0.7702 -0.5094
   18ALA    HB3  254   2.391   5.098   5.704 -0.1643 -0.9826  1.8123
   18ALA      C  255   2.421   4.954   5.451 -0.2665  0.0181  0.9161
   18ALA      O  256   2.359   4.984   5.345  0.7011 -0.0369 -0.5202
   19VAL      N  257   2.555   4.929   5.458 -0.3332 -0.1897 -0.1003
   19VAL      H  258   2.591   4.891   5.544 -0.1610  0.0971 -0.0434
   19VAL     CA  259   2.631   4.904   5.332  0.5652  0.4513  0.3667
   19VAL     HA  260   2.589   4.972   5.258 -0.6565  0.6312  1.2114
   19VAL     CB  261   2.773   4.960   5.344 -0.1710 -0.0892  0.0614
   19VAL     HB  262   2.829   4.910   5.423  2.0668  1.4129 -0.4846
   19VAL    CG1  263   2.844   4.940   5.205 -0.6031 -0.5049  0.0810
   19VAL   HG11  264   2.866   4.836   5.178  1.9437 -0.2584  0.9228
   19VAL   HG12  265   2.781   4.993   5.133  3.0113  2.2248 -1.3791
   19VAL   HG13  266   2.943   4.981   5.223 -0.7245 -0.4919  0.7324
   19VAL    CG2  267   2.767   5.109   5.369 -0.1222 -0.3682  0.8388
   19VAL   HG21  268   2.855   5.162   5.335 -1.6168  0.8875 -1.2364
   19VAL   HG22  269   2.681   5.147   5.315  1.1019 -0.0845 -0.9742
   19VAL   HG23  270   2.751   5.138   5.473  0.8822  1.7178  0.4518
   19VAL      C  271   2.638   4.760   5.289 -0.9419  0.6268  0.7672
   19VAL      O  272   2.580   4.729   5.182 -0.2949  0.2627 -0.3011
   20ASP      N  273   2.685   4.661   5.368 -0.0971 -0.0484 -0.5346
   20ASP      H  274   2.716   4.689   5.460 -0.0807 -1.6842 -0.0201
   20ASP     CA  275   2.712   4.522   5.328  0.3119  0.3755  0.2540
   20ASP     HA  276   2.796   4.521   5.259  0.7262 -1.2068  0.7268
   20ASP     CB  277   2.743   4.437   5.457 -0.7497 -0.5769  0.1505
   20ASP    HB2  278   2.682   4.474   5.539  1.1381  0.2748  1.2551
   20ASP    HB3  279   2.716   4.336   5.427  3.3451 -1.5654 -0.9139
   20ASP     CG  280   2.894   4.438   5.487  0.1212  0.1882 -0.0213
   20ASP    OD1  281   2.933   4.442   5.607  0.3326  0.5529  0.1434
   20ASP    OD2  282   2.969   4.432   5.389 -0.2413  0.0519  0.1701
   20ASP      C  283   2.597   4.455   5.257  0.2623  0.0219  0.9340
   20ASP      O  284   2.621   4.366   5.171 -0.4791  0.4047 -0.4528
   21VAL      N  285   2.471   4.489   5.285  0.2868  0.1681 -0.2069
   21VAL      H  286   2.454   4.561   5.355  0.7078  1.3516 -1.2772
   21VAL     CA  287   2.353   4.436   5.218 -0.3833  0.3093 -1.0090
   21VAL     HA  288   2.368   4.328   5.214  0.5450  0.3140  0.8977
   21VAL     CB  289   2.227   4.461   5.310  0.5849 -0.7402  0.3502
   21VAL     HB  290   2.255   4.444   5.414  0.2645 -0.0990  0.5430
   21VAL    CG1  291   2.180   4.611   5.302  0.2809 -0.0875 -0.2725
   21VAL   HG11  292   2.145   4.640   5.203 -0.8454  0.0992  0.1619
   21VAL   HG12  293   2.105   4.634   5.378  1.4143 -0.0938  0.8899
   21VAL   HG13  294   2.260   4.679   5.333 -0.5092  0.3091  0.9625
   21VAL    CG2  295   2.109   4.373   5.277  0.5338 -0.4306 -0.6849
   21VAL   HG21  296   2.073   4.397   5.177  1.9736  2.0832 -0.6720
   21VAL   HG22  297   2.138   4.268   5.289 -0.0919 -0.5420 -0.1223
   21VAL   HG23  298   2.027   4.378   5.348  0.3800  0.5999 -0.9202
   21VAL      C  299   2.328   4.483   5.072 -0.4193  0.1979 -0.2541
   21VAL      O  300   2.279   4.409   4.990  0.4448 -0.4867  0.6998
   22VAL      N  301   2.367   4.607   5.041 -0.6354 -0.0538  0.2774
   22VAL      H  302   2.418   4.660   5.110  1.8616 -0.8167 -0.8751
   22VAL     CA  303   2.382   4.652   4.903  0.1035  0.3853 -0.4572
   22VAL     HA  304   2.326   4.579   4.845 -1.7929  0.8063  0.7721
   22VAL     CB  305   2.314   4.789   4.898 -0.1305  0.6150  0.9311
   22VAL     HB  306   2.217   4.768   4.943 -0.0508 -0.2275  0.7289
   22VAL    CG1  307   2.389   4.902   4.970  0.5360 -0.5492 -0.3133
   22VAL   HG11  308   2.496   4.882   4.977  0.8931  1.3994  0.2890
   22VAL   HG12  309   2.382   4.999   4.922 -1.0815 -0.2140  0.5358
   22VAL   HG13  310   2.351   4.914   5.071  2.6157  0.5464  0.3869
   22VAL    CG2  311   2.287   4.824   4.753  0.1829 -0.0215 -0.3744
   22VAL   HG21  312   2.267   4.732   4.699 -1.6926 -0.0039  0.2139
   22VAL   HG22  313   2.203   4.893   4.741 -0.0660 -0.4094 -0.8813
   22VAL   HG23  314   2.371   4.875   4.707 -0.4530  0.7819 -0.6842
   22VAL      C  315   2.525   4.658   4.853 -0.2427  0.3817  0.1728
   22VAL      O  316   2.545   4.678   4.737 -0.5038 -0.2503  0.0855
   23GLY      N  317   2.626   4.635   4.940 -0.1395 -0.4922 -0.0055
   23GLY      H  318   2.609   4.633   5.040  1.7756  2.2536  0.4982
   23GLY     CA  319   2.770   4.630   4.901 -0.2343 -0.8715  0.3320
   23GLY    HA2  320   2.799   4.698   4.821  0.1285  0.5950  1.6553
   23GLY    HA3  321   2.826   4.661   4.989 -1.8650 -0.8790  1.4339
   23GLY      C  322   2.805   4.493   4.851  0.6593  0.1293  0.1877
   23GLY      O  323   2.786   4.463   4.734  0.8091 -0.0484  0.6633
   24ASN      N  324   2.852   4.412   4.944 -0.4395 -0.4054  0.5508
   24ASN      H  325   2.840   4.439   5.040  0.3669  1.5630  0.1510
   24ASN     CA  326   2.923   4.285   4.921 -0.1077  1.1633  0.1988
   24ASN     HA  327   2.995   4.292   4.839 -2.9931 -1.7709 -2.9405
   24ASN     CB  328   2.985   4.230   5.057  0.3005  0.2185  0.0335
   24ASN    HB2  329   2.930   4.275   5.140 -0.3006 -0.5326  0.0499
   24ASN    HB3  330   2.984   4.122   5.060  1.7652  0.1820 -0.0097
   24ASN     CG  331   3.130   4.275   5.082 -0.0382 -0.1956 -0.3472
   24ASN    OD1  332   3.212   4.245   4.995 -0.1844 -0.2880  0.2672
   24ASN    ND2  333   3.169   4.331   5.198 -0.5346  0.1806 -0.5728
   24ASN   HD21  334   3.265   4.360   5.211 -0.2003 -0.7593 -0.9024
   24ASN   HD22  335   3.093   4.345   5.263 -0.9037 -1.3003 -0.6468
   24ASN      C  336   2.818   4.177   4.863 -0.1149 -0.8053 -0.2014
   24ASN      O  337   2.855   4.095   4.778  0.5093  0.4925 -0.1459
   25LEU      N  338   2.688   4.190   4.898  0.1758 -0.1638  0.2310
   25LEU      H  339   2.653   4.245   4.975 -0.4055 -1.8243  1.1783
   25LEU     CA  340   2.588   4.107   4.822 -0.5128  0.4653 -0.4272
   25LEU     HA  341   2.605   3.999   4.829  0.0313  0.5989  0.4921
   25LEU     CB  342   2.445   4.128   4.880  0.1382  0.4154 -0.4521
   25LEU    HB2  343   2.439   4.103   4.986 -1.0441  0.6444 -0.4531
   25LEU    HB3  344   2.420   4.234   4.876  0.0946  0.3869 -0.9668
   25LEU     CG  345   2.329   4.062   4.800  0.2616 -0.2893  0.3772
   25LEU     HG  346   2.306   4.107   4.703  0.6092 -1.3341 -0.2045
   25LEU    CD1  347   2.351   3.910   4.781  0.3339  0.1032 -0.1139
   25LEU   HD11  348   2.374   3.847   4.867 -0.4059 -0.3656 -0.2452
   25LEU   HD12  349   2.271   3.857   4.730  1.6341 -1.5877 -0.4933
   25LEU   HD13  350   2.433   3.894   4.711  0.9123  1.6223  0.1881
   25LEU    CD2  351   2.204   4.073   4.883  0.1997 -0.1730  0.1265
   25LEU   HD21  352   2.123   4.011   4.844  0.4226 -1.1599  1.1668
   25LEU   HD22  353   2.215   4.036   4.985  1.0979 -0.3553 -0.0288
   25LEU   HD23  354   2.166   4.175   4.887 -0.6965 -0.4826 -0.2493
   25LEU      C  355   2.592   4.142   4.672  0.4392 -0.6441 -0.2080
   25LEU      O  356   2.594   4.048   4.594  0.5339 -0.0385 -0.3421
   26LEU      N  357   2.601   4.269   4.629 -0.0094 -0.6079 -0.7314
   26LEU      H  358   2.601   4.340   4.701  3.6647 -0.5069 -0.6147
   26LEU     CA  359   2.625   4.309   4.489  0.6780 -0.3066 -0.0125
   26LEU     HA  360   2.560   4.261   4.417  0.2268  1.6128 -0.9641
   26LEU     CB  361   2.577   4.457   4.483 -0.1956 -0.2992 -0.3093
   26LEU    HB2  362   2.609   4.513   4.571  0.2274 -0.1991 -0.5256
   26LEU    HB3  363   2.630   4.503   4.400  0.3340  0.3780  0.3876
   26LEU     CG  364   2.433   4.472   4.444  0.1465 -0.3115  0.2359
   26LEU     HG  365   2.410   4.410   4.357  2.4978  1.3341 -1.6711
   26LEU    CD1  366   2.338   4.441   4.563  0.0095  0.2670 -0.1081
   26LEU   HD11  367   2.238   4.473   4.537  0.2307  0.1413 -1.1316
   26LEU   HD12  368   2.331   4.333   4.583  1.8715 -0.2622 -1.9983
   26LEU   HD13  369   2.364   4.496   4.654 -3.6249 -0.8163  1.7704
   26LEU    CD2  370   2.405   4.618   4.384 -0.6362 -0.0473  0.2295
   26LEU   HD21  371   2.469   4.635   4.297 -0.5119  1.4736  0.5881
   26LEU   HD22  372   2.300   4.633   4.362 -1.0525 -1.3364  1.2434
   26LEU   HD23  373   2.429   4.685   4.467 -0.1267  1.3916 -1.0257
   26LEU      C  374   2.766   4.292   4.432  0.8998 -0.1694  0.0669
   26LEU      O  375   2.782   4.262   4.315 -0.9395  0.3310 -0.5736
   27VAL      N  376   2.870   4.295   4.514  0.3249  0.1123 -0.3509
   27VAL      H  377   2.856   4.325   4.609  1.1725  2.0502 -0.8022
   27VAL     CA  378   3.003   4.238   4.471 -0.5843  0.3228 -0.4025
   27VAL     HA  379   3.042   4.283   4.380 -1.0893  0.8350 -0.3682
   27VAL     CB  380   3.115   4.254   4.578 -0.7010 -0.0064 -0.5903
   27VAL     HB  381   3.088   4.214   4.675  2.0645  1.2136  0.7968
   27VAL    CG1  382   3.250   4.194   4.538  0.1819  0.5681 -0.3839
   27VAL   HG11  383   3.332   4.226   4.601  0.9333  2.5561 -2.2639
   27VAL   HG12  384   3.239   4.086   4.545  1.0446  0.5030  0.1089
   27VAL   HG13  385   3.266   4.207   4.431 -0.8012 -1.7556 -0.8798
   27VAL    CG2  386   3.144   4.403   4.604 -0.0655 -0.1383  0.4349
   27VAL   HG21  387   3.052   4.443   4.646  0.3291  1.1492  0.1076
   27VAL   HG22  388   3.214   4.410   4.687  0.1516 -0.2873  0.2681
   27VAL   HG23  389   3.174   4.460   4.516 -0.2250 -0.3291  0.2523
   27VAL      C  390   2.984   4.090   4.437 -0.3734  0.3555 -0.3465
   27VAL      O  391   3.018   4.042   4.331 -0.0774 -0.0333  0.4109
   28ILE      N  392   2.923   4.010   4.520  0.2525 -0.1285 -0.5601
   28ILE      H  393   2.869   4.050   4.594 -0.0286  0.4065 -1.0469
   28ILE     CA  394   2.898   3.872   4.497 -0.1450 -0.9686 -0.4551
   28ILE     HA  395   2.989   3.815   4.479  0.2308 -0.9398  1.2337
   28ILE     CB  396   2.835   3.796   4.624  0.0851  0.2789  0.1878
   28ILE     HB  397   2.752   3.856   4.661 -0.3738 -0.6902  0.7856
   28ILE    CG2  398   2.773   3.654   4.603 -0.0111  1.0506 -1.1879
   28ILE   HG21  399   2.720   3.633   4.695  2.5074  2.5975  0.7457
   28ILE   HG22  400   2.716   3.646   4.510  0.2236 -0.1121 -1.2401
   28ILE   HG23  401   2.861   3.592   4.598  0.3625  1.5335 -0.7302
   28ILE    CG1  402   2.941   3.786   4.736 -1.0225 -0.1471  0.5309
   28ILE   HG12  403   2.997   3.693   4.723 -1.5636 -0.5426  1.0164
   28ILE   HG13  404   3.003   3.876   4.729 -0.6114 -0.4927 -0.3909
   28ILE    CD1  405   2.880   3.784   4.873  0.2304  0.1952 -1.0466
   28ILE   HD11  406   2.801   3.859   4.873 -0.1134 -0.0980  0.9669
   28ILE   HD12  407   2.847   3.684   4.900  2.2762 -0.4560 -0.7273
   28ILE   HD13  408   2.949   3.812   4.953 -1.4154 -2.2032  1.3870
   28ILE      C  409   2.821   3.859   4.363  0.1283  0.4902 -0.1506
   28ILE      O  410   2.885   3.809   4.273 -0.0174  0.4731  0.3188
   29LEU      N  411   2.692   3.900   4.356  0.1447 -0.3646 -0.8472
   29LEU      H  412   2.662   3.958   4.434  0.1586 -1.4918  0.0279
   29LEU     CA  413   2.605   3.886   4.240  0.4656 -0.1632 -0.0871
   29LEU     HA  414   2.586   3.779   4.228  0.0569 -0.1657  0.5038
   29LEU     CB  415   2.457   3.952   4.273 -0.2615  0.4621 -0.0148
   29LEU    HB2  416   2.414   3.911   4.365  1.5448  1.0205  1.1277
   29LEU    HB3  417   2.482   4.053   4.305  2.7389 -1.0362  2.9293
   29LEU     CG  418   2.355   3.967   4.152 -0.0901  0.3864  0.3985
   29LEU     HG  419   2.403   4.018   4.068  1.2407 -0.9892  0.2870
   29LEU    CD1  420   2.299   3.830   4.111  0.3004  0.3201  0.5611
   29LEU   HD11  421   2.211   3.854   4.051 -0.5068  2.2029  2.3616
   29LEU   HD12  422   2.374   3.760   4.074  1.4602  1.0564  1.4450
   29LEU   HD13  423   2.246   3.783   4.193  1.5246 -3.3328 -0.5508
   29LEU    CD2  424   2.229   4.037   4.202 -0.4073  0.0983  0.6748
   29LEU   HD21  425   2.266   4.134   4.238  0.3464 -0.4142  1.3210
   29LEU   HD22  426   2.160   4.051   4.119 -0.7911 -4.0355  0.1115
   29LEU   HD23  427   2.178   3.991   4.286 -0.3854 -0.5553  0.3299
   29LEU      C  428   2.660   3.936   4.103  0.1767 -0.1783  0.1128
   29LEU      O  429   2.649   3.866   4.000  0.2762 -0.0611  0.4010
   30SER      N  430   2.727   4.049   4.103 -0.1677 -0.8157 -0.6916
   30SER      H  431   2.739   4.103   4.188  0.8200 -0.6249 -0.9445
   30SER     CA  432   2.783   4.112   3.987  0.6708 -0.0467  0.1465
   30SER     HA  433   2.708   4.122   3.909  0.9066  3.7058  0.2135
   30SER     CB  434   2.858   4.241   4.010  0.3776 -0.3918 -0.2987
   30SER    HB2  435   2.942   4.226   4.078  1.0736  2.6631 -0.3480
   30SER    HB3  436   2.900   4.285   3.919 -0.1270 -0.3414 -0.5081
   30SER     OG  437   2.764   4.340   4.060 -0.0574  0.3217  0.3323
   30SER     HG  438   2.759   4.334   4.156  0.7838  0.4883  0.3899
   30SER      C  439   2.897   4.023   3.934  0.2026 -0.1156 -0.6134
   30SER      O  440   2.896   3.999   3.815 -0.2627 -0.3749  0.8968
   31VAL      N  441   2.991   3.972   4.017  0.3599  0.6614  0.5398
   31VAL      H  442   2.982   3.984   4.117  1.7891  2.4545  0.5042
   31VAL     CA  443   3.096   3.871   3.980  0.2239  0.5723  0.7098
   31VAL     HA  444   3.134   3.908   3.884  1.5054  0.9231  1.3298
   31VAL     CB  445   3.204   3.874   4.089  0.7093 -0.0161  0.0424
   31VAL     HB  446   3.156   3.841   4.182 -0.1567 -1.2539 -0.8209
   31VAL    CG1  447   3.305   3.761   4.045  0.5872  0.7314 -0.3817
   31VAL   HG11  448   3.261   3.662   4.048 -0.7845  1.2182 -2.5239
   31VAL   HG12  449   3.334   3.772   3.940  1.7063  0.7406 -0.0887
   31VAL   HG13  450   3.398   3.761   4.101  1.1815 -0.5374 -1.3145
   31VAL    CG2  451   3.278   4.003   4.105 -0.3541 -0.4048 -0.5056
   31VAL   HG21  452   3.220   4.085   4.146 -1.0313 -0.7727 -0.7021
   31VAL   HG22  453   3.360   3.995   4.176 -0.4540  1.0489 -0.1908
   31VAL   HG23  454   3.309   4.030   4.004  0.1303  1.0045 -0.0076
   31VAL      C  455   3.047   3.731   3.943 -0.1000  0.0399  0.8767
   31VAL      O  456   3.102   3.660   3.856 -0.2821  0.0932 -0.3847
   32LEU      N  457   2.941   3.672   3.998 -0.0102  0.0360 -0.5019
   32LEU      H  458   2.918   3.704   4.091  0.4624 -0.6765 -0.1318
   32LEU     CA  459   2.895   3.539   3.954  0.4466 -0.7399 -0.0162
   32LEU     HA  460   2.980   3.474   3.937  0.2287 -0.7412 -1.1956
   32LEU     CB  461   2.801   3.493   4.071  0.4054 -0.4196  0.6107
   32LEU    HB2  462   2.717   3.563   4.072  1.5978  1.0734  0.9011
   32LEU    HB3  463   2.769   3.393   4.044  1.4804 -0.6583  0.1890
   32LEU     CG  464   2.867   3.476   4.205  1.0434  0.2540  0.1382
   32LEU     HG  465   2.922   3.566   4.234  3.6203 -0.9900 -0.6133
   32LEU    CD1  466   2.765   3.444   4.312  0.1448  0.1673 -0.0488
   32LEU   HD11  467   2.732   3.341   4.305  1.4294 -0.2321 -0.6086
   32LEU   HD12  468   2.812   3.459   4.409 -0.6837  0.8682  0.2564
   32LEU   HD13  469   2.676   3.506   4.310  0.9581  1.3754 -0.0182
   32LEU    CD2  470   2.975   3.368   4.206 -0.4886 -0.0071  0.3340
   32LEU   HD21  471   3.058   3.383   4.137 -0.5223 -0.3859  0.2124
   32LEU   HD22  472   3.005   3.363   4.311 -1.4320 -0.3698  0.5968
   32LEU   HD23  473   2.933   3.273   4.174  1.5321 -0.4557 -1.2474
   32LEU      C  474   2.827   3.554   3.817  0.5736 -0.4879 -0.3247
   32LEU      O  475   2.854   3.475   3.726  0.3443  0.6590 -0.0380
   33ARG      N  476   2.741   3.657   3.801 -0.3317  0.4155 -0.5320
   33ARG      H  477   2.724   3.721   3.876  0.3037  0.8136 -0.7235
   33ARG     CA  478   2.651   3.668   3.682  0.2555  0.9848 -0.4325
   33ARG     HA  479   2.618   3.568   3.653  3.6477 -0.9945  1.7302
   33ARG     CB  480   2.524   3.748   3.729  0.0640 -0.0078 -0.1537
   33ARG    HB2  481   2.438   3.706   3.678  0.9561 -3.5279  0.9493
   33ARG    HB3  482   2.524   3.745   3.838  2.3895  0.6271 -0.0717
   33ARG     CG  483   2.534   3.893   3.694 -0.0499 -0.0805  0.1519
   33ARG    HG2  484   2.610   3.940   3.756 -0.8132  1.4797 -0.0356
   33ARG    HG3  485   2.569   3.902   3.591  3.3473  1.8848  1.3341
   33ARG     CD  486   2.403   3.969   3.707  0.2593 -0.6250 -0.4612
   33ARG    HD2  487   2.330   3.916   3.645  0.7179 -0.8577 -0.8133
   33ARG    HD3  488   2.368   3.973   3.810  1.3280  1.8395 -0.1231
   33ARG     NE  489   2.401   4.108   3.656  0.3416 -0.2213 -0.0654
   33ARG     HE  490   2.489   4.150   3.628 -0.8776  2.0452 -0.7773
   33ARG     CZ  491   2.304   4.196   3.644  0.0575 -0.2202 -0.2929
   33ARG    NH1  492   2.180   4.173   3.689 -0.0647 -0.4736 -0.3554
   33ARG   HH11  493   2.155   4.084   3.730 -0.0270 -1.1761 -1.7998
   33ARG   HH12  494   2.114   4.242   3.656  1.5025  0.7786 -1.0266
   33ARG    NH2  495   2.316   4.298   3.567 -0.3045 -0.3355 -0.4934
   33ARG   HH21  496   2.409   4.329   3.541  0.3390  0.0932  2.0465
   33ARG   HH22  497   2.235   4.340   3.524 -0.8272 -0.1560  0.6296
   33ARG      C  498   2.728   3.713   3.556  0.9339  0.0242  0.8801
   33ARG      O  499   2.708   3.645   3.453 -0.5212 -0.8025 -0.1048
   34ASN      N  500   2.818   3.810   3.568  0.1657  0.3102 -0.0380
   34ASN      H  501   2.832   3.848   3.660 -0.3173  1.1461 -0.3001
   34ASN     CA  502   2.902   3.845   3.459 -0.5511 -0.5307 -0.0138
   34ASN     HA  503   2.859   3.837   3.359  1.3556  0.8765 -0.9935
   34ASN     CB  504   2.950   3.993   3.476 -0.2004  0.1637  0.4641
   34ASN    HB2  505   2.862   4.056   3.491 -0.0830  0.2962  0.5967
   34ASN    HB3  506   3.017   4.000   3.562  0.0734  0.3499  0.2377
   34ASN     CG  507   3.012   4.047   3.348  1.0350 -0.7709  0.4360
   34ASN    OD1  508   3.072   3.973   3.277 -0.5875 -0.9214  0.4879
   34ASN    ND2  509   2.984   4.169   3.312 -0.3236  0.4019 -0.2754
   34ASN   HD21  510   3.031   4.200   3.228  0.7409 -1.1361 -0.2852
   34ASN   HD22  511   2.923   4.225   3.371 -0.6899 -0.7167  0.4538
   34ASN      C  512   3.018   3.752   3.442 -0.4029  1.2519 -0.3170
   34ASN      O  513   3.109   3.751   3.525 -0.0312  0.5665  0.6464
   35ARG      N  514   3.024   3.687   3.324 -0.0035  0.2768  0.1097
   35ARG      H  515   2.940   3.686   3.269 -0.3740  2.1163  0.5602
   35ARG     CA  516   3.133   3.603   3.283 -0.6626  0.3763  0.5729
   35ARG     HA  517   3.139   3.525   3.358  0.3197  0.5782  0.7167
   35ARG     CB  518   3.099   3.537   3.150 -0.0407  0.2857  0.3721
   35ARG    HB2  519   3.009   3.483   3.176  0.0416  0.2854  0.6659
   35ARG    HB3  520   3.077   3.612   3.074 -0.9302  1.0379  1.3408
   35ARG     CG  521   3.195   3.436   3.082 -0.0739 -0.7235  0.5656
   35ARG    HG2  522   3.297   3.471   3.067 -0.2962 -0.6247 -0.8567
   35ARG    HG3  523   3.202   3.346   3.144 -0.6999 -1.8094 -0.8825
   35ARG     CD  524   3.133   3.391   2.952  0.2062  0.4339  0.2557
   35ARG    HD2  525   3.083   3.295   2.967  0.8120  0.1841  0.7316
   35ARG    HD3  526   3.061   3.462   2.913  0.0493  0.6775  0.9696
   35ARG     NE  527   3.223   3.365   2.839 -0.0424  0.1999 -0.0555
   35ARG     HE  528   3.319   3.394   2.842 -0.7020  2.6246 -0.0805
   35ARG     CZ  529   3.192   3.297   2.730 -0.5396  0.8302 -0.6961
   35ARG    NH1  530   3.080   3.237   2.704  0.3279  0.2044 -0.1807
   35ARG   HH11  531   3.002   3.234   2.768  0.9624 -2.4362  0.6051
   35ARG   HH12  532   3.070   3.190   2.615  0.0541  2.0405 -1.1703
   35ARG    NH2  533   3.282   3.288   2.634  0.1843 -0.0378 -0.3184
   35ARG   HH21  534   3.378   3.315   2.649 -0.2410  1.5530 -0.2842
   35ARG   HH22  535   3.253   3.241   2.550  0.5368 -0.1919 -0.3587
   35ARG      C  536   3.268   3.664   3.283 -1.2092 -0.1046 -0.6725
   35ARG      O  537   3.372   3.600   3.321  0.5118  0.3507 -0.1861
   36LYS      N  538   3.284   3.788   3.230 -0.4808  0.1096  0.5150
   36LYS      H  539   3.200   3.840   3.212 -1.4134 -0.4387  2.8813
   36LYS     CA  540   3.411   3.861   3.219  0.1765 -0.6686 -0.1520
   36LYS     HA  541   3.488   3.798   3.174  0.3383 -0.1622 -0.5965
   36LYS     CB  542   3.397   3.985   3.117 -0.2172 -0.4962 -0.0858
   36LYS    HB2  543   3.324   4.059   3.151  1.7732  2.1407 -1.2012
   36LYS    HB3  544   3.488   4.041   3.096 -1.6811  1.3238 -2.1526
   36LYS     CG  545   3.358   3.937   2.975  0.3831 -0.2520  0.2542
   36LYS    HG2  546   3.441   3.877   2.939  1.6994  1.0046  1.1054
   36LYS    HG3  547   3.267   3.877   2.963 -1.2143  2.4857 -2.6351
   36LYS     CD  548   3.344   4.061   2.884  0.1634  0.4095 -0.7294
   36LYS    HD2  549   3.268   4.130   2.918  0.2935  0.2819 -0.1594
   36LYS    HD3  550   3.438   4.116   2.875  1.6561 -2.2317 -2.8174
   36LYS     CE  551   3.299   4.015   2.750  0.2960 -0.5702 -0.6805
   36LYS    HE2  552   3.362   3.936   2.709  0.1167 -1.8679  1.4386
   36LYS    HE3  553   3.201   3.969   2.756  0.0570 -0.1436 -1.1923
   36LYS     NZ  554   3.297   4.127   2.654 -0.2444  0.4168  0.1393
   36LYS    HZ1  555   3.284   4.222   2.688  2.4028  0.6742  0.6854
   36LYS    HZ2  556   3.390   4.133   2.613  0.3683  1.3910  1.5668
   36LYS    HZ3  557   3.223   4.098   2.593 -0.8459  0.1027  1.0072
   36LYS      C  558   3.462   3.924   3.356  0.4230 -0.0604  0.6035
   36LYS      O  559   3.582   3.918   3.378  0.3590 -0.0182  0.1435
   37LEU      N  560   3.376   3.954   3.451 -0.0230 -0.2206  0.0720
   37LEU      H  561   3.276   3.948   3.436 -0.3447  4.1921 -0.7513
   37LEU     CA  562   3.412   3.975   3.596  0.2847 -0.2582  0.0391
   37LEU     HA  563   3.498   4.041   3.603  0.1296  0.1524 -1.4821
   37LEU     CB  564   3.293   4.031   3.688 -0.3025  0.1002  0.2599
   37LEU    HB2  565   3.196   3.993   3.656 -0.3387  0.1097  0.3596
   37LEU    HB3  566   3.314   3.991   3.787 -0.8396  1.0284  0.7629
   37LEU     CG  567   3.291   4.187   3.686 -0.7814  0.2242  0.3694
   37LEU     HG  568   3.307   4.225   3.585  3.0058 -0.6071  0.4931
   37LEU    CD1  569   3.151   4.229   3.738 -0.3851 -0.7480  0.0732
   37LEU   HD11  570   3.160   4.337   3.754  1.4748 -0.9018  0.2921
   37LEU   HD12  571   3.082   4.211   3.656  2.2174 -2.7562 -1.8357
   37LEU   HD13  572   3.122   4.167   3.823 -2.2211 -1.9486 -1.3550
   37LEU    CD2  573   3.401   4.247   3.771 -0.8352 -0.1102  0.4695
   37LEU   HD21  574   3.410   4.349   3.733 -1.2590  0.1358  1.0224
   37LEU   HD22  575   3.364   4.237   3.873  1.2614 -1.8065  1.1461
   37LEU   HD23  576   3.493   4.193   3.747 -0.7331 -0.0160  0.6518
   37LEU      C  577   3.450   3.843   3.659  0.3927  0.4072  0.0774
   37LEU      O  578   3.548   3.836   3.728 -0.2310 -0.2070  0.2561
   38ARG      N  579   3.376   3.732   3.639  0.2176  0.9597 -0.0074
   38ARG      H  580   3.296   3.743   3.578 -0.8809  1.4383  1.4782
   38ARG     CA  581   3.400   3.588   3.682 -1.0556 -1.2587 -0.4388
   38ARG     HA  582   3.402   3.589   3.791  0.6508  0.2017 -0.4326
   38ARG     CB  583   3.282   3.500   3.632  0.3427  0.3320 -0.5992
   38ARG    HB2  584   3.191   3.558   3.644  1.2227  1.7863 -0.7477
   38ARG    HB3  585   3.298   3.480   3.526  3.9134  0.7005 -0.2480
   38ARG     CG  586   3.261   3.365   3.703 -0.5762 -0.0490 -0.2074
   38ARG    HG2  587   3.359   3.318   3.710 -0.0395  1.0879  0.1898
   38ARG    HG3  588   3.230   3.378   3.807  2.3437 -1.2418  0.9222
   38ARG     CD  589   3.170   3.275   3.617 -0.1279 -0.0344 -0.1442
   38ARG    HD2  590   3.218   3.254   3.521  0.3688 -0.0759  0.1126
   38ARG    HD3  591   3.148   3.181   3.668  0.3496  0.7630  1.5634
   38ARG     NE  592   3.038   3.342   3.580 -0.2026 -0.9260 -0.2605
   38ARG     HE  593   3.009   3.420   3.636  0.2821 -1.7369  1.1502
   38ARG     CZ  594   2.961   3.326   3.478 -0.0072  0.5780  0.6131
   38ARG    NH1  595   2.983   3.236   3.388 -0.3780 -0.5266 -0.0218
   38ARG   HH11  596   3.054   3.164   3.390  0.4599  0.2193 -1.1270
   38ARG   HH12  597   2.927   3.234   3.304 -2.2111 -3.3731  1.1712
   38ARG    NH2  598   2.876   3.417   3.444  0.4127  0.3048 -1.1457
   38ARG   HH21  599   2.849   3.481   3.518  2.3379 -0.0176 -0.1008
   38ARG   HH22  600   2.827   3.412   3.357 -1.7375 -0.0606  0.0255
   38ARG      C  601   3.528   3.521   3.641 -0.4273  0.5178 -1.2654
   38ARG      O  602   3.595   3.463   3.728  0.0006 -0.4887 -0.3412
   39ASN      N  603   3.568   3.547   3.519 -0.1954  0.3524  0.1789
   39ASN      H  604   3.500   3.600   3.467  0.5477 -0.2057 -1.4107
   39ASN     CA  605   3.686   3.486   3.447 -0.1041  0.5224 -0.4810
   39ASN     HA  606   3.687   3.382   3.477 -0.4779  1.0674  1.5619
   39ASN     CB  607   3.648   3.480   3.297 -0.5929 -0.3844 -0.4435
   39ASN    HB2  608   3.591   3.567   3.265 -4.0309 -2.7232 -1.1259
   39ASN    HB3  609   3.734   3.481   3.230  0.1579 -1.1013  0.4812
   39ASN     CG  610   3.550   3.371   3.263 -0.0545 -0.3184 -0.4485
   39ASN    OD1  611   3.497   3.298   3.345 -0.2127  0.1607 -0.8949
   39ASN    ND2  612   3.524   3.361   3.135 -0.2619  0.0999  0.2256
   39ASN   HD21  613   3.458   3.293   3.100  1.1071 -1.1038 -0.0953
   39ASN   HD22  614   3.580   3.412   3.068  0.0328 -0.1553  0.2763
   39ASN      C  615   3.822   3.554   3.476 -0.3244  0.9045 -0.5380
   39ASN      O  616   3.918   3.487   3.454 -0.3496  0.2896  0.2511
   40ALA      N  617   3.818   3.674   3.531  0.4496  0.3050 -0.2122
   40ALA      H  618   3.729   3.709   3.564  0.9498  1.2061  0.2163
   40ALA     CA  619   3.924   3.776   3.547 -1.0055  0.1843  0.0044
   40ALA     HA  620   4.003   3.747   3.476  0.7268  2.6923  0.7778
   40ALA     CB  621   3.875   3.917   3.502  0.5432  0.0870  0.3327
   40ALA    HB1  622   3.844   3.918   3.397  1.9187  1.2251 -0.0784
   40ALA    HB2  623   3.789   3.960   3.553  0.4158  0.2735 -0.0354
   40ALA    HB3  624   3.956   3.988   3.486 -0.4410  0.6971 -2.6554
   40ALA      C  625   3.989   3.787   3.683 -0.6257  0.6832 -0.3742
   40ALA      O  626   4.023   3.896   3.729  0.2236 -0.2878  0.4478
   41GLY      N  627   3.997   3.672   3.747 -0.0103  0.4430 -0.4100
   41GLY      H  628   3.949   3.590   3.714 -1.4180  0.0724  2.2760
   41GLY     CA  629   4.064   3.640   3.873 -0.2555  0.1972  0.3141
   41GLY    HA2  630   4.076   3.532   3.875  0.2557  0.2620  0.9216
   41GLY    HA3  631   4.167   3.674   3.871 -0.0812 -0.3509 -0.2573
   41GLY      C  632   3.990   3.691   3.996  0.2635 -0.2890 -0.3943
   41GLY      O  633   4.056   3.747   4.089  0.5487 -0.1505  0.0597
   42ASN      N  634   3.857   3.686   4.001  0.4728 -0.2907  0.2259
   42ASN      H  635   3.810   3.646   3.921  0.6316  0.5974 -0.3299
   42ASN     CA  636   3.776   3.749   4.107  0.2141 -0.9334 -0.1604
   42ASN     HA  637   3.838   3.792   4.185 -1.2856 -2.2566  1.8818
   42ASN     CB  638   3.693   3.860   4.047  0.8528 -1.5070  0.4419
   42ASN    HB2  639   3.617   3.828   3.975 -1.0685 -0.5810  1.9364
   42ASN    HB3  640   3.653   3.914   4.133  1.2179 -2.9764  1.5895
   42ASN     CG  641   3.775   3.964   3.968  0.7846 -0.2972 -0.1178
   42ASN    OD1  642   3.871   4.024   4.018  0.0033 -0.4241  0.3890
   42ASN    ND2  643   3.734   3.994   3.848  0.1509  0.3858  0.3990
   42ASN   HD21  644   3.795   4.064   3.808  1.6077 -0.9339  0.1901
   42ASN   HD22  645   3.653   3.950   3.808  0.6040  0.8919 -1.1638
   42ASN      C  646   3.684   3.652   4.181  0.5063  0.6307 -0.3086
   42ASN      O  647   3.616   3.695   4.273 -0.1209  0.3158 -0.0470
   43LEU      N  648   3.699   3.518   4.161 -0.0092  0.0012  0.0684
   43LEU      H  649   3.754   3.494   4.079  1.4875  2.1487  0.3659
   43LEU     CA  650   3.630   3.412   4.240 -0.8880  0.3953 -0.2557
   43LEU     HA  651   3.526   3.444   4.253  0.0655  3.2812  1.1551
   43LEU     CB  652   3.643   3.276   4.166 -0.1742 -0.1780 -0.1714
   43LEU    HB2  653   3.747   3.254   4.142 -0.0118  0.6640 -0.2697
   43LEU    HB3  654   3.615   3.191   4.228  2.3603 -1.6071 -0.8497
   43LEU     CG  655   3.562   3.266   4.040 -0.2799  0.6894  0.2469
   43LEU     HG  656   3.576   3.356   3.980 -0.0595  0.5531  0.0906
   43LEU    CD1  657   3.606   3.139   3.959 -0.5357 -0.5081 -0.0048
   43LEU   HD11  658   3.572   3.053   4.016 -0.5635  0.3317  1.2882
   43LEU   HD12  659   3.558   3.148   3.861  1.1903  2.3322 -0.7279
   43LEU   HD13  660   3.713   3.136   3.939 -0.8917 -0.4651 -2.1105
   43LEU    CD2  661   3.412   3.251   4.069 -0.6842  0.0350 -0.2901
   43LEU   HD21  662   3.362   3.246   3.972 -0.4617  2.3551 -0.5694
   43LEU   HD22  663   3.399   3.162   4.131 -2.0724  0.5528  0.1928
   43LEU   HD23  664   3.370   3.334   4.126 -1.2608  0.0673 -0.7529
   43LEU      C  665   3.697   3.414   4.379 -0.2529  0.5011  0.4185
   43LEU      O  666   3.619   3.402   4.478 -0.7268 -0.5389  0.3157
   44PHE      N  667   3.828   3.438   4.394  0.0986  0.1470  0.0556
   44PHE      H  668   3.883   3.443   4.310  0.1808  0.7600  0.1356
   44PHE     CA  669   3.892   3.474   4.520  0.3149 -0.3164  0.0726
   44PHE     HA  670   3.884   3.384   4.580  1.1346 -0.7960 -0.5145
   44PHE     CB  671   4.044   3.494   4.504 -0.1772  0.3078 -0.4053
   44PHE    HB2  672   4.060   3.568   4.425  0.4801 -0.4638 -1.0151
   44PHE    HB3  673   4.085   3.525   4.600  0.7474  1.3705 -1.1221
   44PHE     CG  674   4.113   3.373   4.460 -0.2542  0.1516  0.1770
   44PHE    CD1  675   4.211   3.386   4.358 -0.0467  1.6104 -0.5889
   44PHE    HD1  676   4.244   3.479   4.313 -0.2328  0.7966 -2.5229
   44PHE    CE1  677   4.282   3.271   4.317 -0.5008  0.2704 -0.1163
   44PHE    HE1  678   4.364   3.282   4.247  0.8923 -0.2901  1.3544
   44PHE     CZ  679   4.272   3.152   4.392 -0.0473  0.1036 -0.0038
   44PHE     HZ  680   4.329   3.063   4.369 -0.3779 -0.2007  0.3285
   44PHE    CE2  681   4.176   3.142   4.497 -0.5432  0.8833  0.1091
   44PHE    HE2  682   4.159   3.058   4.563 -0.1155  0.3300 -0.4666
   44PHE    CD2  683   4.103   3.253   4.534 -0.3539 -0.4595  0.3012
   44PHE    HD2  684   4.043   3.254   4.624  0.1883 -0.8116  0.6678
   44PHE      C  685   3.828   3.599   4.588  0.5148  0.4745  0.6581
   44PHE      O  686   3.781   3.589   4.703  0.1824  1.1146 -0.2385
   45LEU      N  687   3.795   3.710   4.515 -0.5911 -0.3633  0.6594
   45LEU      H  688   3.812   3.714   4.416 -2.6060 -0.1769  0.2900
   45LEU     CA  689   3.718   3.818   4.564  0.3706 -0.4652  0.0069
   45LEU     HA  690   3.758   3.853   4.659  1.1121  2.9175 -1.4081
   45LEU     CB  691   3.741   3.947   4.469 -0.2121  0.4408  0.2467
   45LEU    HB2  692   3.847   3.971   4.464 -0.4637  1.5119 -0.5586
   45LEU    HB3  693   3.724   3.922   4.364 -0.9839 -0.3919  0.5589
   45LEU     CG  694   3.650   4.066   4.507 -0.4055 -0.3275  1.0678
   45LEU     HG  695   3.550   4.022   4.512  0.3157 -1.9562  2.1939
   45LEU    CD1  696   3.691   4.141   4.631 -0.4870  0.0522 -0.4201
   45LEU   HD11  697   3.688   4.077   4.719 -0.1198 -0.1204 -0.5302
   45LEU   HD12  698   3.780   4.204   4.629 -1.0471  0.9396  1.0867
   45LEU   HD13  699   3.615   4.217   4.649 -0.0918  0.3897 -0.1539
   45LEU    CD2  700   3.664   4.157   4.387  0.0142 -0.2739  0.1464
   45LEU   HD21  701   3.646   4.100   4.296 -1.1029 -0.2613  0.3446
   45LEU   HD22  702   3.584   4.229   4.405 -2.1446 -2.4279 -0.1484
   45LEU   HD23  703   3.754   4.218   4.393  0.9148 -1.7078  2.6271
   45LEU      C  704   3.570   3.786   4.603 -0.1016  0.6483  0.2004
   45LEU      O  705   3.526   3.842   4.706 -0.4705 -0.1228  0.3437
   46VAL      N  706   3.489   3.714   4.529  0.7105  0.1587 -0.0498
   46VAL      H  707   3.529   3.673   4.446 -1.5093  0.4992 -1.3842
   46VAL     CA  708   3.365   3.651   4.587  0.4871  0.1318 -0.5912
   46VAL     HA  709   3.299   3.734   4.615  1.5433  1.1127 -0.9015
   46VAL     CB  710   3.296   3.566   4.484  0.6788 -0.3097 -0.8744
   46VAL     HB  711   3.361   3.485   4.450 -0.5205 -0.9617 -1.6988
   46VAL    CG1  712   3.162   3.504   4.526 -0.1611 -0.5838  0.0635
   46VAL   HG11  713   3.159   3.492   4.634 -0.9897  1.9175  0.3729
   46VAL   HG12  714   3.082   3.569   4.490 -0.9551 -2.2826 -1.4166
   46VAL   HG13  715   3.141   3.413   4.470 -1.0789 -0.5151  0.2761
   46VAL    CG2  716   3.265   3.649   4.357  0.5087  0.1400  0.0090
   46VAL   HG21  717   3.227   3.586   4.276 -1.7507  0.6700  0.5970
   46VAL   HG22  718   3.199   3.732   4.380  1.6327  1.3255 -0.8758
   46VAL   HG23  719   3.358   3.692   4.318 -0.0219 -0.0461 -1.5261
   46VAL      C  720   3.392   3.570   4.708  0.3298  0.1199 -0.0042
   46VAL      O  721   3.322   3.589   4.808 -1.0158 -0.1632  0.0755
   47SER      N  722   3.490   3.480   4.709 -0.3227 -0.0138 -0.2010
   47SER      H  723   3.555   3.472   4.633  1.8857 -2.8883  1.7531
   47SER     CA  724   3.527   3.403   4.828 -0.7490  0.0595 -0.0586
   47SER     HA  725   3.444   3.343   4.866  0.4042 -1.2346  0.5164
   47SER     CB  726   3.646   3.317   4.780 -0.2121 -0.5224  0.1173
   47SER    HB2  727   3.608   3.256   4.698  1.2013 -0.1195 -0.8849
   47SER    HB3  728   3.725   3.373   4.730 -2.3522 -0.3051 -3.3110
   47SER     OG  729   3.697   3.230   4.884 -0.5905 -0.1530  0.1113
   47SER     HG  730   3.767   3.276   4.932 -0.1233 -0.8331  0.1034
   47SER      C  731   3.571   3.490   4.954  0.1955 -0.2151  0.0595
   47SER      O  732   3.545   3.453   5.066 -0.2812  0.4427 -0.0989
   48LEU      N  733   3.619   3.609   4.927  0.4783 -0.0246 -0.0702
   48LEU      H  734   3.652   3.623   4.832  2.4169 -1.1992  0.3784
   48LEU     CA  735   3.643   3.711   5.030 -0.3986  0.0136 -0.2871
   48LEU     HA  736   3.694   3.661   5.113  1.9958 -1.0822 -2.3053
   48LEU     CB  737   3.742   3.801   4.960  0.7580  0.5799  0.0519
   48LEU    HB2  738   3.815   3.740   4.907  0.0207  1.6491 -2.3289
   48LEU    HB3  739   3.703   3.866   4.882  0.6305  0.8199  0.3147
   48LEU     CG  740   3.820   3.890   5.057  1.0572 -0.7388  0.3984
   48LEU     HG  741   3.848   3.842   5.151  1.8524 -0.7360  0.1698
   48LEU    CD1  742   3.952   3.937   4.997 -0.2155 -0.1366  0.2777
   48LEU   HD11  743   4.000   4.019   5.050  1.3784 -0.5474 -0.4792
   48LEU   HD12  744   4.013   3.847   4.989 -1.3659 -0.9760  0.5295
   48LEU   HD13  745   3.943   3.969   4.893  1.4107  3.8872  1.2184
   48LEU    CD2  746   3.752   4.026   5.086  0.3518  0.2856  0.0523
   48LEU   HD21  747   3.665   4.009   5.149 -0.2666  3.4287  0.1793
   48LEU   HD22  748   3.802   4.110   5.135 -0.4668  1.2050 -0.6500
   48LEU   HD23  749   3.726   4.073   4.992  1.0879 -0.5522 -0.5850
   48LEU      C  750   3.516   3.788   5.077 -0.1550  0.3816 -0.5680
   48LEU      O  751   3.489   3.814   5.196 -0.8931 -0.1169 -0.3821
   49ALA      N  752   3.432   3.829   4.980  0.4650 -0.0439 -0.0171
   49ALA      H  753   3.448   3.806   4.883 -0.6298  2.3579 -0.8385
   49ALA     CA  754   3.313   3.910   5.000  0.5583  0.0718 -0.2449
   49ALA     HA  755   3.340   3.987   5.072 -0.1789 -1.5948  1.9081
   49ALA     CB  756   3.263   3.970   4.869  0.0640 -0.4176  0.3731
   49ALA    HB1  757   3.244   3.895   4.792  2.4594  0.1536 -0.9100
   49ALA    HB2  758   3.177   4.032   4.895  1.1101  1.2491  0.0395
   49ALA    HB3  759   3.339   4.029   4.818  0.3852 -0.1457  1.1522
   49ALA      C  760   3.204   3.819   5.071  0.1586 -0.1386 -0.3059
   49ALA      O  761   3.149   3.859   5.170  0.7184 -0.0499 -0.3859
   50LEU      N  762   3.199   3.689   5.044 -0.7750 -0.0938 -0.7019
   50LEU      H  763   3.272   3.653   4.984  0.9925 -0.2717  1.4353
   50LEU     CA  764   3.124   3.589   5.121  0.7466  0.4928  0.2893
   50LEU     HA  765   3.018   3.611   5.113  0.0544 -2.5489 -0.3278
   50LEU     CB  766   3.150   3.448   5.060  0.3393 -0.5026  0.0879
   50LEU    HB2  767   3.257   3.443   5.042  0.5339  1.4623  0.5025
   50LEU    HB3  768   3.130   3.368   5.131  0.2533 -0.5377  0.0255
   50LEU     CG  769   3.070   3.442   4.930 -0.3734 -0.3637 -0.1933
   50LEU     HG  770   3.067   3.535   4.874  0.4809 -0.5162 -0.5017
   50LEU    CD1  771   3.134   3.322   4.851  0.2686  0.2797  0.9758
   50LEU   HD11  772   3.236   3.336   4.815  0.1618  1.9802  1.2694
   50LEU   HD12  773   3.128   3.234   4.916  1.0663  0.5717  1.4633
   50LEU   HD13  774   3.078   3.305   4.760 -1.1328  0.0883  1.8435
   50LEU    CD2  775   2.930   3.393   4.952  0.4425 -0.1445 -0.1942
   50LEU   HD21  776   2.883   3.372   4.856 -0.3530  0.7144 -0.0086
   50LEU   HD22  777   2.925   3.303   5.014 -0.6816 -0.6505 -0.9840
   50LEU   HD23  778   2.868   3.471   4.997  0.1784 -1.5836  2.1017
   50LEU      C  779   3.161   3.603   5.273 -0.3487 -0.2932 -0.5207
   50LEU      O  780   3.071   3.607   5.359  0.1129  0.0668 -0.2134
   51ALA      N  781   3.293   3.600   5.296 -0.1806 -0.0173 -0.1043
   51ALA      H  782   3.357   3.598   5.218 -0.5386 -0.3569 -0.3971
   51ALA     CA  783   3.356   3.583   5.429  0.6430  0.8511  0.7702
   51ALA     HA  784   3.300   3.507   5.484  0.0966  0.3320 -0.4544
   51ALA     CB  785   3.487   3.517   5.406 -0.2886  0.3960  0.2417
   51ALA    HB1  786   3.488   3.408   5.394  0.9159  0.4932 -0.8018
   51ALA    HB2  787   3.546   3.564   5.327  0.0080 -2.0822 -1.1247
   51ALA    HB3  788   3.547   3.517   5.497  0.5685 -3.8672 -0.1200
   51ALA      C  789   3.363   3.709   5.524 -0.3435 -0.1828  0.9931
   51ALA      O  790   3.370   3.701   5.644 -0.1562  0.7464  0.3295
   52ASP      N  791   3.357   3.825   5.460 -0.2848 -0.4380  0.4182
   52ASP      H  792   3.387   3.829   5.364 -0.8209  0.0960  0.2682
   52ASP     CA  793   3.314   3.949   5.525  0.8980 -0.0392 -0.1093
   52ASP     HA  794   3.362   3.953   5.623 -0.1997  0.5796  0.4182
   52ASP     CB  795   3.368   4.058   5.432 -0.1897  0.2787  0.0934
   52ASP    HB2  796   3.329   4.033   5.333  1.6842 -1.3873 -0.2833
   52ASP    HB3  797   3.319   4.153   5.455 -1.4709 -0.5936  1.1086
   52ASP     CG  798   3.514   4.092   5.442 -0.3915  1.0236  0.4847
   52ASP    OD1  799   3.594   4.022   5.512 -0.1740  0.0350  0.2386
   52ASP    OD2  800   3.555   4.186   5.373  0.2066  0.6093  0.2209
   52ASP      C  801   3.159   3.955   5.548 -0.4801 -0.8847 -0.5185
   52ASP      O  802   3.111   3.991   5.657  0.1013  0.7236  0.2676
   53LEU      N  803   3.074   3.928   5.446 -0.1106  0.2822 -0.5924
   53LEU      H  804   3.113   3.921   5.353 -0.0657  0.9561 -0.6251
   53LEU     CA  805   2.928   3.931   5.446  0.2706 -0.7895 -0.1776
   53LEU     HA  806   2.897   4.034   5.463 -0.2182 -1.2244  1.9461
   53LEU     CB  807   2.874   3.900   5.306 -0.5460  0.0506 -0.1903
   53LEU    HB2  808   2.912   3.973   5.236 -1.0130  0.6295  0.1499
   53LEU    HB3  809   2.911   3.801   5.279  1.9064  0.5843  0.9313
   53LEU     CG  810   2.721   3.899   5.283  0.4012 -0.4431  0.5066
   53LEU     HG  811   2.672   3.825   5.346 -0.1451  0.7374  1.5115
   53LEU    CD1  812   2.657   4.035   5.328 -0.2242 -0.6722  0.0253
   53LEU   HD11  813   2.551   4.027   5.304 -0.1510  0.1416 -0.6520
   53LEU   HD12  814   2.686   4.058   5.430 -0.2308 -1.1866  0.1405
   53LEU   HD13  815   2.702   4.113   5.266 -1.4719  1.5383  1.7432
   53LEU    CD2  816   2.679   3.887   5.135 -0.5590  0.2893  0.1025
   53LEU   HD21  817   2.702   3.792   5.086 -1.3467 -1.3121  2.6635
   53LEU   HD22  818   2.571   3.890   5.120 -0.7798 -0.2655  1.4271
   53LEU   HD23  819   2.732   3.963   5.077 -3.2588  1.3384 -1.1604
   53LEU      C  820   2.866   3.835   5.553 -0.4132  0.2083  0.9054
   53LEU      O  821   2.753   3.856   5.598  0.2254 -0.7354  0.3215
   54VAL      N  822   2.929   3.722   5.593 -0.6848 -0.7545 -0.0872
   54VAL      H  823   3.019   3.707   5.550 -1.1711  0.8684 -1.8028
   54VAL     CA  824   2.884   3.633   5.700 -0.0656 -0.2564 -0.1940
   54VAL     HA  825   2.781   3.609   5.677  0.2127 -0.8801 -0.8065
   54VAL     CB  826   2.953   3.491   5.680  0.1821 -0.0153  0.3760
   54VAL     HB  827   2.940   3.473   5.573 -1.4308 -0.2810  0.5808
   54VAL    CG1  828   3.105   3.496   5.719 -0.4240  0.1923  0.3207
   54VAL   HG11  829   3.124   3.520   5.824  2.6097 -0.2358 -0.0172
   54VAL   HG12  830   3.156   3.405   5.688 -1.5316 -0.6927  1.0223
   54VAL   HG13  831   3.154   3.577   5.666 -0.6910  0.3115  0.2556
   54VAL    CG2  832   2.889   3.375   5.763 -0.4555 -0.5876  0.4813
   54VAL   HG21  833   2.783   3.380   5.787 -0.7381  0.1643 -0.8200
   54VAL   HG22  834   2.919   3.283   5.711  1.1844  0.0812  0.1707
   54VAL   HG23  835   2.932   3.378   5.863 -1.0465 -1.1372  0.7567
   54VAL      C  836   2.887   3.680   5.837  0.1584 -0.0637 -0.1232
   54VAL      O  837   2.801   3.657   5.921 -0.1811  0.2686  0.2281
   55VAL      N  838   2.979   3.777   5.862 -0.0221  1.1061 -0.0460
   55VAL      H  839   3.051   3.784   5.792 -1.2144 -0.2938 -1.4882
   55VAL     CA  840   2.986   3.856   5.987  0.2614  0.0955  0.0205
   55VAL     HA  841   2.987   3.791   6.074  0.8784  0.7195  0.4928
   55VAL     CB  842   3.118   3.930   6.001 -0.0849  0.4198  0.4596
   55VAL     HB  843   3.117   4.022   5.942  1.5452  0.1792  0.0075
   55VAL    CG1  844   3.150   3.970   6.150 -0.0496  0.3196 -0.4584
   55VAL   HG11  845   3.072   4.031   6.196 -0.2489  1.5971 -2.3892
   55VAL   HG12  846   3.145   3.882   6.214  2.1670  0.0629 -0.5513
   55VAL   HG13  847   3.246   4.020   6.163  0.3010 -0.1500 -1.1526
   55VAL    CG2  848   3.243   3.844   5.959  0.2259 -0.2831  0.2080
   55VAL   HG21  849   3.238   3.754   6.021  1.6652 -0.8550 -0.4640
   55VAL   HG22  850   3.239   3.825   5.852  2.0006  0.1320  0.0374
   55VAL   HG23  851   3.336   3.898   5.980 -0.0701  1.9481 -3.4517
   55VAL      C  852   2.866   3.951   5.990 -0.0322  0.2970 -0.3988
   55VAL      O  853   2.800   3.975   6.093 -0.3359  0.3349  0.4888
   56ALA      N  854   2.829   4.002   5.871 -0.1685 -0.4359  0.0021
   56ALA      H  855   2.891   3.993   5.791  0.5455 -0.2049  0.5200
   56ALA     CA  856   2.715   4.095   5.858 -0.0924 -0.5292  0.8009
   56ALA     HA  857   2.741   4.176   5.926  0.6716 -0.5438  0.5350
   56ALA     CB  858   2.711   4.154   5.723  0.7021  0.1550  0.1092
   56ALA    HB1  859   2.811   4.182   5.690  0.2550  0.8442 -0.7384
   56ALA    HB2  860   2.673   4.093   5.641 -0.9844  1.7820 -0.3835
   56ALA    HB3  861   2.643   4.240   5.727  1.7040  0.9532  0.6417
   56ALA      C  862   2.582   4.021   5.897 -0.2330  0.0913  0.5246
   56ALA      O  863   2.488   4.075   5.952  0.1601 -0.3605 -0.0535
   57PHE      N  864   2.583   3.891   5.870 -0.1669 -0.7064 -0.7107
   57PHE      H  865   2.661   3.859   5.814 -0.6171  2.4103 -3.4318
   57PHE     CA  866   2.462   3.808   5.878  0.5281 -0.1748 -0.6324
   57PHE     HA  867   2.378   3.870   5.846  2.7366  1.7322 -3.1730
   57PHE     CB  868   2.458   3.709   5.768  0.3603 -0.3381 -0.7430
   57PHE    HB2  869   2.559   3.680   5.736  0.3688 -2.8375  1.2068
   57PHE    HB3  870   2.420   3.611   5.798  0.7104 -0.3248 -0.2398
   57PHE     CG  871   2.364   3.748   5.655  0.0535  0.4402 -0.5674
   57PHE    CD1  872   2.409   3.798   5.529  0.0625 -0.2637 -0.0319
   57PHE    HD1  873   2.515   3.795   5.507 -0.0283 -0.6054 -0.4475
   57PHE    CE1  874   2.311   3.857   5.439 -0.7277  0.0665  0.4219
   57PHE    HE1  875   2.339   3.901   5.345 -3.5931  0.9235 -0.1155
   57PHE     CZ  876   2.176   3.848   5.461  0.3541  0.1774 -0.0378
   57PHE     HZ  877   2.108   3.885   5.386  2.5989  3.1523 -0.8051
   57PHE    CE2  878   2.133   3.793   5.583  0.3344  0.0927  0.0467
   57PHE    HE2  879   2.029   3.783   5.608  0.6712 -3.0312  0.6171
   57PHE    CD2  880   2.228   3.738   5.678 -0.5910 -0.4768  0.6362
   57PHE    HD2  881   2.196   3.701   5.774  1.6480  2.0093  2.4808
   57PHE      C  882   2.423   3.741   6.008 -0.6908  0.6898  0.0033
   57PHE      O  883   2.310   3.702   6.025 -0.3963  0.1254 -0.2316
   58TYR      N  884   2.512   3.742   6.112  0.3453  0.3928 -0.1028
   58TYR      H  885   2.601   3.787   6.101  0.5014  0.1200  0.0434
   58TYR     CA  886   2.477   3.687   6.242 -0.2952  0.3690 -0.4692
   58TYR     HA  887   2.375   3.721   6.254 -0.4179  0.1554 -0.8764
   58TYR     CB  888   2.484   3.533   6.226 -0.3503 -0.7902  0.3814
   58TYR    HB2  889   2.386   3.507   6.185  0.1484  1.1359 -2.2611
   58TYR    HB3  890   2.565   3.504   6.159 -0.3751 -1.1385  0.4991
   58TYR     CG  891   2.511   3.454   6.354  1.2277  0.3778 -0.7584
   58TYR    CD1  892   2.625   3.371   6.364  0.1367  0.6598  0.1674
   58TYR    HD1  893   2.702   3.372   6.288 -0.6871  0.8309 -0.6739
   58TYR    CE1  894   2.635   3.275   6.472  0.4618 -0.2090  0.1936
   58TYR    HE1  895   2.714   3.204   6.486  0.4306 -0.3009 -0.0852
   58TYR     CZ  896   2.533   3.276   6.570 -0.3732  0.0828  0.0390
   58TYR     OH  897   2.536   3.170   6.660 -0.0544  0.1885  0.2012
   58TYR     HH  898   2.454   3.163   6.710  1.4069 -2.5913  2.5212
   58TYR    CE2  899   2.423   3.363   6.564  0.9386 -0.6040  0.7585
   58TYR    HE2  900   2.335   3.351   6.625 -1.0031  0.4708 -1.6746
   58TYR    CD2  901   2.410   3.452   6.457  0.3111  0.0676 -0.6448
   58TYR    HD2  902   2.320   3.509   6.442  0.8709  2.0256  2.4964
   58TYR      C  903   2.550   3.763   6.354 -0.3144  0.1657 -0.6944
   58TYR      O  904   2.483   3.813   6.443 -0.7382 -0.2402  0.4469
   59PRO      N  905   2.691   3.777   6.354 -0.4181  0.2302 -0.6670
   59PRO     CD  906   2.783   3.695   6.268  0.3898 -0.5865 -1.6470
   59PRO    HD2  907   2.795   3.746   6.172  0.8304  0.5716 -1.0027
   59PRO    HD3  908   2.741   3.595   6.265 -0.6641 -0.2880  0.5033
   59PRO     CG  909   2.917   3.690   6.345 -0.2612  0.0256  0.0641
   59PRO    HG2  910   2.996   3.669   6.272  0.3862 -0.5414  0.9096
   59PRO    HG3  911   2.914   3.619   6.427 -0.1051  1.9218  1.7818
   59PRO     CB  912   2.919   3.831   6.402 -0.6978 -0.6528 -0.7554
   59PRO    HB2  913   2.938   3.900   6.319 -0.4433 -1.1469 -1.1145
   59PRO    HB3  914   2.982   3.848   6.489 -2.7637 -1.3154  0.9432
   59PRO     CA  915   2.774   3.855   6.449 -0.3404 -0.5288 -1.0206
   59PRO     HA  916   2.765   3.803   6.544 -1.2298  0.6265 -0.4533
   59PRO      C  917   2.727   3.996   6.460  0.6135 -0.1542  0.0541
   59PRO      O  918   2.690   4.039   6.568 -0.7024  0.4620 -0.2805
   60TYR      N  919   2.752   4.071   6.355 -0.0874  0.6430  0.2257
   60TYR      H  920   2.783   4.031   6.267  1.3296  0.0490  0.9634
   60TYR     CA  921   2.719   4.219   6.352 -0.2548  0.0554  0.1616
   60TYR     HA  922   2.776   4.276   6.425 -1.7137  0.3400  1.1189
   60TYR     CB  923   2.772   4.278   6.218 -0.1865 -0.7542 -0.6513
   60TYR    HB2  924   2.722   4.226   6.137 -1.4406 -2.1716  0.9626
   60TYR    HB3  925   2.750   4.385   6.225  0.4570 -0.6454 -0.1818
   60TYR     CG  926   2.922   4.278   6.207  0.3278  0.3695  0.2173
   60TYR    CD1  927   3.017   4.267   6.313  0.6619  0.3244 -0.1932
   60TYR    HD1  928   2.986   4.246   6.414 -1.8158  0.9597 -0.7667
   60TYR    CE1  929   3.154   4.273   6.287 -0.4263  0.2773 -0.0596
   60TYR    HE1  930   3.239   4.261   6.352 -0.2161  3.3093  0.3729
   60TYR     CZ  931   3.193   4.288   6.155 -0.5687 -0.1380 -0.0236
   60TYR     OH  932   3.332   4.293   6.135 -0.2235 -0.1798  0.2145
   60TYR     HH  933   3.348   4.330   6.048 -2.5056 -1.7392 -0.9770
   60TYR    CE2  934   3.103   4.301   6.050 -0.0411  0.6524  0.0757
   60TYR    HE2  935   3.140   4.302   5.948  1.3328 -0.1975  0.5438
   60TYR    CD2  936   2.965   4.300   6.073 -0.0025  0.1299  0.5016
   60TYR    HD2  937   2.893   4.307   5.993  1.0464  0.3077 -0.4581
   60TYR      C  938   2.585   4.264   6.399 -0.0413  0.7222  0.4525
   60TYR      O  939   2.583   4.349   6.482  0.4450 -1.0030 -0.2499
   61PRO      N  940   2.473   4.201   6.354 -0.0754 -0.1819  0.6815
   61PRO     CD  941   2.463   4.106   6.249  0.6697  0.4062  0.2605
   61PRO    HD2  942   2.526   4.016   6.247 -0.7458 -0.6164 -2.0267
   61PRO    HD3  943   2.489   4.158   6.157  0.9678 -2.1250 -1.1697
   61PRO     CG  944   2.321   4.053   6.234  0.7899 -0.2974 -0.3668
   61PRO    HG2  945   2.310   3.963   6.295  0.6907 -0.5333 -0.7329
   61PRO    HG3  946   2.288   4.048   6.131  0.2851 -0.2587 -0.2116
   61PRO     CB  947   2.248   4.160   6.318  1.2048  0.1328  0.0962
   61PRO    HB2  948   2.169   4.104   6.368  1.2516 -0.1684 -0.1599
   61PRO    HB3  949   2.197   4.222   6.244  0.1235  0.2818  0.9470
   61PRO     CA  950   2.347   4.235   6.406  0.0859  0.9276  0.0897
   61PRO     HA  951   2.323   4.341   6.401 -0.3584  0.8579  0.6416
   61PRO      C  952   2.325   4.191   6.554  0.5020 -0.3572  0.0458
   61PRO      O  953   2.245   4.251   6.622  0.2789 -0.0476 -0.0557
   62LEU      N  954   2.395   4.092   6.605  0.0161  0.3509 -0.4169
   62LEU      H  955   2.441   4.031   6.539  1.0267  0.3325  0.2857
   62LEU     CA  956   2.391   4.053   6.750  0.7755  0.3289 -0.3264
   62LEU     HA  957   2.290   4.075   6.786  0.7364  2.6854 -1.6671
   62LEU     CB  958   2.414   3.900   6.772  0.0046 -0.8864  0.9750
   62LEU    HB2  959   2.507   3.880   6.719  0.8525  1.5963  1.3866
   62LEU    HB3  960   2.432   3.883   6.878  1.1027  0.2608  0.9866
   62LEU     CG  961   2.296   3.816   6.715 -0.2400  1.1311  0.1273
   62LEU     HG  962   2.270   3.836   6.611 -1.3273  0.1342  0.1855
   62LEU    CD1  963   2.326   3.663   6.729 -0.2244  0.5161  0.5029
   62LEU   HD11  964   2.430   3.639   6.708 -0.3092 -0.7790  1.3927
   62LEU   HD12  965   2.298   3.620   6.825 -0.0891 -3.3780 -1.0089
   62LEU   HD13  966   2.272   3.608   6.652  2.0083  0.5306 -1.1937
   62LEU    CD2  967   2.167   3.840   6.793 -0.3120  0.5585  0.4728
   62LEU   HD21  968   2.089   3.781   6.744  0.2079  0.0833  0.1947
   62LEU   HD22  969   2.181   3.820   6.899  2.2074 -4.5276 -0.4738
   62LEU   HD23  970   2.140   3.941   6.765  1.5745  0.8833 -0.3130
   62LEU      C  971   2.474   4.130   6.849 -0.1173  0.2120  0.7473
   62LEU      O  972   2.430   4.147   6.964 -0.7838 -0.3201  0.5315
   63ILE      N  973   2.594   4.174   6.812 -0.2007  0.2232 -0.4036
   63ILE      H  974   2.631   4.147   6.722 -1.6099 -1.1665 -0.6085
   63ILE     CA  975   2.652   4.289   6.891  0.2035 -0.6427 -0.1161
   63ILE     HA  976   2.653   4.255   6.995  0.2674 -0.2310  0.0176
   63ILE     CB  977   2.788   4.322   6.831  0.3819  0.0906  0.4008
   63ILE     HB  978   2.776   4.354   6.728 -1.1700  2.3791  1.2045
   63ILE    CG2  979   2.847   4.433   6.920 -0.4622  0.0817  0.7024
   63ILE   HG21  980   2.937   4.471   6.872 -1.2850 -0.1974 -1.1392
   63ILE   HG22  981   2.778   4.516   6.940 -1.1125 -0.3004  0.0904
   63ILE   HG23  982   2.881   4.386   7.012 -0.6939  0.1862  0.8422
   63ILE    CG1  983   2.886   4.204   6.820 -0.2944  0.1906 -0.2409
   63ILE   HG12  984   2.881   4.153   6.916 -0.4006 -0.4031 -0.5524
   63ILE   HG13  985   2.838   4.128   6.759 -0.7521  0.2334  0.0631
   63ILE    CD1  986   3.027   4.226   6.761 -0.2310  0.2821  0.5810
   63ILE   HD11  987   3.086   4.291   6.826 -1.8370 -0.4589  2.8674
   63ILE   HD12  988   3.074   4.129   6.746  1.4901  0.9457  1.4252
   63ILE   HD13  989   3.015   4.265   6.659  1.6665 -0.0052  0.2042
   63ILE      C  990   2.559   4.416   6.888  0.8113  1.2015  0.6344
   63ILE      O  991   2.532   4.475   6.990  0.0468 -1.0726  0.1650
   64LEU      N  992   2.506   4.451   6.770  0.2087  0.5547 -0.0462
   64LEU      H  993   2.522   4.398   6.685  3.9268 -1.5250  1.7055
   64LEU     CA  994   2.411   4.565   6.769 -0.2972 -0.4221 -0.4053
   64LEU     HA  995   2.467   4.652   6.802  0.6070 -0.8802 -0.6799
   64LEU     CB  996   2.371   4.593   6.622  0.2031  0.2051 -0.6156
   64LEU    HB2  997   2.468   4.609   6.576  0.2231  0.5984 -0.4358
   64LEU    HB3  998   2.317   4.504   6.589  1.4371 -1.1145  0.7897
   64LEU     CG  999   2.276   4.715   6.602 -0.0841  0.7067  0.4826
   64LEU     HG 1000   2.184   4.696   6.657  0.8726 -1.8697  1.3543
   64LEU    CD1 1001   2.329   4.847   6.659 -0.2164 -0.2407 -0.5326
   64LEU   HD11 1002   2.245   4.917   6.653 -0.6968 -0.6585  0.9349
   64LEU   HD12 1003   2.379   4.841   6.756  1.0550  1.2217 -1.0546
   64LEU   HD13 1004   2.408   4.888   6.595  0.9114  0.5813  1.3100
   64LEU    CD2 1005   2.247   4.741   6.451  0.1078 -0.0177  0.3411
   64LEU   HD21 1006   2.340   4.760   6.396  0.1357 -2.8609 -0.7747
   64LEU   HD22 1007   2.199   4.654   6.407  1.2164 -0.4931  0.0273
   64LEU   HD23 1008   2.169   4.816   6.439 -0.3279 -0.1267  2.2947
   64LEU      C 1009   2.288   4.546   6.864  0.5919 -0.3811 -0.2166
   64LEU      O 1010   2.244   4.643   6.932 -0.4379  0.6347 -0.4381
   65VAL      N 1011   2.232   4.424   6.866 -0.3476  0.2949  1.0203
   65VAL      H 1012   2.273   4.351   6.810  0.8930 -0.7672  3.1722
   65VAL     CA 1013   2.128   4.379   6.966 -0.1772  0.3516  0.1887
   65VAL     HA 1014   2.043   4.446   6.955  1.4521  2.1897 -2.2115
   65VAL     CB 1015   2.080   4.234   6.935  0.1970  0.1888  0.7022
   65VAL     HB 1016   2.174   4.182   6.916  0.1307 -0.2336  1.4515
   65VAL    CG1 1017   2.024   4.157   7.051 -0.3296 -0.7726 -0.4996
   65VAL   HG11 1018   2.006   4.053   7.021 -0.9243 -1.1959  1.2494
   65VAL   HG12 1019   2.089   4.156   7.138 -0.2914  1.6133 -0.4345
   65VAL   HG13 1020   1.943   4.219   7.089  0.8910  0.5089  0.0749
   65VAL    CG2 1021   1.980   4.230   6.819 -0.0398 -0.2313 -0.3163
   65VAL   HG21 1022   1.970   4.129   6.780  0.4262  0.0475 -1.1761
   65VAL   HG22 1023   1.891   4.272   6.866  0.6089 -0.7281  1.4470
   65VAL   HG23 1024   2.027   4.291   6.743  1.1011 -0.0654  0.4980
   65VAL      C 1025   2.172   4.402   7.111 -0.6619 -0.0246 -0.6922
   65VAL      O 1026   2.106   4.458   7.196 -0.1777  0.2242  0.4252
   66ALA      N 1027   2.298   4.375   7.132 -0.0711  0.3597  1.1615
   66ALA      H 1028   2.350   4.328   7.059  0.2834  3.1288 -0.5283
   66ALA     CA 1029   2.358   4.376   7.267 -1.5204 -0.4751  0.4739
   66ALA     HA 1030   2.295   4.317   7.333 -2.5264  1.8796  1.7441
   66ALA     CB 1031   2.497   4.310   7.274  0.0916  0.0499  0.9084
   66ALA    HB1 1032   2.531   4.302   7.377 -2.4001 -1.3727  1.7136
   66ALA    HB2 1033   2.491   4.207   7.238  0.0561  0.1859  0.5113
   66ALA    HB3 1034   2.574   4.355   7.211  0.2690  0.9223  1.7434
   66ALA      C 1035   2.369   4.518   7.328 -0.0707 -0.7821  0.6902
   66ALA      O 1036   2.342   4.545   7.442  0.1052  0.7879 -0.3382
   67ILE      N 1037   2.398   4.622   7.248 -0.1421  0.2510  0.2636
   67ILE      H 1038   2.424   4.606   7.151 -2.1908  0.5886 -0.3896
   67ILE     CA 1039   2.433   4.756   7.314 -0.3284  0.2748 -0.0518
   67ILE     HA 1040   2.507   4.737   7.392  1.0924 -1.3545 -1.7232
   67ILE     CB 1041   2.497   4.855   7.208  0.9614 -0.8122 -0.1830
   67ILE     HB 1042   2.424   4.863   7.128  0.3344  0.4952  0.4802
   67ILE    CG2 1043   2.519   4.996   7.272  0.5161  0.3436  0.2879
   67ILE   HG21 1044   2.550   4.975   7.374 -0.2141 -1.1547  0.2382
   67ILE   HG22 1045   2.601   5.050   7.227  0.8583  1.0025  1.6550
   67ILE   HG23 1046   2.425   5.051   7.268 -0.4688 -1.1902  1.2190
   67ILE    CG1 1047   2.626   4.797   7.161  0.6482 -0.3295  0.5516
   67ILE   HG12 1048   2.697   4.838   7.233  0.3345  0.3964  0.4516
   67ILE   HG13 1049   2.635   4.689   7.153  3.5123 -0.0501 -1.9703
   67ILE    CD1 1050   2.644   4.849   7.018  0.3816 -0.3139 -0.2965
   67ILE   HD11 1051   2.735   4.802   6.979  0.3982  0.0316 -0.6813
   67ILE   HD12 1052   2.567   4.810   6.951  0.3007 -0.2236 -0.2544
   67ILE   HD13 1053   2.660   4.956   7.017  0.1982 -0.2675  0.6623
   67ILE      C 1054   2.305   4.819   7.372 -0.2365 -0.6313 -0.5411
   67ILE      O 1055   2.316   4.886   7.473 -0.6720 -0.3341 -0.2039
   68PHE      N 1056   2.196   4.808   7.298 -0.1440 -0.2582  0.1052
   68PHE      H 1057   2.210   4.753   7.214  0.8121 -1.0509  0.7567
   68PHE     CA 1058   2.061   4.851   7.342 -0.3054  0.0662  0.7618
   68PHE     HA 1059   2.064   4.947   7.393 -1.0165  0.5487 -0.0721
   68PHE     CB 1060   1.987   4.870   7.208 -0.2309  0.1192 -0.2125
   68PHE    HB2 1061   1.989   4.777   7.151 -3.7569 -0.3279  0.1716
   68PHE    HB3 1062   1.880   4.888   7.222 -0.2243  0.9522 -1.1537
   68PHE     CG 1063   2.036   4.983   7.120  0.0599 -1.0587  0.3751
   68PHE    CD1 1064   1.999   5.116   7.147  0.0270 -0.2698 -0.9933
   68PHE    HD1 1065   1.926   5.144   7.222 -1.4183  0.6243 -2.6461
   68PHE    CE1 1066   2.055   5.222   7.073 -0.1360  0.2099  0.2849
   68PHE    HE1 1067   2.024   5.324   7.089 -0.3008  0.6964 -2.6776
   68PHE     CZ 1068   2.152   5.198   6.974 -0.6183  0.4089 -0.0877
   68PHE     HZ 1069   2.187   5.281   6.915  1.6233 -0.9841 -0.8620
   68PHE    CE2 1070   2.183   5.064   6.938 -0.2624  0.3197  0.7540
   68PHE    HE2 1071   2.251   5.034   6.860  1.6969  2.8125  1.3748
   68PHE    CD2 1072   2.121   4.955   7.010  0.2081  0.1297 -0.4254
   68PHE    HD2 1073   2.158   4.858   6.979 -1.5765 -0.5469 -0.5277
   68PHE      C 1074   1.987   4.753   7.442 -0.2815  1.3203  0.2017
   68PHE      O 1075   1.922   4.795   7.534 -0.6564 -0.0144  0.3403
   69TYR      N 1076   2.013   4.623   7.434  0.5531 -0.5433 -0.2721
   69TYR      H 1077   2.070   4.589   7.357 -0.4364 -1.6678 -0.5332
   69TYR     CA 1078   1.972   4.524   7.538 -0.4723  0.0118  0.2699
   69TYR     HA 1079   1.868   4.545   7.560 -0.4004 -1.4015  2.2441
   69TYR     CB 1080   1.966   4.378   7.474 -0.6842 -0.9342  0.2078
   69TYR    HB2 1081   1.919   4.388   7.376  1.6643 -0.8114 -0.9859
   69TYR    HB3 1082   2.064   4.334   7.457 -0.6151 -0.8127  0.2858
   69TYR     CG 1083   1.884   4.273   7.542 -0.0272 -0.1713 -0.1716
   69TYR    CD1 1084   1.743   4.276   7.550  0.0132  0.0236 -0.0487
   69TYR    HD1 1085   1.684   4.350   7.497  0.4182  1.3987  1.3290
   69TYR    CE1 1086   1.682   4.193   7.643  0.1388 -0.1789  0.7087
   69TYR    HE1 1087   1.574   4.199   7.651  0.0710  2.0703 -1.0848
   69TYR     CZ 1088   1.755   4.098   7.719  0.6173 -0.3281 -0.1571
   69TYR     OH 1089   1.689   4.018   7.809  0.2758  0.0709  0.2384
   69TYR     HH 1090   1.597   3.996   7.789  0.2572 -0.6514  1.0445
   69TYR    CE2 1091   1.891   4.090   7.709 -0.1130  0.3182  0.1897
   69TYR    HE2 1092   1.945   4.027   7.779 -0.4398  0.2320  0.3642
   69TYR    CD2 1093   1.955   4.183   7.625 -0.3035  0.1031  0.4182
   69TYR    HD2 1094   2.063   4.185   7.623 -0.3196  1.3384  0.0796
   69TYR      C 1095   2.062   4.528   7.662 -0.3157  0.0863  0.6783
   69TYR      O 1096   2.050   4.444   7.750 -0.6151  0.0435  0.2864
   70ASP      N 1097   2.167   4.615   7.667  0.1712 -0.0949  0.6966
   70ASP      H 1098   2.186   4.658   7.577 -3.0931 -0.8798 -0.5032
   70ASP     CA 1099   2.271   4.653   7.766  0.1795  0.0694  0.4887
   70ASP     HA 1100   2.320   4.738   7.720 -0.5996  0.6118  0.6493
   70ASP     CB 1101   2.215   4.702   7.899 -0.0365  0.2688 -0.3406
   70ASP    HB2 1102   2.167   4.617   7.948 -0.8533  0.2250 -1.1824
   70ASP    HB3 1103   2.298   4.733   7.962 -0.2960 -0.5081  0.4064
   70ASP     CG 1104   2.118   4.812   7.892  0.4062  0.2905 -0.1631
   70ASP    OD1 1105   2.030   4.819   7.980  0.2158  0.1410  0.4818
   70ASP    OD2 1106   2.114   4.902   7.806  0.3555 -0.6693  0.6807
   70ASP      C 1107   2.371   4.536   7.797 -0.5973  0.4573  0.2487
   70ASP      O 1108   2.455   4.540   7.887  0.1466  0.3582  0.0784
   71GLY      N 1109   2.363   4.433   7.712 -0.1922  0.4289 -0.1405
   71GLY      H 1110   2.291   4.432   7.641 -1.2877  2.0653  0.8897
   71GLY     CA 1111   2.447   4.310   7.709  0.4425 -0.2540  0.5502
   71GLY    HA2 1112   2.540   4.344   7.664 -1.0810  3.1323 -0.3802
   71GLY    HA3 1113   2.465   4.273   7.810  0.3984  0.5927  0.8815
   71GLY      C 1114   2.400   4.202   7.613 -0.3106  0.2027  0.1907
   71GLY      O 1115   2.303   4.219   7.548  0.7872  0.6037 -0.3528
   72TRP      N 1116   2.475   4.088   7.610  0.5654  0.3514 -0.8489
   72TRP      H 1117   2.549   4.070   7.677 -0.2816 -2.4153 -0.5432
   72TRP     CA 1118   2.452   3.986   7.513  0.1052 -0.5211  0.3100
   72TRP     HA 1119   2.440   4.033   7.415 -0.3527 -1.4910 -0.1177
   72TRP     CB 1120   2.568   3.887   7.509  0.0178  0.3403 -0.4776
   72TRP    HB2 1121   2.652   3.940   7.464  1.9250 -1.0253  1.2999
   72TRP    HB3 1122   2.585   3.859   7.614 -2.8225  1.9355  0.5108
   72TRP     CG 1123   2.555   3.766   7.423  0.8092  0.3416 -0.5187
   72TRP    CD1 1124   2.494   3.647   7.450 -0.2254  0.4053 -0.4911
   72TRP    HD1 1125   2.464   3.605   7.544 -1.0614  0.3217 -0.7848
   72TRP    NE1 1126   2.492   3.568   7.334 -0.1779 -0.1994 -0.4518
   72TRP    HE1 1127   2.459   3.473   7.333  0.1153 -0.3149 -2.6567
   72TRP    CE2 1128   2.543   3.644   7.229 -0.4079 -0.6469  0.1661
   72TRP    CZ2 1129   2.553   3.609   7.092 -0.6174  0.0802  0.2749
   72TRP    HZ2 1130   2.516   3.515   7.054 -1.6520  0.9404 -0.9161
   72TRP    CH2 1131   2.590   3.704   6.996 -0.0734 -0.7296  0.5046
   72TRP    HH2 1132   2.586   3.675   6.892 -0.9053 -0.4113  0.4449
   72TRP    CZ3 1133   2.620   3.840   7.045  0.6032  0.3710  0.8108
   72TRP    HZ3 1134   2.645   3.912   6.968 -0.4628  1.4829  1.4748
   72TRP    CE3 1135   2.618   3.871   7.180  0.6509 -0.3889 -0.0842
   72TRP    HE3 1136   2.652   3.970   7.205 -0.0843 -0.5646  1.7455
   72TRP    CD2 1137   2.583   3.770   7.277  0.4612 -0.2680 -0.0994
   72TRP      C 1138   2.322   3.907   7.532  0.3789  0.5129 -0.0069
   72TRP      O 1139   2.298   3.847   7.638 -0.2370  0.7895  0.9649
   73ALA      N 1140   2.232   3.901   7.432 -0.2272 -0.8395 -0.0917
   73ALA      H 1141   2.246   3.949   7.345 -0.7928 -1.1489 -0.3599
   73ALA     CA 1142   2.099   3.863   7.457  0.4439 -0.1386 -0.1028
   73ALA     HA 1143   2.071   3.900   7.556  1.7102  1.2898 -0.2505
   73ALA     CB 1144   2.017   3.931   7.343 -0.9635  0.2103 -0.6480
   73ALA    HB1 1145   1.916   3.892   7.344 -2.1975  2.9802  2.1914
   73ALA    HB2 1146   2.017   4.040   7.354 -1.5922  0.6531 -4.0612
   73ALA    HB3 1147   2.065   3.915   7.247  2.3468  1.1788  0.6859
   73ALA      C 1148   2.068   3.711   7.462  0.3839 -0.9832  0.1936
   73ALA      O 1149   1.966   3.682   7.526  0.4243  0.0550  0.4179
   74LEU      N 1150   2.156   3.625   7.412 -0.4940  0.2087  0.0470
   74LEU      H 1151   2.239   3.660   7.367 -0.3999  0.3689  0.3436
   74LEU     CA 1152   2.127   3.480   7.391 -0.2875  0.4614 -0.0023
   74LEU     HA 1153   2.023   3.451   7.410  0.3319 -2.5730 -0.7780
   74LEU     CB 1154   2.143   3.447   7.243 -0.5559 -0.3687  0.2227
   74LEU    HB2 1155   2.243   3.472   7.206  0.1866 -1.5987  1.2932
   74LEU    HB3 1156   2.130   3.341   7.223  1.8590 -0.7345  0.2965
   74LEU     CG 1157   2.052   3.528   7.149  0.3539  0.3683 -0.1687
   74LEU     HG 1158   2.083   3.632   7.146  0.5896  0.2900 -0.4422
   74LEU    CD1 1159   2.064   3.469   7.012 -0.0723 -0.4369 -0.1398
   74LEU   HD11 1160   2.009   3.375   7.006 -2.2814  0.8006 -0.1283
   74LEU   HD12 1161   2.017   3.537   6.941  0.5612 -0.8742 -1.0040
   74LEU   HD13 1162   2.169   3.451   6.988 -0.0349 -0.0789 -0.2513
   74LEU    CD2 1163   1.898   3.531   7.182  0.6831  0.3127 -0.2025
   74LEU   HD21 1164   1.865   3.432   7.212 -0.1967  1.2788  2.3253
   74LEU   HD22 1165   1.868   3.590   7.268 -1.8903  0.4292 -1.1097
   74LEU   HD23 1166   1.837   3.570   7.101 -1.2364 -0.3794  0.8596
   74LEU      C 1167   2.207   3.393   7.486  0.2030 -0.1481  0.1918
   74LEU      O 1168   2.276   3.441   7.580 -0.0679  0.1770 -0.3817
   75GLY      N 1169   2.206   3.262   7.453  0.2877  0.1073 -0.7666
   75GLY      H 1170   2.136   3.233   7.386 -1.1333  0.8072  0.3669
   75GLY     CA 1171   2.283   3.171   7.522  0.1736  0.5250  0.3103
   75GLY    HA2 1172   2.282   3.188   7.629  2.8444 -0.9989  0.6567
   75GLY    HA3 1173   2.255   3.067   7.509  1.2819  0.1123  1.0732
   75GLY      C 1174   2.429   3.173   7.481  0.1655  0.2095 -1.0518
   75GLY      O 1175   2.467   3.239   7.383 -0.0118 -0.9118 -0.1752
   76GLU      N 1176   2.513   3.111   7.572  0.0438 -0.6975  0.0567
   76GLU      H 1177   2.476   3.062   7.653 -0.7374  1.1498  0.8728
   76GLU     CA 1178   2.657   3.120   7.555 -0.0844  0.1359 -1.0563
   76GLU     HA 1179   2.688   3.224   7.554  0.4283 -0.0110 -0.9293
   76GLU     CB 1180   2.728   3.061   7.677  0.0617  0.8566  1.1357
   76GLU    HB2 1181   2.728   2.952   7.676 -3.1298  0.7500  1.2109
   76GLU    HB3 1182   2.833   3.091   7.668  0.2435 -0.2911 -2.0212
   76GLU     CG 1183   2.689   3.125   7.815  0.1815  0.8834  0.7832
   76GLU    HG2 1184   2.773   3.100   7.881  1.7499 -0.7046 -1.6791
   76GLU    HG3 1185   2.673   3.232   7.797 -1.7007  0.0631 -3.8095
   76GLU     CD 1186   2.576   3.064   7.888  0.2921 -0.1024 -0.3031
   76GLU    OE1 1187   2.562   3.095   8.011  0.3271  0.4544 -0.2049
   76GLU    OE2 1188   2.498   2.987   7.830 -0.1435  0.2061 -0.5573
   76GLU      C 1189   2.706   3.053   7.434 -0.4654  0.0411  0.2522
   76GLU      O 1190   2.805   3.101   7.376 -1.0802  0.1324 -0.5020
   77GLU      N 1191   2.640   2.949   7.382 -0.1862  0.2816 -0.0554
   77GLU      H 1192   2.549   2.927   7.421  1.3295 -2.3298  2.4427
   77GLU     CA 1193   2.672   2.877   7.262 -0.8735 -0.6012 -0.2661
   77GLU     HA 1194   2.772   2.839   7.278 -1.6487 -2.0450  1.6064
   77GLU     CB 1195   2.584   2.754   7.247  0.3028 -0.4788  0.3493
   77GLU    HB2 1196   2.486   2.791   7.216  0.2682 -1.3811 -0.6621
   77GLU    HB3 1197   2.623   2.713   7.154  1.3707  2.2074 -0.5053
   77GLU     CG 1198   2.579   2.640   7.356 -0.6360 -0.0888  0.3075
   77GLU    HG2 1199   2.533   2.554   7.308  0.7288  0.1922 -1.6059
   77GLU    HG3 1200   2.683   2.620   7.381 -0.4962 -1.9513 -1.5039
   77GLU     CD 1201   2.490   2.671   7.477 -0.2044  0.5724 -0.5487
   77GLU    OE1 1202   2.398   2.756   7.470 -0.4379  0.2272  0.5196
   77GLU    OE2 1203   2.515   2.624   7.589  0.1962  0.1510 -0.9382
   77GLU      C 1204   2.674   2.970   7.142 -0.3422 -0.6568  0.8345
   77GLU      O 1205   2.784   2.996   7.088  0.7351 -0.1530  0.5013
   78HIE      N 1206   2.557   3.037   7.116 -0.8163 -0.1607  0.9910
   78HIE      H 1207   2.473   3.029   7.172 -1.3254  0.1484  0.2860
   78HIE     CA 1208   2.555   3.149   7.014 -0.0204  0.6202  0.8288
   78HIE     HA 1209   2.565   3.106   6.914  0.2629 -2.9096  2.2334
   78HIE     CB 1210   2.419   3.224   7.024 -0.3391  0.1917  0.0061
   78HIE    HB2 1211   2.391   3.242   7.128 -1.1938 -0.9493 -0.0166
   78HIE    HB3 1212   2.423   3.323   6.977  1.9556 -0.5733 -1.5985
   78HIE     CG 1213   2.310   3.153   6.954  0.3113 -0.1990  0.6230
   78HIE    ND1 1214   2.289   3.158   6.815  0.4348  0.1221  0.1528
   78HIE    CE1 1215   2.179   3.085   6.788 -0.2311 -0.1093  0.5331
   78HIE    HE1 1216   2.149   3.067   6.686  1.1511 -0.5465  0.1881
   78HIE    NE2 1217   2.134   3.025   6.897 -0.7613 -0.2819 -0.5314
   78HIE    HE2 1218   2.051   2.969   6.909 -0.5717 -0.2636  0.9452
   78HIE    CD2 1219   2.204   3.077   7.006  0.4552  0.2086 -0.1897
   78HIE    HD2 1220   2.195   3.064   7.113  0.4861 -1.2173 -0.3363
   78HIE      C 1221   2.672   3.253   7.034 -0.1186  0.4169 -1.0172
   78HIE      O 1222   2.716   3.312   6.940 -1.0221  0.6489  0.5735
   79CYX      N 1223   2.721   3.271   7.161 -0.9542  0.1619  0.5613
   79CYX      H 1224   2.676   3.212   7.230  1.5326 -0.7633  1.5047
   79CYX     CA 1225   2.813   3.383   7.193 -0.8349  0.0726  0.1641
   79CYX     HA 1226   2.783   3.477   7.146 -2.3135 -0.7532 -0.6008
   79CYX     CB 1227   2.815   3.400   7.345  0.2178  0.1461 -0.1200
   79CYX    HB2 1228   2.715   3.386   7.385 -0.1106 -0.2331 -1.0469
   79CYX    HB3 1229   2.879   3.327   7.394 -0.3797 -0.9159 -0.8888
   79CYX     SG 1230   2.866   3.558   7.383  0.1864 -0.3012  0.1508
   79CYX      C 1231   2.952   3.337   7.138  0.1353 -0.2993 -0.8818
   79CYX      O 1232   3.030   3.410   7.070  0.9544  0.3778  0.0898
   80LYS      N 1233   2.979   3.207   7.155 -0.0651  0.6273  0.2818
   80LYS      H 1234   2.913   3.150   7.205 -0.1011  0.1137 -0.3357
   80LYS     CA 1235   3.110   3.148   7.099  0.5605  0.1260 -0.1152
   80LYS     HA 1236   3.190   3.222   7.106  0.0587  0.9931 -2.5133
   80LYS     CB 1237   3.154   3.024   7.181 -0.0923  0.8679 -0.3394
   80LYS    HB2 1238   3.066   2.970   7.215  0.8526  0.3547  1.4185
   80LYS    HB3 1239   3.229   2.974   7.120 -0.5930 -2.1433  1.3407
   80LYS     CG 1240   3.222   3.072   7.313 -0.0301  0.7327 -0.0290
   80LYS    HG2 1241   3.274   2.984   7.352 -0.2323  0.4374 -0.4113
   80LYS    HG3 1242   3.302   3.143   7.293 -0.3897  1.4919  1.1401
   80LYS     CD 1243   3.132   3.136   7.417 -0.5154  0.1970 -0.1578
   80LYS    HD2 1244   3.099   3.236   7.388 -0.0547  0.7424  1.1045
   80LYS    HD3 1245   3.045   3.076   7.443  0.2666 -0.0774  2.0097
   80LYS     CE 1246   3.223   3.146   7.538  0.9353 -1.1380 -0.6998
   80LYS    HE2 1247   3.258   3.048   7.571  1.4849 -0.6575  0.1800
   80LYS    HE3 1248   3.303   3.218   7.520  0.1572  0.0350  0.4484
   80LYS     NZ 1249   3.139   3.195   7.655  0.3157 -0.6982 -0.3465
   80LYS    HZ1 1250   3.196   3.231   7.730 -2.0720  1.9693  0.4096
   80LYS    HZ2 1251   3.075   3.269   7.632  1.2842  0.5935  0.9258
   80LYS    HZ3 1252   3.076   3.121   7.683  0.6610 -1.1129 -0.6614
   80LYS      C 1253   3.092   3.114   6.944 -0.2963 -0.4939 -0.3677
   80LYS      O 1254   3.191   3.135   6.873  0.3840 -0.0417  0.0534
   81ALA      N 1255   2.973   3.072   6.890  0.0170 -0.5164 -0.6700
   81ALA      H 1256   2.899   3.045   6.953 -0.8326  1.5930 -0.6930
   81ALA     CA 1257   2.942   3.052   6.750 -0.1066  0.2318 -0.1352
   81ALA     HA 1258   3.013   2.982   6.705  1.0425  1.6347 -0.6265
   81ALA     CB 1259   2.797   3.003   6.741 -0.1773 -0.4615 -0.4319
   81ALA    HB1 1260   2.789   2.905   6.788 -1.1130 -1.4651 -2.5393
   81ALA    HB2 1261   2.728   3.077   6.782 -1.5436 -1.2014 -1.3457
   81ALA    HB3 1262   2.774   2.976   6.638  1.0013 -0.2352 -0.7739
   81ALA      C 1263   2.961   3.179   6.671  0.4652  0.3122  0.6593
   81ALA      O 1264   3.025   3.174   6.567 -0.1998  0.3956 -0.0436
   82SER      N 1265   2.891   3.288   6.711  0.1849  0.0465 -0.4548
   82SER      H 1266   2.818   3.284   6.781 -0.1820 -1.1343 -0.8782
   82SER     CA 1267   2.907   3.421   6.647 -0.0322 -0.0733  0.0966
   82SER     HA 1268   2.889   3.396   6.542 -0.7384  0.8064  0.0007
   82SER     CB 1269   2.797   3.521   6.684 -0.2172  0.1762 -0.4989
   82SER    HB2 1270   2.801   3.608   6.619  0.4875 -0.9695 -2.0689
   82SER    HB3 1271   2.695   3.483   6.686  0.4887 -1.8054  0.5484
   82SER     OG 1272   2.826   3.559   6.826 -0.0226 -0.1645 -0.0211
   82SER     HG 1273   2.812   3.481   6.879 -0.2230 -0.5185 -0.5808
   82SER      C 1274   3.048   3.473   6.659  0.3132  0.0546  0.0661
   82SER      O 1275   3.089   3.537   6.566  0.6775 -0.1955 -0.7204
   83ALA      N 1276   3.122   3.454   6.771  0.0962 -1.2875  0.1728
   83ALA      H 1277   3.076   3.393   6.838 -0.3950 -0.4006  0.6716
   83ALA     CA 1278   3.263   3.493   6.786 -0.2062  0.6061  0.2388
   83ALA     HA 1279   3.268   3.600   6.763 -1.9621  0.5835 -0.3940
   83ALA     CB 1280   3.307   3.470   6.931  0.1445  0.0067 -0.2642
   83ALA    HB1 1281   3.258   3.537   7.002  0.2621 -1.1891  0.9942
   83ALA    HB2 1282   3.287   3.369   6.967  0.4832  0.0129 -0.0536
   83ALA    HB3 1283   3.416   3.477   6.933  0.4632 -2.4628 -2.9691
   83ALA      C 1284   3.353   3.424   6.680  0.4114  0.4998 -0.2174
   83ALA      O 1285   3.430   3.480   6.604 -0.5137 -0.3698  0.3307
   84PHE      N 1286   3.340   3.290   6.673 -0.0349 -0.2385  0.0843
   84PHE      H 1287   3.321   3.235   6.756  2.7788 -2.6312 -0.6915
   84PHE     CA 1288   3.407   3.209   6.570  0.6424  0.2958 -0.3978
   84PHE     HA 1289   3.512   3.198   6.596  0.9749  2.7291 -0.4649
   84PHE     CB 1290   3.347   3.072   6.589  0.0510  0.1792  0.3392
   84PHE    HB2 1291   3.351   3.046   6.695  0.8592  0.2288  0.3283
   84PHE    HB3 1292   3.240   3.073   6.567 -0.4084  1.9019  2.3564
   84PHE     CG 1293   3.415   2.960   6.504  0.7002 -0.0156 -0.1520
   84PHE    CD1 1294   3.356   2.935   6.379  0.1065  0.4103  0.2352
   84PHE    HD1 1295   3.272   2.997   6.351  0.9645  1.9992  1.1005
   84PHE    CE1 1296   3.404   2.832   6.295  0.2195  0.4183  0.3122
   84PHE    HE1 1297   3.360   2.812   6.198 -0.2485 -2.4814  1.0232
   84PHE     CZ 1298   3.516   2.755   6.333 -0.5344  0.1566  0.0200
   84PHE     HZ 1299   3.554   2.678   6.268 -0.0356  0.4889 -0.0818
   84PHE    CE2 1300   3.565   2.771   6.468  1.0082 -0.0728 -0.6453
   84PHE    HE2 1301   3.639   2.702   6.505  0.4284 -0.8482 -0.8933
   84PHE    CD2 1302   3.514   2.873   6.552 -0.2477 -0.5653 -0.2250
   84PHE    HD2 1303   3.546   2.872   6.655 -0.3789  1.9030 -0.1091
   84PHE      C 1304   3.388   3.254   6.424 -0.2156 -0.5346  0.0184
   84PHE      O 1305   3.488   3.278   6.349 -0.3102 -0.0864  0.3839
   85VAL      N 1306   3.261   3.281   6.384  0.8810 -0.2237  0.4988
   85VAL      H 1307   3.187   3.267   6.450  0.0216  0.5929 -0.2650
   85VAL     CA 1308   3.212   3.326   6.250 -0.1975  0.1221  0.2574
   85VAL     HA 1309   3.240   3.253   6.174  2.3129  1.7081 -0.4578
   85VAL     CB 1310   3.056   3.342   6.250 -0.0505 -0.0601 -0.6789
   85VAL     HB 1311   3.028   3.407   6.333  1.4409 -2.2871  1.7395
   85VAL    CG1 1312   3.013   3.416   6.124 -0.3534  0.6602  0.8425
   85VAL   HG11 1313   2.906   3.418   6.101  0.2180  1.2282 -2.1369
   85VAL   HG12 1314   3.049   3.519   6.130  2.2472 -0.0815 -0.4982
   85VAL   HG13 1315   3.063   3.372   6.038 -0.5629 -2.0150  1.9769
   85VAL    CG2 1316   2.979   3.205   6.265  0.3689  0.2598 -0.0377
   85VAL   HG21 1317   2.992   3.148   6.173  2.4207 -1.7462  1.3827
   85VAL   HG22 1318   3.034   3.155   6.345 -0.5330 -0.5966  0.0685
   85VAL   HG23 1319   2.880   3.233   6.302  0.1791 -1.0592  0.4939
   85VAL      C 1320   3.284   3.463   6.217 -0.3771 -0.5682  0.1366
   85VAL      O 1321   3.350   3.466   6.114  0.0211 -0.0136  0.6294
   86MET      N 1322   3.293   3.557   6.314 -0.2325 -0.1486 -0.5254
   86MET      H 1323   3.247   3.533   6.401 -1.3053 -0.9180 -1.2798
   86MET     CA 1324   3.376   3.678   6.309  0.2293 -0.2590 -0.9090
   86MET     HA 1325   3.339   3.737   6.226  0.5386 -0.1832 -0.9948
   86MET     CB 1326   3.357   3.763   6.431  0.6956  0.3673 -0.3147
   86MET    HB2 1327   3.253   3.787   6.452  0.8260  2.0053 -1.3579
   86MET    HB3 1328   3.402   3.719   6.521 -1.5479  0.3520  0.8603
   86MET     CG 1329   3.427   3.895   6.414  0.3204 -0.7580 -0.1845
   86MET    HG2 1330   3.533   3.874   6.399  0.5241  0.4673 -0.6050
   86MET    HG3 1331   3.394   3.946   6.323 -1.2938  1.3559  1.4605
   86MET     SD 1332   3.428   4.014   6.548  0.1645 -0.5127 -0.0556
   86MET     CE 1333   3.254   4.047   6.590 -0.2351  0.3986 -1.0042
   86MET    HE1 1334   3.218   3.967   6.656 -0.0265  0.3199 -0.9871
   86MET    HE2 1335   3.239   4.150   6.623 -0.9612  0.1707 -0.5878
   86MET    HE3 1336   3.190   4.031   6.504  0.2302  0.3719 -1.3456
   86MET      C 1337   3.521   3.656   6.270  0.3131  1.0137 -0.3995
   86MET      O 1338   3.585   3.727   6.191  0.7806  0.1343  0.3124
   87GLY      N 1339   3.575   3.540   6.304 -0.0297  0.4783 -0.0027
   87GLY      H 1340   3.514   3.477   6.354  1.5733 -1.2819 -0.1365
   87GLY     CA 1341   3.699   3.478   6.268  0.7716 -0.0846 -0.2342
   87GLY    HA2 1342   3.779   3.548   6.293 -1.0467  2.1385 -0.3270
   87GLY    HA3 1343   3.714   3.389   6.330  1.1499  0.1516  0.0156
   87GLY      C 1344   3.724   3.439   6.117  0.4606  0.1004 -0.0983
   87GLY      O 1345   3.839   3.429   6.075 -0.1396 -0.5967 -0.2400
   88LEU      N 1346   3.616   3.420   6.042 -0.8298 -0.2328  0.3248
   88LEU      H 1347   3.530   3.407   6.093  0.0510 -0.3616  1.8333
   88LEU     CA 1348   3.614   3.384   5.899  0.7185 -0.2243 -0.4571
   88LEU     HA 1349   3.687   3.305   5.882 -0.1797 -1.5403  1.5520
   88LEU     CB 1350   3.474   3.337   5.850 -0.5110 -0.2522  0.5337
   88LEU    HB2 1351   3.400   3.412   5.877  0.9449  0.7790  1.8685
   88LEU    HB3 1352   3.486   3.307   5.746  0.4266  2.5162 -0.2193
   88LEU     CG 1353   3.428   3.211   5.929 -0.8934  0.4118  0.0821
   88LEU     HG 1354   3.436   3.216   6.037 -1.2689  1.1059  0.0870
   88LEU    CD1 1355   3.273   3.192   5.902 -0.7437 -0.2922  0.3662
   88LEU   HD11 1356   3.247   3.096   5.947 -2.2290 -0.7228 -1.3081
   88LEU   HD12 1357   3.224   3.282   5.940  0.4295  0.4372  0.2248
   88LEU   HD13 1358   3.247   3.188   5.797  0.7912  3.3060 -0.2933
   88LEU    CD2 1359   3.497   3.087   5.881 -0.4314 -0.1335 -0.3792
   88LEU   HD21 1360   3.459   3.051   5.786  0.5769 -1.0824 -0.4387
   88LEU   HD22 1361   3.605   3.101   5.879 -0.1414 -1.3976  1.9674
   88LEU   HD23 1362   3.493   3.000   5.947  1.0555  0.4798  0.6045
   88LEU      C 1363   3.662   3.504   5.811  0.6428 -0.5038 -0.2987
   88LEU      O 1364   3.707   3.487   5.697  0.5548  0.3222 -0.1297
   89SER      N 1365   3.650   3.623   5.862  0.4377  0.0245  0.2448
   89SER      H 1366   3.611   3.631   5.954  1.2269  1.1125  0.5228
   89SER     CA 1367   3.695   3.739   5.790  0.4687  0.4500 -0.0272
   89SER     HA 1368   3.691   3.721   5.682  1.0505  2.0125 -0.3515
   89SER     CB 1369   3.614   3.869   5.823  0.7241  0.7133 -0.3519
   89SER    HB2 1370   3.512   3.854   5.788  0.3866 -1.0012  1.2455
   89SER    HB3 1371   3.611   3.870   5.932  0.8004 -2.7890 -0.2028
   89SER     OG 1372   3.673   3.988   5.766 -0.1112  0.5223 -0.0696
   89SER     HG 1373   3.659   3.981   5.671 -0.3422 -0.7658  0.0358
   89SER      C 1374   3.839   3.762   5.832 -0.5947 -0.7364 -0.2062
   89SER      O 1375   3.934   3.756   5.747 -0.1091 -0.0480 -0.3368
   90VAL      N 1376   3.877   3.788   5.958  0.2922 -0.0071 -0.4693
   90VAL      H 1377   3.797   3.785   6.020 -1.3946  0.3843 -2.5155
   90VAL     CA 1378   4.015   3.824   5.992 -0.0897  0.2572  1.0053
   90VAL     HA 1379   4.043   3.910   5.931 -0.5432  0.0090  0.4412
   90VAL     CB 1380   4.026   3.870   6.137  0.8474  0.6454  0.5549
   90VAL     HB 1381   3.953   3.950   6.149 -0.8131 -0.4495 -1.5172
   90VAL    CG1 1382   3.999   3.770   6.249  0.3020  0.9645  0.2497
   90VAL   HG11 1383   4.083   3.701   6.252  0.5951  1.2159 -1.2054
   90VAL   HG12 1384   3.989   3.807   6.351  1.1730 -0.7447  0.9947
   90VAL   HG13 1385   3.903   3.725   6.225  1.0274 -1.0032  0.8881
   90VAL    CG2 1386   4.166   3.926   6.179 -0.2648  0.1646  0.5348
   90VAL   HG21 1387   4.195   3.997   6.102 -2.3506  0.6952  0.1535
   90VAL   HG22 1388   4.149   3.975   6.274  0.0410  0.7207  0.3038
   90VAL   HG23 1389   4.235   3.843   6.194  1.3854  1.3481 -0.2700
   90VAL      C 1390   4.123   3.712   5.968  0.5782  0.0819 -0.4534
   90VAL      O 1391   4.242   3.744   5.953  0.0985  0.7072  0.4553
   91ILE      N 1392   4.085   3.586   5.970 -0.1653  0.0008 -0.2505
   91ILE      H 1393   3.986   3.573   5.989  0.0688 -1.2969  0.1913
   91ILE     CA 1394   4.176   3.483   5.922  0.1235 -0.1532  0.1696
   91ILE     HA 1395   4.281   3.510   5.930 -0.5709  2.4271  2.5695
   91ILE     CB 1396   4.149   3.356   6.008 -0.3940 -0.3158 -0.1746
   91ILE     HB 1397   4.045   3.332   5.985 -0.6920  1.3287 -0.6909
   91ILE    CG2 1398   4.234   3.236   5.953 -0.2665 -1.3910 -0.1448
   91ILE   HG21 1399   4.342   3.250   5.966 -0.6200 -0.3942  2.1652
   91ILE   HG22 1400   4.199   3.148   6.005 -0.2770 -1.3990 -0.1657
   91ILE   HG23 1401   4.215   3.224   5.846 -0.0122  1.9973 -0.6903
   91ILE    CG1 1402   4.160   3.364   6.159  0.2394  0.5084 -0.2296
   91ILE   HG12 1403   4.086   3.436   6.195 -0.0245 -0.5459  1.4842
   91ILE   HG13 1404   4.128   3.269   6.201  0.8143  1.1826  1.8892
   91ILE    CD1 1405   4.296   3.393   6.227  0.2289  0.4475 -0.2082
   91ILE   HD11 1406   4.341   3.484   6.187 -1.3482  1.1747 -0.4253
   91ILE   HD12 1407   4.280   3.409   6.334 -0.3549 -0.5742 -0.1371
   91ILE   HD13 1408   4.363   3.309   6.212  1.8175  1.4452  0.9365
   91ILE      C 1409   4.137   3.468   5.775  0.0513 -0.4103  0.0709
   91ILE      O 1410   4.226   3.468   5.687  0.2367 -0.6832  0.0369
   92GLY      N 1411   4.010   3.445   5.749  0.0097  0.3947  0.4465
   92GLY      H 1412   3.948   3.450   5.829 -1.2066  0.6859 -0.4923
   92GLY     CA 1413   3.979   3.382   5.619  0.2860 -0.4379  0.6531
   92GLY    HA2 1414   4.053   3.303   5.608 -0.2122 -0.9282  0.7365
   92GLY    HA3 1415   3.878   3.343   5.631  0.1242  0.3732  2.1438
   92GLY      C 1416   3.982   3.484   5.505  0.0604  0.1522  0.2746
   92GLY      O 1417   4.056   3.466   5.403  0.5102 -0.1222  0.1693
   93SER      N 1418   3.900   3.587   5.510 -0.1150  0.2401 -0.3072
   93SER      H 1419   3.836   3.585   5.589  1.3576  1.3402  0.9829
   93SER     CA 1420   3.919   3.703   5.421 -1.0900 -0.3660 -0.0704
   93SER     HA 1421   3.890   3.677   5.319  2.3034 -3.5784 -0.3824
   93SER     CB 1422   3.835   3.819   5.452  0.0674  0.9844  0.0142
   93SER    HB2 1423   3.869   3.860   5.547  1.8082 -0.4954  0.0934
   93SER    HB3 1424   3.850   3.897   5.377 -1.2522 -1.8064 -3.4470
   93SER     OG 1425   3.701   3.782   5.449  0.1037 -0.0807 -0.3052
   93SER     HG 1426   3.642   3.857   5.463 -1.8014 -1.5871  0.1689
   93SER      C 1427   4.066   3.753   5.402 -1.1884  0.0954 -0.2265
   93SER      O 1428   4.107   3.768   5.288  0.2154 -0.3743  0.1871
   94VAL      N 1429   4.148   3.770   5.509  0.6463 -0.0808  0.3269
   94VAL      H 1430   4.096   3.738   5.589 -1.4975  1.4752 -0.3495
   94VAL     CA 1431   4.288   3.800   5.504 -0.4562 -0.7105  0.2396
   94VAL     HA 1432   4.316   3.886   5.443  1.2662 -0.7396  0.9138
   94VAL     CB 1433   4.346   3.822   5.648 -0.3249 -0.1137 -0.0848
   94VAL     HB 1434   4.316   3.730   5.698 -2.1737 -0.9657 -2.5517
   94VAL    CG1 1435   4.501   3.815   5.657  0.7192 -0.5320  0.1550
   94VAL   HG11 1436   4.534   3.832   5.760 -0.8399  0.1586  0.5728
   94VAL   HG12 1437   4.538   3.727   5.606 -0.0895 -0.8691  0.1365
   94VAL   HG13 1438   4.528   3.895   5.588  2.1179 -1.0842  0.0368
   94VAL    CG2 1439   4.294   3.940   5.726 -0.8760  0.2247 -0.0719
   94VAL   HG21 1440   4.319   3.934   5.832 -2.3796  0.7631  0.3425
   94VAL   HG22 1441   4.326   4.032   5.677  2.8516 -1.3287 -0.8680
   94VAL   HG23 1442   4.185   3.931   5.724 -1.0234  1.2787  1.5573
   94VAL      C 1443   4.375   3.693   5.430  0.6055  0.5407  0.1737
   94VAL      O 1444   4.467   3.728   5.359 -0.1394 -0.1640 -0.1011
   95PHE      N 1445   4.333   3.567   5.434  0.5078  0.3927 -0.3788
   95PHE      H 1446   4.249   3.542   5.484  0.4646 -0.3413 -0.8043
   95PHE     CA 1447   4.395   3.468   5.347  0.2975  0.1483 -0.4636
   95PHE     HA 1448   4.503   3.482   5.346  0.1451  1.4915 -2.0448
   95PHE     CB 1449   4.349   3.325   5.397 -0.5354  0.7633  1.2168
   95PHE    HB2 1450   4.325   3.331   5.503  0.9050  0.6746  1.5698
   95PHE    HB3 1451   4.260   3.284   5.349  0.3615 -1.0307  0.9683
   95PHE     CG 1452   4.451   3.208   5.379  0.5035  0.3483 -0.4901
   95PHE    CD1 1453   4.547   3.209   5.278  0.0468 -0.4689 -0.4280
   95PHE    HD1 1454   4.556   3.299   5.220  0.2978  1.6015  2.5514
   95PHE    CE1 1455   4.634   3.096   5.259 -0.7279  0.2655  0.5990
   95PHE    HE1 1456   4.711   3.101   5.183 -1.2521  1.6271  0.1220
   95PHE     CZ 1457   4.623   2.984   5.343 -0.2033  0.2959  0.0731
   95PHE     HZ 1458   4.695   2.904   5.334 -2.0926 -1.3314 -1.4798
   95PHE    CE2 1459   4.522   2.981   5.443 -0.3637 -0.3011  1.3954
   95PHE    HE2 1460   4.514   2.894   5.507  1.2276 -1.2350  0.4021
   95PHE    CD2 1461   4.431   3.089   5.450 -0.0746  0.0695  0.0057
   95PHE    HD2 1462   4.352   3.088   5.524  0.4808  1.2892  0.6433
   95PHE      C 1463   4.349   3.482   5.200 -0.5763 -0.1342 -0.2725
   95PHE      O 1464   4.414   3.449   5.104 -0.1716 -0.0220  0.2372
   96ASN      N 1465   4.223   3.530   5.180 -0.7052  0.3168  0.7565
   96ASN      H 1466   4.163   3.548   5.259  1.4138  1.3403  2.2521
   96ASN     CA 1467   4.171   3.548   5.041  0.6736 -0.3546 -0.5427
   96ASN     HA 1468   4.205   3.464   4.981  2.2295  0.3081 -0.6331
   96ASN     CB 1469   4.017   3.578   5.040  0.1287  0.3112 -0.5492
   96ASN    HB2 1470   3.979   3.643   5.119  0.3557  2.2274 -1.9431
   96ASN    HB3 1471   3.992   3.629   4.947 -2.5063 -0.9431 -0.6130
   96ASN     CG 1472   3.941   3.443   5.051  0.2225 -0.2347 -0.3341
   96ASN    OD1 1473   3.877   3.391   4.963  0.3946 -0.5591  0.4147
   96ASN    ND2 1474   3.952   3.377   5.170 -0.2316  0.4037 -0.3988
   96ASN   HD21 1475   3.902   3.289   5.180  0.9423 -0.3308 -0.7746
   96ASN   HD22 1476   4.004   3.419   5.246  1.8997 -1.1652 -0.8910
   96ASN      C 1477   4.238   3.669   4.967 -0.1294  0.1424  0.8542
   96ASN      O 1478   4.270   3.654   4.847  0.0163  0.4832 -0.1429
   97ILE      N 1479   4.256   3.788   5.027 -0.1006  0.1156  0.1387
   97ILE      H 1480   4.240   3.790   5.127  0.7561  0.1106  0.2831
   97ILE     CA 1481   4.329   3.888   4.955  0.4452 -0.2274 -0.7146
   97ILE     HA 1482   4.277   3.912   4.863 -2.4272 -0.4680  0.7124
   97ILE     CB 1483   4.321   4.027   5.024  0.0229 -0.4035 -0.2124
   97ILE     HB 1484   4.219   4.052   5.053 -0.5209 -1.9925 -0.6532
   97ILE    CG2 1485   4.398   4.041   5.156 -0.1516  0.3246 -0.1887
   97ILE   HG21 1486   4.358   3.969   5.227  0.6764  0.2897  0.2557
   97ILE   HG22 1487   4.507   4.035   5.149 -0.1525 -0.6996  0.4642
   97ILE   HG23 1488   4.372   4.140   5.194  0.3393  0.3857 -0.0069
   97ILE    CG1 1489   4.366   4.139   4.924  0.5513  0.2391  0.5052
   97ILE   HG12 1490   4.379   4.227   4.987  0.9353  0.8873 -0.4511
   97ILE   HG13 1491   4.459   4.123   4.869 -0.3842 -1.8276 -0.5836
   97ILE    CD1 1492   4.262   4.176   4.816  0.1684 -0.5965  0.6661
   97ILE   HD11 1493   4.293   4.265   4.762  0.3178  0.4103  2.3367
   97ILE   HD12 1494   4.233   4.094   4.750 -0.2401 -1.3866  1.7840
   97ILE   HD13 1495   4.170   4.196   4.870 -0.4907  2.0398 -1.2637
   97ILE      C 1496   4.475   3.849   4.932 -0.8449 -0.0509  0.1964
   97ILE      O 1497   4.536   3.890   4.835 -0.2382 -0.5807  0.3557
   98THR      N 1498   4.531   3.768   5.028  0.4422 -0.3342  0.5686
   98THR      H 1499   4.467   3.746   5.103 -0.6672  1.0889  0.1024
   98THR     CA 1500   4.665   3.704   5.008 -0.1647  0.0853 -0.3009
   98THR     HA 1501   4.739   3.781   4.989 -2.1427  2.5555  1.2274
   98THR     CB 1502   4.705   3.625   5.141  0.3046  0.0238  0.0962
   98THR     HB 1503   4.624   3.555   5.162 -0.1939  0.5622 -0.0137
   98THR    CG2 1504   4.845   3.561   5.125  0.3915  0.1425 -0.2713
   98THR   HG21 1505   4.921   3.639   5.127  0.0432  0.5317 -1.3599
   98THR   HG22 1506   4.861   3.495   5.210 -2.2618  0.9308  0.9496
   98THR   HG23 1507   4.854   3.508   5.030  0.9017  0.1221 -0.2116
   98THR    OG1 1508   4.717   3.714   5.251 -0.5710  0.8850 -0.2723
   98THR    HG1 1509   4.632   3.721   5.295 -0.2941  1.6512  0.1623
   98THR      C 1510   4.665   3.613   4.886 -0.5146 -0.6747 -0.0492
   98THR      O 1511   4.755   3.622   4.801 -0.0920  0.1174  0.4947
   99ALA      N 1512   4.554   3.544   4.862 -0.4033  0.4331  0.3399
   99ALA      H 1513   4.495   3.531   4.942 -1.2102  0.0386 -0.3027
   99ALA     CA 1514   4.530   3.467   4.736 -0.0361  0.1612  0.3422
   99ALA     HA 1515   4.621   3.407   4.724 -0.6663 -0.9990  1.1471
   99ALA     CB 1516   4.411   3.369   4.745 -0.2943  0.3458  0.2829
   99ALA    HB1 1517   4.449   3.286   4.804 -0.3452 -1.5882 -2.2295
   99ALA    HB2 1518   4.319   3.421   4.773  0.6016  1.9370  0.3748
   99ALA    HB3 1519   4.383   3.317   4.653 -1.6762  2.6737 -0.7288
   99ALA      C 1520   4.532   3.564   4.614  0.6053 -0.5200  0.8048
   99ALA      O 1521   4.602   3.541   4.516  0.5315 -0.1224 -0.6095
  100ILE      N 1522   4.459   3.681   4.624 -0.2461  0.2322 -0.9829
  100ILE      H 1523   4.402   3.693   4.707  0.9096 -3.0669  0.4790
  100ILE     CA 1524   4.446   3.781   4.515  0.5407 -0.1356  0.0619
  100ILE     HA 1525   4.415   3.739   4.419  0.3434  0.0132  0.0593
  100ILE     CB 1526   4.342   3.897   4.555 -0.5487  0.4203  0.1627
  100ILE     HB 1527   4.374   3.923   4.656 -1.2036 -1.7140  0.9738
  100ILE    CG2 1528   4.349   4.008   4.452  0.0650 -0.1432  0.0912
  100ILE   HG21 1529   4.318   3.979   4.351 -1.2091 -3.7163  1.3479
  100ILE   HG22 1530   4.269   4.074   4.487 -0.2324 -0.8250  0.7187
  100ILE   HG23 1531   4.441   4.066   4.458 -1.2162  1.9906  0.4032
  100ILE    CG1 1532   4.200   3.825   4.557 -0.1687 -0.5282 -0.4504
  100ILE   HG12 1533   4.168   3.779   4.463 -1.0774 -1.5237  0.3216
  100ILE   HG13 1534   4.193   3.748   4.634 -2.0690 -0.3108 -0.3516
  100ILE    CD1 1535   4.094   3.914   4.611 -0.2387  0.2865  0.0065
  100ILE   HD11 1536   4.002   3.856   4.601 -0.6831  0.8624  0.6073
  100ILE   HD12 1537   4.105   3.937   4.717 -2.4879  1.3717  0.0673
  100ILE   HD13 1538   4.082   4.004   4.550 -1.2015 -2.0605 -3.6096
  100ILE      C 1539   4.581   3.838   4.476  0.8265  0.5216  0.8972
  100ILE      O 1540   4.605   3.846   4.357 -0.1171  0.2676  0.3759
  101ALA      N 1541   4.670   3.873   4.563 -0.0102 -0.2815 -0.4707
  101ALA      H 1542   4.646   3.864   4.661  1.1128  3.7159  0.3742
  101ALA     CA 1543   4.809   3.920   4.532  0.5045 -0.3828  0.0761
  101ALA     HA 1544   4.796   4.006   4.465 -0.8820  0.7609  1.7292
  101ALA     CB 1545   4.878   3.968   4.664  0.7353 -0.0111 -0.0621
  101ALA    HB1 1546   4.825   4.054   4.704  1.7339 -0.0474  1.3913
  101ALA    HB2 1547   4.878   3.891   4.741  2.6225  1.2332  1.2506
  101ALA    HB3 1548   4.983   3.983   4.638  1.1993  0.0929  1.7221
  101ALA      C 1549   4.892   3.808   4.461 -0.0576 -0.3392  0.5909
  101ALA      O 1550   4.952   3.842   4.358  0.1237 -0.2057 -0.4639
  102ILE      N 1551   4.900   3.685   4.513 -0.3366 -0.0977 -0.0261
  102ILE      H 1552   4.837   3.668   4.590 -1.1056 -1.8986 -0.9895
  102ILE     CA 1553   4.961   3.573   4.443  0.5230 -0.1952  0.3642
  102ILE     HA 1554   5.067   3.590   4.419  0.0829 -0.3564 -2.0001
  102ILE     CB 1555   4.948   3.445   4.529  0.4424  0.3389  0.2332
  102ILE     HB 1556   4.843   3.433   4.553 -0.4021  2.4198 -2.0619
  102ILE    CG2 1557   5.002   3.324   4.459  0.3138 -0.2393  0.8795
  102ILE   HG21 1558   5.009   3.237   4.525 -0.3004 -0.7916  0.2318
  102ILE   HG22 1559   4.935   3.291   4.380 -1.2519 -0.5169  2.2603
  102ILE   HG23 1560   5.101   3.353   4.422  0.8678 -0.3171  2.2481
  102ILE    CG1 1561   5.021   3.456   4.664 -0.3326  0.5230 -0.2751
  102ILE   HG12 1562   5.129   3.452   4.650 -0.2481  0.3832  0.3952
  102ILE   HG13 1563   5.004   3.548   4.719 -0.5126  0.5105 -0.3113
  102ILE    CD1 1564   4.980   3.360   4.776  0.8367  0.0319 -0.6958
  102ILE   HD11 1565   4.872   3.361   4.792  0.9950 -0.0089  0.4171
  102ILE   HD12 1566   5.001   3.256   4.751 -0.4855 -0.6810  0.9349
  102ILE   HD13 1567   5.029   3.382   4.871  0.7688 -0.0554 -0.6404
  102ILE      C 1568   4.906   3.558   4.302 -0.0016 -0.3625 -0.4245
  102ILE      O 1569   4.982   3.537   4.208  0.3804 -0.2963 -0.2623
  103ASN      N 1570   4.778   3.569   4.283  0.1814  0.6503 -0.7824
  103ASN      H 1571   4.723   3.580   4.367 -1.3875 -0.5889 -1.5848
  103ASN     CA 1572   4.709   3.539   4.161  0.0566  0.0292  0.3159
  103ASN     HA 1573   4.745   3.443   4.125  2.4615  0.7475  0.5556
  103ASN     CB 1574   4.564   3.533   4.190 -0.1388 -0.0584 -0.5505
  103ASN    HB2 1575   4.552   3.436   4.239  0.4316  0.4042  0.5565
  103ASN    HB3 1576   4.533   3.612   4.258 -0.4280 -0.7075  0.0890
  103ASN     CG 1577   4.475   3.534   4.067 -0.6152  0.0532  0.2319
  103ASN    OD1 1578   4.398   3.630   4.048 -0.0751  0.1252  0.4104
  103ASN    ND2 1579   4.493   3.445   3.975 -0.4275  0.5409 -0.0334
  103ASN   HD21 1580   4.422   3.432   3.905  0.4080 -1.0449 -0.6113
  103ASN   HD22 1581   4.561   3.371   3.981  0.4615  1.1650 -1.8270
  103ASN      C 1582   4.744   3.648   4.063 -0.3774 -0.6832  0.1066
  103ASN      O 1583   4.756   3.622   3.942  0.5494  0.3949 -0.3507
  104ARG      N 1584   4.756   3.777   4.104 -0.3499 -0.7280  0.3720
  104ARG      H 1585   4.756   3.784   4.205 -0.5386 -1.5141  0.4289
  104ARG     CA 1586   4.801   3.891   4.018 -0.2617  0.0396  0.2834
  104ARG     HA 1587   4.747   3.880   3.924 -1.4725  1.8893  0.7210
  104ARG     CB 1588   4.749   4.023   4.076  0.1747  0.6486  0.0482
  104ARG    HB2 1589   4.788   4.037   4.177 -0.3995  2.2347  0.0727
  104ARG    HB3 1590   4.796   4.098   4.011  0.2185 -0.9071 -1.8097
  104ARG     CG 1591   4.601   4.063   4.087 -0.0467  0.0139  0.7217
  104ARG    HG2 1592   4.557   3.998   4.163  0.0465 -1.1638 -0.1968
  104ARG    HG3 1593   4.592   4.166   4.121  1.2042 -0.0352  1.2843
  104ARG     CD 1594   4.523   4.054   3.951 -0.5494 -0.2641  0.0991
  104ARG    HD2 1595   4.560   4.127   3.880 -1.5163  0.2244  0.0799
  104ARG    HD3 1596   4.538   3.955   3.907 -3.1383  0.9273 -4.1085
  104ARG     NE 1597   4.381   4.085   3.964  0.0128  0.3120  0.7611
  104ARG     HE 1598   4.350   4.173   3.924 -4.0879 -1.7170 -1.1678
  104ARG     CZ 1599   4.283   4.002   3.992  0.4471  0.0358 -0.7012
  104ARG    NH1 1600   4.299   3.883   4.033  0.1345  0.2869 -0.1048
  104ARG   HH11 1601   4.386   3.833   4.044  0.4601  0.7216 -0.6327
  104ARG   HH12 1602   4.217   3.828   4.052 -0.6095  1.0540 -0.9823
  104ARG    NH2 1603   4.162   4.040   3.974 -0.1943 -0.6785 -0.4397
  104ARG   HH21 1604   4.150   4.137   3.949  3.9425 -0.4841 -2.3798
  104ARG   HH22 1605   4.078   3.985   3.989 -0.4515  0.2397  2.0640
  104ARG      C 1606   4.955   3.893   3.987 -1.0332  0.1886 -0.4878
  104ARG      O 1607   5.004   3.938   3.884 -0.4731 -0.0906  0.2064
  105TYR      N 1608   5.028   3.829   4.075  0.4305 -0.3241  0.0605
  105TYR      H 1609   4.977   3.794   4.155 -0.3620 -1.0265 -0.7396
  105TYR     CA 1610   5.169   3.789   4.070 -0.0474 -0.7767  0.0846
  105TYR     HA 1611   5.213   3.876   4.021  0.9226 -3.2082 -3.8265
  105TYR     CB 1612   5.213   3.761   4.208 -0.6377 -0.1012 -0.4405
  105TYR    HB2 1613   5.229   3.858   4.256  0.9854  0.1120 -1.3512
  105TYR    HB3 1614   5.133   3.717   4.268  0.7462  0.4426  1.9253
  105TYR     CG 1615   5.334   3.677   4.217 -1.2903 -0.4983 -0.2672
  105TYR    CD1 1616   5.460   3.738   4.188  0.6749 -0.1139  0.5415
  105TYR    HD1 1617   5.472   3.836   4.143  2.6340 -0.4250  0.3310
  105TYR    CE1 1618   5.577   3.656   4.210 -0.6504  0.6817  0.1348
  105TYR    HE1 1619   5.678   3.691   4.192  1.3860 -3.5061  1.9100
  105TYR     CZ 1620   5.566   3.526   4.255 -0.6549  0.5970  0.1850
  105TYR     OH 1621   5.671   3.442   4.272 -0.3963  0.5041  0.2981
  105TYR     HH 1622   5.644   3.350   4.281 -2.7891  1.3033  2.5491
  105TYR    CE2 1623   5.443   3.479   4.302 -0.3972 -0.1353  0.0418
  105TYR    HE2 1624   5.429   3.386   4.353 -1.4474  0.2073  0.3866
  105TYR    CD2 1625   5.327   3.554   4.284  0.1107 -0.4088 -0.3619
  105TYR    HD2 1626   5.238   3.507   4.323  1.5957 -1.4903  1.9393
  105TYR      C 1627   5.184   3.681   3.968  0.2743 -0.0235  0.0001
  105TYR      O 1628   5.263   3.693   3.877  0.2685  0.5553 -0.0199
  106CYS      N 1629   5.094   3.580   3.959  0.1658 -0.8124 -0.0682
  106CYS      H 1630   5.030   3.571   4.037 -0.6059 -0.1644 -0.6139
  106CYS     CA 1631   5.106   3.463   3.872 -0.0106 -0.6966 -0.9087
  106CYS     HA 1632   5.211   3.434   3.862 -0.1659 -1.2202 -1.0673
  106CYS     CB 1633   5.027   3.352   3.940 -0.3832 -0.1880  0.1908
  106CYS    HB2 1634   4.928   3.385   3.971 -0.1457  1.0578 -0.2984
  106CYS    HB3 1635   5.019   3.269   3.870  0.8482 -0.6261  0.5403
  106CYS     SG 1636   5.112   3.278   4.080 -0.2794  0.1753  0.3553
  106CYS     HG 1637   5.099   3.388   4.155 -2.1173  0.3284 -0.1489
  106CYS      C 1638   5.062   3.504   3.732  0.1355  0.0158  0.7891
  106CYS      O 1639   5.107   3.447   3.631 -0.4711  0.6955  0.2158
  107TYR      N 1640   4.974   3.601   3.721  0.1591 -0.1471  0.2760
  107TYR      H 1641   4.942   3.636   3.810  0.6122  2.9069 -0.6733
  107TYR     CA 1642   4.941   3.665   3.598 -0.5842 -0.7001  0.5540
  107TYR     HA 1643   4.905   3.583   3.535 -0.0818 -0.5364  0.0491
  107TYR     CB 1644   4.820   3.763   3.634 -0.1890  0.2374 -0.3284
  107TYR    HB2 1645   4.730   3.704   3.651 -0.9297  0.2215 -3.6417
  107TYR    HB3 1646   4.850   3.820   3.722  0.7605  0.2306 -0.6296
  107TYR     CG 1647   4.783   3.863   3.532  0.2209  0.3857 -0.4061
  107TYR    CD1 1648   4.739   3.822   3.405 -0.4306 -0.3177  0.2302
  107TYR    HD1 1649   4.746   3.721   3.367 -1.9758 -1.1484  2.0089
  107TYR    CE1 1650   4.693   3.920   3.312  0.1214  0.8445  0.2473
  107TYR    HE1 1651   4.674   3.899   3.208 -0.4787 -2.0419  0.8600
  107TYR     CZ 1652   4.666   4.055   3.360 -0.1385  0.8515 -0.3625
  107TYR     OH 1653   4.615   4.156   3.284  0.7999 -0.0484 -0.2253
  107TYR     HH 1654   4.659   4.166   3.199 -0.1278  1.2242 -0.5856
  107TYR    CE2 1655   4.698   4.092   3.486 -0.1671 -0.8517 -0.3492
  107TYR    HE2 1656   4.680   4.193   3.517  3.0994 -0.1658 -0.3106
  107TYR    CD2 1657   4.761   3.997   3.571 -0.3096 -0.2445 -0.0044
  107TYR    HD2 1658   4.796   4.027   3.669  2.6749 -0.0910 -1.0056
  107TYR      C 1659   5.057   3.737   3.529 -0.9805  0.2841  0.7464
  107TYR      O 1660   5.088   3.706   3.411 -0.6345 -0.0205 -0.5771
  108ILE      N 1661   5.127   3.810   3.607  0.0144 -0.3287  0.7276
  108ILE      H 1662   5.106   3.813   3.705  0.4220  0.1691  0.8036
  108ILE     CA 1663   5.234   3.903   3.555  0.7977 -0.1501 -0.5553
  108ILE     HA 1664   5.206   3.925   3.452  0.1300 -1.1116 -0.5918
  108ILE     CB 1665   5.241   4.040   3.632  0.3924  0.0691 -0.0135
  108ILE     HB 1666   5.248   4.024   3.740 -0.6242  2.6241  0.5095
  108ILE    CG2 1667   5.356   4.136   3.615  0.6870 -0.3712 -0.8488
  108ILE   HG21 1668   5.447   4.082   3.641  0.4587 -0.7435 -0.8118
  108ILE   HG22 1669   5.369   4.175   3.515 -1.0994 -0.0508 -0.9919
  108ILE   HG23 1670   5.346   4.216   3.689  0.7770 -2.2321  1.3024
  108ILE    CG1 1671   5.102   4.120   3.606 -0.1882 -0.1716 -0.2103
  108ILE   HG12 1672   5.104   4.148   3.500  0.1860 -2.3515 -0.8277
  108ILE   HG13 1673   5.021   4.047   3.618 -0.5553  0.2635 -0.0117
  108ILE    CD1 1674   5.084   4.250   3.685  0.1360  0.0484  0.5851
  108ILE   HD11 1675   5.084   4.236   3.793 -0.1497  0.0934  0.5934
  108ILE   HD12 1676   5.160   4.318   3.648  1.7308 -1.7657  0.3950
  108ILE   HD13 1677   4.988   4.292   3.655  1.0754 -0.7504 -4.4609
  108ILE      C 1678   5.370   3.824   3.546 -0.2747  0.3782  0.1536
  108ILE      O 1679   5.450   3.846   3.449 -0.3367 -0.5677 -0.2600
  109CYS      N 1680   5.409   3.728   3.637  0.4496  0.0168 -0.7471
  109CYS      H 1681   5.348   3.717   3.717  1.1593 -0.0373 -0.1953
  109CYS     CA 1682   5.532   3.645   3.625  0.1594  0.1534 -0.1144
  109CYS     HA 1683   5.605   3.705   3.571 -1.0645 -0.3611 -2.5166
  109CYS     CB 1684   5.578   3.626   3.771  0.8459 -0.3184  0.3446
  109CYS    HB2 1685   5.496   3.595   3.836 -1.1160  1.5841 -1.0968
  109CYS    HB3 1686   5.650   3.544   3.773 -1.3296 -2.3649 -0.4303
  109CYS     SG 1687   5.656   3.778   3.832  0.0643  0.3601 -0.3367
  109CYS     HG 1688   5.729   3.706   3.918 -0.0449 -0.1541 -0.6713
  109CYS      C 1689   5.520   3.518   3.539  0.8059 -0.3415 -0.4314
  109CYS      O 1690   5.625   3.470   3.492  0.2406 -0.5611  0.8940
  110HIE      N 1691   5.407   3.453   3.531  0.6660  0.0113 -0.4677
  110HIE      H 1692   5.319   3.496   3.554  0.3780 -0.9147  0.1997
  110HIE     CA 1693   5.395   3.311   3.499 -0.0545  0.1999 -0.4707
  110HIE     HA 1694   5.490   3.265   3.474 -0.4002 -0.3226 -0.8462
  110HIE     CB 1695   5.355   3.226   3.624  0.2392 -0.1416 -0.1920
  110HIE    HB2 1696   5.260   3.266   3.657  0.1739  4.5674 -4.7529
  110HIE    HB3 1697   5.349   3.120   3.598 -0.1579  0.1705 -1.4436
  110HIE     CG 1698   5.457   3.243   3.733  0.1179 -0.1348  0.1059
  110HIE    ND1 1699   5.441   3.315   3.848 -0.2037 -0.6258  0.3420
  110HIE    CE1 1700   5.557   3.313   3.911 -0.0223  0.5264  0.1363
  110HIE    HE1 1701   5.575   3.350   4.011 -2.0931  0.7854  0.4659
  110HIE    NE2 1702   5.644   3.243   3.843  0.0334 -0.0733  0.4199
  110HIE    HE2 1703   5.743   3.242   3.865  0.3311  2.1697 -0.5536
  110HIE    CD2 1704   5.584   3.205   3.725  0.0325 -0.0791 -0.3123
  110HIE    HD2 1705   5.621   3.141   3.646  1.8217  2.1376 -1.3486
  110HIE      C 1706   5.304   3.275   3.377  0.5254  0.1079  0.1510
  110HIE      O 1707   5.344   3.189   3.301 -0.4826  0.8030  0.5526
  111SER      N 1708   5.196   3.346   3.358 -0.2059  0.2531 -0.6161
  111SER      H 1709   5.168   3.419   3.422 -2.0958 -0.3841 -0.6663
  111SER     CA 1710   5.102   3.308   3.250  0.1815 -0.5096  0.8756
  111SER     HA 1711   5.069   3.206   3.267  0.1090 -0.4123  1.3330
  111SER     CB 1712   4.973   3.402   3.249 -0.3608 -0.1689 -0.4462
  111SER    HB2 1713   4.916   3.390   3.341 -2.4287 -0.5544 -1.6991
  111SER    HB3 1714   4.999   3.507   3.239 -0.3907 -0.2342 -1.3161
  111SER     OG 1715   4.894   3.380   3.140 -0.0138  0.1791  0.4472
  111SER     HG 1716   4.919   3.445   3.074 -2.5298 -1.5575 -2.4535
  111SER      C 1717   5.162   3.298   3.107  0.4648  0.6849 -0.1986
  111SER      O 1718   5.108   3.231   3.021  0.1376 -0.3755  0.1386
  112MET      N 1719   5.282   3.350   3.084 -0.6883  0.0487  0.2966
  112MET      H 1720   5.328   3.395   3.162  0.1651  0.8141 -0.6131
  112MET     CA 1721   5.359   3.333   2.962  0.1061 -0.3175  0.0632
  112MET     HA 1722   5.303   3.377   2.879 -0.4710  1.4163  1.3114
  112MET     CB 1723   5.491   3.409   2.981  0.7655 -0.6505  0.3241
  112MET    HB2 1724   5.546   3.402   2.887  2.6487 -0.5406  1.3762
  112MET    HB3 1725   5.461   3.513   2.992  0.3632 -0.8181  0.8674
  112MET     CG 1726   5.580   3.364   3.100 -0.8978  0.4091 -0.4059
  112MET    HG2 1727   5.661   3.437   3.100  0.6628 -1.2555  0.4441
  112MET    HG3 1728   5.526   3.361   3.194  0.4620 -2.7159  0.4044
  112MET     SD 1729   5.669   3.205   3.098  0.1188 -0.4097  0.1798
  112MET     CE 1730   5.761   3.227   2.946 -0.0576 -0.0193  0.3296
  112MET    HE1 1731   5.825   3.142   2.922  1.2662  1.2905 -0.8737
  112MET    HE2 1732   5.680   3.224   2.873  0.2129  1.8196 -0.0823
  112MET    HE3 1733   5.803   3.327   2.943  0.6637 -0.3405 -1.1183
  112MET      C 1734   5.376   3.184   2.932 -1.0434 -1.0244 -0.4502
  112MET      O 1735   5.372   3.154   2.819  0.3018 -0.6514  0.0626
  113ALA      N 1736   5.386   3.094   3.028 -0.1191 -0.0992 -0.3217
  113ALA      H 1737   5.393   3.119   3.126 -0.0381  1.2403 -0.6526
  113ALA     CA 1738   5.410   2.952   2.997  0.7102  0.5550 -0.3515
  113ALA     HA 1739   5.459   2.944   2.901 -0.9751  2.6252 -1.4780
  113ALA     CB 1740   5.496   2.897   3.107 -0.0835  0.5497 -0.4302
  113ALA    HB1 1741   5.532   2.795   3.093  0.0988  0.5125  0.2957
  113ALA    HB2 1742   5.578   2.963   3.133 -0.8357  1.2162  0.2979
  113ALA    HB3 1743   5.435   2.890   3.197 -1.3699  0.1435 -1.2983
  113ALA      C 1744   5.280   2.868   2.987 -0.2990 -0.6458 -0.4756
  113ALA      O 1745   5.292   2.743   2.974  0.1235  0.1128 -0.2169
  114TYR      N 1746   5.163   2.926   2.990 -0.2920  0.1445  0.7411
  114TYR      H 1747   5.155   3.021   3.023 -3.8552  0.2845 -0.1405
  114TYR     CA 1748   5.035   2.839   2.984  0.2534  0.4255 -0.4744
  114TYR     HA 1749   5.060   2.754   2.920  0.1925 -1.8727  2.3583
  114TYR     CB 1750   5.011   2.782   3.120 -0.8903 -0.2130  0.0276
  114TYR    HB2 1751   4.913   2.735   3.114 -0.2583 -1.9485  2.0449
  114TYR    HB3 1752   5.078   2.702   3.151 -0.9315 -0.0935  0.4314
  114TYR     CG 1753   5.022   2.879   3.241 -0.4569 -0.1189 -0.2696
  114TYR    CD1 1754   4.917   2.981   3.256  0.3152  0.2982  0.3158
  114TYR    HD1 1755   4.837   3.002   3.188  0.7669  0.4741 -0.1685
  114TYR    CE1 1756   4.922   3.058   3.373 -0.0871 -0.5473 -0.3163
  114TYR    HE1 1757   4.845   3.132   3.389 -0.7605 -1.6775  2.3237
  114TYR     CZ 1758   5.019   3.040   3.477  0.2740 -0.1151  0.2504
  114TYR     OH 1759   5.022   3.123   3.584  0.1711 -0.1903  0.5540
  114TYR     HH 1760   5.004   3.069   3.661  2.8074 -2.0291  0.0228
  114TYR    CE2 1761   5.110   2.930   3.468 -0.1864 -0.2257 -0.3846
  114TYR    HE2 1762   5.183   2.916   3.546  1.0003 -0.6682 -1.5313
  114TYR    CD2 1763   5.115   2.858   3.345  0.1464  0.5778  0.0391
  114TYR    HD2 1764   5.192   2.783   3.334  0.9514  1.3093  0.6150
  114TYR      C 1765   4.907   2.907   2.937 -0.6195  0.3035 -0.0397
  114TYR      O 1766   4.800   2.845   2.927 -0.5320  0.2276 -0.8191
  115HID      N 1767   4.919   3.031   2.891 -0.3239  0.3699  0.6845
  115HID      H 1768   5.012   3.069   2.900 -0.4587  0.4775  1.7278
  115HID     CA 1769   4.806   3.106   2.844 -0.0747  0.4114 -0.2904
  115HID     HA 1770   4.746   3.117   2.935 -0.4196 -1.3587 -0.2743
  115HID     CB 1771   4.848   3.250   2.808 -0.5107  0.4049 -0.0513
  115HID    HB2 1772   4.757   3.309   2.795 -0.4876 -0.0935 -3.3708
  115HID    HB3 1773   4.904   3.286   2.894  1.6573 -1.6537 -0.5137
  115HID     CG 1774   4.917   3.264   2.686 -0.6667 -0.3936 -0.0010
  115HID    ND1 1775   4.883   3.233   2.558  0.5249 -0.1696  0.2534
  115HID    HD1 1776   4.791   3.200   2.532  0.7675 -0.3079 -0.4516
  115HID    CE1 1777   4.977   3.280   2.471  0.2333  0.0744  0.2878
  115HID    HE1 1778   4.972   3.284   2.363  1.6790  0.8761  0.2280
  115HID    NE2 1779   5.079   3.326   2.542 -0.3496  0.2865 -0.4571
  115HID    CD2 1780   5.047   3.309   2.678  0.2743  0.0262 -0.2685
  115HID    HD2 1781   5.102   3.351   2.761 -1.2872 -0.7198  1.2164
  115HID      C 1782   4.708   3.049   2.733 -0.7980  0.2885 -0.2104
  115HID      O 1783   4.587   3.064   2.738 -0.4287  0.4423 -0.1959
  116ARG      N 1784   4.757   2.972   2.638 -0.1740  0.2167 -0.1406
  116ARG      H 1785   4.854   2.942   2.641 -0.0946  0.5013  0.1734
  116ARG     CA 1786   4.670   2.898   2.542 -0.6256 -0.0898  0.5644
  116ARG     HA 1787   4.587   2.962   2.511 -2.8014 -1.7509  2.6123
  116ARG     CB 1788   4.752   2.862   2.417 -0.4185 -0.1061  0.0244
  116ARG    HB2 1789   4.842   2.808   2.449 -0.0934  0.6893  0.5000
  116ARG    HB3 1790   4.690   2.790   2.364 -2.3153  1.8035 -0.4667
  116ARG     CG 1791   4.788   2.991   2.328 -0.0342  0.1413 -0.6295
  116ARG    HG2 1792   4.704   3.060   2.323 -2.0456 -1.8816  2.3718
  116ARG    HG3 1793   4.861   3.047   2.387 -2.1710  1.0526  1.2807
  116ARG     CD 1794   4.828   2.954   2.183 -0.6541 -0.2221 -0.5679
  116ARG    HD2 1795   4.878   3.031   2.123  1.8659 -1.8638 -0.6935
  116ARG    HD3 1796   4.907   2.882   2.202  0.7430  1.6748  1.2843
  116ARG     NE 1797   4.720   2.878   2.107  0.1388 -0.2325 -0.3382
  116ARG     HE 1798   4.746   2.783   2.086  2.0065 -0.3569  2.2057
  116ARG     CZ 1799   4.610   2.920   2.043  0.4462 -0.1442  0.3469
  116ARG    NH1 1800   4.559   3.037   2.066 -0.3104 -0.1832 -0.3590
  116ARG   HH11 1801   4.610   3.113   2.108 -0.0797 -0.1473 -0.7005
  116ARG   HH12 1802   4.460   3.051   2.053 -0.6926 -1.5034  0.8838
  116ARG    NH2 1803   4.546   2.835   1.971  0.5057  0.2987  0.6806
  116ARG   HH21 1804   4.581   2.741   1.956  1.0570  0.6643 -0.4181
  116ARG   HH22 1805   4.454   2.856   1.935  0.3352  0.8758  1.4494
  116ARG      C 1806   4.608   2.774   2.606  0.7471  0.9041  0.0636
  116ARG      O 1807   4.509   2.731   2.553  1.1643  0.0532 -0.4093
  117ILE      N 1808   4.657   2.713   2.715 -0.7086 -0.6058  0.7088
  117ILE      H 1809   4.751   2.732   2.748 -0.5504 -4.0464  2.7184
  117ILE     CA 1810   4.582   2.614   2.787  0.1228  0.8406 -0.3379
  117ILE     HA 1811   4.539   2.539   2.721 -1.4184 -0.7256  2.2638
  117ILE     CB 1812   4.687   2.524   2.872 -0.3428 -0.9493 -1.2691
  117ILE     HB 1813   4.731   2.606   2.928 -1.6488 -1.4397  0.5350
  117ILE    CG2 1814   4.612   2.432   2.967 -0.4575 -0.2319  0.3545
  117ILE   HG21 1815   4.562   2.357   2.906  1.2385  0.6297 -2.2292
  117ILE   HG22 1816   4.691   2.397   3.034 -0.1550  1.9056  1.2007
  117ILE   HG23 1817   4.538   2.482   3.029  0.0535  0.0045  0.7786
  117ILE    CG1 1818   4.792   2.461   2.779 -0.2870  0.0646  0.7831
  117ILE   HG12 1819   4.741   2.425   2.689  1.0669 -1.9926  0.7715
  117ILE   HG13 1820   4.863   2.540   2.754 -0.0275 -0.1284  0.9053
  117ILE    CD1 1821   4.882   2.347   2.813 -0.0904 -0.1659  0.5311
  117ILE   HD11 1822   4.820   2.259   2.830 -0.5810  0.4933  2.3844
  117ILE   HD12 1823   4.952   2.326   2.732 -2.0967 -2.4719 -0.7571
  117ILE   HD13 1824   4.923   2.373   2.910  0.1902 -0.7972  0.5839
  117ILE      C 1825   4.471   2.674   2.878  0.1084 -0.4502 -0.2495
  117ILE      O 1826   4.507   2.769   2.949  0.0717  0.3117  0.4174
  118TYR      N 1827   4.348   2.612   2.872 -0.4212  0.2052 -0.4938
  118TYR      H 1828   4.339   2.531   2.812  4.0392 -1.2273  0.3536
  118TYR     CA 1829   4.241   2.645   2.962  0.5037 -0.3667  0.1765
  118TYR     HA 1830   4.258   2.750   2.987 -1.9521  0.3216 -0.7859
  118TYR     CB 1831   4.104   2.639   2.889  0.3326 -0.8205  0.3873
  118TYR    HB2 1832   4.113   2.710   2.807 -0.3471  1.4600  2.2107
  118TYR    HB3 1833   4.085   2.543   2.839 -0.6588  0.3420 -1.6005
  118TYR     CG 1834   3.985   2.670   2.966  0.3391 -0.1949 -0.1933
  118TYR    CD1 1835   3.961   2.793   3.029 -0.0665 -0.0829 -0.1700
  118TYR    HD1 1836   4.033   2.871   3.010  1.8986 -0.7972  3.4343
  118TYR    CE1 1837   3.853   2.820   3.113  0.0856 -0.8228  0.4806
  118TYR    HE1 1838   3.849   2.918   3.158  1.9886 -1.3105  1.8194
  118TYR     CZ 1839   3.767   2.719   3.144  0.5702  0.0935 -0.2579
  118TYR     OH 1840   3.652   2.742   3.210  0.1382 -0.1607  0.2116
  118TYR     HH 1841   3.647   2.833   3.241 -3.4397  0.5013 -1.7207
  118TYR    CE2 1842   3.789   2.592   3.092 -0.2446  0.3107 -0.9752
  118TYR    HE2 1843   3.714   2.515   3.105  0.5994 -0.5449 -1.0948
  118TYR    CD2 1844   3.897   2.567   3.005  0.4652  0.2919 -0.7420
  118TYR    HD2 1845   3.915   2.469   2.965  0.2996  0.5245 -1.4013
  118TYR      C 1846   4.247   2.558   3.091 -0.2771 -0.5415  0.3103
  118TYR      O 1847   4.270   2.438   3.081 -0.1715  0.0330 -0.1900
  119ARG      N 1848   4.232   2.616   3.211  0.1175  0.2566 -0.1693
  119ARG      H 1849   4.205   2.712   3.200 -0.7137  0.0015 -0.4460
  119ARG     CA 1850   4.254   2.555   3.346 -0.0158  0.1700 -0.1393
  119ARG     HA 1851   4.249   2.446   3.342  1.6948 -0.1542  3.0813
  119ARG     CB 1852   4.393   2.602   3.394 -0.3654 -0.0335  0.0201
  119ARG    HB2 1853   4.390   2.711   3.393  1.0109  0.0196  0.1285
  119ARG    HB3 1854   4.404   2.566   3.496 -1.3005 -1.4544 -0.3443
  119ARG     CG 1855   4.508   2.543   3.308 -0.0382 -0.8718 -0.1500
  119ARG    HG2 1856   4.484   2.439   3.283 -1.4671 -0.9128  1.2498
  119ARG    HG3 1857   4.520   2.599   3.215  0.3547  2.9805  2.0411
  119ARG     CD 1858   4.637   2.538   3.386  0.3416 -0.5813  0.3647
  119ARG    HD2 1859   4.606   2.485   3.476 -0.9876  0.5589  0.6109
  119ARG    HD3 1860   4.717   2.490   3.329  1.7569 -0.1271  1.8754
  119ARG     NE 1861   4.689   2.672   3.419  0.1545  0.0835  0.3025
  119ARG     HE 1862   4.625   2.743   3.386 -1.6523 -1.1925  0.8942
  119ARG     CZ 1863   4.780   2.704   3.506 -0.6634 -0.0615 -0.1004
  119ARG    NH1 1864   4.851   2.616   3.567  0.3643 -0.6434 -0.0983
  119ARG   HH11 1865   4.837   2.519   3.540 -3.1010 -0.2149 -0.2349
  119ARG   HH12 1866   4.934   2.640   3.619 -0.4013  1.9565  0.0257
  119ARG    NH2 1867   4.802   2.824   3.544 -0.2769 -0.1865 -0.3406
  119ARG   HH21 1868   4.733   2.892   3.515 -0.2041 -0.3441 -0.8783
  119ARG   HH22 1869   4.876   2.847   3.609 -0.0201 -0.8627 -0.3944
  119ARG      C 1870   4.146   2.598   3.444 -1.2050 -0.4662 -0.4391
  119ARG      O 1871   4.166   2.688   3.530 -0.3665 -0.5137 -0.5980
  120ARG      N 1872   4.039   2.514   3.446 -0.6829 -0.6694 -0.4241
  120ARG      H 1873   4.041   2.434   3.386 -2.2881 -1.9298  1.1030
  120ARG     CA 1874   3.917   2.549   3.508  0.6285  0.2183 -0.4564
  120ARG     HA 1875   3.898   2.656   3.507  0.8959  0.2663 -0.9416
  120ARG     CB 1876   3.804   2.484   3.426  0.6159 -0.2587  0.0146
  120ARG    HB2 1877   3.819   2.516   3.323  0.0753  1.6188  0.4979
  120ARG    HB3 1878   3.829   2.378   3.440 -0.3407 -0.2127  2.6915
  120ARG     CG 1879   3.655   2.511   3.466 -0.3682 -0.1461  0.1674
  120ARG    HG2 1880   3.641   2.476   3.568 -1.3895  0.0219  0.0918
  120ARG    HG3 1881   3.639   2.619   3.470 -0.9402 -0.2396  0.5523
  120ARG     CD 1882   3.563   2.448   3.366 -0.5325  0.3525  0.3600
  120ARG    HD2 1883   3.589   2.492   3.270  2.9132 -0.7325  0.6726
  120ARG    HD3 1884   3.578   2.340   3.359 -0.8140  0.4104 -1.9781
  120ARG     NE 1885   3.423   2.468   3.407 -0.6705  0.7512 -0.3586
  120ARG     HE 1886   3.391   2.391   3.464 -1.0865  0.9687 -0.3011
  120ARG     CZ 1887   3.346   2.561   3.371  0.2005  0.0247  0.2490
  120ARG    NH1 1888   3.383   2.657   3.290 -0.4077 -0.2774  0.3034
  120ARG   HH11 1889   3.481   2.668   3.268 -0.1604 -1.7399  0.5815
  120ARG   HH12 1890   3.311   2.706   3.239 -1.5877 -2.0598  0.1811
  120ARG    NH2 1891   3.220   2.559   3.401 -0.8690 -0.9300 -0.4335
  120ARG   HH21 1892   3.176   2.470   3.419 -0.7066 -1.2172 -1.3613
  120ARG   HH22 1893   3.163   2.636   3.369  1.3895  0.9931 -0.1158
  120ARG      C 1894   3.904   2.500   3.650  0.2951 -0.0077  0.5008
  120ARG      O 1895   3.859   2.576   3.735  0.3370 -0.1927  0.2611
  121TRP      N 1896   3.949   2.378   3.680 -0.0081 -0.0079 -0.0892
  121TRP      H 1897   3.989   2.327   3.602  0.9099 -2.3899  1.8337
  121TRP     CA 1898   3.947   2.317   3.813  0.4533 -0.3334  0.9319
  121TRP     HA 1899   3.853   2.345   3.859 -1.3860 -1.3788 -1.9341
  121TRP     CB 1900   3.942   2.162   3.804  0.5725 -0.4843 -0.2013
  121TRP    HB2 1901   3.884   2.131   3.717  1.8765  1.1818 -1.7609
  121TRP    HB3 1902   4.047   2.133   3.797  1.4393  2.2384  0.2292
  121TRP     CG 1903   3.881   2.102   3.926 -0.5457 -0.7478 -0.8467
  121TRP    CD1 1904   3.942   2.003   4.001  0.2236 -0.1633 -0.0048
  121TRP    HD1 1905   4.039   1.963   3.974 -0.7776 -1.9107 -1.2303
  121TRP    NE1 1906   3.865   1.982   4.114  0.2426  0.0621  0.0640
  121TRP    HE1 1907   3.877   1.905   4.179 -1.2585  0.5412  0.9709
  121TRP    CE2 1908   3.748   2.059   4.108 -0.1142 -0.3275 -0.0449
  121TRP    CZ2 1909   3.640   2.070   4.201 -0.1797  0.5844 -0.3452
  121TRP    HZ2 1910   3.643   2.004   4.287 -0.4132 -1.3316 -1.7404
  121TRP    CH2 1911   3.531   2.155   4.167  0.1999 -0.4422  0.3409
  121TRP    HH2 1912   3.454   2.174   4.240  1.0446 -1.2481  1.4831
  121TRP    CZ3 1913   3.527   2.224   4.042  0.6280 -0.0128 -0.0034
  121TRP    HZ3 1914   3.439   2.281   4.020  0.5356 -0.1827 -0.0792
  121TRP    CE3 1915   3.637   2.213   3.952 -0.1501  0.4388  0.4963
  121TRP    HE3 1916   3.632   2.258   3.854 -0.5259 -2.9115 -1.1301
  121TRP    CD2 1917   3.751   2.133   3.988 -0.5734 -0.5422 -0.5049
  121TRP      C 1918   4.047   2.379   3.903 -0.2173  0.4696  0.5844
  121TRP      O 1919   4.032   2.369   4.029  0.2007  0.4867  0.1443
  122HID      N 1920   4.146   2.449   3.846  0.2006 -0.2962 -0.0786
  122HID      H 1921   4.160   2.449   3.746  0.3105  2.0378 -0.1407
  122HID     CA 1922   4.259   2.528   3.914  0.3186  0.8657  0.4889
  122HID     HA 1923   4.334   2.459   3.952 -0.6911  0.7210  2.3634
  122HID     CB 1924   4.333   2.602   3.810  0.4903  0.2405 -0.2069
  122HID    HB2 1925   4.366   2.535   3.730  2.3622 -0.0015  0.7233
  122HID    HB3 1926   4.258   2.669   3.767 -1.4902 -1.9941 -0.4330
  122HID     CG 1927   4.467   2.661   3.842  0.1268 -0.5070 -0.0641
  122HID    ND1 1928   4.592   2.602   3.820 -0.1154  0.3569  0.4975
  122HID    HD1 1929   4.608   2.505   3.798  2.1071  1.0557 -1.3528
  122HID    CE1 1930   4.688   2.688   3.862  0.1156  0.6098 -0.2418
  122HID    HE1 1931   4.794   2.674   3.844  0.1525 -1.8789  1.4255
  122HID    NE2 1932   4.631   2.802   3.905 -0.3464  0.1158  0.0088
  122HID    CD2 1933   4.491   2.784   3.891 -0.0536  0.1997  0.2584
  122HID    HD2 1934   4.415   2.860   3.899 -3.7534 -3.3255  1.7984
  122HID      C 1935   4.221   2.617   4.025 -0.3290 -0.4541 -0.5544
  122HID      O 1936   4.250   2.590   4.141 -0.1999  0.3410  0.1764
  123THR      N 1937   4.138   2.720   3.992 -0.1655 -0.0637  0.2695
  123THR      H 1938   4.101   2.736   3.899 -1.0003 -0.4993  0.5270
  123THR     CA 1939   4.105   2.820   4.093  0.2134 -0.9899  0.5237
  123THR     HA 1940   4.192   2.837   4.157  2.4690  0.1264 -2.5537
  123THR     CB 1941   4.056   2.957   4.032 -0.6606  0.6847 -0.2937
  123THR     HB 1942   3.993   2.946   3.943 -1.4543  2.0677  0.0738
  123THR    CG2 1943   3.978   3.065   4.116  0.1621 -0.3918 -0.6521
  123THR   HG21 1944   4.035   3.093   4.205  1.0574  1.5479 -1.7765
  123THR   HG22 1945   3.966   3.154   4.055  1.1155 -0.1787 -0.5453
  123THR   HG23 1946   3.876   3.031   4.133 -0.7948  2.7618  0.4570
  123THR    OG1 1947   4.171   3.017   3.979  0.5613 -0.1815 -0.3851
  123THR    HG1 1948   4.174   2.980   3.890  1.7789 -3.1656  0.7793
  123THR      C 1949   4.008   2.764   4.199 -0.6825  0.5906  0.7249
  123THR      O 1950   4.022   2.779   4.316  0.0644 -0.4078 -0.1045
  124PRO      N 1951   3.897   2.695   4.171 -0.0540 -0.4160  0.1112
  124PRO     CD 1952   3.835   2.683   4.038 -0.6115  0.2180  0.1165
  124PRO    HD2 1953   3.906   2.620   3.983 -0.6131  0.6939 -0.4370
  124PRO    HD3 1954   3.823   2.781   3.992 -0.7687 -0.0244 -0.3689
  124PRO     CG 1955   3.704   2.615   4.047  0.2866 -1.4118  0.2182
  124PRO    HG2 1956   3.681   2.557   3.957  0.5397 -1.0815 -0.0596
  124PRO    HG3 1957   3.624   2.688   4.057 -0.6388 -2.1331 -1.4481
  124PRO     CB 1958   3.721   2.532   4.167 -0.5636  0.2753 -0.8110
  124PRO    HB2 1959   3.771   2.440   4.136  0.5037  0.4553  0.3109
  124PRO    HB3 1960   3.631   2.486   4.207 -0.2567  0.1937 -0.1964
  124PRO     CA 1961   3.810   2.617   4.260 -0.3298  0.2190 -0.2275
  124PRO     HA 1962   3.753   2.693   4.313  0.8220  1.8141 -1.2117
  124PRO      C 1963   3.890   2.532   4.359  0.1200 -0.2535 -0.6288
  124PRO      O 1964   3.854   2.541   4.475 -0.4822 -0.0572  0.0575
  125LEU      N 1965   3.988   2.451   4.313  0.1242  0.2018 -0.5336
  125LEU      H 1966   3.991   2.432   4.213 -2.1080  1.0446 -0.8245
  125LEU     CA 1967   4.077   2.373   4.401 -0.8582  0.1562  0.5874
  125LEU     HA 1968   4.013   2.303   4.455  0.5765 -1.3253  0.4256
  125LEU     CB 1969   4.184   2.295   4.313  0.3270  0.6413 -1.0558
  125LEU    HB2 1970   4.223   2.357   4.233  1.6653 -0.9909 -1.7347
  125LEU    HB3 1971   4.270   2.262   4.371 -0.7176 -2.4375 -1.0704
  125LEU     CG 1972   4.134   2.162   4.248  0.2190  0.5653 -0.1181
  125LEU     HG 1973   4.048   2.180   4.183  0.1178  3.5049  0.7034
  125LEU    CD1 1974   4.253   2.105   4.168 -0.2568 -0.4353 -0.0001
  125LEU   HD11 1975   4.292   2.174   4.094  0.4177 -1.2008 -0.3811
  125LEU   HD12 1976   4.334   2.077   4.236  0.3004  0.2119 -0.3971
  125LEU   HD13 1977   4.215   2.016   4.117 -1.7742  0.4759 -0.5279
  125LEU    CD2 1978   4.113   2.054   4.361  0.6110 -0.1615  0.5303
  125LEU   HD21 1979   4.196   2.054   4.431 -0.0213 -1.4705  1.3301
  125LEU   HD22 1980   4.018   2.079   4.409 -0.7940  0.0874 -2.1985
  125LEU   HD23 1981   4.096   1.956   4.316 -2.2327  0.8290 -0.8333
  125LEU      C 1982   4.149   2.463   4.505  0.3222  0.5274  0.2158
  125LEU      O 1983   4.159   2.426   4.623 -0.6011  0.2013  0.5700
  126HIE      N 1984   4.203   2.575   4.462  0.0388 -0.2271 -0.0363
  126HIE      H 1985   4.205   2.592   4.363  3.8122 -1.8911 -0.4024
  126HIE     CA 1986   4.278   2.660   4.549 -0.7897 -0.7015 -0.7951
  126HIE     HA 1987   4.349   2.597   4.602 -0.4238 -0.1504 -0.6180
  126HIE     CB 1988   4.363   2.763   4.463 -0.7592  0.3801  0.1184
  126HIE    HB2 1989   4.294   2.817   4.397  0.7713  2.2527 -0.0423
  126HIE    HB3 1990   4.411   2.838   4.526  0.5573 -0.4925  0.1705
  126HIE     CG 1991   4.471   2.710   4.377  0.3238  0.6393  0.6127
  126HIE    ND1 1992   4.563   2.783   4.298  0.0512  0.3045 -0.1626
  126HIE    CE1 1993   4.625   2.689   4.218 -0.3416  0.1562 -0.3901
  126HIE    HE1 1994   4.698   2.715   4.143 -0.0743  2.9840  0.7579
  126HIE    NE2 1995   4.567   2.570   4.233 -0.5660 -0.9034 -0.0110
  126HIE    HE2 1996   4.594   2.484   4.187 -0.5700 -2.2883  2.3790
  126HIE    CD2 1997   4.481   2.577   4.337 -0.0844 -0.2361 -0.6509
  126HIE    HD2 1998   4.407   2.502   4.363 -0.5039  0.5133  0.4232
  126HIE      C 1999   4.187   2.726   4.657 -0.3741  0.2533 -0.4628
  126HIE      O 2000   4.222   2.730   4.775  0.1007  0.1537  0.1791
  127ILE      N 2001   4.069   2.761   4.614 -0.2843  0.4432 -0.0393
  127ILE      H 2002   4.054   2.775   4.515  0.8994 -3.1751 -0.8669
  127ILE     CA 2003   3.966   2.816   4.706 -0.4993  0.6757  0.4677
  127ILE     HA 2004   3.997   2.903   4.764 -0.0304 -0.9251  2.7705
  127ILE     CB 2005   3.846   2.860   4.618  0.1470  0.0261  0.3452
  127ILE     HB 2006   3.837   2.794   4.532  0.2160  1.5355 -0.8675
  127ILE    CG2 2007   3.710   2.858   4.693 -0.2745 -0.2945  0.1813
  127ILE   HG21 2008   3.633   2.892   4.625  1.0951 -0.2887 -1.4360
  127ILE   HG22 2009   3.686   2.757   4.728  3.3497 -0.8486  1.4973
  127ILE   HG23 2010   3.717   2.920   4.782 -0.8558  0.4047 -0.2494
  127ILE    CG1 2011   3.878   3.005   4.572 -0.2396 -0.2876 -0.2677
  127ILE   HG12 2012   3.888   3.075   4.655  0.0252  1.4422 -1.7046
  127ILE   HG13 2013   3.966   2.995   4.509  0.3885  0.8837  0.4012
  127ILE    CD1 2014   3.769   3.074   4.483  0.2296 -0.2402 -0.4408
  127ILE   HD11 2015   3.701   3.131   4.547 -0.9098  1.0894 -2.6930
  127ILE   HD12 2016   3.813   3.140   4.408  0.6849  0.8510  0.7340
  127ILE   HD13 2017   3.708   2.998   4.434 -1.1756 -0.5485  1.6450
  127ILE      C 2018   3.922   2.704   4.801  0.4788  0.2398  0.3441
  127ILE      O 2019   3.905   2.734   4.918  0.5685 -0.7735  0.1715
  128CYS      N 2020   3.921   2.576   4.765  1.3050 -0.0677 -0.4121
  128CYS      H 2021   3.931   2.561   4.666  0.6003  2.2463 -0.8839
  128CYS     CA 2022   3.885   2.468   4.868  0.1888  0.1656 -0.0828
  128CYS     HA 2023   3.801   2.504   4.927 -1.7418 -3.0957 -0.6161
  128CYS     CB 2024   3.866   2.348   4.777 -0.5536 -0.5086 -0.4628
  128CYS    HB2 2025   3.827   2.383   4.681  0.9840 -0.4972 -1.0997
  128CYS    HB3 2026   3.953   2.287   4.755 -0.2136  0.2214 -1.2049
  128CYS     SG 2027   3.736   2.256   4.856  0.1474 -0.3659  0.3326
  128CYS     HG 2028   3.775   2.267   4.983 -1.8030  2.3915  0.7870
  128CYS      C 2029   4.007   2.438   4.961 -0.0948 -0.2728 -0.1303
  128CYS      O 2030   3.985   2.402   5.078  0.0444  0.1278 -0.0512
  129LEU      N 2031   4.131   2.456   4.910 -0.0374 -0.0991 -0.9752
  129LEU      H 2032   4.142   2.480   4.813  0.6775 -3.0113 -1.7184
  129LEU     CA 2033   4.247   2.458   4.997 -0.3391  0.1566 -1.1469
  129LEU     HA 2034   4.248   2.362   5.048 -1.1269 -1.1140 -3.3898
  129LEU     CB 2035   4.378   2.449   4.925  0.2077 -0.2521  0.4621
  129LEU    HB2 2036   4.369   2.363   4.858  0.8473 -2.8094  3.4520
  129LEU    HB3 2037   4.385   2.542   4.867  2.1189  0.4204  1.6828
  129LEU     CG 2038   4.499   2.440   5.012 -0.3595  0.6418  0.6227
  129LEU     HG 2039   4.493   2.506   5.099 -1.2596 -0.1704  1.1989
  129LEU    CD1 2040   4.504   2.299   5.068 -0.3970 -0.3245 -0.1015
  129LEU   HD11 2041   4.510   2.222   4.991 -0.0772  0.7566 -1.1848
  129LEU   HD12 2042   4.590   2.292   5.135  1.0378  0.0630 -1.8306
  129LEU   HD13 2043   4.419   2.279   5.133  0.1438 -0.9693  0.4283
  129LEU    CD2 2044   4.627   2.472   4.941  0.2570  0.1486 -0.6519
  129LEU   HD21 2045   4.654   2.388   4.876 -0.2676 -0.6087  0.0854
  129LEU   HD22 2046   4.616   2.555   4.872  0.2515  0.7011  0.0060
  129LEU   HD23 2047   4.710   2.493   5.009  0.9258  2.0181 -1.9437
  129LEU      C 2048   4.243   2.576   5.101  0.2175  0.4812 -0.3976
  129LEU      O 2049   4.244   2.553   5.219  0.5646 -0.2376  0.5258
  130ILE      N 2050   4.223   2.702   5.064 -0.4520 -0.1140  0.0335
  130ILE      H 2051   4.207   2.720   4.966 -0.7494 -1.3672 -0.1666
  130ILE     CA 2052   4.244   2.818   5.158 -0.2949 -0.4293 -0.4820
  130ILE     HA 2053   4.328   2.809   5.226 -2.7487 -0.2800  2.8540
  130ILE     CB 2054   4.275   2.942   5.078  0.0821 -0.0785 -0.1087
  130ILE     HB 2055   4.299   3.019   5.152  0.5430  0.4649 -0.8170
  130ILE    CG2 2056   4.399   2.922   4.992  0.6461  0.2884  0.2375
  130ILE   HG21 2057   4.492   2.910   5.048  0.7918  1.2688  0.2312
  130ILE   HG22 2058   4.375   2.844   4.920 -0.4665  2.3576 -1.7860
  130ILE   HG23 2059   4.413   3.007   4.925  0.6705 -1.4451 -2.1092
  130ILE    CG1 2060   4.158   3.006   4.997  1.1156  0.6522  0.3212
  130ILE   HG12 2061   4.158   2.966   4.896 -2.0264 -0.2674  0.5721
  130ILE   HG13 2062   4.059   2.979   5.034  0.1178 -0.2006 -2.7159
  130ILE    CD1 2063   4.178   3.157   4.996  0.2730  0.2133 -0.0276
  130ILE   HD11 2064   4.279   3.173   4.959  0.1507 -1.7006 -1.3632
  130ILE   HD12 2065   4.108   3.207   4.929 -0.1374 -2.0322 -1.4018
  130ILE   HD13 2066   4.164   3.200   5.094 -0.4099 -0.4004  0.1559
  130ILE      C 2067   4.128   2.817   5.263  0.0195 -0.4805  0.1486
  130ILE      O 2068   4.139   2.871   5.376 -0.0506 -0.6096  0.2693
  131TRP      N 2069   4.011   2.750   5.245  0.0580  0.1105 -0.6555
  131TRP      H 2070   3.991   2.715   5.153 -1.3950  0.6451 -0.5622
  131TRP     CA 2071   3.915   2.730   5.348  0.4357 -0.4019 -0.2876
  131TRP     HA 2072   3.937   2.810   5.418 -1.3437  0.7915 -1.0314
  131TRP     CB 2073   3.775   2.748   5.286 -0.0192 -0.0664 -0.1617
  131TRP    HB2 2074   3.762   2.690   5.194 -1.9119 -0.3004  0.2073
  131TRP    HB3 2075   3.687   2.722   5.345 -1.7802  1.9053 -1.7336
  131TRP     CG 2076   3.749   2.892   5.242 -0.4355 -0.1263 -0.7390
  131TRP    CD1 2077   3.726   2.940   5.119 -0.2335 -1.0383  1.0702
  131TRP    HD1 2078   3.725   2.883   5.028 -2.1004  1.2298 -0.4428
  131TRP    NE1 2079   3.712   3.070   5.120  0.0144 -0.2086 -0.0919
  131TRP    HE1 2080   3.671   3.128   5.049 -0.9723 -2.7979 -1.8099
  131TRP    CE2 2081   3.714   3.119   5.247 -0.2628  0.1214 -0.0734
  131TRP    CZ2 2082   3.708   3.248   5.299 -0.3770  0.6140 -0.1687
  131TRP    HZ2 2083   3.690   3.331   5.231 -0.1885  1.4693  0.8043
  131TRP    CH2 2084   3.705   3.265   5.439 -0.1126  0.6082  0.4821
  131TRP    HH2 2085   3.695   3.369   5.468 -2.2598  0.5872 -0.0150
  131TRP    CZ3 2086   3.722   3.159   5.530 -0.5626  1.0142 -0.2342
  131TRP    HZ3 2087   3.715   3.172   5.637 -0.0327 -1.1502  0.1186
  131TRP    CE3 2088   3.755   3.037   5.473  0.0411 -0.3550 -0.7477
  131TRP    HE3 2089   3.779   2.953   5.537 -1.0437 -0.2966 -0.2481
  131TRP    CD2 2090   3.745   3.010   5.333  0.2598  0.2840 -0.7256
  131TRP      C 2091   3.940   2.603   5.429 -0.1681  0.5866  0.2044
  131TRP      O 2092   3.901   2.602   5.549 -0.1668 -0.1821 -0.0686
  132LEU      N 2093   3.997   2.502   5.367 -0.6025  0.2299  0.5392
  132LEU      H 2094   4.010   2.507   5.267 -0.8316 -1.9894  0.3387
  132LEU     CA 2095   4.044   2.376   5.430  0.7332 -0.1945  0.0663
  132LEU     HA 2096   3.963   2.323   5.479  2.0343 -1.4522  0.9257
  132LEU     CB 2097   4.096   2.278   5.324  0.3739  0.0180 -0.1603
  132LEU    HB2 2098   4.006   2.248   5.271 -0.2428 -1.4921  1.6342
  132LEU    HB3 2099   4.171   2.331   5.265  0.7886  0.2865  0.5937
  132LEU     CG 2100   4.154   2.149   5.380 -0.0818 -0.4316 -0.4591
  132LEU     HG 2101   4.236   2.184   5.443  0.5806 -2.5080 -0.0981
  132LEU    CD1 2102   4.051   2.064   5.455 -0.3761  1.0071  0.2723
  132LEU   HD11 2103   3.967   2.036   5.391 -1.9929  1.3700  2.1651
  132LEU   HD12 2104   4.100   1.972   5.486  2.6160  2.2769 -0.2808
  132LEU   HD13 2105   4.009   2.116   5.541  0.2920  3.8208 -1.0027
  132LEU    CD2 2106   4.219   2.064   5.270  0.2996 -0.0460 -0.4073
  132LEU   HD21 2107   4.307   2.105   5.219  0.8873  1.1384  1.4469
  132LEU   HD22 2108   4.258   1.974   5.318  0.4962  1.5011  2.5843
  132LEU   HD23 2109   4.142   2.029   5.202 -0.7337  1.6422 -0.1379
  132LEU      C 2110   4.156   2.415   5.533 -0.4360  0.0987 -0.1200
  132LEU      O 2111   4.155   2.375   5.653  0.6876  0.8795  0.3463
  133LEU      N 2112   4.255   2.494   5.499  0.2580 -0.0755 -0.1934
  133LEU      H 2113   4.255   2.520   5.401  0.4347  1.1753  0.1146
  133LEU     CA 2114   4.359   2.548   5.587  0.1012  0.4252  0.3503
  133LEU     HA 2115   4.395   2.469   5.654 -0.6526  0.5185  0.8840
  133LEU     CB 2116   4.472   2.597   5.501  0.1010  0.3288  0.7960
  133LEU    HB2 2117   4.437   2.674   5.431 -0.8269 -0.7143  0.0776
  133LEU    HB3 2118   4.542   2.649   5.568 -1.1168  1.4225  1.2611
  133LEU     CG 2119   4.557   2.487   5.432  0.5922 -0.0118  0.7359
  133LEU     HG 2120   4.491   2.416   5.382 -2.1193  0.7433  2.9969
  133LEU    CD1 2121   4.648   2.542   5.327 -0.5310 -0.0227  0.5040
  133LEU   HD11 2122   4.592   2.605   5.257  0.6406 -0.5622 -0.9880
  133LEU   HD12 2123   4.730   2.596   5.373 -1.3029 -1.0187  3.2249
  133LEU   HD13 2124   4.688   2.463   5.263  2.6412  3.1419 -1.8239
  133LEU    CD2 2125   4.643   2.415   5.535 -0.6665 -0.4458 -0.1076
  133LEU   HD21 2126   4.704   2.340   5.484  0.4122  1.2333 -1.4308
  133LEU   HD22 2127   4.710   2.487   5.581  0.6463 -2.0594  0.5855
  133LEU   HD23 2128   4.574   2.370   5.606 -1.2045  0.4403 -0.0520
  133LEU      C 2129   4.306   2.658   5.690  0.1220 -0.0819 -0.2536
  133LEU      O 2130   4.353   2.657   5.806  0.1853  0.4655 -0.8858
  134THR      N 2131   4.203   2.736   5.656 -0.0341 -0.0910 -0.2335
  134THR      H 2132   4.171   2.738   5.561  1.1594 -1.2545 -0.7021
  134THR     CA 2133   4.140   2.826   5.750 -0.0915 -0.3812 -0.0692
  134THR     HA 2134   4.214   2.892   5.794  0.9408 -0.2437 -1.9352
  134THR     CB 2135   4.039   2.919   5.681 -0.4589  0.5756 -0.4716
  134THR     HB 2136   3.971   2.863   5.616 -0.2099 -0.2568 -0.0195
  134THR    CG2 2137   3.966   3.009   5.774  0.4663  0.2153 -0.4432
  134THR   HG21 2138   3.891   3.067   5.720  0.3642  0.4157 -0.0904
  134THR   HG22 2139   3.911   2.940   5.839  1.8123 -0.6110 -0.1386
  134THR   HG23 2140   4.025   3.073   5.839 -0.0387 -0.4502  0.7018
  134THR    OG1 2141   4.112   3.010   5.598  0.1737 -0.3631 -0.2084
  134THR    HG1 2142   4.137   2.975   5.512  2.4881 -0.9815  0.6462
  134THR      C 2143   4.069   2.751   5.866  0.5567  0.4216 -0.0856
  134THR      O 2144   4.101   2.772   5.983 -0.1053  0.1843 -0.1057
  135VAL      N 2145   3.992   2.655   5.819  0.4852  0.7242  0.0439
  135VAL      H 2146   3.983   2.638   5.720  0.9313 -0.5510  0.2105
  135VAL     CA 2147   3.914   2.564   5.913  0.2299  0.0604  0.5208
  135VAL     HA 2148   3.871   2.620   5.996 -1.1647  1.0284 -0.8073
  135VAL     CB 2149   3.808   2.482   5.844  0.6691  0.1346  0.3775
  135VAL     HB 2150   3.845   2.447   5.748 -1.1674  1.3686 -0.8686
  135VAL    CG1 2151   3.747   2.363   5.913 -0.2255 -0.0512 -0.1011
  135VAL   HG11 2152   3.667   2.322   5.851  0.2374  0.4777 -1.0583
  135VAL   HG12 2153   3.823   2.286   5.928  2.1314  2.4376  1.7362
  135VAL   HG13 2154   3.705   2.380   6.013 -0.2924 -1.1248  0.0667
  135VAL    CG2 2155   3.688   2.577   5.815 -0.8171  0.0316 -0.9511
  135VAL   HG21 2156   3.608   2.516   5.773 -0.1245  0.2080 -2.5833
  135VAL   HG22 2157   3.655   2.625   5.908  0.9402  0.1201 -0.3370
  135VAL   HG23 2158   3.718   2.654   5.744  1.5047  0.7027  0.6372
  135VAL      C 2159   4.000   2.477   6.006 -0.6310 -0.5859  0.1638
  135VAL      O 2160   3.965   2.476   6.123  0.0031  0.1407  0.6190
  136VAL      N 2161   4.119   2.429   5.958 -0.4202 -0.9712  0.1369
  136VAL      H 2162   4.130   2.429   5.857 -0.7153 -0.0746  0.0961
  136VAL     CA 2163   4.227   2.381   6.045  0.2290 -0.1285 -0.2117
  136VAL     HA 2164   4.185   2.302   6.108  0.4496  0.1538  0.2947
  136VAL     CB 2165   4.338   2.319   5.962 -0.2150 -0.3060  0.4324
  136VAL     HB 2166   4.373   2.384   5.882 -0.6156  1.1501  1.4056
  136VAL    CG1 2167   4.467   2.288   6.034 -0.2712 -0.0415  0.0236
  136VAL   HG11 2168   4.438   2.213   6.108 -0.4096  0.1772  0.1927
  136VAL   HG12 2169   4.536   2.233   5.969 -1.4247 -0.1917 -1.1212
  136VAL   HG13 2170   4.508   2.382   6.070  0.2237 -0.1819 -0.1595
  136VAL    CG2 2171   4.296   2.190   5.898 -0.4435 -0.7742  0.4005
  136VAL   HG21 2172   4.192   2.201   5.867 -0.1620  0.4881 -0.1340
  136VAL   HG22 2173   4.360   2.172   5.812 -0.5129  3.3943 -0.7017
  136VAL   HG23 2174   4.291   2.110   5.972  1.5969  0.7105  2.2775
  136VAL      C 2175   4.290   2.487   6.138 -0.3287  0.0097 -0.4402
  136VAL      O 2176   4.318   2.454   6.254 -0.3552  0.6334 -0.2991
  137ALA      N 2177   4.315   2.609   6.091 -0.1306  0.5776 -0.3374
  137ALA      H 2178   4.283   2.635   5.999 -1.2621 -2.4498 -0.9130
  137ALA     CA 2179   4.371   2.709   6.177  0.0665 -0.1890 -0.2181
  137ALA     HA 2180   4.464   2.668   6.214  0.6626 -0.6141 -2.1056
  137ALA     CB 2181   4.416   2.827   6.091 -0.3763  0.1879  0.0402
  137ALA    HB1 2182   4.487   2.787   6.019 -0.3735 -2.3042  1.3317
  137ALA    HB2 2183   4.338   2.874   6.030 -1.2959 -1.5402 -0.1760
  137ALA    HB3 2184   4.467   2.898   6.156 -0.5977  2.2684 -1.9319
  137ALA      C 2185   4.266   2.757   6.284 -0.5436 -0.4919  0.0818
  137ALA      O 2186   4.308   2.802   6.389 -0.6527  0.5364  0.0547
  138LEU      N 2187   4.136   2.751   6.254 -0.0079  0.2102  0.5817
  138LEU      H 2188   4.106   2.724   6.162 -0.8688 -0.5148  1.0568
  138LEU     CA 2189   4.032   2.795   6.345 -0.5214 -1.0836  0.8384
  138LEU     HA 2190   4.064   2.887   6.393 -0.3332  0.4902 -2.0930
  138LEU     CB 2191   3.903   2.820   6.257 -0.0870 -1.0029 -0.7098
  138LEU    HB2 2192   3.898   2.735   6.189 -2.2963  0.1166 -2.0781
  138LEU    HB3 2193   3.818   2.820   6.326  0.2326  1.9034 -0.1859
  138LEU     CG 2194   3.883   2.940   6.163  0.8181 -0.3833  0.4818
  138LEU     HG 2195   3.940   2.939   6.071  0.4955  0.5097  0.2653
  138LEU    CD1 2196   3.738   2.934   6.116  0.7449 -0.2351  0.2555
  138LEU   HD11 2197   3.669   2.941   6.201  0.9196 -1.4401  0.5068
  138LEU   HD12 2198   3.715   3.017   6.049 -0.5560 -1.7390 -1.2679
  138LEU   HD13 2199   3.716   2.842   6.062  0.1456 -0.4288  0.8040
  138LEU    CD2 2200   3.901   3.069   6.247  0.5072 -0.2607  0.8464
  138LEU   HD21 2201   3.902   3.150   6.174  3.2978 -2.5761 -1.9728
  138LEU   HD22 2202   3.816   3.085   6.314  0.5030 -1.8562  1.2665
  138LEU   HD23 2203   4.000   3.071   6.291  0.3952 -0.3700  1.1102
  138LEU      C 2204   3.998   2.695   6.459 -0.4616 -0.0465 -0.4015
  138LEU      O 2205   3.967   2.733   6.573 -0.3035 -0.2726  0.1460
  139LEU      N 2206   4.022   2.570   6.426 -0.2280 -0.0076 -0.0229
  139LEU      H 2207   4.066   2.554   6.336  1.4142 -0.6098  0.8440
  139LEU     CA 2208   3.994   2.449   6.501 -0.2289  0.0030 -0.0923
  139LEU     HA 2209   3.887   2.441   6.515 -0.2237  0.5445  0.2642
  139LEU     CB 2210   4.038   2.339   6.405  0.6057  0.3119 -1.1812
  139LEU    HB2 2211   3.958   2.346   6.332 -1.5028 -0.1825  0.9335
  139LEU    HB3 2212   4.131   2.361   6.353  0.4352  1.1487 -1.1417
  139LEU     CG 2213   4.040   2.187   6.461 -0.2501 -0.5376  0.4304
  139LEU     HG 2214   4.102   2.169   6.548 -0.5444  0.6700  0.9115
  139LEU    CD1 2215   3.895   2.142   6.488  0.6296  0.3388  0.1685
  139LEU   HD11 2216   3.896   2.041   6.530 -0.8935 -0.3881 -1.3819
  139LEU   HD12 2217   3.853   2.215   6.557 -0.5972 -0.3876  0.2176
  139LEU   HD13 2218   3.830   2.134   6.401  0.2163 -0.2052  0.5214
  139LEU    CD2 2219   4.093   2.105   6.345  0.7775  0.5638  0.3282
  139LEU   HD21 2220   4.090   2.000   6.372 -0.1577  0.7789  1.1121
  139LEU   HD22 2221   4.019   2.109   6.264  0.6304 -0.7404  0.3744
  139LEU   HD23 2222   4.189   2.142   6.309 -0.1918  1.7159 -1.2210
  139LEU      C 2223   4.060   2.439   6.643  0.8700  0.1390 -0.6693
  139LEU      O 2224   3.987   2.390   6.732  0.3612 -0.1430 -0.5638
  140PRO      N 2225   4.173   2.499   6.678  0.2358  0.0024  0.1289
  140PRO     CD 2226   4.275   2.551   6.589 -0.2369  0.3640  0.1638
  140PRO    HD2 2227   4.250   2.651   6.555  2.2570  2.1922  3.1197
  140PRO    HD3 2228   4.283   2.479   6.508  4.4967  0.2298  0.4341
  140PRO     CG 2229   4.403   2.555   6.670 -0.0396 -0.3729 -0.1426
  140PRO    HG2 2230   4.463   2.645   6.652  0.0707 -0.6980 -1.4923
  140PRO    HG3 2231   4.462   2.463   6.666 -3.5480 -3.0392  2.8427
  140PRO     CB 2232   4.356   2.562   6.817  0.1556 -0.3297  0.3169
  140PRO    HB2 2233   4.358   2.665   6.854 -1.2669  0.0656 -0.6154
  140PRO    HB3 2234   4.424   2.504   6.880 -0.2548 -2.4641 -1.1233
  140PRO     CA 2235   4.207   2.520   6.812 -0.1557  0.3331  0.3484
  140PRO     HA 2236   4.210   2.424   6.863  0.4797  0.8290  1.2887
  140PRO      C 2237   4.114   2.601   6.900 -0.2543 -0.5799 -0.3116
  140PRO      O 2238   4.126   2.587   7.021  0.6356 -0.2801 -0.9065
  141ASN      N 2239   4.023   2.687   6.851 -0.6859 -0.2575 -0.5449
  141ASN      H 2240   4.020   2.710   6.752  0.3454  1.2676 -0.2623
  141ASN     CA 2241   3.940   2.762   6.943 -0.1157  0.2545  0.8015
  141ASN     HA 2242   4.008   2.825   7.000  0.0644  1.3701 -0.5793
  141ASN     CB 2243   3.850   2.860   6.869 -0.0783  0.3058  0.0231
  141ASN    HB2 2244   3.794   2.812   6.789 -0.3815  2.8279 -1.3769
  141ASN    HB3 2245   3.768   2.883   6.937 -0.2370 -1.9643  0.6834
  141ASN     CG 2246   3.919   2.988   6.823 -0.1463 -0.3022  0.7662
  141ASN    OD1 2247   3.938   3.086   6.892  0.4980  0.1513  0.1337
  141ASN    ND2 2248   3.963   2.983   6.701  0.2574  0.1151 -0.2090
  141ASN   HD21 2249   4.005   3.065   6.660  0.1773  0.0609 -0.4033
  141ASN   HD22 2250   3.959   2.894   6.653  1.1932 -0.3022  0.4576
  141ASN      C 2251   3.857   2.661   7.030  0.1615 -1.1980 -0.2245
  141ASN      O 2252   3.833   2.692   7.147 -0.0740  0.1674 -0.5985
  142PHE      N 2253   3.818   2.541   6.973  0.3522  0.6427  0.1073
  142PHE      H 2254   3.837   2.510   6.879 -2.4652 -2.7311  0.4365
  142PHE     CA 2255   3.746   2.434   7.049  0.2256  0.7214  0.6153
  142PHE     HA 2256   3.658   2.477   7.098 -1.9108 -0.3238 -2.0737
  142PHE     CB 2257   3.700   2.327   6.951  0.3433 -0.4126  0.2198
  142PHE    HB2 2258   3.778   2.296   6.882 -1.7246 -0.3629 -2.2695
  142PHE    HB3 2259   3.664   2.240   7.006 -0.9784  0.3502  0.6007
  142PHE     CG 2260   3.591   2.377   6.857 -0.7132 -0.0433 -0.2594
  142PHE    CD1 2261   3.458   2.372   6.900  0.6806 -0.4095  0.4192
  142PHE    HD1 2262   3.440   2.343   7.002 -0.3872  0.1576  0.4018
  142PHE    CE1 2263   3.354   2.399   6.805  0.3237  0.1515  0.1530
  142PHE    HE1 2264   3.251   2.396   6.837  0.1219 -0.8074 -0.5135
  142PHE     CZ 2265   3.383   2.432   6.673 -0.4977 -0.2980 -0.6054
  142PHE     HZ 2266   3.301   2.453   6.606 -0.8526  0.2038 -0.0192
  142PHE    CE2 2267   3.517   2.424   6.632  0.0321 -0.0497  0.1568
  142PHE    HE2 2268   3.540   2.428   6.526 -1.3093  0.0839 -0.1528
  142PHE    CD2 2269   3.616   2.404   6.724  0.6582  0.2017  0.9201
  142PHE    HD2 2270   3.718   2.392   6.690  0.8057 -0.2505  1.5158
  142PHE      C 2271   3.835   2.363   7.154 -0.2732  0.0444  0.6252
  142PHE      O 2272   3.791   2.268   7.215  0.1287 -0.2472 -0.3264
  143PHE      N 2273   3.960   2.407   7.176 -0.0174  0.6173  0.1414
  143PHE      H 2274   4.001   2.477   7.116  0.0135 -0.3584 -1.0048
  143PHE     CA 2275   4.049   2.343   7.275  0.3866 -0.4391  0.1537
  143PHE     HA 2276   3.996   2.286   7.351  2.0229 -0.0927  1.6472
  143PHE     CB 2277   4.139   2.257   7.200 -0.3567  1.2732 -0.3835
  143PHE    HB2 2278   4.192   2.321   7.129  0.9110  0.5522 -0.1113
  143PHE    HB3 2279   4.211   2.225   7.275 -1.3590  2.4907  1.1875
  143PHE     CG 2280   4.082   2.136   7.126  0.5130 -0.9977  0.1716
  143PHE    CD1 2281   4.029   2.024   7.191  0.0348 -0.1962  0.3244
  143PHE    HD1 2282   4.026   2.029   7.299 -0.0443  1.2721  0.2715
  143PHE    CE1 2283   3.979   1.910   7.122  0.2570 -0.0607 -0.3718
  143PHE    HE1 2284   3.933   1.826   7.173  1.6986 -0.3774  0.4461
  143PHE     CZ 2285   3.961   1.928   6.983  0.4253 -0.5504  0.2561
  143PHE     HZ 2286   3.910   1.848   6.933  1.5342  0.2749 -2.3459
  143PHE    CE2 2287   4.007   2.044   6.912  0.0944 -0.2819 -0.2438
  143PHE    HE2 2288   4.003   2.063   6.806 -1.4555 -0.9097 -0.3279
  143PHE    CD2 2289   4.077   2.144   6.982 -0.2129 -0.0349  0.1458
  143PHE    HD2 2290   4.113   2.226   6.922  1.3405  0.0720  1.1616
  143PHE      C 2291   4.132   2.441   7.362  0.1064  0.2068 -1.0966
  143PHE      O 2292   4.177   2.397   7.470 -0.2253  0.2113 -0.2176
  144VAL      N 2293   4.138   2.566   7.321 -0.4515 -0.0339  0.3902
  144VAL      H 2294   4.110   2.580   7.225 -0.4543 -3.4943 -0.2466
  144VAL     CA 2295   4.211   2.671   7.396  0.6823  0.5404 -0.6525
  144VAL     HA 2296   4.281   2.622   7.464 -0.6100 -1.3416 -0.6174
  144VAL     CB 2297   4.301   2.747   7.298  0.3027 -0.5735 -0.1563
  144VAL     HB 2298   4.244   2.802   7.223  2.2575  1.8114 -0.0047
  144VAL    CG1 2299   4.384   2.849   7.370 -0.3636  0.7681 -0.6731
  144VAL   HG11 2300   4.333   2.937   7.410  1.0321  1.9600 -1.3961
  144VAL   HG12 2301   4.444   2.799   7.445  0.7362 -1.4262 -2.8918
  144VAL   HG13 2302   4.464   2.883   7.304  1.1881 -0.7831  0.3424
  144VAL    CG2 2303   4.397   2.654   7.215 -0.0132 -0.3476  0.2478
  144VAL   HG21 2304   4.346   2.567   7.174  2.2497 -1.4963 -0.2504
  144VAL   HG22 2305   4.463   2.709   7.148 -0.2612  0.6053  0.7712
  144VAL   HG23 2306   4.461   2.611   7.292 -0.1289  0.3593  0.7458
  144VAL      C 2307   4.119   2.755   7.486 -0.5826  0.0070 -0.2121
  144VAL      O 2308   4.165   2.819   7.585 -0.1398  0.1253 -0.0257
  145GLY      N 2309   3.990   2.756   7.453  0.0722 -0.0634  0.2445
  145GLY      H 2310   3.959   2.688   7.385  0.8914  0.5194 -0.7386
  145GLY     CA 2311   3.891   2.834   7.532 -0.1018  0.2297 -0.3491
  145GLY    HA2 2312   3.797   2.789   7.502 -0.0288  0.0222 -0.2642
  145GLY    HA3 2313   3.903   2.802   7.636 -0.0961 -1.4794 -0.8561
  145GLY      C 2314   3.902   2.988   7.523  0.1188  0.3388  0.4900
  145GLY      O 2315   3.853   3.051   7.613 -0.0196 -0.3546  0.1509
  146SER      N 2316   3.961   3.040   7.415  0.0750 -0.6786  0.3294
  146SER      H 2317   3.992   2.979   7.341 -0.5072 -0.1626 -0.3615
  146SER     CA 2318   3.994   3.183   7.387  0.2058  0.2550 -0.0997
  146SER     HA 2319   4.050   3.221   7.472  1.0395 -0.7688 -0.1663
  146SER     CB 2320   4.095   3.180   7.268 -0.2863  0.3420  0.6520
  146SER    HB2 2321   4.109   3.277   7.220  1.8356  0.9641  2.3549
  146SER    HB3 2322   4.193   3.144   7.299 -0.6765 -0.4304  1.0083
  146SER     OG 2323   4.054   3.083   7.175 -0.5688 -0.3364 -0.0135
  146SER     HG 2324   4.022   3.123   7.095 -0.9044 -1.1401 -0.2963
  146SER      C 2325   3.876   3.280   7.364 -0.1308  0.2968  0.0153
  146SER      O 2326   3.872   3.397   7.400 -0.2830  0.5926  0.1184
  147LEU      N 2327   3.764   3.230   7.308 -0.1673  0.0306  0.0672
  147LEU      H 2328   3.775   3.136   7.273  1.4073  0.5965 -1.1359
  147LEU     CA 2329   3.644   3.313   7.280  0.2662 -0.1962  0.4089
  147LEU     HA 2330   3.676   3.414   7.255  0.9316 -0.4573  0.1688
  147LEU     CB 2331   3.562   3.241   7.167 -0.3294  0.2867  0.3200
  147LEU    HB2 2332   3.527   3.154   7.221  2.6786 -2.2217 -1.4727
  147LEU    HB3 2333   3.487   3.311   7.131  2.9986  3.0899 -1.8358
  147LEU     CG 2334   3.642   3.194   7.047  0.1760 -0.1050 -0.2278
  147LEU     HG 2335   3.730   3.134   7.072  1.3655  0.9697 -1.6402
  147LEU    CD1 2336   3.545   3.103   6.961 -0.1941 -0.4376  0.0018
  147LEU   HD11 2337   3.452   3.156   6.941  0.3258  0.5603  0.1171
  147LEU   HD12 2338   3.585   3.079   6.863  0.3029  1.7594 -0.3811
  147LEU   HD13 2339   3.518   3.018   7.023 -2.0017  0.1697  0.1051
  147LEU    CD2 2340   3.693   3.311   6.968 -0.0371 -0.3232  0.0962
  147LEU   HD21 2341   3.796   3.294   6.936  0.4166  1.0706  0.7098
  147LEU   HD22 2342   3.628   3.330   6.883  0.4705 -0.9528 -0.4384
  147LEU   HD23 2343   3.699   3.402   7.028  2.4329 -0.9845  0.9656
  147LEU      C 2344   3.566   3.322   7.409  0.9716 -0.4094 -0.5720
  147LEU      O 2345   3.513   3.219   7.455  0.2930  0.3177  0.2911
  148GLU      N 2346   3.543   3.445   7.460  0.1786 -0.2904 -0.1205
  148GLU      H 2347   3.580   3.531   7.422 -2.8237  0.8588 -0.7470
  148GLU     CA 2348   3.477   3.476   7.590 -0.2117  0.5330 -0.8629
  148GLU     HA 2349   3.400   3.399   7.599  0.2346  0.1391 -0.2979
  148GLU     CB 2350   3.569   3.434   7.714 -0.0766  0.1689  0.0497
  148GLU    HB2 2351   3.610   3.333   7.708  1.1803  0.6347  0.3074
  148GLU    HB3 2352   3.660   3.495   7.716  0.2972 -0.3672  1.9656
  148GLU     CG 2353   3.508   3.447   7.855 -0.0425 -0.0457  0.0543
  148GLU    HG2 2354   3.589   3.428   7.925  0.4863 -1.9683 -0.9865
  148GLU    HG3 2355   3.477   3.551   7.862  0.0536  0.0961 -1.3138
  148GLU     CD 2356   3.393   3.353   7.869  0.7639  0.9860  0.3029
  148GLU    OE1 2357   3.289   3.362   7.798 -0.5512 -0.1724  0.2750
  148GLU    OE2 2358   3.404   3.260   7.957 -0.4053  0.5364 -0.2294
  148GLU      C 2359   3.409   3.615   7.595 -0.0014  0.2307 -0.1121
  148GLU      O 2360   3.455   3.710   7.522 -0.8364  0.0090  0.6594
  149TYR      N 2361   3.306   3.635   7.676  0.1090 -0.0260  0.1031
  149TYR      H 2362   3.282   3.562   7.741  0.0466  1.0091  1.2934
  149TYR     CA 2363   3.226   3.760   7.681  1.2321 -0.5072 -0.4976
  149TYR     HA 2364   3.190   3.782   7.581  0.2530  2.4029  0.4042
  149TYR     CB 2365   3.099   3.734   7.773 -0.5348 -0.3651  0.5751
  149TYR    HB2 2366   3.034   3.657   7.733 -0.8554 -0.4233  1.2033
  149TYR    HB3 2367   3.135   3.699   7.869  2.7174  3.0232  0.8435
  149TYR     CG 2368   3.028   3.868   7.788 -0.3223  0.0243  0.0620
  149TYR    CD1 2369   2.935   3.907   7.683  0.0626  0.1899 -0.4491
  149TYR    HD1 2370   2.925   3.846   7.594  0.8711  0.6667 -0.8775
  149TYR    CE1 2371   2.842   4.012   7.704 -0.4583 -0.1105  0.6069
  149TYR    HE1 2372   2.772   4.036   7.625  1.2781 -2.5312 -1.8801
  149TYR     CZ 2373   2.856   4.085   7.821  0.1398 -0.3066 -0.3185
  149TYR     OH 2374   2.775   4.193   7.840  0.0693 -0.4771  0.1410
  149TYR     HH 2375   2.797   4.237   7.922  1.3450 -1.3863  0.3086
  149TYR    CE2 2376   2.937   4.047   7.924 -0.1748  0.3381 -0.1710
  149TYR    HE2 2377   2.938   4.107   8.013 -0.2131  0.4562 -0.2503
  149TYR    CD2 2378   3.027   3.942   7.906  0.3895  0.3711 -0.0185
  149TYR    HD2 2379   3.093   3.904   7.984  0.0665 -1.2128 -0.4779
  149TYR      C 2380   3.309   3.882   7.726  0.6941 -0.3479  0.2652
  149TYR      O 2381   3.370   3.881   7.832 -0.3526  0.0229 -0.1292
  150ASP      N 2382   3.316   3.996   7.650 -0.8745 -0.5775 -0.4067
  150ASP      H 2383   3.267   3.989   7.562 -0.0844 -0.6368 -0.8562
  150ASP     CA 2384   3.375   4.121   7.697  0.3596  0.0732  0.7495
  150ASP     HA 2385   3.406   4.113   7.801 -0.7560  0.3585  1.1101
  150ASP     CB 2386   3.506   4.151   7.622 -0.1109  0.2125 -0.3688
  150ASP    HB2 2387   3.557   4.055   7.609 -0.7216 -0.1152 -0.3988
  150ASP    HB3 2388   3.481   4.189   7.523 -1.6530  1.8788  0.5992
  150ASP     CG 2389   3.595   4.253   7.681 -0.3816 -0.7411  0.2545
  150ASP    OD1 2390   3.547   4.362   7.722  0.4411 -0.2123 -0.1038
  150ASP    OD2 2391   3.711   4.227   7.710  0.3555  0.1549  0.3219
  150ASP      C 2392   3.280   4.246   7.708 -0.4476 -0.3456 -0.0243
  150ASP      O 2393   3.226   4.291   7.606  0.3356 -0.2532 -0.7120
  151PRO      N 2394   3.255   4.308   7.825 -0.1117  0.9377 -0.1874
  151PRO     CD 2395   3.325   4.275   7.949 -0.4111 -0.1404  0.1858
  151PRO    HD2 2396   3.433   4.275   7.934 -0.3446 -1.1309  0.6068
  151PRO    HD3 2397   3.295   4.178   7.989 -0.6523  0.7469  2.2353
  151PRO     CG 2398   3.293   4.399   8.036 -0.7029  0.5422 -0.4911
  151PRO    HG2 2399   3.362   4.479   8.009  0.6326 -0.7247 -1.0070
  151PRO    HG3 2400   3.302   4.378   8.142  3.4086  0.8367 -0.6125
  151PRO     CB 2401   3.148   4.424   7.997  0.1084  0.1133 -0.1893
  151PRO    HB2 2402   3.117   4.526   8.020 -0.6867  0.1459 -1.3491
  151PRO    HB3 2403   3.082   4.358   8.054 -0.5788 -1.6950 -2.9072
  151PRO     CA 2404   3.146   4.402   7.847 -0.1382  0.9072  0.2178
  151PRO     HA 2405   3.045   4.374   7.816  0.2471 -0.1208 -0.1505
  151PRO      C 2406   3.177   4.529   7.772  0.2569 -0.1902 -0.3990
  151PRO      O 2407   3.085   4.607   7.750  0.4921 -0.2176 -0.5633
  152ARG      N 2408   3.303   4.557   7.735  0.1537 -0.0108  0.2481
  152ARG      H 2409   3.379   4.492   7.754 -0.3991 -0.0642  2.5468
  152ARG     CA 2410   3.340   4.675   7.662  0.1420  0.3947 -0.0010
  152ARG     HA 2411   3.316   4.759   7.727  2.0528  0.6430  0.4570
  152ARG     CB 2412   3.492   4.681   7.645  0.8283  0.3334 -0.7933
  152ARG    HB2 2413   3.520   4.584   7.603 -1.4295 -1.0583  0.6574
  152ARG    HB3 2414   3.513   4.766   7.581 -0.9328  0.1339 -1.6951
  152ARG     CG 2415   3.570   4.708   7.772  0.4680 -0.2786 -0.7410
  152ARG    HG2 2416   3.553   4.809   7.807 -0.7360  0.2390 -2.6625
  152ARG    HG3 2417   3.544   4.631   7.845  1.1870  1.0088  0.9500
  152ARG     CD 2418   3.715   4.704   7.735  0.2993 -1.0208 -0.4432
  152ARG    HD2 2419   3.727   4.774   7.653 -1.2984  0.1952  0.3043
  152ARG    HD3 2420   3.779   4.740   7.817  0.2850 -2.1501  0.0781
  152ARG     NE 2421   3.760   4.572   7.704  0.2082  0.4834 -0.2056
  152ARG     HE 2422   3.684   4.507   7.689 -0.6385  1.6054 -1.0143
  152ARG     CZ 2423   3.888   4.527   7.705 -0.1061 -0.7736 -0.1922
  152ARG    NH1 2424   3.993   4.603   7.723  0.8231  0.2227 -0.0183
  152ARG   HH11 2425   3.985   4.704   7.723 -3.9521  0.1128  1.8300
  152ARG   HH12 2426   4.077   4.553   7.746  0.3192 -1.4336 -1.5487
  152ARG    NH2 2427   3.912   4.401   7.713 -0.6938 -0.4642 -0.1896
  152ARG   HH21 2428   3.830   4.342   7.718 -1.8371  1.1055  0.4097
  152ARG   HH22 2429   4.004   4.372   7.743 -0.5743  1.4512  1.5125
  152ARG      C 2430   3.266   4.687   7.528  0.4940 -0.0054  0.1352
  152ARG      O 2431   3.251   4.791   7.470 -0.1312  0.3358  0.1592
  153ILE      N 2432   3.227   4.574   7.467  0.3932 -0.5765 -0.0234
  153ILE      H 2433   3.240   4.485   7.513 -1.9711 -0.3309  1.3017
  153ILE     CA 2434   3.175   4.563   7.333  0.8701 -0.5671  0.3922
  153ILE     HA 2435   3.161   4.664   7.295  1.4942 -1.3561 -2.1167
  153ILE     CB 2436   3.276   4.499   7.247 -0.2481 -0.0902 -0.4751
  153ILE     HB 2437   3.226   4.491   7.150 -0.0044  0.7198 -0.6730
  153ILE    CG2 2438   3.402   4.583   7.228 -0.2823 -0.2875 -0.2013
  153ILE   HG21 2439   3.382   4.685   7.195  1.4614  0.8987  2.1054
  153ILE   HG22 2440   3.458   4.600   7.320  2.9194 -0.5603 -1.9408
  153ILE   HG23 2441   3.468   4.525   7.164 -1.4245 -1.3174 -0.4791
  153ILE    CG1 2442   3.325   4.362   7.299 -0.1809 -0.1617  1.2054
  153ILE   HG12 2443   3.405   4.370   7.372  0.9150  1.0342 -0.0686
  153ILE   HG13 2444   3.242   4.309   7.347 -0.3189  0.0054  1.1535
  153ILE    CD1 2445   3.382   4.272   7.189  0.0634  0.1791 -0.5738
  153ILE   HD11 2446   3.314   4.280   7.104 -0.8701 -2.2950 -0.1461
  153ILE   HD12 2447   3.476   4.317   7.159  0.1674  2.1180  2.2776
  153ILE   HD13 2448   3.395   4.176   7.239 -1.4190 -0.8385 -2.0179
  153ILE      C 2449   3.044   4.488   7.334 -0.1339 -0.4989 -0.0260
  153ILE      O 2450   2.979   4.459   7.233 -0.5176 -0.1258 -0.2006
  154TYR      N 2451   2.988   4.461   7.454 -0.3002 -0.5700  0.1255
  154TYR      H 2452   3.042   4.490   7.534  1.5131  1.5952 -1.7272
  154TYR     CA 2453   2.864   4.393   7.482 -0.6948  0.2400  0.1937
  154TYR     HA 2454   2.867   4.379   7.590 -0.6039 -1.0138  0.0332
  154TYR     CB 2455   2.743   4.484   7.450 -0.0904  0.3647 -0.4491
  154TYR    HB2 2456   2.735   4.505   7.343 -0.3267 -0.1687 -0.5395
  154TYR    HB3 2457   2.647   4.441   7.477  0.0660 -0.1755 -0.7488
  154TYR     CG 2458   2.761   4.619   7.513  0.6838  0.5228  0.5062
  154TYR    CD1 2459   2.696   4.655   7.635  0.7221  0.0569  0.3367
  154TYR    HD1 2460   2.623   4.589   7.680 -0.0870  0.5138 -0.2923
  154TYR    CE1 2461   2.700   4.784   7.690 -0.4137  0.0080 -0.1292
  154TYR    HE1 2462   2.639   4.813   7.774 -2.4234  3.1136 -2.4555
  154TYR     CZ 2463   2.795   4.879   7.633  0.4431  0.0007 -0.0365
  154TYR     OH 2464   2.796   5.004   7.685 -0.1649 -0.3467 -0.4195
  154TYR     HH 2465   2.708   5.038   7.705  0.9116  1.7301  1.1124
  154TYR    CE2 2466   2.854   4.847   7.503  1.2308  0.4223 -0.5414
  154TYR    HE2 2467   2.906   4.920   7.443 -2.1111  2.3879 -1.2891
  154TYR    CD2 2468   2.827   4.721   7.447 -0.6207  0.4099  0.1958
  154TYR    HD2 2469   2.868   4.707   7.348 -1.4024  3.3315 -0.6512
  154TYR      C 2470   2.854   4.245   7.419  0.2037  0.4581 -0.3031
  154TYR      O 2471   2.741   4.186   7.404 -0.2702 -0.2509  0.5728
  155SER      N 2472   2.965   4.176   7.384  0.3581  0.2613  0.3642
  155SER      H 2473   3.056   4.218   7.396 -0.2616  1.5543  0.7818
  155SER     CA 2474   2.963   4.051   7.303 -0.7989 -0.3010 -0.6260
  155SER     HA 2475   2.880   3.988   7.335 -0.8203 -0.3467 -0.7689
  155SER     CB 2476   2.944   4.085   7.152 -0.2736 -0.2966  0.2079
  155SER    HB2 2477   2.939   3.996   7.089  1.3707 -0.1505 -0.1726
  155SER    HB3 2478   2.856   4.147   7.131  1.2245  2.0307  0.4887
  155SER     OG 2479   3.059   4.162   7.107  0.0223 -0.3559  0.2435
  155SER     HG 2480   3.054   4.255   7.131  2.3904 -0.3810  1.1657
  155SER      C 2481   3.090   3.973   7.329 -0.8386 -0.0099  0.4836
  155SER      O 2482   3.178   4.011   7.408 -0.2001 -0.1222 -0.7122
  156CYX      N 2483   3.098   3.849   7.272  0.2644  0.5121 -0.4000
  156CYX      H 2484   3.025   3.828   7.205  0.6493 -0.4483 -0.5324
  156CYX     CA 2485   3.211   3.755   7.295 -0.4637 -0.7394 -0.7237
  156CYX     HA 2486   3.261   3.768   7.391  0.8346  0.1238 -1.4876
  156CYX     CB 2487   3.168   3.608   7.290  0.0382 -0.3247 -0.3657
  156CYX    HB2 2488   3.113   3.588   7.198 -2.4848 -0.2915  1.0669
  156CYX    HB3 2489   3.261   3.550   7.290  1.0982  1.3024  0.7027
  156CYX     SG 2490   3.063   3.554   7.436  0.2453 -0.2362  0.0975
  156CYX      C 2491   3.316   3.783   7.189  0.2181  0.6391  1.7447
  156CYX      O 2492   3.290   3.811   7.072 -0.3624 -0.7467 -0.3773
  157THR      N 2493   3.439   3.781   7.229  0.2583 -0.3355 -0.0332
  157THR      H 2494   3.455   3.763   7.327  2.1568  0.7982 -0.0789
  157THR     CA 2495   3.565   3.797   7.151 -0.2898 -0.0161 -0.2824
  157THR     HA 2496   3.544   3.762   7.050 -1.0898 -2.7358  0.7517
  157THR     CB 2497   3.599   3.950   7.136  0.4599  0.0965 -0.0475
  157THR     HB 2498   3.511   3.994   7.088  0.3545 -2.1558 -2.1013
  157THR    CG2 2499   3.625   4.016   7.268  0.7925 -0.0191  0.0234
  157THR   HG21 2500   3.666   4.116   7.255  0.7070  0.2325  1.5204
  157THR   HG22 2501   3.537   4.008   7.332  0.2103 -1.8783 -0.9308
  157THR   HG23 2502   3.708   3.964   7.317  0.5912  0.9333  1.4297
  157THR    OG1 2503   3.706   3.957   7.041  0.0525 -0.1843  0.2942
  157THR    HG1 2504   3.662   3.948   6.956  1.7508 -1.8320 -0.4758
  157THR      C 2505   3.685   3.709   7.197 -0.0559 -0.2394 -0.0441
  157THR      O 2506   3.682   3.648   7.303 -0.2039 -0.8525  0.0499
  158PHE      N 2507   3.789   3.706   7.106  0.4927  0.2063  0.1364
  158PHE      H 2508   3.788   3.763   7.023 -0.6475  0.3992  0.2567
  158PHE     CA 2509   3.910   3.631   7.123 -0.1169 -0.4205 -0.0042
  158PHE     HA 2510   3.896   3.525   7.144  2.2335 -0.5059  1.3867
  158PHE     CB 2511   3.987   3.627   6.987  0.7360 -0.3490 -0.1792
  158PHE    HB2 2512   3.912   3.607   6.910 -1.8695  0.4109  1.9730
  158PHE    HB3 2513   4.006   3.734   6.977 -1.2093  0.0463 -0.0991
  158PHE     CG 2514   4.105   3.539   6.981  0.1202 -0.5430 -0.3368
  158PHE    CD1 2515   4.224   3.576   7.045 -0.1392 -0.3969 -0.1356
  158PHE    HD1 2516   4.229   3.677   7.082 -0.5967 -0.3031 -0.3197
  158PHE    CE1 2517   4.338   3.488   7.057 -0.1839  0.0344  0.2302
  158PHE    HE1 2518   4.430   3.512   7.108 -0.0400  0.7680 -0.3540
  158PHE     CZ 2519   4.325   3.362   6.998  0.1115 -0.7791  0.4220
  158PHE     HZ 2520   4.417   3.305   6.987  1.3548  0.7402  2.2498
  158PHE    CE2 2521   4.203   3.325   6.936  0.9335 -0.0456  0.0691
  158PHE    HE2 2522   4.195   3.231   6.883 -0.6916  0.2656 -0.2865
  158PHE    CD2 2523   4.095   3.416   6.925 -0.2876  1.1120  0.5009
  158PHE    HD2 2524   4.009   3.387   6.868 -1.6927  3.0733  1.5081
  158PHE      C 2525   3.988   3.698   7.243 -0.1612  0.0838  0.1321
  158PHE      O 2526   4.024   3.814   7.230 -0.2840  0.0773 -0.0853
  159ILE      N 2527   4.008   3.629   7.358  0.2820  0.0726 -0.0228
  159ILE      H 2528   3.956   3.543   7.371  0.0327  0.3891  1.1538
  159ILE     CA 2529   4.077   3.689   7.472 -0.4484 -0.3019  0.5396
  159ILE     HA 2530   4.067   3.797   7.460  2.3741 -0.0655 -0.6584
  159ILE     CB 2531   4.011   3.647   7.605 -0.0625 -0.0957  0.6085
  159ILE     HB 2532   4.030   3.540   7.609  0.5024  0.0247  1.4838
  159ILE    CG2 2533   4.081   3.701   7.731 -0.2418 -0.0187 -1.0567
  159ILE   HG21 2534   4.048   3.641   7.816  2.4247  0.6021  0.5439
  159ILE   HG22 2535   4.190   3.702   7.728 -0.2511 -0.2207 -2.7462
  159ILE   HG23 2536   4.054   3.805   7.745 -0.8510 -0.3970  0.7936
  159ILE    CG1 2537   3.858   3.668   7.603 -0.0260 -1.0666 -0.0599
  159ILE   HG12 2538   3.825   3.604   7.521 -1.0738  1.1256 -1.4701
  159ILE   HG13 2539   3.812   3.638   7.697 -0.7047  0.1261  0.0019
  159ILE    CD1 2540   3.790   3.801   7.565  0.3943  0.7052 -0.2171
  159ILE   HD11 2541   3.810   3.874   7.644  3.4181 -1.8050  1.5591
  159ILE   HD12 2542   3.831   3.831   7.468 -1.5035  0.3777 -1.1646
  159ILE   HD13 2543   3.684   3.784   7.551  0.3177 -0.1198  1.1739
  159ILE      C 2544   4.229   3.647   7.469  0.0841 -0.3827  0.0747
  159ILE      O 2545   4.275   3.544   7.514 -0.4777 -0.3167  0.0691
  160GLN      N 2546   4.318   3.743   7.432 -0.4701 -0.1754 -0.4792
  160GLN      H 2547   4.278   3.834   7.413 -1.9664 -0.7831 -0.4332
  160GLN     CA 2548   4.458   3.723   7.412 -0.2400  0.0114 -0.2974
  160GLN     HA 2549   4.479   3.639   7.345 -0.3119 -0.2146 -0.0350
  160GLN     CB 2550   4.514   3.849   7.332 -0.2734 -0.5270  0.4174
  160GLN    HB2 2551   4.497   3.941   7.387 -1.6524 -1.2439  1.2435
  160GLN    HB3 2552   4.622   3.838   7.326 -0.0516  1.0348  1.1244
  160GLN     CG 2553   4.452   3.871   7.191  0.5963 -0.3498  0.0511
  160GLN    HG2 2554   4.528   3.925   7.134  1.1122  0.1521  1.1713
  160GLN    HG3 2555   4.433   3.776   7.142  2.2953 -1.2658  1.0618
  160GLN     CD 2556   4.314   3.945   7.189  0.2531  0.4281 -0.5013
  160GLN    OE1 2557   4.275   4.014   7.281 -0.1728 -0.0848 -0.2440
  160GLN    NE2 2558   4.244   3.937   7.079  0.0386  0.0476 -0.1372
  160GLN   HE21 2559   4.145   3.956   7.080 -0.6729 -2.9839  1.6034
  160GLN   HE22 2560   4.286   3.897   6.996 -0.0566 -0.2354 -0.0514
  160GLN      C 2561   4.541   3.695   7.536 -0.5409 -0.4572 -0.2124
  160GLN      O 2562   4.635   3.613   7.535  0.0149 -0.0486  0.3326
  161THR      N 2563   4.520   3.760   7.646 -0.3802  0.2494  0.3129
  161THR      H 2564   4.462   3.843   7.644  0.5469  1.0559  2.7023
  161THR     CA 2565   4.596   3.737   7.772  0.3615  0.0317  0.0373
  161THR     HA 2566   4.700   3.733   7.740  0.7626 -2.3781  1.4065
  161THR     CB 2567   4.577   3.848   7.875  0.2421  0.6347 -0.1035
  161THR     HB 2568   4.638   3.817   7.960  0.5947 -0.4541 -0.7372
  161THR    CG2 2569   4.616   3.978   7.817  0.2305  0.8749 -0.8039
  161THR   HG21 2570   4.559   4.008   7.729  0.9083  0.5573 -1.3737
  161THR   HG22 2571   4.596   4.045   7.900 -0.3584 -1.9771  1.5499
  161THR   HG23 2572   4.725   3.978   7.808  0.3128 -1.4638 -0.5235
  161THR    OG1 2573   4.444   3.873   7.927 -0.2888 -0.4274 -0.0764
  161THR    HG1 2574   4.386   3.905   7.858  0.0730 -1.5967 -0.9669
  161THR      C 2575   4.575   3.596   7.837  0.5951  0.7956  0.6250
  161THR      O 2576   4.667   3.555   7.911 -0.2246  0.5715 -0.2902
  162ALA      N 2577   4.467   3.526   7.810 -0.3274 -0.2521 -0.1970
  162ALA      H 2578   4.399   3.581   7.760 -1.9292  0.6535  2.7383
  162ALA     CA 2579   4.432   3.392   7.847 -0.2333  0.1153  0.1810
  162ALA     HA 2580   4.464   3.368   7.949 -2.3481  1.1996  1.1699
  162ALA     CB 2581   4.277   3.373   7.854  0.1993  0.4782  0.9946
  162ALA    HB1 2582   4.260   3.281   7.909  1.7890  0.6131  1.7873
  162ALA    HB2 2583   4.231   3.455   7.909  1.6566  1.3514  0.9890
  162ALA    HB3 2584   4.233   3.364   7.755 -1.0321 -0.9996  1.6448
  162ALA      C 2585   4.482   3.296   7.747 -0.7387 -0.1813  0.5558
  162ALA      O 2586   4.488   3.179   7.776  0.2648 -0.0057 -0.1940
  163SER      N 2587   4.522   3.343   7.624 -0.0022  0.1074 -1.2125
  163SER      H 2588   4.509   3.441   7.606  0.6416  0.1450 -1.4798
  163SER     CA 2589   4.565   3.257   7.515  0.7831  0.5641 -0.1828
  163SER     HA 2590   4.586   3.159   7.556 -0.8560 -0.1936 -1.0337
  163SER     CB 2591   4.458   3.240   7.409 -0.1021 -0.2261 -0.1205
  163SER    HB2 2592   4.470   3.309   7.326  2.0116  0.1385  0.4334
  163SER    HB3 2593   4.461   3.136   7.376  2.8889 -0.4647  0.6239
  163SER     OG 2594   4.328   3.253   7.472  0.0850  0.1053  0.0351
  163SER     HG 2595   4.305   3.346   7.475 -0.6397 -0.0437 -0.4962
  163SER      C 2596   4.698   3.296   7.465 -0.3501  0.3129  0.0651
  163SER      O 2597   4.717   3.302   7.340  0.1924 -0.2308  0.4391
  164THR      N 2598   4.798   3.334   7.544  0.5239  0.0615 -0.1157
  164THR      H 2599   4.799   3.327   7.645 -0.1652  1.4095  0.0106
  164THR     CA 2600   4.920   3.396   7.489 -0.3867  0.1954 -0.0877
  164THR     HA 2601   4.888   3.491   7.445 -0.1155  0.7841  0.9608
  164THR     CB 2602   5.023   3.436   7.595 -0.0752 -0.0297 -0.2969
  164THR     HB 2603   5.110   3.484   7.550 -1.5464  0.6529 -2.5698
  164THR    CG2 2604   4.966   3.543   7.686  0.4296  0.4200 -0.4334
  164THR   HG21 2605   4.967   3.643   7.642  1.6475  0.4128 -0.4446
  164THR   HG22 2606   4.870   3.506   7.724  0.1841  0.6671 -0.8043
  164THR   HG23 2607   5.033   3.557   7.771 -1.0098  0.4606  0.7567
  164THR    OG1 2608   5.071   3.333   7.678 -0.3920 -0.5991 -0.4647
  164THR    HG1 2609   5.157   3.299   7.652 -0.4835 -2.8637  1.8056
  164THR      C 2610   4.994   3.312   7.390 -1.2136 -0.4930 -0.1320
  164THR      O 2611   5.048   3.370   7.296  0.0874 -0.1796  0.1460
  165GLN      N 2612   5.006   3.177   7.402  0.0552  0.2744 -0.4646
  165GLN      H 2613   4.954   3.128   7.473  0.7778  0.3560  0.1226
  165GLN     CA 2614   5.070   3.090   7.302 -0.3662 -0.0433 -0.0032
  165GLN     HA 2615   5.159   3.141   7.265 -1.5998  1.1839 -1.3790
  165GLN     CB 2616   5.105   2.957   7.357 -0.5420 -0.2577 -0.3512
  165GLN    HB2 2617   5.008   2.908   7.362 -0.1276 -0.9801  1.8137
  165GLN    HB3 2618   5.172   2.908   7.287  0.5801  2.6746 -1.4835
  165GLN     CG 2619   5.173   2.963   7.498  0.3555 -0.7112 -0.2372
  165GLN    HG2 2620   5.268   3.013   7.476 -0.0224 -1.1051 -3.0478
  165GLN    HG3 2621   5.110   3.017   7.569  0.3985  0.2313 -0.8964
  165GLN     CD 2622   5.212   2.834   7.562 -0.1438 -0.1822 -0.3768
  165GLN    OE1 2623   5.322   2.795   7.586  0.3151  0.2159 -0.3582
  165GLN    NE2 2624   5.113   2.754   7.600  0.6660  0.3675 -0.4749
  165GLN   HE21 2625   5.136   2.677   7.660 -0.5958  0.1906 -0.2024
  165GLN   HE22 2626   5.019   2.791   7.587  1.5363  3.8207  1.6322
  165GLN      C 2627   4.989   3.078   7.170 -0.2493 -0.8275  0.9393
  165GLN      O 2628   5.051   3.084   7.062 -0.2894  0.0284 -0.0173
  166TYR      N 2629   4.855   3.073   7.181 -0.2621 -0.3399 -0.1383
  166TYR      H 2630   4.813   3.080   7.273  0.8385 -0.1307  0.3698
  166TYR     CA 2631   4.771   3.077   7.057 -0.1426 -0.1742 -0.1010
  166TYR     HA 2632   4.820   3.012   6.985  0.8915  1.3760 -0.8608
  166TYR     CB 2633   4.629   3.025   7.090  0.4454  1.0177 -0.1607
  166TYR    HB2 2634   4.648   2.937   7.151  0.3016  1.4917  0.5922
  166TYR    HB3 2635   4.579   3.095   7.157 -1.6648 -1.8623  1.4665
  166TYR     CG 2636   4.534   2.995   6.976  0.0447 -0.4313  0.4380
  166TYR    CD1 2637   4.582   2.959   6.848 -0.7243  0.0287 -0.3451
  166TYR    HD1 2638   4.687   2.965   6.825 -0.4541  0.8153  0.9879
  166TYR    CE1 2639   4.494   2.929   6.747  0.7814  0.4492 -0.1013
  166TYR    HE1 2640   4.520   2.914   6.643 -1.4874  1.8402 -0.9477
  166TYR     CZ 2641   4.352   2.932   6.772 -0.2415  0.4944  0.1503
  166TYR     OH 2642   4.263   2.873   6.684  0.0284  0.0427 -0.3975
  166TYR     HH 2643   4.300   2.872   6.596  2.6726  1.2719  0.6016
  166TYR    CE2 2644   4.304   2.967   6.897 -0.5216 -0.4870  0.8761
  166TYR    HE2 2645   4.198   2.961   6.914 -0.5338 -2.1002  0.4080
  166TYR    CD2 2646   4.394   3.011   6.997 -0.3719 -0.0352 -0.6997
  166TYR    HD2 2647   4.357   3.040   7.094  0.9953  0.3795 -0.2790
  166TYR      C 2648   4.769   3.212   6.993  0.2437 -0.9781 -0.4166
  166TYR      O 2649   4.783   3.220   6.868 -0.0510 -0.3303 -0.2950
  167THR      N 2650   4.766   3.321   7.072 -0.0450  0.1676  0.0388
  167THR      H 2651   4.770   3.310   7.172  0.7759  0.4508  0.0403
  167THR     CA 2652   4.774   3.458   7.020 -0.0935  0.6465 -0.6061
  167THR     HA 2653   4.693   3.477   6.951 -0.3644 -1.3440 -0.8889
  167THR     CB 2654   4.787   3.559   7.143 -0.3146 -0.1650  0.4284
  167THR     HB 2655   4.875   3.524   7.197  0.4929  0.9962 -0.0937
  167THR    CG2 2656   4.802   3.710   7.104 -0.1745 -0.5614 -0.1436
  167THR   HG21 2657   4.852   3.767   7.183  2.6707 -0.8990 -1.5742
  167THR   HG22 2658   4.851   3.724   7.008 -2.5816 -0.0908 -1.4016
  167THR   HG23 2659   4.701   3.751   7.097  0.4091  0.7956 -1.1675
  167THR    OG1 2660   4.670   3.541   7.212  0.1459 -0.1143 -0.5396
  167THR    HG1 2661   4.684   3.475   7.280 -0.0463 -2.2010 -2.4117
  167THR      C 2662   4.905   3.466   6.937 -0.4486 -0.3669  0.3913
  167THR      O 2663   4.901   3.513   6.826 -0.3631 -0.0909 -0.0337
  168ALA      N 2664   5.019   3.426   6.994 -0.1469 -0.2851  0.4876
  168ALA      H 2665   5.011   3.386   7.087 -0.9550  2.3991  1.6859
  168ALA     CA 2666   5.150   3.433   6.928  0.8877 -0.0014  0.0172
  168ALA     HA 2667   5.170   3.535   6.896  0.4769 -0.3410 -1.4108
  168ALA     CB 2668   5.260   3.377   7.027  0.6154 -0.6064 -0.3118
  168ALA    HB1 2669   5.358   3.384   6.981  0.1208 -0.9527 -1.4546
  168ALA    HB2 2670   5.267   3.423   7.125 -0.2720  0.1488 -0.5832
  168ALA    HB3 2671   5.243   3.270   7.039 -2.0488 -0.0060  2.7035
  168ALA      C 2672   5.160   3.356   6.798 -0.4467 -0.4461  1.5654
  168ALA      O 2673   5.212   3.408   6.692  0.5094  0.6404 -0.3055
  169ALA      N 2674   5.103   3.232   6.792 -0.4231 -0.7937  0.2845
  169ALA      H 2675   5.048   3.198   6.870 -2.2362  0.6097 -0.3312
  169ALA     CA 2676   5.110   3.160   6.666 -0.0559  0.5073  0.0723
  169ALA     HA 2677   5.207   3.154   6.616 -1.4814 -1.9131 -2.6868
  169ALA     CB 2678   5.069   3.018   6.701 -0.1626 -0.0498  0.4441
  169ALA    HB1 2679   5.117   2.985   6.793  1.0420  0.7428  0.1210
  169ALA    HB2 2680   4.962   3.008   6.719  0.1099  0.7252  2.7183
  169ALA    HB3 2681   5.108   2.955   6.620 -0.1200  0.5961 -0.0479
  169ALA      C 2682   5.013   3.226   6.556 -0.4137  0.0270 -0.3145
  169ALA      O 2683   5.063   3.246   6.449 -0.1918  0.4157  0.4332
  170VAL      N 2684   4.901   3.286   6.590  0.3581 -0.1567 -0.4926
  170VAL      H 2685   4.876   3.272   6.687 -0.2602  0.1141 -0.6044
  170VAL     CA 2686   4.813   3.360   6.504  0.0973 -0.4720  0.0896
  170VAL     HA 2687   4.786   3.304   6.415  0.9554 -2.1802  0.8479
  170VAL     CB 2688   4.684   3.387   6.596  0.0203  0.2251  0.0667
  170VAL     HB 2689   4.722   3.419   6.693  3.1795  1.4526 -1.4183
  170VAL    CG1 2690   4.595   3.493   6.523 -0.4766  0.5258 -0.7878
  170VAL   HG11 2691   4.503   3.520   6.575  0.2876  1.4119  0.1591
  170VAL   HG12 2692   4.655   3.584   6.513  0.0349  0.2429 -0.3172
  170VAL   HG13 2693   4.571   3.458   6.423  0.5240  0.1881 -0.9299
  170VAL    CG2 2694   4.584   3.271   6.606 -0.1206 -0.0041 -0.2102
  170VAL   HG21 2695   4.500   3.303   6.668  0.6270 -1.9661  1.9929
  170VAL   HG22 2696   4.555   3.244   6.505 -0.2355  0.7334 -0.3781
  170VAL   HG23 2697   4.619   3.179   6.653 -1.6097  0.1557  1.3285
  170VAL      C 2698   4.878   3.486   6.457 -0.2352  0.2244  0.2742
  170VAL      O 2699   4.853   3.518   6.343  0.0373  0.4929  0.4278
  171VAL      N 2700   4.956   3.565   6.537  0.6455 -0.0872 -0.4632
  171VAL      H 2701   4.967   3.540   6.634  0.9594 -1.3225 -0.7943
  171VAL     CA 2702   5.018   3.682   6.485  0.5975 -0.1759 -0.3458
  171VAL     HA 2703   4.945   3.721   6.414 -0.3091 -0.0768  0.6254
  171VAL     CB 2704   5.061   3.791   6.589  0.1943  0.4045 -0.2393
  171VAL     HB 2705   5.119   3.866   6.535 -1.2181  1.6475 -0.1154
  171VAL    CG1 2706   4.933   3.855   6.657  0.5180 -0.3817 -0.1873
  171VAL   HG11 2707   4.964   3.916   6.742  0.8411 -1.2394  0.3225
  171VAL   HG12 2708   4.878   3.919   6.588  0.9446  2.7027  2.0861
  171VAL   HG13 2709   4.873   3.776   6.701 -1.5617  0.8761 -0.6206
  171VAL    CG2 2710   5.154   3.741   6.702 -0.2608 -0.2161 -0.5026
  171VAL   HG21 2711   5.106   3.660   6.755  0.4407 -0.7230 -0.6227
  171VAL   HG22 2712   5.247   3.707   6.655  1.0396  1.4336  0.7176
  171VAL   HG23 2713   5.190   3.821   6.766 -0.7974 -1.5433  1.5282
  171VAL      C 2714   5.145   3.655   6.406 -0.4042  0.2018 -0.5629
  171VAL      O 2715   5.168   3.729   6.306  0.0534 -0.2166 -0.3115
  172VAL      N 2716   5.225   3.554   6.439  0.5510 -0.5615 -1.1705
  172VAL      H 2717   5.214   3.504   6.527 -0.1392 -0.5229 -1.2324
  172VAL     CA 2718   5.338   3.508   6.361 -0.4718  0.0893  0.5586
  172VAL     HA 2719   5.401   3.590   6.329  0.6218 -0.8752  0.1532
  172VAL     CB 2720   5.422   3.417   6.445  0.2394  1.2769  0.3463
  172VAL     HB 2721   5.361   3.336   6.486  1.7074  0.2562  0.6204
  172VAL    CG1 2722   5.529   3.354   6.343 -0.3197 -0.5857 -0.0128
  172VAL   HG11 2723   5.588   3.285   6.403 -2.1383 -2.0173  0.2142
  172VAL   HG12 2724   5.484   3.301   6.259 -0.5485 -1.3559  0.5823
  172VAL   HG13 2725   5.583   3.435   6.294  0.4780 -1.5604 -0.7827
  172VAL    CG2 2726   5.495   3.489   6.565 -0.4854  0.5675  0.6093
  172VAL   HG21 2727   5.576   3.553   6.531 -1.7090  1.6128 -0.4928
  172VAL   HG22 2728   5.428   3.559   6.614 -1.7282  0.6868 -1.1297
  172VAL   HG23 2729   5.530   3.423   6.643 -1.0308 -0.0252  0.3624
  172VAL      C 2730   5.283   3.441   6.230 -0.6232  0.4423  0.2157
  172VAL      O 2731   5.312   3.490   6.118  0.4289  0.4322  0.1122
  173ILE      N 2732   5.214   3.327   6.238 -0.1471  0.2618 -0.3170
  173ILE      H 2733   5.181   3.303   6.330  1.2777  3.0961  1.0853
  173ILE     CA 2734   5.178   3.239   6.121  0.3933 -0.0117 -0.4051
  173ILE     HA 2735   5.264   3.222   6.057  2.4397  0.4257  2.0381
  173ILE     CB 2736   5.138   3.093   6.165 -0.1996  0.0638 -0.0620
  173ILE     HB 2737   5.045   3.098   6.220 -0.2346 -1.9498  0.1399
  173ILE    CG2 2738   5.110   2.992   6.050  0.3903 -0.0382 -0.0813
  173ILE   HG21 2739   5.016   3.034   6.013  0.9170  1.4129  0.1332
  173ILE   HG22 2740   5.187   3.002   5.974 -0.3696 -0.8004 -0.9603
  173ILE   HG23 2741   5.099   2.885   6.067 -1.2471  0.0462 -0.4777
  173ILE    CG1 2742   5.242   3.035   6.260 -0.4700 -0.0023  0.7557
  173ILE   HG12 2743   5.331   3.015   6.199 -0.4846  0.7510  0.4787
  173ILE   HG13 2744   5.271   3.108   6.335  1.5871  0.3745 -0.3297
  173ILE    CD1 2745   5.194   2.905   6.327 -0.0657  0.4721  0.3281
  173ILE   HD11 2746   5.088   2.914   6.353 -0.1707 -0.4767  0.2782
  173ILE   HD12 2747   5.208   2.823   6.257 -1.6640 -0.7167  1.3051
  173ILE   HD13 2748   5.244   2.874   6.419  2.0888 -0.6381 -1.1417
  173ILE      C 2749   5.063   3.291   6.039 -0.4075  0.0715  0.6394
  173ILE      O 2750   5.062   3.270   5.921  0.5244  0.0310  0.3041
  174HIE      N 2751   4.971   3.374   6.092 -0.2614  0.6251  0.3473
  174HIE      H 2752   4.959   3.383   6.192  0.4246  2.1198  0.3233
  174HIE     CA 2753   4.863   3.432   6.008  0.4399 -0.0847  0.6646
  174HIE     HA 2754   4.894   3.428   5.904 -1.4941  0.2102  0.0317
  174HIE     CB 2755   4.735   3.346   6.016  0.6252  0.1111 -0.5316
  174HIE    HB2 2756   4.770   3.243   6.006 -0.3255 -0.2434 -0.2883
  174HIE    HB3 2757   4.671   3.362   6.103 -0.7962 -0.6160 -1.4179
  174HIE     CG 2758   4.646   3.359   5.895 -0.2349 -0.4029  0.5298
  174HIE    ND1 2759   4.678   3.308   5.768 -0.4845 -0.2794 -0.4494
  174HIE    CE1 2760   4.587   3.358   5.687  0.1381 -0.0285 -0.5750
  174HIE    HE1 2761   4.588   3.343   5.580  0.3300 -0.6312 -0.4935
  174HIE    NE2 2762   4.499   3.427   5.760  0.6651 -0.0251 -0.2224
  174HIE    HE2 2763   4.405   3.437   5.725  0.4516 -0.4772  0.2049
  174HIE    CD2 2764   4.528   3.425   5.893  0.1707 -0.0977  0.1788
  174HIE    HD2 2765   4.485   3.470   5.981 -1.5044 -3.1471  1.0290
  174HIE      C 2766   4.830   3.587   6.025  0.5211 -0.2453  0.1400
  174HIE      O 2767   4.715   3.633   6.019 -0.0926  0.7586 -0.2598
  175PHE      N 2768   4.934   3.664   6.049 -0.2756  0.5098  0.1673
  175PHE      H 2769   5.022   3.615   6.061 -1.1147 -1.0627  0.2238
  175PHE     CA 2770   4.930   3.806   6.030 -0.1445 -0.0090 -0.0647
  175PHE     HA 2771   4.855   3.830   5.954  1.4109  1.2425 -1.2788
  175PHE     CB 2772   4.898   3.870   6.167 -0.5408 -0.1258  0.4039
  175PHE    HB2 2773   4.792   3.852   6.188 -0.9622  0.3377 -1.1500
  175PHE    HB3 2774   4.960   3.818   6.239 -0.8580 -0.3691  0.5045
  175PHE     CG 2775   4.930   4.018   6.175  0.2947 -0.5531  0.6532
  175PHE    CD1 2776   4.838   4.113   6.119  0.3112 -0.0904  0.0547
  175PHE    HD1 2777   4.765   4.077   6.047  1.9605  0.1641 -1.8604
  175PHE    CE1 2778   4.862   4.255   6.132  0.1889  0.5564 -0.1534
  175PHE    HE1 2779   4.814   4.334   6.076  2.2126  1.4049 -0.7817
  175PHE     CZ 2780   4.976   4.300   6.205 -0.1759 -0.2847  0.3662
  175PHE     HZ 2781   5.006   4.404   6.203 -0.3555 -0.2167  1.2593
  175PHE    CE2 2782   5.055   4.208   6.269 -0.3123 -0.1779  0.2162
  175PHE    HE2 2783   5.144   4.235   6.323  0.0504 -1.4580  0.2940
  175PHE    CD2 2784   5.032   4.070   6.257  0.2829  0.4887  0.4853
  175PHE    HD2 2785   5.104   4.001   6.299  0.6851 -0.3514 -1.4895
  175PHE      C 2786   5.061   3.855   5.968 -0.0752 -0.4292  0.3319
  175PHE      O 2787   5.061   3.901   5.850  0.3560 -0.2164 -0.3455
  176LEU      N 2788   5.178   3.840   6.031  0.3322 -0.6892 -0.4951
  176LEU      H 2789   5.168   3.786   6.116  0.1806 -0.2113 -0.2027
  176LEU     CA 2790   5.315   3.879   5.983  0.7046  0.1988 -0.2099
  176LEU     HA 2791   5.311   3.986   5.964  1.6597  0.5908  1.5513
  176LEU     CB 2792   5.412   3.852   6.095  0.3747  0.0574 -0.0650
  176LEU    HB2 2793   5.399   3.748   6.125 -0.4479 -0.3112 -1.5937
  176LEU    HB3 2794   5.513   3.858   6.055  0.6177  1.2909  0.6787
  176LEU     CG 2795   5.405   3.957   6.207 -0.6186 -0.0337  0.1507
  176LEU     HG 2796   5.301   3.978   6.230 -0.1968  0.3726  1.8415
  176LEU    CD1 2797   5.459   3.898   6.340 -0.3793  0.9212  0.0743
  176LEU   HD11 2798   5.412   3.803   6.367 -0.8749  1.1240 -0.0542
  176LEU   HD12 2799   5.565   3.882   6.325 -0.4204  0.7182 -0.0065
  176LEU   HD13 2800   5.440   3.973   6.417 -0.6394  1.4779 -0.5238
  176LEU    CD2 2801   5.463   4.101   6.191 -0.5322 -0.8394  0.6678
  176LEU   HD21 2802   5.534   4.131   6.268  0.1767  1.8110 -0.8810
  176LEU   HD22 2803   5.523   4.100   6.100 -1.2101  1.6558  0.1243
  176LEU   HD23 2804   5.384   4.177   6.187  0.0506 -0.2782 -1.8221
  176LEU      C 2805   5.354   3.812   5.853 -0.4001  0.9048 -0.1734
  176LEU      O 2806   5.403   3.877   5.757  0.2993 -0.0367 -0.9246
  177LEU      N 2807   5.340   3.674   5.848 -0.2273  0.1258 -0.0363
  177LEU      H 2808   5.293   3.626   5.924 -1.3319 -0.2880 -0.9572
  177LEU     CA 2809   5.353   3.589   5.729 -0.0246  0.1514  0.3033
  177LEU     HA 2810   5.449   3.615   5.685 -0.6099  0.3616 -0.8976
  177LEU     CB 2811   5.347   3.437   5.763  0.6320 -0.5869  0.6546
  177LEU    HB2 2812   5.430   3.426   5.833  0.3353 -0.4643  1.0295
  177LEU    HB3 2813   5.252   3.414   5.810 -0.7211  0.9725 -1.1646
  177LEU     CG 2814   5.378   3.337   5.646 -0.8435 -0.3386  0.2249
  177LEU     HG 2815   5.305   3.326   5.566  1.0583  0.0105 -1.6592
  177LEU    CD1 2816   5.511   3.380   5.588  0.0330  0.2542  0.1362
  177LEU   HD11 2817   5.522   3.483   5.554  3.6713  0.0536  0.2921
  177LEU   HD12 2818   5.585   3.372   5.668 -2.3448  3.6378  2.9288
  177LEU   HD13 2819   5.538   3.315   5.505  1.6567 -0.5118  1.1952
  177LEU    CD2 2820   5.392   3.193   5.703  0.4654  0.9083  0.1665
  177LEU   HD21 2821   5.477   3.171   5.766  0.1487 -0.3523  0.1811
  177LEU   HD22 2822   5.303   3.180   5.765 -1.3539  0.9586 -2.2656
  177LEU   HD23 2823   5.381   3.114   5.628  0.1348  0.7514  0.3740
  177LEU      C 2824   5.254   3.629   5.611  0.9805 -0.5685 -0.5133
  177LEU      O 2825   5.305   3.655   5.499 -1.2673 -0.0752 -0.5218
  178PRO      N 2826   5.123   3.641   5.631  0.3274 -0.4421 -0.2292
  178PRO     CD 2827   5.030   3.580   5.733  0.5260 -0.5126  0.2288
  178PRO    HD2 2828   5.034   3.644   5.821 -0.0664  2.1038 -1.5441
  178PRO    HD3 2829   5.045   3.473   5.748 -0.9624 -0.9014 -0.8792
  178PRO     CG 2830   4.888   3.596   5.683 -0.2356  0.7228 -0.6820
  178PRO    HG2 2831   4.813   3.606   5.761 -1.0976 -0.0491 -1.3877
  178PRO    HG3 2832   4.869   3.510   5.618  0.5711 -1.5892  1.9415
  178PRO     CB 2833   4.899   3.727   5.596  0.0237 -0.0796 -0.6864
  178PRO    HB2 2834   4.894   3.812   5.665  0.0979  0.4775 -1.3647
  178PRO    HB3 2835   4.817   3.747   5.528  0.4738 -1.6536 -1.7358
  178PRO     CA 2836   5.036   3.705   5.527  0.4373  0.9137  1.0377
  178PRO     HA 2837   5.024   3.632   5.447  2.6208 -0.6308  2.0257
  178PRO      C 2838   5.086   3.843   5.466  0.1070 -0.0666  0.2899
  178PRO      O 2839   5.093   3.859   5.343  0.4272  0.5033 -0.4967
  179ILE      N 2840   5.137   3.931   5.548 -0.8046 -0.7474 -0.0107
  179ILE      H 2841   5.151   3.905   5.645  2.0484 -0.0729 -0.1503
  179ILE     CA 2842   5.177   4.069   5.499  0.1387 -0.3864  0.7093
  179ILE     HA 2843   5.107   4.110   5.427 -0.9190  1.2114  2.5553
  179ILE     CB 2844   5.174   4.170   5.621 -0.2783 -0.0938  0.0195
  179ILE     HB 2845   5.241   4.129   5.697 -0.1231 -1.4016 -0.7941
  179ILE    CG2 2846   5.234   4.304   5.570 -0.3339 -0.3065  0.2380
  179ILE   HG21 2847   5.189   4.345   5.480  1.0588  3.5658  1.1238
  179ILE   HG22 2848   5.217   4.385   5.641  2.0875  0.0968  0.4377
  179ILE   HG23 2849   5.340   4.295   5.547 -0.3818  0.0148 -0.1162
  179ILE    CG1 2850   5.031   4.186   5.685  0.5374  0.0181  0.2794
  179ILE   HG12 2851   4.958   4.242   5.628 -0.4284  0.4855  1.9206
  179ILE   HG13 2852   4.990   4.087   5.705  0.3375 -0.3093 -1.5439
  179ILE    CD1 2853   5.030   4.258   5.822 -0.2950 -0.1932  0.1354
  179ILE   HD11 2854   5.052   4.180   5.894 -3.1866 -0.8539  0.4180
  179ILE   HD12 2855   5.106   4.336   5.830  0.6346 -0.9801 -0.7695
  179ILE   HD13 2856   4.932   4.295   5.852 -0.6961 -0.9824 -0.1806
  179ILE      C 2857   5.308   4.053   5.425 -0.4578 -0.1627  0.2673
  179ILE      O 2858   5.322   4.108   5.311  0.4417  0.1060 -1.3467
  180ALA      N 2859   5.410   3.977   5.469 -0.3715  0.0627 -0.4966
  180ALA      H 2860   5.400   3.918   5.550  0.1577 -1.1556 -1.2799
  180ALA     CA 2861   5.537   3.954   5.399 -0.4040  0.5265 -0.2223
  180ALA     HA 2862   5.590   4.047   5.382  0.9523  0.0522  1.1897
  180ALA     CB 2863   5.626   3.859   5.486 -0.4579 -0.5933  0.7090
  180ALA    HB1 2864   5.557   3.780   5.517 -0.5119 -0.2398  1.5238
  180ALA    HB2 2865   5.706   3.829   5.418 -0.7560  0.5937 -0.2000
  180ALA    HB3 2866   5.674   3.905   5.573  1.1378  1.2488 -1.0286
  180ALA      C 2867   5.512   3.894   5.259  0.1195  0.3057 -0.0406
  180ALA      O 2868   5.587   3.931   5.168  0.1297 -0.0340  1.3933
  181VAL      N 2869   5.422   3.798   5.241  0.2158  0.0676  0.3589
  181VAL      H 2870   5.376   3.770   5.327  3.1109  0.5612  2.2020
  181VAL     CA 2871   5.373   3.729   5.117  0.3501 -0.0911  0.8784
  181VAL     HA 2872   5.462   3.691   5.066 -0.1168 -0.3987  0.2794
  181VAL     CB 2873   5.282   3.617   5.158  0.8999  0.2937  0.2243
  181VAL     HB 2874   5.209   3.664   5.224  0.8936  0.0103  0.4218
  181VAL    CG1 2875   5.199   3.555   5.045 -0.2472  0.0371 -0.2955
  181VAL   HG11 2876   5.126   3.626   5.006 -2.5301 -2.3463 -0.6218
  181VAL   HG12 2877   5.260   3.512   4.965  1.7140 -1.3523  1.8341
  181VAL   HG13 2878   5.138   3.485   5.101 -0.3783  0.7517  0.4723
  181VAL    CG2 2879   5.354   3.510   5.231  0.0536  0.4268  0.7431
  181VAL   HG21 2880   5.281   3.442   5.274 -0.6896  1.9205  1.9089
  181VAL   HG22 2881   5.412   3.457   5.154 -0.5046  0.3277  0.3896
  181VAL   HG23 2882   5.411   3.550   5.315 -1.3132  2.1459  0.9046
  181VAL      C 2883   5.312   3.835   5.023 -0.1909 -0.3370  0.3867
  181VAL      O 2884   5.370   3.848   4.913 -0.2349  0.1740 -0.0031
  182VAL      N 2885   5.209   3.914   5.061 -0.2870  0.4411 -0.3723
  182VAL      H 2886   5.167   3.895   5.151  1.3914 -1.7374  0.0420
  182VAL     CA 2887   5.158   4.031   4.986  0.7965  0.0711  0.5539
  182VAL     HA 2888   5.128   3.986   4.891  0.0413  1.1312  0.2752
  182VAL     CB 2889   5.038   4.107   5.047 -0.3384  0.5823  0.6747
  182VAL     HB 2890   5.075   4.136   5.146  1.1191 -0.7700  0.5604
  182VAL    CG1 2891   4.997   4.239   4.988 -0.1637 -0.0053  0.0103
  182VAL   HG11 2892   4.970   4.230   4.883 -1.4134  0.2272  0.2869
  182VAL   HG12 2893   4.915   4.277   5.050  1.2875  1.4063  1.1527
  182VAL   HG13 2894   5.085   4.303   4.985 -0.1439  0.0005  0.4902
  182VAL    CG2 2895   4.916   4.002   5.064  0.0691  0.3949 -0.1490
  182VAL   HG21 2896   4.837   4.050   5.122  0.1749 -1.3109  1.4819
  182VAL   HG22 2897   4.876   3.980   4.965  0.2878  0.1061 -0.1736
  182VAL   HG23 2898   4.939   3.913   5.122  3.7433  0.9864 -0.4840
  182VAL      C 2899   5.271   4.126   4.949 -0.2228 -0.1667  0.3535
  182VAL      O 2900   5.283   4.161   4.828 -0.0751 -0.3923 -0.4556
  183SER      N 2901   5.364   4.167   5.042  0.2792 -0.3066  0.4205
  183SER      H 2902   5.351   4.127   5.134 -0.7398 -0.2815  0.2943
  183SER     CA 2903   5.460   4.274   5.024  0.4007  0.4232 -0.6736
  183SER     HA 2904   5.403   4.360   4.987 -0.1166  1.1352  1.6255
  183SER     CB 2905   5.527   4.307   5.156  0.4725  0.0749 -1.0113
  183SER    HB2 2906   5.554   4.214   5.205 -1.2602  1.0833  2.1122
  183SER    HB3 2907   5.612   4.371   5.134  0.3282  0.7414  0.2737
  183SER     OG 2908   5.430   4.372   5.247 -0.6966 -0.0464 -0.4959
  183SER     HG 2909   5.361   4.308   5.268 -0.2787  0.0753  1.3663
  183SER      C 2910   5.555   4.220   4.918  0.6912 -0.5776  0.2113
  183SER      O 2911   5.581   4.304   4.833 -0.4729 -0.0437 -0.0302
  184PHE      N 2912   5.599   4.094   4.913 -0.1836 -0.0639 -0.0519
  184PHE      H 2913   5.562   4.035   4.986  1.3120  0.7871  1.4691
  184PHE     CA 2914   5.672   4.036   4.803 -0.1272 -0.5198 -0.0091
  184PHE     HA 2915   5.757   4.103   4.791  0.8017 -1.4649  0.9968
  184PHE     CB 2916   5.731   3.910   4.845 -0.0565  0.1215  0.0329
  184PHE    HB2 2917   5.782   3.920   4.941  0.3883  1.9783 -0.3456
  184PHE    HB3 2918   5.651   3.839   4.865  0.7667 -1.0687 -0.7334
  184PHE     CG 2919   5.825   3.859   4.739 -0.0903  0.3424 -0.5871
  184PHE    CD1 2920   5.957   3.911   4.727  0.0199 -0.3999 -0.2295
  184PHE    HD1 2921   5.992   3.990   4.792  1.3356 -0.6554 -0.6044
  184PHE    CE1 2922   6.040   3.863   4.631  0.3961  0.7688  0.2709
  184PHE    HE1 2923   6.140   3.897   4.609  1.0689 -2.1847 -1.7687
  184PHE     CZ 2924   5.992   3.770   4.538 -0.6624  0.1149 -1.4393
  184PHE     HZ 2925   6.057   3.730   4.462 -1.5481 -0.9573 -1.6530
  184PHE    CE2 2926   5.861   3.722   4.540  0.2977  0.3375 -0.2924
  184PHE    HE2 2927   5.826   3.641   4.478 -1.6678  1.4700 -0.7520
  184PHE    CD2 2928   5.774   3.773   4.638  0.2935  0.4056  0.2596
  184PHE    HD2 2929   5.672   3.737   4.642 -0.9208  3.4636  0.0152
  184PHE      C 2930   5.603   4.043   4.666 -0.0780  0.1083 -0.2951
  184PHE      O 2931   5.663   4.084   4.565 -0.3065  0.4645 -0.0938
  185CYS      N 2932   5.479   4.000   4.673 -0.0746  0.0823 -0.2491
  185CYS      H 2933   5.439   3.959   4.757 -1.7211 -0.5564 -1.3014
  185CYS     CA 2934   5.389   4.003   4.555 -0.3150  0.8282 -0.4639
  185CYS     HA 2935   5.442   3.940   4.483 -0.0478  0.9133 -0.3418
  185CYS     CB 2936   5.254   3.938   4.589 -0.6344 -0.3145 -0.6648
  185CYS    HB2 2937   5.208   3.990   4.673 -0.8130  0.8699 -1.4789
  185CYS    HB3 2938   5.177   3.940   4.512  0.1350 -0.8055 -1.4777
  185CYS     SG 2939   5.277   3.766   4.633 -0.3731  0.0285  0.4016
  185CYS     HG 2940   5.368   3.767   4.731  0.0811  1.6938  0.0069
  185CYS      C 2941   5.368   4.128   4.481 -0.3619  0.3200 -0.1061
  185CYS      O 2942   5.402   4.141   4.361 -0.5291 -0.4488 -0.6778
  186TYR      N 2943   5.334   4.230   4.558 -0.0816  0.9228 -0.0675
  186TYR      H 2944   5.313   4.215   4.655  2.9325  0.2827  0.5665
  186TYR     CA 2945   5.323   4.366   4.511  0.1396 -0.3994 -0.0660
  186TYR     HA 2946   5.272   4.360   4.415  0.8349  0.2303 -0.4911
  186TYR     CB 2947   5.242   4.454   4.603  0.5722 -0.0589 -0.5443
  186TYR    HB2 2948   5.290   4.460   4.701 -3.7120  0.1956  1.8219
  186TYR    HB3 2949   5.247   4.553   4.559 -0.2388 -0.5168 -1.7213
  186TYR     CG 2950   5.096   4.405   4.632 -0.0953  0.1404 -0.5260
  186TYR    CD1 2951   5.022   4.319   4.545 -0.6475  0.2481 -0.3270
  186TYR    HD1 2952   5.074   4.278   4.460  0.8493  0.4626  0.4546
  186TYR    CE1 2953   4.891   4.289   4.576  0.5336  0.0221 -0.6795
  186TYR    HE1 2954   4.830   4.223   4.515 -0.0523 -1.7418  1.6303
  186TYR     CZ 2955   4.819   4.345   4.684  0.8869  0.1393 -0.0381
  186TYR     OH 2956   4.682   4.329   4.697 -0.3483  0.7492 -0.0260
  186TYR     HH 2957   4.630   4.409   4.702 -0.5615  0.5409  2.2654
  186TYR    CE2 2958   4.891   4.428   4.769 -0.2606 -0.1007 -0.0266
  186TYR    HE2 2959   4.834   4.477   4.847 -1.7927 -3.5724  1.2150
  186TYR    CD2 2960   5.029   4.459   4.745 -0.8279  0.0066 -0.1870
  186TYR    HD2 2961   5.079   4.533   4.806 -0.5586 -0.8047  0.5952
  186TYR      C 2962   5.456   4.427   4.474  0.3825  0.1156 -0.3351
  186TYR      O 2963   5.458   4.508   4.379  0.0078 -0.6825  0.2405
  187LEU      N 2964   5.566   4.397   4.546 -0.4588  0.4202  0.4418
  187LEU      H 2965   5.549   4.327   4.618 -2.1651  0.1843 -0.1493
  187LEU     CA 2966   5.698   4.449   4.509 -0.1679  0.5599 -0.2381
  187LEU     HA 2967   5.676   4.556   4.512 -1.8046  0.2170  0.8751
  187LEU     CB 2968   5.808   4.418   4.617  0.0579 -1.2973  0.1267
  187LEU    HB2 2969   5.803   4.497   4.692 -0.4708  0.2382 -1.4751
  187LEU    HB3 2970   5.785   4.321   4.662 -0.6698 -0.9150  0.5978
  187LEU     CG 2971   5.949   4.399   4.559  0.1590  0.0056  0.0132
  187LEU     HG 2972   5.968   4.332   4.475  2.2181 -0.1783  0.5591
  187LEU    CD1 2973   6.008   4.527   4.514 -0.1693 -0.3429  0.3367
  187LEU   HD11 2974   5.947   4.574   4.437 -0.9892  0.2345  1.3189
  187LEU   HD12 2975   6.012   4.594   4.600 -0.6049 -0.3974  0.4006
  187LEU   HD13 2976   6.112   4.518   4.482  0.5264  2.4862  1.5039
  187LEU    CD2 2977   6.037   4.351   4.674  0.4085  0.5342  0.1901
  187LEU   HD21 2978   6.049   4.424   4.753 -0.4470  0.7864  0.0940
  187LEU   HD22 2979   5.987   4.265   4.719  2.5084 -0.0388  1.6112
  187LEU   HD23 2980   6.134   4.324   4.631  0.6231 -0.5824  1.3063
  187LEU      C 2981   5.731   4.401   4.364 -0.4857  0.2323  0.1804
  187LEU      O 2982   5.771   4.480   4.280 -0.1796 -0.0813  0.2003
  188ARG      N 2983   5.716   4.268   4.335 -0.6662  0.2322  0.0517
  188ARG      H 2984   5.696   4.197   4.403  3.9809 -0.8233  0.6707
  188ARG     CA 2985   5.760   4.228   4.197 -0.9471  0.0975 -0.4477
  188ARG     HA 2986   5.855   4.281   4.185 -0.5762  0.4894  3.0122
  188ARG     CB 2987   5.780   4.068   4.195 -0.9974 -0.0265 -0.1085
  188ARG    HB2 2988   5.840   4.032   4.278 -1.0558 -2.8677 -1.1775
  188ARG    HB3 2989   5.685   4.016   4.185 -0.8169 -0.1031 -1.8879
  188ARG     CG 2990   5.864   4.028   4.067  0.3048  0.4898 -0.2551
  188ARG    HG2 2991   5.859   3.919   4.069 -2.1453  0.4909  2.9352
  188ARG    HG3 2992   5.823   4.072   3.976  4.0952  1.2669 -1.7747
  188ARG     CD 2993   6.012   4.065   4.061 -0.0580 -0.4031  0.3186
  188ARG    HD2 2994   6.021   4.172   4.044  1.4618 -0.1502  2.3183
  188ARG    HD3 2995   6.067   4.028   4.148  0.4836  3.3850  1.7861
  188ARG     NE 2996   6.063   3.993   3.939 -0.0503  0.0940 -0.1437
  188ARG     HE 2997   6.047   3.894   3.925 -1.7051  0.0288  1.6868
  188ARG     CZ 2998   6.132   4.041   3.837  0.7873 -0.4995  0.2103
  188ARG    NH1 2999   6.168   4.168   3.830  0.4183  0.2188  0.1796
  188ARG   HH11 3000   6.186   4.215   3.917  0.4394  0.6317 -0.0473
  188ARG   HH12 3001   6.229   4.180   3.750 -0.0871  0.8854 -0.1203
  188ARG    NH2 3002   6.165   3.967   3.740 -0.0630  0.0217 -0.1584
  188ARG   HH21 3003   6.143   3.868   3.745 -1.7008  0.3970  1.2732
  188ARG   HH22 3004   6.230   4.007   3.674  1.5396 -0.3546  1.1286
  188ARG      C 3005   5.664   4.270   4.086  0.4015 -0.0398 -0.7854
  188ARG      O 3006   5.710   4.325   3.985 -0.1170  0.4784  0.0044
  189ILE      N 3007   5.534   4.273   4.114  0.0739 -0.1944  0.6305
  189ILE      H 3008   5.502   4.266   4.210  1.2084 -0.2657  1.0172
  189ILE     CA 3009   5.439   4.334   4.018 -0.1218 -0.5797 -0.3238
  189ILE     HA 3010   5.446   4.285   3.921  1.1813 -1.0767  0.0087
  189ILE     CB 3011   5.295   4.323   4.071  0.4713 -0.0851 -0.7397
  189ILE     HB 3012   5.291   4.372   4.169  0.7661  0.9359 -1.2159
  189ILE    CG2 3013   5.206   4.411   3.990 -0.4009  0.3394 -0.4460
  189ILE   HG21 3014   5.213   4.520   3.998 -1.7546  0.4105  0.2024
  189ILE   HG22 3015   5.218   4.382   3.885  2.6277 -0.7615  0.1321
  189ILE   HG23 3016   5.112   4.376   4.034  0.8699 -0.2999  1.8798
  189ILE    CG1 3017   5.246   4.176   4.071 -0.0608 -0.0094 -0.6715
  189ILE   HG12 3018   5.236   4.136   3.970  0.2964  2.0555 -1.5684
  189ILE   HG13 3019   5.327   4.112   4.108  2.2301  1.7087 -2.4234
  189ILE    CD1 3020   5.117   4.153   4.157  0.3429  0.2541  0.8039
  189ILE   HD11 3021   5.124   4.204   4.253  2.0055 -0.0732  0.8855
  189ILE   HD12 3022   5.028   4.190   4.107  1.5717  0.7004 -1.1483
  189ILE   HD13 3023   5.110   4.047   4.182 -0.4882  0.0886 -0.1113
  189ILE      C 3024   5.472   4.481   4.000 -0.0549  0.8016  0.3260
  189ILE      O 3025   5.475   4.525   3.885 -0.0384 -0.2887 -0.2622
  190TRP      N 3026   5.496   4.561   4.107  0.1192  0.4232 -0.0191
  190TRP      H 3027   5.495   4.526   4.202 -0.7334  1.3957  0.3469
  190TRP     CA 3028   5.524   4.705   4.085  0.5632  0.3810 -0.1279
  190TRP     HA 3029   5.437   4.747   4.034  1.5905  1.2945 -1.1972
  190TRP     CB 3030   5.539   4.788   4.216 -0.3652 -1.0509  0.1050
  190TRP    HB2 3031   5.593   4.728   4.290  0.3739 -2.8342 -1.7856
  190TRP    HB3 3032   5.589   4.882   4.192 -0.9563 -0.6158  0.5444
  190TRP     CG 3033   5.409   4.837   4.279  0.1472  0.8909 -0.2848
  190TRP    CD1 3034   5.359   4.809   4.404  0.6382 -0.2717  0.0209
  190TRP    HD1 3035   5.405   4.748   4.481 -1.7646 -1.4775  0.6087
  190TRP    NE1 3036   5.236   4.879   4.423 -0.3538  0.0734  0.0903
  190TRP    HE1 3037   5.178   4.847   4.500  1.4589 -1.9338  0.7281
  190TRP    CE2 3038   5.211   4.959   4.310 -0.5264  0.3907 -0.2160
  190TRP    CZ2 3039   5.109   5.044   4.276 -0.5498 -0.4728 -0.2156
  190TRP    HZ2 3040   5.027   5.062   4.344 -0.4482  1.5207 -0.5715
  190TRP    CH2 3041   5.110   5.102   4.148  0.0299 -0.4899  0.5744
  190TRP    HH2 3042   5.037   5.181   4.134 -0.3189 -1.2444 -2.5962
  190TRP    CZ3 3043   5.220   5.093   4.059  0.4385  0.3825  0.5378
  190TRP    HZ3 3044   5.218   5.142   3.963 -0.5210 -2.7109 -1.1705
  190TRP    CE3 3045   5.321   4.997   4.091  0.2643  0.4339 -0.4067
  190TRP    HE3 3046   5.404   4.983   4.023  0.0549 -0.8253 -0.4242
  190TRP    CD2 3047   5.315   4.932   4.217 -1.7614  0.6784 -0.9406
  190TRP      C 3048   5.647   4.723   3.996 -0.2639  0.3506  1.2488
  190TRP      O 3049   5.648   4.813   3.915 -0.3855 -0.4947  0.5114
  191VAL      N 3050   5.750   4.638   4.011 -0.1199 -0.2519 -0.1418
  191VAL      H 3051   5.743   4.551   4.061 -0.3884 -0.9081 -1.2889
  191VAL     CA 3052   5.874   4.650   3.929  0.4121 -0.1775 -0.7126
  191VAL     HA 3053   5.912   4.752   3.937  1.6327 -0.6313 -0.6143
  191VAL     CB 3054   5.987   4.553   3.976 -0.4049 -0.6213  0.1833
  191VAL     HB 3055   5.955   4.449   3.983 -3.2797  0.0315 -1.6863
  191VAL    CG1 3056   6.120   4.556   3.892  0.0646 -0.5794  0.2466
  191VAL   HG11 3057   6.106   4.527   3.788 -1.4476  2.8230 -0.6272
  191VAL   HG12 3058   6.158   4.658   3.890  4.7584 -2.0877  0.7624
  191VAL   HG13 3059   6.188   4.485   3.939 -0.5035 -1.3464 -0.0704
  191VAL    CG2 3060   6.031   4.604   4.120 -0.0759 -0.6436  0.7001
  191VAL   HG21 3061   6.063   4.708   4.112  1.5917 -1.2081 -0.4873
  191VAL   HG22 3062   5.948   4.614   4.190  0.7680 -1.3672  1.8503
  191VAL   HG23 3063   6.107   4.532   4.150 -0.9009 -2.1503 -0.6785
  191VAL      C 3064   5.852   4.612   3.787 -0.1834  0.3053  0.1952
  191VAL      O 3065   5.875   4.692   3.694  0.1405 -0.3670  0.1391
  192LEU      N 3066   5.786   4.496   3.766 -0.3180 -0.1194 -0.8655
  192LEU      H 3067   5.744   4.447   3.844 -0.6822  1.1382 -0.2398
  192LEU     CA 3068   5.752   4.457   3.636  0.1691  0.0900 -0.1974
  192LEU     HA 3069   5.841   4.478   3.576  1.3886  2.3613  2.2245
  192LEU     CB 3070   5.714   4.302   3.628  0.8123 -0.6212  0.4182
  192LEU    HB2 3071   5.647   4.278   3.711 -0.6076  1.4672 -0.0428
  192LEU    HB3 3072   5.652   4.281   3.540 -0.5309 -0.1390  1.2196
  192LEU     CG 3073   5.826   4.200   3.642  0.5390 -0.0812 -0.1304
  192LEU     HG 3074   5.887   4.231   3.726 -0.3869  2.1747 -0.2108
  192LEU    CD1 3075   5.758   4.061   3.669  0.6139  0.6341  0.4315
  192LEU   HD11 3076   5.696   4.063   3.759  1.1000  2.9185  0.7889
  192LEU   HD12 3077   5.687   4.040   3.589 -0.7932  1.9676  1.2980
  192LEU   HD13 3078   5.826   3.976   3.676  0.6420  0.4751 -1.3758
  192LEU    CD2 3079   5.911   4.199   3.518  0.6215  0.7419 -0.3226
  192LEU   HD21 3080   5.853   4.162   3.434 -0.6054 -1.0022  1.2082
  192LEU   HD22 3081   5.948   4.301   3.504  0.8272  1.1909  2.7316
  192LEU   HD23 3082   5.996   4.131   3.524  0.2620  0.1573 -1.6257
  192LEU      C 3083   5.641   4.545   3.562  0.2042 -0.0645 -0.0381
  192LEU      O 3084   5.650   4.562   3.438  0.0124  0.7762  0.0096
  193VAL      N 3085   5.569   4.630   3.638  0.2325  0.2248  0.2063
  193VAL      H 3086   5.563   4.623   3.739  0.8114 -0.6779  0.1965
  193VAL     CA 3087   5.481   4.734   3.581 -0.1221  0.5781  0.3643
  193VAL     HA 3088   5.442   4.690   3.489  0.3904 -1.8064  1.1985
  193VAL     CB 3089   5.369   4.767   3.680 -0.3863  0.3120 -0.3873
  193VAL     HB 3090   5.409   4.769   3.781 -1.1601  1.1544 -0.0870
  193VAL    CG1 3091   5.293   4.896   3.668 -0.2250  0.5467 -0.0688
  193VAL   HG11 3092   5.243   4.913   3.573 -1.3715  1.2547  0.6369
  193VAL   HG12 3093   5.213   4.877   3.740  0.0839  1.1538  0.4539
  193VAL   HG13 3094   5.358   4.978   3.701 -1.3661  1.2062  0.6242
  193VAL    CG2 3095   5.267   4.653   3.683 -0.4179 -0.3374 -0.4436
  193VAL   HG21 3096   5.313   4.565   3.730 -0.3140  1.1008  2.3722
  193VAL   HG22 3097   5.180   4.670   3.747  1.5771 -0.1682  2.4207
  193VAL   HG23 3098   5.237   4.629   3.581 -1.7432 -2.5490  0.3884
  193VAL      C 3099   5.552   4.859   3.534 -0.7965  0.0377 -0.4529
  193VAL      O 3100   5.551   4.891   3.420  0.0950 -0.0007  0.5433
  194LEU      N 3101   5.620   4.926   3.627  0.1752  0.0289 -0.3725
  194LEU      H 3102   5.602   4.896   3.722 -0.4769 -0.5991 -0.6895
  194LEU     CA 3103   5.692   5.052   3.605  0.2276 -0.1787 -0.2338
  194LEU     HA 3104   5.626   5.127   3.562  1.6428  1.8256  0.9409
  194LEU     CB 3105   5.736   5.104   3.749  0.6446  0.6723  0.2542
  194LEU    HB2 3106   5.784   5.202   3.741  1.4885  0.2442  0.0822
  194LEU    HB3 3107   5.802   5.031   3.796 -1.0964 -0.3829  1.1668
  194LEU     CG 3108   5.612   5.132   3.842  0.1189  0.1547  0.1128
  194LEU     HG 3109   5.558   5.037   3.854 -2.0590  1.2886 -0.1664
  194LEU    CD1 3110   5.652   5.176   3.983  0.1250  0.3257 -0.6277
  194LEU   HD11 3111   5.696   5.276   3.982  0.0306  0.4198  1.2538
  194LEU   HD12 3112   5.566   5.174   4.049  0.1118 -2.3296 -0.6337
  194LEU   HD13 3113   5.722   5.106   4.030 -0.9078  1.4373  2.8588
  194LEU    CD2 3114   5.513   5.236   3.800  0.2256  0.4131 -0.6333
  194LEU   HD21 3115   5.545   5.340   3.807 -0.8470  0.6988  0.3945
  194LEU   HD22 3116   5.477   5.217   3.699 -0.8139 -0.0933 -0.1815
  194LEU   HD23 3117   5.432   5.238   3.873  0.9418  1.6525  0.1566
  194LEU      C 3118   5.814   5.047   3.510 -0.6936 -0.2572 -0.0910
  194LEU      O 3119   5.852   5.153   3.461 -0.3364  0.2632  0.7086
  195GLN      N 3120   5.870   4.925   3.481 -0.0262 -1.1431 -0.5054
  195GLN      H 3121   5.831   4.846   3.532  1.2289 -1.3152  0.2257
  195GLN     CA 3122   5.985   4.912   3.392  0.9145  0.6495  0.0062
  195GLN     HA 3123   6.062   4.984   3.418  2.2271 -0.4089 -0.7936
  195GLN     CB 3124   6.047   4.771   3.410  0.7029  0.2161 -0.6729
  195GLN    HB2 3125   5.962   4.708   3.433  0.9945 -0.4459 -1.3576
  195GLN    HB3 3126   6.087   4.737   3.315  0.3935  1.8136 -1.4133
  195GLN     CG 3127   6.147   4.745   3.523 -0.0325  0.0521 -0.0754
  195GLN    HG2 3128   6.237   4.805   3.508  0.5152 -0.8146 -0.3717
  195GLN    HG3 3129   6.108   4.776   3.620  0.3329  1.7363 -0.4329
  195GLN     CD 3130   6.188   4.596   3.522 -0.1896 -0.4436 -0.1195
  195GLN    OE1 3131   6.111   4.510   3.513  0.2819  0.3725  0.2438
  195GLN    NE2 3132   6.312   4.568   3.545  0.4358 -0.0068 -0.3707
  195GLN   HE21 3133   6.320   4.468   3.559 -1.3290 -0.2584 -1.0366
  195GLN   HE22 3134   6.379   4.643   3.556 -0.6851  0.8080  1.5295
  195GLN      C 3135   5.937   4.934   3.249  0.1183  0.0631  0.2215
  195GLN      O 3136   6.013   4.949   3.156 -0.1945 -0.1870  0.0306
  196ALA      N 3137   5.806   4.923   3.224  0.2722  0.3819 -0.5670
  196ALA      H 3138   5.743   4.896   3.298  0.7560 -1.7076 -0.8593
  196ALA     CA 3139   5.744   4.965   3.096 -0.1486  0.7307  0.0232
  196ALA     HA 3140   5.651   4.908   3.092 -0.4719  1.3085 -1.1193
  196ALA     CB 3141   5.724   5.118   3.102  0.7848 -1.0322  0.0494
  196ALA    HB1 3142   5.690   5.155   3.005  1.9928  2.7077  0.8985
  196ALA    HB2 3143   5.631   5.134   3.157  1.3078  1.2668  0.3730
  196ALA    HB3 3144   5.817   5.169   3.126 -0.4981  1.0955  0.7968
  196ALA      C 3145   5.812   4.913   2.967 -0.0546 -0.3923 -0.1458
  196ALA      O 3146   5.814   4.990   2.867 -0.4620 -0.3060  0.3567
  197ARG      N 3147   5.859   4.790   2.968 -0.8244 -0.2693  0.2599
  197ARG      H 3148   5.852   4.743   3.057  0.2123  0.7422  0.9088
  197ARG     CA 3149   5.965   4.747   2.875 -0.2792 -0.3688  0.3978
  197ARG     HA 3150   6.042   4.825   2.876 -2.0423  1.4503  0.1958
  197ARG     CB 3151   6.027   4.620   2.928  0.5055  0.5515 -0.1980
  197ARG    HB2 3152   5.949   4.548   2.953  1.1166 -0.6326 -1.5484
  197ARG    HB3 3153   6.091   4.581   2.849  0.9638 -0.8876  0.8497
  197ARG     CG 3154   6.120   4.630   3.049  0.0217 -0.0232  0.0249
  197ARG    HG2 3155   6.085   4.711   3.113  1.2955  0.3179  0.3254
  197ARG    HG3 3156   6.122   4.539   3.110  4.6624  0.1898  0.5849
  197ARG     CD 3157   6.260   4.671   3.002  0.4188  0.4005  0.3003
  197ARG    HD2 3158   6.306   4.591   2.944 -0.8556 -0.2244  0.1256
  197ARG    HD3 3159   6.254   4.756   2.934  0.7226  0.4922  0.3874
  197ARG     NE 3160   6.348   4.693   3.108  0.2429 -0.2151  0.7221
  197ARG     HE 3161   6.394   4.613   3.150  2.2880  0.2194 -0.5599
  197ARG     CZ 3162   6.372   4.808   3.167  0.0869 -0.0887 -0.2244
  197ARG    NH1 3163   6.329   4.930   3.132 -0.0788  0.1822 -0.2406
  197ARG   HH11 3164   6.273   4.929   3.048 -2.7270 -0.9068  1.4120
  197ARG   HH12 3165   6.351   5.013   3.184  0.3030  1.3423 -2.1476
  197ARG    NH2 3166   6.460   4.810   3.266 -0.0451 -0.0782 -0.1021
  197ARG   HH21 3167   6.509   4.732   3.307 -2.0162 -1.3548 -0.0664
  197ARG   HH22 3168   6.494   4.904   3.282  1.3198  0.2989 -4.0619
  197ARG      C 3169   5.917   4.745   2.730 -0.4442  0.0875 -0.0008
  197ARG      O 3170   6.007   4.737   2.648  0.0725 -0.1532  0.7373
  198ARG      N 3171   5.784   4.748   2.701  0.2571 -0.5529 -0.0275
  198ARG      H 3172   5.722   4.774   2.776 -2.1910 -1.0489 -1.7753
  198ARG     CA 3173   5.740   4.747   2.561 -0.4476 -0.0387 -0.0704
  198ARG     HA 3174   5.776   4.659   2.507  0.0808  0.0768  0.0906
  198ARG     CB 3175   5.589   4.742   2.562 -0.7144  0.0489 -0.0168
  198ARG    HB2 3176   5.548   4.834   2.604  0.5923 -0.1476  1.8233
  198ARG    HB3 3177   5.555   4.743   2.459 -2.3831  1.4640  0.5017
  198ARG     CG 3178   5.511   4.626   2.631  0.1724  0.2294  0.5270
  198ARG    HG2 3179   5.534   4.532   2.580 -1.7765  0.4884 -0.9760
  198ARG    HG3 3180   5.554   4.621   2.731  3.1927  1.3128 -0.6063
  198ARG     CD 3181   5.358   4.656   2.636 -0.4129 -0.0607 -0.2724
  198ARG    HD2 3182   5.331   4.707   2.543  0.1357  2.5340  0.8962
  198ARG    HD3 3183   5.305   4.561   2.635 -1.2773  0.4103 -1.1364
  198ARG     NE 3184   5.300   4.731   2.753 -0.8212 -0.4412 -0.2570
  198ARG     HE 3185   5.355   4.745   2.836 -2.0134 -0.1995  0.5261
  198ARG     CZ 3186   5.178   4.778   2.752  0.1030 -0.1419 -0.2285
  198ARG    NH1 3187   5.101   4.791   2.641  0.4807 -0.4150 -0.5363
  198ARG   HH11 3188   5.142   4.783   2.549 -1.5032 -2.2619 -1.3583
  198ARG   HH12 3189   5.006   4.820   2.656  0.3487 -0.3407 -1.4402
  198ARG    NH2 3190   5.122   4.821   2.861 -0.4914 -0.6685  0.7744
  198ARG   HH21 3191   5.180   4.841   2.940 -0.4120 -0.6409  0.7086
  198ARG   HH22 3192   5.021   4.827   2.870 -0.4699 -0.9501  1.2208
  198ARG      C 3193   5.788   4.865   2.479 -0.7145  0.0334  0.0648
  198ARG      O 3194   5.789   4.859   2.359 -0.2602 -0.2684  0.4536
  199LYS      N 3195   5.844   4.970   2.544  0.5086 -0.4485 -0.3111
  199LYS      H 3196   5.850   4.970   2.645  2.8564  0.1710 -0.4007
  199LYS     CA 3197   5.901   5.087   2.477 -0.1127  0.2987 -0.7848
  199LYS     HA 3198   5.911   5.064   2.371  1.0323 -2.2577 -0.2142
  199LYS     CB 3199   5.808   5.203   2.489  0.5474  0.4895 -0.5426
  199LYS    HB2 3200   5.714   5.169   2.445 -0.6782  0.9878  1.5317
  199LYS    HB3 3201   5.795   5.235   2.592  2.6515 -1.6885  0.4881
  199LYS     CG 3202   5.860   5.320   2.407  0.0509  0.2790 -0.3976
  199LYS    HG2 3203   5.931   5.362   2.478 -2.1515  2.5308  0.6521
  199LYS    HG3 3204   5.923   5.289   2.323 -1.3730  0.5232 -1.6003
  199LYS     CD 3205   5.751   5.428   2.378 -0.6109  1.0032 -0.0510
  199LYS    HD2 3206   5.690   5.379   2.302 -2.1560 -2.7726  3.2435
  199LYS    HD3 3207   5.691   5.437   2.469  1.0195 -1.5731  1.4259
  199LYS     CE 3208   5.797   5.562   2.324  0.5729 -0.1721  0.0952
  199LYS    HE2 3209   5.856   5.610   2.403  0.9519 -0.1856 -0.1741
  199LYS    HE3 3210   5.858   5.540   2.236 -2.1975 -2.0627 -1.5192
  199LYS     NZ 3211   5.678   5.634   2.261 -0.0330 -0.2864  0.2162
  199LYS    HZ1 3212   5.708   5.717   2.212  0.5117 -1.9136 -2.4029
  199LYS    HZ2 3213   5.630   5.571   2.198  3.9356 -0.9683 -2.5788
  199LYS    HZ3 3214   5.617   5.668   2.333 -0.0946 -1.3735  0.6979
  199LYS      C 3215   6.042   5.131   2.527  0.1910  0.8499  0.0063
  199LYS      O 3216   6.054   5.145   2.648 -0.6230  0.0894  0.4880
  200ALA      N 3217   6.133   5.160   2.436 -0.1274  0.0120  0.2104
  200ALA      H 3218   6.116   5.126   2.342 -1.0788  0.3992  0.2373
  200ALA     CA 3219   6.279   5.195   2.471  0.3684  0.1905  0.0938
  200ALA     HA 3220   6.318   5.115   2.534  0.6084 -0.7476 -1.2292
  200ALA     CB 3221   6.359   5.205   2.343  0.3715 -0.0336 -0.4153
  200ALA    HB1 3222   6.315   5.283   2.282 -0.3001 -0.4795 -0.5135
  200ALA    HB2 3223   6.467   5.219   2.357  0.7267 -1.8269 -1.0416
  200ALA    HB3 3224   6.361   5.111   2.289 -1.2296 -0.0360 -0.4960
  200ALA      C 3225   6.299   5.316   2.561 -0.1886  0.1768 -0.2153
  200ALA      O 3226   6.373   5.310   2.660  0.3942  0.3139 -0.1514
  201LYS      N 3227   6.247   5.430   2.523 -0.3977  0.2042  0.2359
  201LYS      H 3228   6.199   5.429   2.435  0.7549  0.8356 -0.4264
  201LYS     CA 3229   6.250   5.550   2.609  0.1817  0.0510 -0.1547
  201LYS     HA 3230   6.339   5.541   2.671 -0.6840  0.0068  1.1225
  201LYS     CB 3231   6.256   5.676   2.522  0.8047 -0.0120 -0.4989
  201LYS    HB2 3232   6.180   5.679   2.445  0.7444  1.0275 -0.4248
  201LYS    HB3 3233   6.220   5.759   2.583  0.2697 -0.5670 -0.0493
  201LYS     CG 3234   6.392   5.704   2.456 -0.1955 -0.1724 -0.7244
  201LYS    HG2 3235   6.469   5.705   2.534 -2.0434 -1.4097  1.2479
  201LYS    HG3 3236   6.395   5.631   2.376 -2.8118 -0.7325 -0.3840
  201LYS     CD 3237   6.379   5.836   2.375 -0.3014  0.8437 -0.0279
  201LYS    HD2 3238   6.299   5.826   2.300 -1.7396 -0.2185  1.5532
  201LYS    HD3 3239   6.351   5.915   2.444  1.2960 -0.5692  2.3604
  201LYS     CE 3240   6.519   5.874   2.314 -0.0381 -0.2986 -0.1845
  201LYS    HE2 3241   6.593   5.856   2.392  0.0726 -5.3155 -1.0748
  201LYS    HE3 3242   6.539   5.793   2.243 -0.7122 -0.9577  0.3660
  201LYS     NZ 3243   6.520   6.002   2.237  0.0802 -0.0447 -0.0023
  201LYS    HZ1 3244   6.609   6.016   2.191  1.2400 -0.5852  1.9649
  201LYS    HZ2 3245   6.447   6.004   2.167 -0.4836  4.1217  0.4263
  201LYS    HZ3 3246   6.502   6.080   2.298 -2.0746 -0.7668  0.3582
  201LYS      C 3247   6.136   5.547   2.713 -0.2733 -0.5597 -0.0220
  201LYS      O 3248   6.036   5.482   2.688  0.5220  0.3343 -0.1591
  202PRO      N 3249   6.147   5.631   2.817 -0.0259  0.3105  0.1550
  202PRO     CD 3250   6.260   5.711   2.856  0.0440 -0.6700  0.1968
  202PRO    HD2 3251   6.300   5.775   2.777 -0.9719  2.0934  1.7798
  202PRO    HD3 3252   6.338   5.646   2.895  2.0346  1.9131  0.7502
  202PRO     CG 3253   6.200   5.823   2.941 -0.2143  0.5104  0.0917
  202PRO    HG2 3254   6.164   5.906   2.880 -1.5437  0.0214  0.1736
  202PRO    HG3 3255   6.268   5.858   3.018 -0.3864 -1.5579  1.2791
  202PRO     CB 3256   6.076   5.752   3.006 -0.3095  0.0442  0.2352
  202PRO    HB2 3257   6.001   5.826   3.034  0.7738 -0.3297  4.8915
  202PRO    HB3 3258   6.101   5.689   3.091  1.2595  1.6970  1.0756
  202PRO     CA 3259   6.026   5.651   2.900 -1.0061 -0.1568 -1.3009
  202PRO     HA 3260   5.996   5.558   2.947  0.9558  1.1356  3.0786
  202PRO      C 3261   5.900   5.705   2.828  0.3103  0.2754  0.0281
  202PRO      O 3262   5.909   5.775   2.726  0.1531 -0.0255 -0.5408
  203GLU      N 3263   5.785   5.680   2.896  0.3988  1.0078  0.4645
  203GLU      H 3264   5.791   5.628   2.982  2.3523  0.7113  0.1954
  203GLU     CA 3265   5.657   5.715   2.830  0.5480  0.5868  0.4438
  203GLU     HA 3266   5.664   5.801   2.764 -2.4730 -0.1541 -1.0048
  203GLU     CB 3267   5.610   5.598   2.732 -0.0951 -0.1794 -0.0707
  203GLU    HB2 3268   5.690   5.589   2.659 -0.1273  2.5087 -0.5688
  203GLU    HB3 3269   5.594   5.512   2.797 -2.7734  0.4464  0.2141
  203GLU     CG 3270   5.488   5.612   2.651  0.1669  0.3672  0.8330
  203GLU    HG2 3271   5.481   5.539   2.570 -0.3864  1.5033 -0.1768
  203GLU    HG3 3272   5.401   5.612   2.718  0.2722 -1.1416  1.0042
  203GLU     CD 3273   5.479   5.748   2.576 -0.3785 -0.0857  0.6399
  203GLU    OE1 3274   5.523   5.756   2.457  0.1698  0.1132 -0.2977
  203GLU    OE2 3275   5.410   5.841   2.617 -0.3097 -0.4531 -0.5530
  203GLU      C 3276   5.539   5.751   2.925  0.1108  0.8702 -0.1984
  203GLU      O 3277   5.497   5.672   3.012 -0.2434  0.0791  0.0289
  204SER      N 3278   5.496   5.878   2.913 -0.4562 -0.2780 -0.5164
  204SER      H 3279   5.539   5.935   2.842 -0.2381 -1.4246 -1.3316
  204SER     CA 3280   5.400   5.932   3.010  0.8961 -1.1293  0.0768
  204SER     HA 3281   5.423   5.919   3.115  1.6882  1.9758  0.3773
  204SER     CB 3282   5.369   6.085   2.996 -0.3408  0.1581 -0.1607
  204SER    HB2 3283   5.469   6.129   3.009  0.4994 -2.3132  2.7023
  204SER    HB3 3284   5.326   6.113   2.900  0.9017 -1.4355 -1.2329
  204SER     OG 3285   5.283   6.129   3.103 -0.0339 -0.0989  0.3623
  204SER     HG 3286   5.346   6.160   3.168  1.0588 -0.5839 -0.4294
  204SER      C 3287   5.256   5.872   2.999  0.0585 -0.3248 -0.0987
  204SER      O 3288   5.185   5.851   3.104 -0.1225 -0.0989  0.4304
  205ARG      N 3289   5.218   5.847   2.873 -0.4810 -0.5401  0.0782
  205ARG      H 3290   5.286   5.874   2.803  0.2341 -1.9077  0.1944
  205ARG     CA 3291   5.085   5.798   2.836  0.2107 -0.0225 -0.8419
  205ARG     HA 3292   5.012   5.864   2.883  0.1518  0.7794 -2.0191
  205ARG     CB 3293   5.058   5.814   2.682  0.1286  0.4463 -0.2683
  205ARG    HB2 3294   5.130   5.750   2.631 -0.3408  0.3684 -0.8452
  205ARG    HB3 3295   4.960   5.771   2.658 -0.3587  2.5053 -2.2975
  205ARG     CG 3296   5.058   5.962   2.644 -0.2836 -0.0860  0.1524
  205ARG    HG2 3297   4.961   6.002   2.676 -0.1193 -0.7403  1.5667
  205ARG    HG3 3298   5.135   6.026   2.687  1.2968 -0.9181 -1.3364
  205ARG     CD 3299   5.072   5.982   2.496  0.0322 -0.2696 -0.1124
  205ARG    HD2 3300   5.001   5.923   2.439 -1.3482  0.5534  0.6793
  205ARG    HD3 3301   5.063   6.087   2.469 -0.5081 -0.2534  0.1179
  205ARG     NE 3302   5.208   5.950   2.449 -0.3758  0.4116  0.6859
  205ARG     HE 3303   5.277   5.915   2.513 -0.3900 -0.9002  0.0143
  205ARG     CZ 3304   5.260   5.979   2.330  0.1052  0.4460 -0.3529
  205ARG    NH1 3305   5.205   6.039   2.233  0.1128  0.8219 -0.4204
  205ARG   HH11 3306   5.107   6.063   2.243  0.7333  3.1055  0.8858
  205ARG   HH12 3307   5.253   6.063   2.148 -1.0805 -1.8226 -1.9818
  205ARG    NH2 3308   5.384   5.948   2.309 -0.0716 -0.0473 -0.4951
  205ARG   HH21 3309   5.432   5.885   2.371 -0.3576  0.8110  0.6234
  205ARG   HH22 3310   5.433   5.975   2.225  0.3220 -1.1991 -0.6541
  205ARG      C 3311   5.055   5.653   2.888 -0.7652 -0.6098 -0.5734
  205ARG      O 3312   4.939   5.616   2.870 -0.1881 -0.0987  0.3682
  206LEU      N 3313   5.159   5.574   2.937 -0.4729  0.1765 -0.1142
  206LEU      H 3314   5.250   5.613   2.953 -0.8600  0.3905  1.8130
  206LEU     CA 3315   5.150   5.434   2.981 -0.0545  0.1693  0.8692
  206LEU     HA 3316   5.060   5.385   2.942  0.8550 -0.0272 -1.0823
  206LEU     CB 3317   5.275   5.345   2.943  0.0305 -0.8496  0.1119
  206LEU    HB2 3318   5.365   5.400   2.971  0.8458 -1.1167 -1.8243
  206LEU    HB3 3319   5.266   5.251   2.996  1.1358 -0.5955  0.7699
  206LEU     CG 3320   5.295   5.322   2.792 -0.5122 -0.5362 -0.3729
  206LEU     HG 3321   5.309   5.422   2.750  1.9966 -0.0590  1.3125
  206LEU    CD1 3322   5.421   5.243   2.764 -0.0456 -1.0479 -0.8449
  206LEU   HD11 3323   5.510   5.293   2.803  0.5309 -1.9190 -0.9936
  206LEU   HD12 3324   5.425   5.139   2.797  3.0187 -1.1915 -1.3483
  206LEU   HD13 3325   5.440   5.239   2.657 -0.4757 -0.0108 -0.9666
  206LEU    CD2 3326   5.176   5.240   2.740 -0.7771  0.2281  0.0696
  206LEU   HD21 3327   5.187   5.141   2.786  1.9593 -1.5627 -3.8336
  206LEU   HD22 3328   5.084   5.293   2.764 -1.4433 -0.4489 -0.9214
  206LEU   HD23 3329   5.197   5.236   2.634 -0.6249  0.7291  0.0819
  206LEU      C 3330   5.127   5.427   3.137 -0.0934 -0.3124  0.3703
  206LEU      O 3331   5.105   5.320   3.189 -0.7483 -0.8195  0.1252
  207CYS      N 3332   5.122   5.543   3.211 -0.4822 -0.2725  0.6822
  207CYS      H 3333   5.144   5.628   3.163  2.6062 -2.2634 -1.8424
  207CYS     CA 3334   5.098   5.538   3.356 -0.8144 -0.1686 -0.3455
  207CYS     HA 3335   5.181   5.488   3.406 -1.4522 -1.5288 -0.5883
  207CYS     CB 3336   5.098   5.679   3.403 -0.6045  1.0389 -0.4131
  207CYS    HB2 3337   5.045   5.730   3.322  1.5324  1.0651 -1.8967
  207CYS    HB3 3338   5.055   5.702   3.500  0.4316  1.6012 -0.0692
  207CYS     SG 3339   5.275   5.738   3.395 -0.0840 -0.2246  0.0029
  207CYS     HG 3340   5.298   5.722   3.265 -2.9348  2.0208 -0.8750
  207CYS      C 3341   4.969   5.467   3.395 -0.4497 -0.4251  0.2682
  207CYS      O 3342   4.869   5.486   3.327 -0.3056  0.5438  0.2210
  208LEU      N 3343   4.972   5.394   3.505  0.0589  0.2408  0.6139
  208LEU      H 3344   5.057   5.398   3.559 -0.0649 -0.1792  0.8442
  208LEU     CA 3345   4.868   5.295   3.534 -0.2082 -0.1922  0.6124
  208LEU     HA 3346   4.844   5.238   3.444  0.5334  1.5717 -0.7756
  208LEU     CB 3347   4.928   5.198   3.635 -1.1895  0.5082 -0.4019
  208LEU    HB2 3348   4.962   5.247   3.727  3.5289 -2.2898 -0.3067
  208LEU    HB3 3349   5.026   5.174   3.593  0.0436 -1.5321  3.2404
  208LEU     CG 3350   4.848   5.069   3.660  0.5616  0.1610  0.0117
  208LEU     HG 3351   4.746   5.096   3.687  1.0175  2.4893 -0.4005
  208LEU    CD1 3352   4.841   4.969   3.539  0.0579  0.1527 -0.0590
  208LEU   HD11 3353   4.938   4.950   3.494 -0.2474 -0.0629 -0.6352
  208LEU   HD12 3354   4.793   4.879   3.577 -1.3147  0.6111 -0.6571
  208LEU   HD13 3355   4.781   5.012   3.458  1.0647  1.1237 -0.3213
  208LEU    CD2 3356   4.907   4.998   3.781  0.2677  0.2374 -0.4840
  208LEU   HD21 3357   4.882   5.065   3.864  0.0528  0.0779 -0.4196
  208LEU   HD22 3358   4.850   4.906   3.798  1.2559 -0.3133 -0.1018
  208LEU   HD23 3359   5.013   4.971   3.782  0.1534 -0.2386  0.4755
  208LEU      C 3360   4.740   5.358   3.590  0.2987  1.1046 -0.0859
  208LEU      O 3361   4.760   5.450   3.668  0.1884  0.1036  0.4970
  209LYS      N 3362   4.617   5.296   3.564  0.5367  0.6839  1.1170
  209LYS      H 3363   4.611   5.223   3.494 -1.0839  1.1723  0.6955
  209LYS     CA 3364   4.490   5.344   3.621  0.0604  0.3637 -0.1478
  209LYS     HA 3365   4.508   5.424   3.693 -1.5672  1.5315 -0.9722
  209LYS     CB 3366   4.407   5.401   3.506  0.0481  0.6572  0.0061
  209LYS    HB2 3367   4.387   5.322   3.435  1.6740 -0.3750  0.6334
  209LYS    HB3 3368   4.312   5.428   3.554 -1.2399  0.3533 -2.2644
  209LYS     CG 3369   4.468   5.531   3.445  0.1967  0.1426  0.8091
  209LYS    HG2 3370   4.476   5.595   3.533  1.2207 -0.8067  1.4347
  209LYS    HG3 3371   4.571   5.509   3.418  0.6692  1.3070  1.6009
  209LYS     CD 3372   4.388   5.609   3.340 -0.4668 -0.4344  0.2030
  209LYS    HD2 3373   4.350   5.549   3.257 -0.4488 -0.6865  0.3782
  209LYS    HD3 3374   4.303   5.650   3.393 -0.4907  0.6904 -0.6553
  209LYS     CE 3375   4.480   5.730   3.293 -0.3856  0.1081 -0.1879
  209LYS    HE2 3376   4.576   5.689   3.262  0.0030  0.7674  0.1346
  209LYS    HE3 3377   4.431   5.777   3.207 -0.2404  0.3355 -0.1467
  209LYS     NZ 3378   4.494   5.832   3.403 -0.1638 -1.1673  0.0167
  209LYS    HZ1 3379   4.546   5.795   3.480 -0.0428  0.4747  0.7569
  209LYS    HZ2 3380   4.536   5.918   3.371 -1.7857 -1.0939 -2.1733
  209LYS    HZ3 3381   4.404   5.861   3.438 -0.6787 -1.2515 -1.1645
  209LYS      C 3382   4.422   5.228   3.697 -0.3989 -0.1590  0.6779
  209LYS      O 3383   4.443   5.110   3.670 -0.0607 -0.0796  0.1870
  210PRO      N 3384   4.343   5.254   3.805 -0.3082  0.5684 -0.2957
  210PRO     CD 3385   4.306   5.386   3.847  0.0819 -0.3049  0.6096
  210PRO    HD2 3386   4.232   5.429   3.779  1.3973  1.4600  0.2047
  210PRO    HD3 3387   4.390   5.456   3.846  0.2374 -0.4932 -0.3005
  210PRO     CG 3388   4.254   5.378   3.988  0.0591  0.3759  0.1344
  210PRO    HG2 3389   4.176   5.453   3.996  2.4577  3.1189 -0.5124
  210PRO    HG3 3390   4.334   5.391   4.061  1.2824 -1.5494 -0.7825
  210PRO     CB 3391   4.197   5.233   4.001  0.5205  0.0938  0.3854
  210PRO    HB2 3392   4.094   5.234   3.965  1.1791  0.9095 -1.6284
  210PRO    HB3 3393   4.208   5.194   4.102  0.2918 -0.8257  0.0691
  210PRO     CA 3394   4.290   5.156   3.902  0.1093 -0.8416  0.4225
  210PRO     HA 3395   4.373   5.133   3.968  1.9595 -0.6038 -1.7347
  210PRO      C 3396   4.230   5.021   3.848 -0.1418 -0.2929 -0.1398
  210PRO      O 3397   4.244   4.914   3.906  0.1739 -0.6297 -0.1807
  211SER      N 3398   4.157   5.030   3.736  0.4729  0.8670 -0.0135
  211SER      H 3399   4.140   5.119   3.692  0.4891  0.3010 -1.1928
  211SER     CA 3400   4.093   4.912   3.670 -0.1615  0.3907 -0.0924
  211SER     HA 3401   4.078   4.828   3.738  1.3808  0.2456  0.1152
  211SER     CB 3402   3.962   4.945   3.600  0.8558 -0.5582 -0.2568
  211SER    HB2 3403   3.974   4.999   3.506 -0.1794  0.1967  0.0361
  211SER    HB3 3404   3.904   4.855   3.581 -0.9981  0.8450 -1.5852
  211SER     OG 3405   3.884   5.032   3.680  0.3302  0.3923 -0.1506
  211SER     HG 3406   3.937   5.111   3.694  0.1495  0.4980 -0.0600
  211SER      C 3407   4.184   4.840   3.566  0.4318 -0.3777  0.0312
  211SER      O 3408   4.149   4.728   3.530  0.5013  0.1541 -0.4735
  212ASP      N 3409   4.295   4.895   3.519  0.5528 -0.2594  0.2013
  212ASP      H 3410   4.307   4.992   3.545 -0.3539 -0.0652 -0.0608
  212ASP     CA 3411   4.390   4.819   3.438 -0.4243 -0.6566  0.2789
  212ASP     HA 3412   4.337   4.786   3.348  1.4499 -3.0364 -0.0550
  212ASP     CB 3413   4.511   4.902   3.394 -0.3512 -0.2356 -0.6016
  212ASP    HB2 3414   4.582   4.891   3.476 -0.5718 -2.8182 -0.6541
  212ASP    HB3 3415   4.557   4.850   3.310  1.6221  1.7588 -0.8329
  212ASP     CG 3416   4.490   5.042   3.340 -0.3425  0.4332 -0.4162
  212ASP    OD1 3417   4.380   5.068   3.286 -0.0026 -0.5585 -0.7161
  212ASP    OD2 3418   4.588   5.122   3.340 -0.0113  0.5236  0.3193
  212ASP      C 3419   4.448   4.691   3.506  0.2393 -0.2394 -0.0094
  212ASP      O 3420   4.439   4.677   3.631 -0.6612  0.0405  0.6435
  213LEU      N 3421   4.509   4.596   3.433 -0.2247 -0.0591 -0.2906
  213LEU      H 3422   4.533   4.613   3.337  2.3047 -1.8445 -0.0793
  213LEU     CA 3423   4.574   4.474   3.489  0.3897 -1.0284 -0.0518
  213LEU     HA 3424   4.603   4.408   3.408  2.7273  0.7924 -0.8127
  213LEU     CB 3425   4.701   4.519   3.548 -0.9068 -0.5872  0.8103
  213LEU    HB2 3426   4.678   4.586   3.631 -0.8272  0.7552 -0.2204
  213LEU    HB3 3427   4.753   4.431   3.585  1.5265  0.1266 -0.6691
  213LEU     CG 3428   4.807   4.595   3.461 -0.0913  0.2010  0.6013
  213LEU     HG 3429   4.781   4.694   3.423  0.9511  0.3741  0.3172
  213LEU    CD1 3430   4.937   4.602   3.542 -0.3591 -0.8054  0.0653
  213LEU   HD11 3431   4.954   4.507   3.594 -1.1050 -0.8691  0.2004
  213LEU   HD12 3432   5.020   4.637   3.481  1.1887 -0.9981  1.9590
  213LEU   HD13 3433   4.926   4.664   3.631 -0.8255  0.0174 -0.5539
  213LEU    CD2 3434   4.848   4.516   3.335  0.2505  0.1633  0.8667
  213LEU   HD21 3435   4.919   4.551   3.260 -1.7438  0.1299 -1.1539
  213LEU   HD22 3436   4.893   4.423   3.370 -1.8926 -0.6955  1.4856
  213LEU   HD23 3437   4.768   4.487   3.267 -0.7164 -1.3942  2.5822
  213LEU      C 3438   4.490   4.383   3.585 -0.1826 -0.7004 -0.4275
  213LEU      O 3439   4.536   4.353   3.695 -0.3572 -0.0248  0.0106
  214ARG      N 3440   4.375   4.342   3.538  0.5630  0.2755 -0.0929
  214ARG      H 3441   4.353   4.367   3.443  2.3084 -0.9853 -0.8976
  214ARG     CA 3442   4.278   4.266   3.615  0.1660 -0.0716  0.0652
  214ARG     HA 3443   4.188   4.268   3.554  0.7264  0.5374 -0.7657
  214ARG     CB 3444   4.321   4.119   3.637 -0.4372  0.3332 -0.4216
  214ARG    HB2 3445   4.412   4.116   3.697 -1.5587  1.4385  1.4018
  214ARG    HB3 3446   4.243   4.060   3.683 -1.9859  1.8061 -1.0520
  214ARG     CG 3447   4.341   4.059   3.493  0.5273 -0.0570  0.2431
  214ARG    HG2 3448   4.242   4.066   3.448  0.1191 -2.3628  0.6577
  214ARG    HG3 3449   4.416   4.103   3.428  1.5052 -1.6307  0.2371
  214ARG     CD 3450   4.367   3.904   3.501 -0.0451 -0.8919  0.2008
  214ARG    HD2 3451   4.462   3.873   3.547  1.3166 -2.9624 -3.5684
  214ARG    HD3 3452   4.289   3.873   3.570  0.9882  0.3085  2.0183
  214ARG     NE 3453   4.357   3.847   3.358 -0.1973  0.1537 -0.2810
  214ARG     HE 3454   4.393   3.906   3.285  1.8272  1.0339  1.3082
  214ARG     CZ 3455   4.302   3.739   3.323  0.3158 -0.6958  0.0539
  214ARG    NH1 3456   4.266   3.642   3.404 -0.0178  0.0736  0.1600
  214ARG   HH11 3457   4.303   3.639   3.498  1.3137 -1.6834 -0.3749
  214ARG   HH12 3458   4.214   3.568   3.361 -1.6046  0.7365  0.8500
  214ARG    NH2 3459   4.256   3.743   3.199 -0.1490 -0.3931 -0.3145
  214ARG   HH21 3460   4.284   3.818   3.137 -1.1148  0.4421  0.2369
  214ARG   HH22 3461   4.222   3.658   3.155  2.6782 -1.7247 -0.1583
  214ARG      C 3462   4.236   4.348   3.739  0.5002 -0.7142 -0.2049
  214ARG      O 3463   4.222   4.294   3.849 -0.2495 -0.2336 -0.3303
  215SER      N 3464   4.228   4.482   3.729  0.2535 -0.0591  0.4024
  215SER      H 3465   4.239   4.518   3.635 -0.8604 -0.4297  0.1131
  215SER     CA 3466   4.200   4.583   3.830  0.1027  0.6855  0.0396
  215SER     HA 3467   4.210   4.676   3.774  1.5873 -0.8504 -2.4480
  215SER     CB 3468   4.049   4.571   3.873  0.4403  0.0415  0.3488
  215SER    HB2 3469   4.031   4.472   3.915  0.3202 -0.6254 -1.2171
  215SER    HB3 3470   4.021   4.651   3.941 -0.6149  1.0998 -1.2538
  215SER     OG 3471   3.962   4.586   3.762 -0.3736  0.5369 -0.7361
  215SER     HG 3472   4.018   4.618   3.691  0.8023 -0.8633 -0.4854
  215SER      C 3473   4.301   4.570   3.944 -0.7741 -0.3530 -0.4924
  215SER      O 3474   4.267   4.597   4.058 -0.2185 -0.1301 -0.0181
  216PHE      N 3475   4.431   4.548   3.911 -0.2108 -0.2080 -0.4041
  216PHE      H 3476   4.463   4.533   3.816 -1.1691 -0.4830 -0.6945
  216PHE     CA 3477   4.540   4.528   4.013 -0.3852 -0.3842 -0.1892
  216PHE     HA 3478   4.528   4.430   4.059 -1.1342 -0.7191 -1.0568
  216PHE     CB 3479   4.673   4.515   3.938 -0.0353 -0.2119  0.0024
  216PHE    HB2 3480   4.678   4.414   3.898 -1.0266 -0.2318 -0.0785
  216PHE    HB3 3481   4.687   4.594   3.864 -0.3532  0.6604  0.8585
  216PHE     CG 3482   4.787   4.531   4.035  0.0897  0.3333  0.0038
  216PHE    CD1 3483   4.824   4.429   4.124  0.3412 -0.0625 -0.1404
  216PHE    HD1 3484   4.777   4.332   4.116 -0.6634  0.3091  0.9874
  216PHE    CE1 3485   4.923   4.459   4.220 -0.2643 -0.2907 -0.1932
  216PHE    HE1 3486   4.954   4.380   4.287  0.7666  0.0940 -0.2058
  216PHE     CZ 3487   4.984   4.591   4.229  0.2325  0.4248  0.0635
  216PHE     HZ 3488   5.066   4.605   4.299 -1.0401  1.1283  1.4782
  216PHE    CE2 3489   4.957   4.685   4.128  0.6231  0.1479 -0.3187
  216PHE    HE2 3490   5.015   4.775   4.127  3.0910 -1.3516 -0.5924
  216PHE    CD2 3491   4.858   4.653   4.033  0.0811 -0.3448 -0.1983
  216PHE    HD2 3492   4.826   4.727   3.961 -0.8016 -1.7998 -1.3449
  216PHE      C 3493   4.549   4.641   4.120 -1.1145  0.4026  0.1329
  216PHE      O 3494   4.549   4.610   4.239  0.7984  0.0831 -0.0332
  217LEU      N 3495   4.548   4.766   4.077  0.7468 -0.4735  1.0918
  217LEU      H 3496   4.549   4.784   3.977 -0.1185 -0.2895  1.1092
  217LEU     CA 3497   4.569   4.886   4.164 -0.1405  0.4694  0.1419
  217LEU     HA 3498   4.648   4.864   4.236  2.2438 -0.8267 -2.6791
  217LEU     CB 3499   4.602   5.009   4.082 -0.3078  0.0558  0.5582
  217LEU    HB2 3500   4.698   4.978   4.040 -0.9980 -2.7578  0.8253
  217LEU    HB3 3501   4.538   5.016   3.994  0.8077  2.5159 -0.1591
  217LEU     CG 3502   4.627   5.151   4.146  0.3963  0.2611  0.2675
  217LEU     HG 3503   4.534   5.187   4.189 -0.0433 -0.5827  0.0504
  217LEU    CD1 3504   4.730   5.126   4.256 -0.4297  0.0568  0.1191
  217LEU   HD11 3505   4.773   5.216   4.301 -0.2417  0.7969 -1.4903
  217LEU   HD12 3506   4.679   5.067   4.333 -1.2679 -0.3483 -0.7347
  217LEU   HD13 3507   4.812   5.068   4.213 -0.1733 -0.5268  1.3282
  217LEU    CD2 3508   4.677   5.258   4.047  0.4048 -0.0678  0.3059
  217LEU   HD21 3509   4.784   5.250   4.027  0.0834 -2.1339 -0.8115
  217LEU   HD22 3510   4.628   5.248   3.951  1.2311  0.7842 -0.2242
  217LEU   HD23 3511   4.658   5.360   4.081  1.2923  0.7342 -1.4775
  217LEU      C 3512   4.440   4.917   4.250  0.0969  0.6166 -0.4605
  217LEU      O 3513   4.456   4.969   4.359 -0.6229 -0.9958 -0.0490
  218THR      N 3514   4.322   4.876   4.199 -0.5696  0.4637 -0.3885
  218THR      H 3515   4.327   4.817   4.118  1.5874 -1.2912  0.8997
  218THR     CA 3516   4.211   4.856   4.298 -0.2844  0.0955 -0.1312
  218THR     HA 3517   4.192   4.953   4.343  1.5944  0.5961 -0.3566
  218THR     CB 3518   4.078   4.804   4.240  0.3486 -0.5743  0.6167
  218THR     HB 3519   4.087   4.707   4.190  0.0443  0.1443 -0.8842
  218THR    CG2 3520   3.969   4.792   4.344 -0.6197 -0.6396 -0.1042
  218THR   HG21 3521   3.964   4.884   4.402 -0.5901 -0.5634 -0.2232
  218THR   HG22 3522   3.876   4.768   4.292 -1.0641 -0.9228  0.7920
  218THR   HG23 3523   3.993   4.711   4.413  0.9828  0.0011  0.1255
  218THR    OG1 3524   4.046   4.901   4.138 -0.0931 -0.0770  0.3881
  218THR    HG1 3525   4.104   4.878   4.065 -2.1382 -0.9901 -1.0576
  218THR      C 3526   4.254   4.757   4.410  0.1861  0.1971 -0.4607
  218THR      O 3527   4.230   4.780   4.529  0.3059  0.3706 -0.5490
  219MET      N 3528   4.308   4.638   4.369  0.1355  0.2996 -0.0444
  219MET      H 3529   4.323   4.614   4.272 -0.1783 -0.6317  0.1274
  219MET     CA 3530   4.342   4.532   4.465  0.5202  0.2869 -0.2878
  219MET     HA 3531   4.246   4.518   4.515  0.8391 -1.7701 -0.1370
  219MET     CB 3532   4.378   4.394   4.399 -0.7041  0.0143  0.2003
  219MET    HB2 3533   4.480   4.400   4.362 -0.9224  1.1007 -0.2541
  219MET    HB3 3534   4.379   4.319   4.478 -0.4606  0.6292  0.7854
  219MET     CG 3535   4.289   4.342   4.279  0.1241  0.5549 -0.0451
  219MET    HG2 3536   4.264   4.419   4.207 -0.2102  0.0408 -0.4832
  219MET    HG3 3537   4.333   4.258   4.227 -1.6916  0.8742 -2.2615
  219MET     SD 3538   4.126   4.277   4.333 -0.2565 -0.2209  0.0558
  219MET     CE 3539   4.035   4.412   4.412 -0.2142 -0.1953  0.5633
  219MET    HE1 3540   3.928   4.390   4.408 -0.5218  1.2717 -0.3617
  219MET    HE2 3541   4.074   4.416   4.513  3.8972 -0.3622 -0.8554
  219MET    HE3 3542   4.049   4.508   4.361  0.5627 -1.0385 -0.8763
  219MET      C 3543   4.446   4.575   4.565 -0.7734  0.1054  0.3191
  219MET      O 3544   4.451   4.531   4.681 -0.1554 -0.2178 -0.5494
  220PHE      N 3545   4.546   4.653   4.516  0.2855  0.1603  0.2287
  220PHE      H 3546   4.561   4.672   4.418 -0.8929  0.8996  0.1783
  220PHE     CA 3547   4.650   4.709   4.602  0.2349 -0.7482 -0.2739
  220PHE     HA 3548   4.724   4.640   4.643  0.5010  0.7538  1.9748
  220PHE     CB 3549   4.742   4.813   4.526 -0.0593  0.1116 -0.4711
  220PHE    HB2 3550   4.766   4.773   4.428 -0.8119 -0.6974 -0.3379
  220PHE    HB3 3551   4.685   4.903   4.499  0.8807  0.3395 -1.7720
  220PHE     CG 3552   4.864   4.852   4.596 -0.4053 -0.1750  0.1080
  220PHE    CD1 3553   4.849   4.979   4.671 -0.8523  0.5214 -0.6139
  220PHE    HD1 3554   4.757   5.036   4.673 -0.6463  0.8627  1.3493
  220PHE    CE1 3555   4.952   5.009   4.763 -0.7802 -0.6558  0.5243
  220PHE    HE1 3556   4.934   5.087   4.835 -2.1000  0.0825 -0.5626
  220PHE     CZ 3557   5.061   4.927   4.783 -0.1134 -0.4697 -0.6852
  220PHE     HZ 3558   5.139   4.932   4.857 -1.8762 -0.2238  1.2272
  220PHE    CE2 3559   5.071   4.809   4.706  0.1546  0.6686  0.1412
  220PHE    HE2 3560   5.152   4.739   4.719  1.5664  2.2420  0.0696
  220PHE    CD2 3561   4.975   4.772   4.609  0.2073 -0.3114 -0.6720
  220PHE    HD2 3562   4.980   4.674   4.565  0.5637 -0.4424 -0.3514
  220PHE      C 3563   4.588   4.781   4.725 -0.0701 -0.5655 -0.3440
  220PHE      O 3564   4.635   4.769   4.839 -0.4230  0.0795  0.5484
  221VAL      N 3565   4.483   4.861   4.690  0.6701  0.2121 -0.0906
  221VAL      H 3566   4.466   4.873   4.591  2.1596 -0.9691 -0.5461
  221VAL     CA 3567   4.405   4.933   4.783 -0.5570 -0.3327 -0.5282
  221VAL     HA 3568   4.471   4.980   4.856 -0.2384 -0.6205 -0.6245
  221VAL     CB 3569   4.337   5.050   4.718  0.7008  0.0719  0.1626
  221VAL     HB 3570   4.269   5.019   4.638  0.2111 -1.4606  1.1385
  221VAL    CG1 3571   4.250   5.129   4.816  0.5130 -0.0872 -0.3819
  221VAL   HG11 3572   4.175   5.065   4.862  1.2752 -0.2143  0.7032
  221VAL   HG12 3573   4.309   5.179   4.892 -0.7498  0.0079  0.5738
  221VAL   HG13 3574   4.203   5.211   4.761 -0.2853 -1.1579 -1.3635
  221VAL    CG2 3575   4.433   5.153   4.654  0.0319 -0.0630  0.3359
  221VAL   HG21 3576   4.471   5.116   4.559  0.1963 -0.4335  0.5453
  221VAL   HG22 3577   4.389   5.249   4.628  0.7448  0.4687  1.0237
  221VAL   HG23 3578   4.518   5.166   4.721  0.2350 -1.9975  0.5203
  221VAL      C 3579   4.315   4.851   4.872 -0.6988  0.7517  0.3857
  221VAL      O 3580   4.317   4.880   4.991 -0.2152 -0.0066 -0.4405
  222VAL      N 3581   4.242   4.755   4.818  0.3985  0.7847 -0.0498
  222VAL      H 3582   4.250   4.737   4.719 -1.5844  0.0654 -0.1236
  222VAL     CA 3583   4.167   4.659   4.901  0.0548  1.1081 -0.3560
  222VAL     HA 3584   4.081   4.707   4.947 -1.7888 -1.9151 -0.3819
  222VAL     CB 3585   4.091   4.541   4.826 -0.4462 -0.1828  0.8357
  222VAL     HB 3586   4.156   4.469   4.776 -0.1167 -0.0641  1.0896
  222VAL    CG1 3587   4.026   4.438   4.923  0.7173 -0.6848 -0.6522
  222VAL   HG11 3588   4.104   4.393   4.986  1.0124 -1.7639 -1.7399
  222VAL   HG12 3589   3.957   4.495   4.985 -0.3154 -0.9709 -1.5217
  222VAL   HG13 3590   3.973   4.364   4.864  1.3988 -0.6824 -1.2763
  222VAL    CG2 3591   3.980   4.599   4.733 -0.3594  0.4613  0.0791
  222VAL   HG21 3592   3.904   4.659   4.783  0.1920 -0.1755  1.7708
  222VAL   HG22 3593   4.031   4.648   4.650 -1.5950 -0.8895 -1.5623
  222VAL   HG23 3594   3.930   4.520   4.677 -0.7133  1.8764 -1.6865
  222VAL      C 3595   4.258   4.590   5.011  0.6898  0.1327  0.1748
  222VAL      O 3596   4.219   4.585   5.130 -0.9846  0.1915 -0.1354
  223PHE      N 3597   4.382   4.546   4.977  0.6934 -0.1610  0.0936
  223PHE      H 3598   4.410   4.549   4.880 -3.0617 -0.6096 -1.1645
  223PHE     CA 3599   4.475   4.509   5.078  0.3822 -0.3165  0.1853
  223PHE     HA 3600   4.434   4.422   5.129  0.7539 -1.0492 -0.7353
  223PHE     CB 3601   4.604   4.467   5.019 -0.2264 -0.1200  0.7526
  223PHE    HB2 3602   4.580   4.381   4.957  3.2951  0.0917 -1.1861
  223PHE    HB3 3603   4.627   4.543   4.945 -2.1008 -2.2853 -2.2721
  223PHE     CG 3604   4.718   4.424   5.113  0.8558  0.1577  0.8930
  223PHE    CD1 3605   4.690   4.307   5.190 -0.6468 -0.2475 -0.1613
  223PHE    HD1 3606   4.602   4.246   5.179 -1.4971  0.8172  0.5184
  223PHE    CE1 3607   4.773   4.277   5.295 -0.3249  0.6253 -0.6719
  223PHE    HE1 3608   4.747   4.192   5.357  1.4118  1.6728  1.6503
  223PHE     CZ 3609   4.891   4.358   5.316 -0.0473 -0.1533 -0.4473
  223PHE     HZ 3610   4.957   4.343   5.400  0.3527  0.2415 -0.6918
  223PHE    CE2 3611   4.916   4.470   5.235 -0.2385 -0.4267  0.5524
  223PHE    HE2 3612   4.994   4.539   5.264 -0.0745  0.8241 -2.4949
  223PHE    CD2 3613   4.825   4.508   5.143 -0.1816  0.0733  0.4212
  223PHE    HD2 3614   4.841   4.603   5.095 -0.3096  0.8491  1.8582
  223PHE      C 3615   4.507   4.608   5.187 -0.6841  0.1428 -0.0531
  223PHE      O 3616   4.518   4.573   5.305  0.1419 -0.2438  0.0115
  224VAL      N 3617   4.514   4.734   5.144  0.1847 -0.4690 -0.0741
  224VAL      H 3618   4.516   4.762   5.047 -0.8529  1.1942  0.3550
  224VAL     CA 3619   4.535   4.844   5.244 -0.6621 -0.2155  0.3188
  224VAL     HA 3620   4.623   4.817   5.302  0.8643  0.8887 -1.3834
  224VAL     CB 3621   4.577   4.976   5.176 -0.0368 -0.2249  0.6700
  224VAL     HB 3622   4.516   4.979   5.085 -3.0445 -2.9707  2.3890
  224VAL    CG1 3623   4.545   5.106   5.254 -0.1138 -0.1666  0.5110
  224VAL   HG11 3624   4.599   5.183   5.198  0.5972 -1.4599 -0.6649
  224VAL   HG12 3625   4.437   5.119   5.251  0.0240  0.7895 -1.1453
  224VAL   HG13 3626   4.592   5.097   5.352 -1.2831  0.4030  1.1403
  224VAL    CG2 3627   4.728   4.980   5.148 -0.0878  0.2087 -0.6458
  224VAL   HG21 3628   4.794   4.923   5.214  0.5077  0.2530 -1.1888
  224VAL   HG22 3629   4.756   4.943   5.050 -0.1033  1.7138 -1.2422
  224VAL   HG23 3630   4.773   5.078   5.164  1.2900 -0.5822  0.6429
  224VAL      C 3631   4.418   4.855   5.341  0.0067  0.2338  0.1114
  224VAL      O 3632   4.432   4.897   5.458  0.4883 -0.0928  0.0719
  225ILE      N 3633   4.292   4.816   5.312 -0.1144  0.8843  0.8985
  225ILE      H 3634   4.277   4.764   5.227 -1.2982  1.5372  0.6878
  225ILE     CA 3635   4.177   4.822   5.407  0.3373  0.8351 -0.4353
  225ILE     HA 3636   4.179   4.921   5.453  0.3668  1.0038 -0.7998
  225ILE     CB 3637   4.039   4.801   5.333 -0.2125 -0.5686 -0.0306
  225ILE     HB 3638   4.031   4.702   5.288 -1.2151  0.5837 -2.5759
  225ILE    CG2 3639   3.921   4.791   5.435 -0.3626 -0.3598  0.6155
  225ILE   HG21 3640   3.831   4.783   5.375  0.5892 -1.1722 -0.7646
  225ILE   HG22 3641   3.944   4.699   5.489 -0.0015 -0.5940  0.0784
  225ILE   HG23 3642   3.920   4.880   5.498  0.2890  0.6879 -0.7919
  225ILE    CG1 3643   4.023   4.900   5.223  0.5220 -0.1752 -0.0170
  225ILE   HG12 3644   4.091   4.874   5.142  1.4450  0.2244  0.6275
  225ILE   HG13 3645   3.919   4.878   5.196  0.1475  2.0869 -0.6399
  225ILE    CD1 3646   4.038   5.056   5.260  1.1858 -0.0935 -0.0217
  225ILE   HD11 3647   3.997   5.078   5.358  1.8447 -1.7590  0.6614
  225ILE   HD12 3648   4.146   5.073   5.265  1.0985  0.0440  2.4079
  225ILE   HD13 3649   3.985   5.117   5.187  0.5369 -1.2150 -0.5137
  225ILE      C 3650   4.193   4.717   5.526  0.1157 -0.5638 -0.3027
  225ILE      O 3651   4.181   4.751   5.642  0.0191 -0.0208 -0.0001
  226PHE      N 3652   4.235   4.594   5.497 -0.1223  0.0160 -0.6124
  226PHE      H 3653   4.246   4.574   5.399  0.7465 -0.1939 -0.4801
  226PHE     CA 3654   4.272   4.497   5.600 -0.3540 -0.1864  0.0951
  226PHE     HA 3655   4.189   4.484   5.669  0.3791  1.6684  1.4286
  226PHE     CB 3656   4.297   4.360   5.538  0.0734  0.3993  0.1483
  226PHE    HB2 3657   4.368   4.362   5.456  2.3092 -1.0966  1.9461
  226PHE    HB3 3658   4.343   4.291   5.608 -1.2058 -1.0016 -0.3332
  226PHE     CG 3659   4.174   4.288   5.473 -0.3380  0.4174  0.4202
  226PHE    CD1 3660   4.107   4.190   5.553 -0.5329  0.6561  0.0880
  226PHE    HD1 3661   4.150   4.162   5.648 -2.2981  1.6391  1.2253
  226PHE    CE1 3662   3.986   4.131   5.513  0.1008  0.2136  0.2830
  226PHE    HE1 3663   3.928   4.061   5.571  0.9585  0.2937  1.2757
  226PHE     CZ 3664   3.921   4.187   5.397  0.2785 -0.8594  0.0033
  226PHE     HZ 3665   3.824   4.148   5.371 -0.3838  1.2667 -0.9480
  226PHE    CE2 3666   3.995   4.272   5.313  0.1515  0.3315 -0.0727
  226PHE    HE2 3667   3.937   4.298   5.226 -1.5698 -0.6173  0.7363
  226PHE    CD2 3668   4.122   4.323   5.347  0.5401  0.1231  0.0558
  226PHE    HD2 3669   4.178   4.397   5.292  2.0597 -0.0735  1.2338
  226PHE      C 3670   4.394   4.548   5.677  0.3704  0.3962 -0.6409
  226PHE      O 3671   4.390   4.537   5.806  0.2567  0.3913  0.2354
  227ALA      N 3672   4.495   4.607   5.610  0.1994  0.6628 -0.0061
  227ALA      H 3673   4.484   4.612   5.509  0.6847  2.6386 -0.0092
  227ALA     CA 3674   4.615   4.663   5.670  0.1942  0.6124  0.2193
  227ALA     HA 3675   4.653   4.599   5.750 -2.2067 -0.3477  0.6744
  227ALA     CB 3676   4.727   4.688   5.572  0.2188 -0.3256 -0.1551
  227ALA    HB1 3677   4.801   4.753   5.620 -0.3077 -0.2359  0.5471
  227ALA    HB2 3678   4.768   4.595   5.533  0.8776  0.1709 -0.6969
  227ALA    HB3 3679   4.684   4.736   5.484  0.3080  0.6516  0.3202
  227ALA      C 3680   4.592   4.790   5.762 -0.4115 -0.5175  0.8000
  227ALA      O 3681   4.684   4.833   5.833  0.0630  0.0090 -0.8901
  228ILE      N 3682   4.471   4.845   5.771 -0.0124 -0.6387 -0.0506
  228ILE      H 3683   4.407   4.801   5.707  1.0014 -0.1665 -1.4544
  228ILE     CA 3684   4.425   4.964   5.847  0.4739 -0.4380 -0.1868
  228ILE     HA 3685   4.506   5.004   5.909  1.2809 -1.2993 -0.6650
  228ILE     CB 3686   4.381   5.075   5.751  0.0467 -1.1688 -0.3340
  228ILE     HB 3687   4.303   5.039   5.684 -2.0052  2.2840 -0.0679
  228ILE    CG2 3688   4.306   5.191   5.823 -0.0175  0.2752 -0.3220
  228ILE   HG21 3689   4.365   5.218   5.910 -0.0298  0.1741 -0.2814
  228ILE   HG22 3690   4.305   5.277   5.756 -0.4390  1.8161  1.6001
  228ILE   HG23 3691   4.207   5.158   5.854 -0.4763  0.7744 -1.2245
  228ILE    CG1 3692   4.502   5.138   5.674  0.1931  0.0841 -0.2997
  228ILE   HG12 3693   4.557   5.055   5.632 -1.0519 -0.7577 -0.3129
  228ILE   HG13 3694   4.461   5.195   5.590  0.2007 -0.4329 -0.6597
  228ILE    CD1 3695   4.599   5.214   5.765  0.6845 -0.0557 -0.6195
  228ILE   HD11 3696   4.630   5.154   5.850 -1.0254  0.7570  0.6325
  228ILE   HD12 3697   4.687   5.244   5.709  0.8182 -1.1498 -1.0188
  228ILE   HD13 3698   4.555   5.309   5.796  1.7355  0.3337 -0.2809
  228ILE      C 3699   4.319   4.929   5.950  0.8426  0.0079 -0.4683
  228ILE      O 3700   4.328   4.978   6.067  0.2631 -0.2244  0.0412
  229CYS      N 3701   4.220   4.842   5.918  0.3565 -0.3944 -0.6325
  229CYS      H 3702   4.218   4.805   5.824  0.8024  0.5396 -1.0228
  229CYS     CA 3703   4.110   4.796   6.003 -0.7683  0.1531 -0.3675
  229CYS     HA 3704   4.076   4.872   6.072 -0.3558 -0.3829  0.4463
  229CYS     CB 3705   3.991   4.759   5.922  0.1733  0.3289 -0.2534
  229CYS    HB2 3706   4.012   4.677   5.854 -0.1664 -0.8249  0.9974
  229CYS    HB3 3707   3.910   4.728   5.987  0.2583 -1.0195 -0.7673
  229CYS     SG 3708   3.949   4.917   5.840  0.1742 -0.4936  0.3043
  229CYS     HG 3709   3.902   4.980   5.948  1.0884  3.0393 -1.2382
  229CYS      C 3710   4.156   4.686   6.099  0.1128 -0.2374 -0.4562
  229CYS      O 3711   4.149   4.706   6.221 -0.1762 -0.4833 -0.3672
  230TRP      N 3712   4.193   4.570   6.051  0.2429 -0.3188 -0.2870
  230TRP      H 3713   4.194   4.562   5.951 -1.4602  2.4349 -0.6176
  230TRP     CA 3714   4.225   4.449   6.139  0.4138 -0.5397 -0.3937
  230TRP     HA 3715   4.162   4.449   6.228  0.9652  0.7770  0.0184
  230TRP     CB 3716   4.209   4.312   6.068 -0.5938 -0.3456 -0.0432
  230TRP    HB2 3717   4.263   4.326   5.974 -0.6825  1.9974  0.1949
  230TRP    HB3 3718   4.261   4.236   6.126  0.8354  0.5495 -0.1037
  230TRP     CG 3719   4.071   4.262   6.045  0.6449 -0.5978 -0.0717
  230TRP    CD1 3720   4.018   4.234   5.930  0.4871  0.1552  0.5880
  230TRP    HD1 3721   4.072   4.246   5.837  1.4862 -0.8130  1.0220
  230TRP    NE1 3722   3.899   4.176   5.947 -0.0195  0.4413 -0.0968
  230TRP    HE1 3723   3.828   4.144   5.882 -1.6716 -1.7378  2.5231
  230TRP    CE2 3724   3.863   4.173   6.080  0.4001  0.2265  0.2927
  230TRP    CZ2 3725   3.750   4.122   6.142 -0.4145  0.3955  0.6286
  230TRP    HZ2 3726   3.673   4.084   6.076 -0.4115 -1.4050  1.6205
  230TRP    CH2 3727   3.750   4.120   6.283 -0.4635 -0.2473 -0.3638
  230TRP    HH2 3728   3.659   4.085   6.330  0.0076 -0.2680  0.5578
  230TRP    CZ3 3729   3.865   4.167   6.358 -0.1709 -0.8324  0.0130
  230TRP    HZ3 3730   3.872   4.163   6.466 -0.6349 -0.1204  0.0762
  230TRP    CE3 3731   3.979   4.217   6.293  0.5696  0.1306  0.4689
  230TRP    HE3 3732   4.072   4.244   6.342  0.5443 -1.0623  1.2040
  230TRP    CD2 3733   3.975   4.222   6.148  0.0559  0.5023  0.2990
  230TRP      C 3734   4.373   4.463   6.185  0.0104 -0.2240  0.0566
  230TRP      O 3735   4.404   4.404   6.289  0.3465  0.3847 -0.2040
  231ALA      N 3736   4.463   4.544   6.125  0.3313 -0.6179 -0.1856
  231ALA      H 3737   4.440   4.591   6.039  0.9846  2.4463  1.1968
  231ALA     CA 3738   4.599   4.541   6.170  0.2237 -0.7254  0.4774
  231ALA     HA 3739   4.624   4.435   6.173 -1.4088 -1.1715 -0.3970
  231ALA     CB 3740   4.693   4.602   6.063 -0.3041 -0.0811 -0.0912
  231ALA    HB1 3741   4.696   4.543   5.971 -0.7518  1.6278 -1.2747
  231ALA    HB2 3742   4.658   4.703   6.042  2.5131  0.8273 -0.8034
  231ALA    HB3 3743   4.783   4.623   6.119 -1.1304  1.4854  0.7354
  231ALA      C 3744   4.632   4.593   6.311  0.0007 -0.1565  0.1025
  231ALA      O 3745   4.731   4.544   6.375 -0.3083  0.1294 -0.1482
  232PRO      N 3746   4.563   4.693   6.364 -0.3189 -0.6107 -0.2120
  232PRO     CD 3747   4.471   4.784   6.296 -0.1350  0.1671  0.5889
  232PRO    HD2 3748   4.372   4.739   6.296 -0.6317  1.2106  1.9438
  232PRO    HD3 3749   4.498   4.806   6.193 -0.7883  1.2304  0.6322
  232PRO     CG 3750   4.482   4.917   6.372 -0.6325  0.5389  0.2678
  232PRO    HG2 3751   4.387   4.970   6.366 -0.0680  1.4682 -0.6163
  232PRO    HG3 3752   4.565   4.974   6.330  0.2194  1.0480  2.4813
  232PRO     CB 3753   4.516   4.884   6.521  0.5844  0.1458 -0.7533
  232PRO    HB2 3754   4.419   4.885   6.571  0.4019 -1.6825 -1.0076
  232PRO    HB3 3755   4.586   4.956   6.565 -0.5399  1.2876 -0.7489
  232PRO     CA 3756   4.590   4.747   6.501  0.4283 -0.2533 -0.2571
  232PRO     HA 3757   4.697   4.769   6.502  0.2920  0.4446 -0.7418
  232PRO      C 3758   4.552   4.640   6.611 -0.1397  0.6178  0.1440
  232PRO      O 3759   4.623   4.631   6.711  0.5572 -0.1167 -0.1931
  233LEU      N 3760   4.443   4.565   6.595  0.1837  0.7313  0.5526
  233LEU      H 3761   4.374   4.580   6.523 -1.8735  2.4625  2.7379
  233LEU     CA 3762   4.400   4.462   6.689  0.1625 -0.1540  0.6373
  233LEU     HA 3763   4.404   4.509   6.787 -0.2352  2.7645 -0.6260
  233LEU     CB 3764   4.257   4.416   6.656  0.7205 -0.5331  0.1348
  233LEU    HB2 3765   4.189   4.500   6.638  0.5859  0.1875  3.4149
  233LEU    HB3 3766   4.266   4.368   6.559  2.0680  2.0660 -1.1575
  233LEU     CG 3767   4.186   4.324   6.760 -1.2229  0.0763  0.0563
  233LEU     HG 3768   4.257   4.244   6.785  1.2078  1.9349 -0.5092
  233LEU    CD1 3769   4.157   4.403   6.895 -0.6462 -0.4590  0.1729
  233LEU   HD11 3770   4.254   4.420   6.943 -0.3921  2.7033 -1.1962
  233LEU   HD12 3771   4.116   4.504   6.888 -2.1851 -1.1832 -3.1660
  233LEU   HD13 3772   4.082   4.356   6.958 -2.0820  0.7164 -0.5830
  233LEU    CD2 3773   4.058   4.263   6.700 -0.3963 -0.3126 -0.2950
  233LEU   HD21 3774   4.026   4.187   6.771  0.4612 -2.6763 -2.2847
  233LEU   HD22 3775   3.977   4.332   6.677 -3.8858 -3.5447  1.1981
  233LEU   HD23 3776   4.081   4.207   6.610 -1.0481 -0.4327 -0.3882
  233LEU      C 3777   4.495   4.344   6.690 -0.2519  0.8298 -0.1310
  233LEU      O 3778   4.545   4.305   6.797 -0.2987  0.3814 -0.0389
  234ASN      N 3779   4.541   4.301   6.573  0.0421  0.3243  0.1712
  234ASN      H 3780   4.502   4.340   6.488 -1.6363  0.1497  0.8435
  234ASN     CA 3781   4.664   4.222   6.563 -0.0573  0.4120  0.7349
  234ASN     HA 3782   4.653   4.127   6.615 -0.4079  0.6546  1.1076
  234ASN     CB 3783   4.693   4.190   6.413 -0.4242  0.4099  0.0564
  234ASN    HB2 3784   4.687   4.281   6.353 -1.2319 -0.6647 -1.5673
  234ASN    HB3 3785   4.796   4.161   6.393 -0.7801 -0.0716 -1.1946
  234ASN     CG 3786   4.613   4.069   6.368 -0.1971  0.5964 -0.2705
  234ASN    OD1 3787   4.648   3.955   6.399  0.0386 -0.1495  0.0252
  234ASN    ND2 3788   4.495   4.089   6.315  0.4229 -0.2741  0.5116
  234ASN   HD21 3789   4.430   4.015   6.295 -0.0494  0.5525 -1.1912
  234ASN   HD22 3790   4.460   4.184   6.313 -3.2656 -1.5183 -0.7163
  234ASN      C 3791   4.787   4.282   6.630 -0.2996  0.2481 -0.7312
  234ASN      O 3792   4.861   4.211   6.696 -0.5808 -0.2307 -0.2500
  235CYS      N 3793   4.805   4.416   6.633 -0.2545 -0.7971 -0.4791
  235CYS      H 3794   4.737   4.472   6.584 -1.8579 -2.6920 -0.5141
  235CYS     CA 3795   4.916   4.481   6.708  0.3250  0.2623 -0.6574
  235CYS     HA 3796   5.003   4.418   6.687  0.8438  0.5995  0.4272
  235CYS     CB 3797   4.948   4.619   6.647 -0.5719  0.6092  0.1900
  235CYS    HB2 3798   4.866   4.690   6.654 -2.2806 -1.1865 -0.6296
  235CYS    HB3 3799   5.026   4.658   6.712  0.0726 -0.7707  0.2959
  235CYS     SG 3800   5.002   4.593   6.480  0.3291  0.4490  0.1944
  235CYS     HG 3801   4.889   4.551   6.421  0.0988  1.0943  0.1744
  235CYS      C 3802   4.903   4.488   6.860 -0.0323  0.1352 -0.0370
  235CYS      O 3803   5.002   4.479   6.925 -0.6991  0.5276  0.0204
  236ILE      N 3804   4.787   4.488   6.920  0.5415 -0.5821 -0.4843
  236ILE      H 3805   4.709   4.507   6.859  0.9072  2.4497 -0.1929
  236ILE     CA 3806   4.758   4.463   7.065 -0.1442  0.5877  0.2896
  236ILE     HA 3807   4.830   4.519   7.125 -0.4405  0.7989  0.4515
  236ILE     CB 3808   4.610   4.496   7.101  0.7101  0.5207  0.0849
  236ILE     HB 3809   4.554   4.427   7.037 -0.5484  1.6009 -0.0295
  236ILE    CG2 3810   4.587   4.475   7.249  0.2696  0.1396 -0.1477
  236ILE   HG21 3811   4.655   4.539   7.305 -0.7972  1.0329  0.1800
  236ILE   HG22 3812   4.485   4.508   7.273 -0.5903 -2.4966  0.1603
  236ILE   HG23 3813   4.593   4.376   7.295 -1.6513 -1.0059 -2.1623
  236ILE    CG1 3814   4.578   4.638   7.052  0.1705  0.1044 -0.2557
  236ILE   HG12 3815   4.645   4.711   7.097 -0.3194 -0.0139  0.6755
  236ILE   HG13 3816   4.586   4.646   6.943 -2.7419  1.6408 -0.4443
  236ILE    CD1 3817   4.429   4.673   7.073 -0.8397  0.1272 -0.1378
  236ILE   HD11 3818   4.423   4.700   7.179  0.1594  2.8061 -0.6942
  236ILE   HD12 3819   4.398   4.762   7.018 -0.7352  0.6326  0.5970
  236ILE   HD13 3820   4.356   4.597   7.044 -1.4239  0.3247  0.7710
  236ILE      C 3821   4.791   4.314   7.092  0.0766  0.9422 -0.1306
  236ILE      O 3822   4.847   4.293   7.200 -0.2062  0.1892  0.2108
  237GLY      N 3823   4.747   4.218   7.007 -0.3884  0.0642 -0.1398
  237GLY      H 3824   4.703   4.233   6.917  0.2622  0.3102 -0.4254
  237GLY     CA 3825   4.788   4.081   7.027  0.6005 -0.2024  0.2765
  237GLY    HA2 3826   4.752   4.050   7.125  0.4029 -0.9976 -0.0380
  237GLY    HA3 3827   4.730   4.016   6.961  1.5667 -0.8203  0.0045
  237GLY      C 3828   4.937   4.050   7.003 -0.9016  0.1901  0.3483
  237GLY      O 3829   4.998   3.975   7.072 -0.0396  0.1265  0.1837
  238LEU      N 3830   4.997   4.125   6.907 -0.1229  0.5497  0.0491
  238LEU      H 3831   4.941   4.194   6.858 -0.6121  0.6551  0.7396
  238LEU     CA 3832   5.149   4.118   6.890  0.0291  0.4814 -0.6807
  238LEU     HA 3833   5.172   4.012   6.886 -2.9516 -0.2145 -2.7089
  238LEU     CB 3834   5.188   4.189   6.759 -0.3545 -0.1708  0.4766
  238LEU    HB2 3835   5.134   4.143   6.676  0.5404 -0.2020 -0.1026
  238LEU    HB3 3836   5.151   4.291   6.765 -1.1969 -0.3259 -1.5165
  238LEU     CG 3837   5.336   4.193   6.719 -0.0673  0.2068  0.8091
  238LEU     HG 3838   5.391   4.254   6.790  0.0986  1.0401 -0.0166
  238LEU    CD1 3839   5.405   4.056   6.713  0.0338  0.3649 -0.1206
  238LEU   HD11 3840   5.410   4.003   6.809 -0.8214 -0.6604 -0.6191
  238LEU   HD12 3841   5.356   3.994   6.638 -1.2730  1.3155 -0.1021
  238LEU   HD13 3842   5.503   4.063   6.666  0.1732 -2.0762 -0.3403
  238LEU    CD2 3843   5.340   4.246   6.578 -0.4287 -0.4040  0.5996
  238LEU   HD21 3844   5.285   4.179   6.512  1.4253  1.0897 -2.7317
  238LEU   HD22 3845   5.311   4.351   6.574  3.7214  1.0266  1.9167
  238LEU   HD23 3846   5.445   4.246   6.548 -0.8715  0.0238 -1.0505
  238LEU      C 3847   5.216   4.175   7.019 -0.6547  0.1057  0.4059
  238LEU      O 3848   5.310   4.118   7.070  0.2741 -0.2356  0.0733
  239ALA      N 3849   5.172   4.287   7.075 -0.5535  0.4735  0.0870
  239ALA      H 3850   5.097   4.340   7.033  0.1626  1.5379  0.1379
  239ALA     CA 3851   5.217   4.339   7.208 -0.2455 -0.5636 -0.1145
  239ALA     HA 3852   5.324   4.353   7.196 -0.0425 -1.0267  1.0056
  239ALA     CB 3853   5.157   4.479   7.239 -0.0567 -0.0902  0.3146
  239ALA    HB1 3854   5.208   4.511   7.330  0.4722 -0.5772  0.1909
  239ALA    HB2 3855   5.187   4.548   7.161  1.1276 -0.4531  0.4303
  239ALA    HB3 3856   5.050   4.472   7.259  0.3065 -0.5197  2.3237
  239ALA      C 3857   5.199   4.232   7.332 -0.1002 -0.5380  0.1149
  239ALA      O 3858   5.299   4.208   7.399  0.0204 -0.0762 -0.1011
  240VAL      N 3859   5.086   4.159   7.333 -0.6805 -0.6376  0.0373
  240VAL      H 3860   5.008   4.191   7.276  0.8395 -0.5372 -2.0720
  240VAL     CA 3861   5.065   4.046   7.419 -0.5200  0.5574 -0.4240
  240VAL     HA 3862   5.087   4.072   7.522  1.0545 -2.1620  0.0265
  240VAL     CB 3863   4.923   3.989   7.425 -0.0993 -0.3091 -0.7752
  240VAL     HB 3864   4.894   3.963   7.323  1.4034  0.3362 -1.3962
  240VAL    CG1 3865   4.912   3.869   7.513  0.0856 -0.0059 -0.6086
  240VAL   HG11 3866   4.977   3.794   7.466  1.4206  0.9010 -0.2816
  240VAL   HG12 3867   4.948   3.889   7.614 -0.0593 -1.5692 -0.2128
  240VAL   HG13 3868   4.807   3.844   7.525 -0.2907  2.0023  0.6547
  240VAL    CG2 3869   4.821   4.090   7.488  0.0046  0.8002  0.1729
  240VAL   HG21 3870   4.716   4.064   7.471  0.3695  0.2971 -1.5575
  240VAL   HG22 3871   4.842   4.103   7.594  2.7753  0.2066 -0.2404
  240VAL   HG23 3872   4.823   4.178   7.424 -1.4763  0.4690 -0.3861
  240VAL      C 3873   5.165   3.935   7.388  0.1702 -1.0992  0.2495
  240VAL      O 3874   5.217   3.876   7.483 -0.0943  0.7445  0.2616
  241ALA      N 3875   5.183   3.902   7.266 -0.6917  0.5455  0.2452
  241ALA      H 3876   5.137   3.955   7.194  1.4994  1.3932 -0.6182
  241ALA     CA 3877   5.279   3.800   7.219 -0.4296  0.8769  0.4955
  241ALA     HA 3878   5.243   3.704   7.256 -0.0527 -0.0310 -1.3648
  241ALA     CB 3879   5.256   3.783   7.070 -0.2074  0.4712  0.8735
  241ALA    HB1 3880   5.152   3.774   7.040  0.1304  0.9968 -0.5245
  241ALA    HB2 3881   5.308   3.863   7.017 -1.4148  0.6231 -0.1346
  241ALA    HB3 3882   5.303   3.693   7.032 -0.1468  0.4948  0.8928
  241ALA      C 3883   5.420   3.824   7.258  0.7676  0.4327 -0.2234
  241ALA      O 3884   5.495   3.728   7.262  0.1219  0.4876 -0.0834
  242ILE      N 3885   5.455   3.949   7.288  0.3542  0.2142 -0.4682
  242ILE      H 3886   5.378   4.015   7.286  0.5455  0.5126 -3.5880
  242ILE     CA 3887   5.588   3.992   7.334  0.4505 -0.1935 -0.7315
  242ILE     HA 3888   5.662   3.916   7.309  1.9699  0.6958  0.8401
  242ILE     CB 3889   5.625   4.125   7.273  0.0572  0.3529  0.9630
  242ILE     HB 3890   5.557   4.207   7.293 -0.1552  0.1290  1.1651
  242ILE    CG2 3891   5.759   4.181   7.325  0.2436  0.5506  0.1024
  242ILE   HG21 3892   5.841   4.110   7.313 -0.0617  0.3419 -0.8708
  242ILE   HG22 3893   5.789   4.255   7.251 -0.5595 -1.1674 -2.0797
  242ILE   HG23 3894   5.749   4.218   7.426 -0.0807 -1.6752  0.9566
  242ILE    CG1 3895   5.633   4.114   7.121 -0.2060 -0.9355  0.1681
  242ILE   HG12 3896   5.543   4.064   7.083 -0.0564 -0.4439 -0.8616
  242ILE   HG13 3897   5.642   4.215   7.083  2.1223  0.0057  2.8739
  242ILE    CD1 3898   5.737   4.020   7.048  0.3472 -0.8990 -0.0419
  242ILE   HD11 3899   5.732   4.029   6.940  0.2072 -1.1009 -0.0534
  242ILE   HD12 3900   5.835   4.060   7.073 -0.5079  0.2782  1.6406
  242ILE   HD13 3901   5.741   3.914   7.076  3.2197 -0.3826  1.9023
  242ILE      C 3902   5.587   3.993   7.488  0.2497  0.1599  0.3420
  242ILE      O 3903   5.651   3.911   7.546 -0.1237  0.3723  0.1707
  243ASN      N 3904   5.507   4.078   7.555  0.4309  0.8235  0.2618
  243ASN      H 3905   5.448   4.139   7.500  2.6221  1.9506 -0.9975
  243ASN     CA 3906   5.497   4.085   7.698  0.3479  0.6477  0.0537
  243ASN     HA 3907   5.514   3.985   7.739 -1.5400  0.1927 -0.1664
  243ASN     CB 3908   5.623   4.154   7.751 -0.3338 -0.0741 -0.4333
  243ASN    HB2 3909   5.714   4.133   7.693  0.8673  2.1867  0.4895
  243ASN    HB3 3910   5.617   4.262   7.734 -0.2753 -0.2611 -1.7490
  243ASN     CG 3911   5.653   4.130   7.890 -0.1645  0.6444  0.2111
  243ASN    OD1 3912   5.559   4.124   7.967  0.5891  0.5427 -0.1514
  243ASN    ND2 3913   5.778   4.118   7.942  0.7669  0.2037  0.4904
  243ASN   HD21 3914   5.780   4.118   8.043 -1.4951  0.1107  0.5822
  243ASN   HD22 3915   5.854   4.110   7.876 -0.2532 -0.2525 -0.6677
  243ASN      C 3916   5.359   4.121   7.747 -0.1778 -0.8255 -0.1068
  243ASN      O 3917   5.315   4.236   7.715 -0.5439 -0.1435  0.8207
  244PRO      N 3918   5.290   4.039   7.824  0.3890 -0.1767 -0.1965
  244PRO     CD 3919   5.298   3.891   7.832  0.1665 -0.1033  0.5300
  244PRO    HD2 3920   5.375   3.870   7.906 -0.7861  0.9388  1.8686
  244PRO    HD3 3921   5.309   3.859   7.728 -0.7954 -3.4534  1.3508
  244PRO     CG 3922   5.159   3.838   7.870 -0.2287 -0.3827 -0.3578
  244PRO    HG2 3923   5.178   3.745   7.923  0.6608  0.4587  0.8779
  244PRO    HG3 3924   5.104   3.829   7.776 -0.7891  0.8858 -0.1780
  244PRO     CB 3925   5.093   3.954   7.947  0.4945  0.6828  0.1032
  244PRO    HB2 3926   5.120   3.926   8.049  0.1973 -2.4793 -0.5872
  244PRO    HB3 3927   4.986   3.958   7.933  0.2128 -1.9412  0.8711
  244PRO     CA 3928   5.165   4.082   7.893  0.1047  0.3785  0.0214
  244PRO     HA 3929   5.097   4.127   7.820  0.5849  1.1995  0.0659
  244PRO      C 3930   5.179   4.178   8.006  0.4377 -0.4085 -0.4552
  244PRO      O 3931   5.079   4.242   8.044  0.3165 -0.1705 -0.1727
  245GLN      N 3932   5.298   4.198   8.061  0.0319 -0.3420  0.3294
  245GLN      H 3933   5.377   4.152   8.019  1.1841  0.2166  1.7722
  245GLN     CA 3934   5.323   4.270   8.187 -0.0285 -0.3192  0.0309
  245GLN     HA 3935   5.230   4.308   8.231 -0.6214 -1.0748 -0.5388
  245GLN     CB 3936   5.407   4.178   8.275 -0.0713  0.6070 -0.7125
  245GLN    HB2 3937   5.459   4.100   8.218  0.4227  0.9949 -0.7979
  245GLN    HB3 3938   5.476   4.242   8.329 -1.2558 -0.9084  2.8767
  245GLN     CG 3939   5.323   4.113   8.388 -0.1588  0.2306  0.1307
  245GLN    HG2 3940   5.394   4.061   8.453 -1.3115 -2.3788 -0.5708
  245GLN    HG3 3941   5.265   4.187   8.443 -0.0939 -0.1667  0.7506
  245GLN     CD 3942   5.220   4.016   8.337  0.4171 -0.7958  0.5820
  245GLN    OE1 3943   5.248   3.902   8.300  0.4978 -0.0798 -0.4208
  245GLN    NE2 3944   5.095   4.056   8.341 -0.3299 -0.3044  0.0326
  245GLN   HE21 3945   5.033   3.988   8.299  1.6274 -1.5188 -1.0569
  245GLN   HE22 3946   5.061   4.150   8.349 -2.1144 -1.0081  1.5523
  245GLN      C 3947   5.398   4.404   8.152 -0.3910 -0.2884  0.3968
  245GLN      O 3948   5.387   4.508   8.221 -0.0713 -0.0274  0.6219
  246GLU      N 3949   5.492   4.397   8.054  0.6901 -0.5778  0.4764
  246GLU      H 3950   5.499   4.305   8.012  0.4627 -0.1380 -0.5283
  246GLU     CA 3951   5.596   4.502   8.030  0.0277  0.1808  0.3229
  246GLU     HA 3952   5.586   4.584   8.101 -0.7357 -0.8775  1.4750
  246GLU     CB 3953   5.743   4.460   8.060  0.3552  0.1353 -0.3236
  246GLU    HB2 3954   5.768   4.365   8.013  0.8019  0.0420  0.0951
  246GLU    HB3 3955   5.814   4.538   8.033  1.1631  0.1249  1.6315
  246GLU     CG 3956   5.765   4.447   8.210  0.5153 -0.0221 -0.8092
  246GLU    HG2 3957   5.677   4.407   8.262 -0.7453  1.1391 -1.9981
  246GLU    HG3 3958   5.846   4.376   8.229 -0.1368 -1.1932 -2.2173
  246GLU     CD 3959   5.803   4.578   8.282 -0.5464  0.2871 -0.4474
  246GLU    OE1 3960   5.915   4.636   8.256  0.6942 -0.1712 -0.1516
  246GLU    OE2 3961   5.729   4.619   8.371  0.8181  0.4162  0.0120
  246GLU      C 3962   5.573   4.579   7.900 -0.1698  0.3229 -0.0880
  246GLU      O 3963   5.643   4.677   7.881 -0.0745 -0.4231  0.2919
  247MET      N 3964   5.479   4.534   7.815  0.1118 -0.2225  0.2917
  247MET      H 3965   5.433   4.447   7.838  0.2753 -0.0961  1.1148
  247MET     CA 3966   5.448   4.600   7.680 -0.1740  0.1161 -0.5869
  247MET     HA 3967   5.484   4.702   7.678 -0.5779  0.2645 -0.4101
  247MET     CB 3968   5.508   4.512   7.563 -0.3073 -0.2643 -0.6747
  247MET    HB2 3969   5.610   4.480   7.584 -0.2002  1.8283  2.8049
  247MET    HB3 3970   5.441   4.428   7.546 -1.7396  0.9495 -1.2991
  247MET     CG 3971   5.514   4.607   7.445  0.4652 -0.1018  0.1940
  247MET    HG2 3972   5.414   4.636   7.414 -0.7034 -2.2333  1.6860
  247MET    HG3 3973   5.554   4.706   7.467 -0.8861  0.3729  0.5843
  247MET     SD 3974   5.599   4.532   7.308 -0.0351 -0.0076  0.5226
  247MET     CE 3975   5.780   4.531   7.356  0.1324 -0.2131  0.7222
  247MET    HE1 3976   5.798   4.460   7.437 -0.4634 -1.5040 -0.2318
  247MET    HE2 3977   5.831   4.490   7.269 -1.4320 -1.0417  0.1547
  247MET    HE3 3978   5.802   4.637   7.366  0.8031 -0.1425 -1.0961
  247MET      C 3979   5.298   4.619   7.654  0.2973  0.2638 -0.3965
  247MET      O 3980   5.261   4.729   7.614  0.5161 -0.0046 -0.1183
  248ALA      N 3981   5.212   4.518   7.679  0.0128  0.3555  0.2493
  248ALA      H 3982   5.253   4.430   7.708 -1.3853 -0.0635  1.0179
  248ALA     CA 3983   5.066   4.525   7.655 -0.0946 -0.7373  0.1502
  248ALA     HA 3984   5.050   4.561   7.554  1.3184  0.4553  0.3228
  248ALA     CB 3985   5.014   4.381   7.669 -0.1093  0.1791 -0.5573
  248ALA    HB1 3986   4.906   4.391   7.656  0.0910  3.3644 -0.3839
  248ALA    HB2 3987   5.061   4.313   7.597 -0.2410 -1.7919  1.1098
  248ALA    HB3 3988   5.042   4.345   7.767  1.1912  1.6405 -0.3652
  248ALA      C 3989   4.988   4.632   7.747  0.2229 -0.3679  0.6165
  248ALA      O 3990   4.890   4.702   7.704 -0.0463 -0.2173  0.3814
  249PRO      N 3991   5.013   4.652   7.882 -0.3371  0.3173  0.0507
  249PRO     CD 3992   5.097   4.570   7.972  1.0688 -0.6704  0.2789
  249PRO    HD2 3993   5.201   4.600   7.960  0.5805 -0.0223 -3.3385
  249PRO    HD3 3994   5.093   4.468   7.934  0.5943 -1.0130  1.2256
  249PRO     CG 3995   5.051   4.612   8.108 -0.2035  0.3726 -0.0604
  249PRO    HG2 3996   5.124   4.603   8.188  1.2151  1.7654 -1.1496
  249PRO    HG3 3997   4.959   4.559   8.133 -1.6664  1.6498 -2.2734
  249PRO     CB 3998   5.010   4.751   8.092 -0.0478 -0.8770  0.4701
  249PRO    HB2 3999   5.098   4.815   8.089  0.4732 -1.6042 -0.2641
  249PRO    HB3 4000   4.938   4.779   8.169 -3.5267  0.3269 -2.9319
  249PRO     CA 4001   4.942   4.758   7.955 -0.3594 -0.0239  0.3486
  249PRO     HA 4002   4.839   4.724   7.965 -0.7411  1.0439  0.1042
  249PRO      C 4003   4.957   4.900   7.907 -0.6252 -0.5354  0.6482
  249PRO      O 4004   4.881   4.991   7.944  0.7263 -0.1526  0.0446
  250GLN      N 4005   5.063   4.937   7.828 -0.1988  0.1039  0.0988
  250GLN      H 4006   5.133   4.875   7.789 -0.1552 -0.1805  0.6185
  250GLN     CA 4007   5.083   5.080   7.790 -0.1177  0.1547 -0.3018
  250GLN     HA 4008   5.090   5.147   7.875  2.6802 -0.2721 -0.0789
  250GLN     CB 4009   5.221   5.087   7.731 -0.7516 -0.0815  0.9182
  250GLN    HB2 4010   5.236   5.010   7.655 -1.2323 -0.0924  0.8298
  250GLN    HB3 4011   5.232   5.186   7.688  1.0931 -0.7054 -0.1628
  250GLN     CG 4012   5.331   5.073   7.839  0.0472  0.3665 -0.2393
  250GLN    HG2 4013   5.403   5.154   7.827 -0.8847  1.3977  0.8484
  250GLN    HG3 4014   5.288   5.096   7.936 -2.3311 -1.0236 -0.8725
  250GLN     CD 4015   5.390   4.931   7.850 -0.0140 -0.9045 -0.1365
  250GLN    OE1 4016   5.322   4.833   7.880  0.4085 -0.0562  0.0733
  250GLN    NE2 4017   5.517   4.921   7.813  0.6849 -0.2661 -0.4364
  250GLN   HE21 4018   5.558   4.832   7.834  0.2335 -0.6118 -0.9930
  250GLN   HE22 4019   5.573   5.003   7.792  0.6294  0.1172  0.7793
  250GLN      C 4020   4.980   5.134   7.684  0.5916  0.1253  0.7225
  250GLN      O 4021   4.971   5.257   7.658 -0.8212  0.3276  0.6099
  251ILE      N 4022   4.909   5.049   7.610  0.8179  0.4507 -0.1385
  251ILE      H 4023   4.904   4.953   7.643  4.3504  0.3460  0.4466
  251ILE     CA 4024   4.809   5.082   7.497  0.2150 -0.0166 -0.7153
  251ILE     HA 4025   4.852   5.161   7.436  0.0755  1.5587  1.1182
  251ILE     CB 4026   4.784   4.955   7.417  0.6456 -0.0445 -0.0058
  251ILE     HB 4027   4.758   4.869   7.478  1.5106 -1.1752 -1.1743
  251ILE    CG2 4028   4.676   4.980   7.308 -0.1424 -0.7532  0.2126
  251ILE   HG21 4029   4.576   5.000   7.347 -0.8047 -1.6005 -0.9940
  251ILE   HG22 4030   4.703   5.072   7.255 -0.7922 -1.4426 -1.3784
  251ILE   HG23 4031   4.670   4.904   7.231 -1.3892 -0.9377  0.4751
  251ILE    CG1 4032   4.920   4.911   7.349  0.0431 -0.2140 -0.4477
  251ILE   HG12 4033   4.927   4.974   7.260 -1.3447  1.7824  0.7863
  251ILE   HG13 4034   5.006   4.927   7.415  0.0766  1.8843 -0.9286
  251ILE    CD1 4035   4.931   4.767   7.302 -0.0456  0.6796 -0.9670
  251ILE   HD11 4036   4.877   4.752   7.209  1.8872  4.2845 -2.9169
  251ILE   HD12 4037   5.037   4.746   7.288 -0.2495  0.1926 -1.8443
  251ILE   HD13 4038   4.893   4.707   7.384 -0.5531 -0.2944 -1.8912
  251ILE      C 4039   4.682   5.141   7.569  0.5513 -0.4951 -0.2089
  251ILE      O 4040   4.608   5.075   7.637  0.1746 -0.0568  0.1984
  252PRO      N 4041   4.657   5.275   7.567  0.5626 -0.1517 -0.0067
  252PRO     CD 4042   4.692   5.363   7.463  0.1875 -0.3188  0.5619
  252PRO    HD2 4043   4.670   5.315   7.367  0.7038 -1.8325  1.1718
  252PRO    HD3 4044   4.797   5.388   7.472  0.7922 -2.5024  0.2301
  252PRO     CG 4045   4.612   5.487   7.477  0.0301  0.1234  0.2035
  252PRO    HG2 4046   4.522   5.489   7.416 -0.3530 -2.0812  0.6141
  252PRO    HG3 4047   4.671   5.575   7.448  0.4071 -0.2420 -0.1538
  252PRO     CB 4048   4.568   5.491   7.623 -0.4597  0.4325  0.2636
  252PRO    HB2 4049   4.482   5.553   7.648 -0.1214  1.1058 -0.2284
  252PRO    HB3 4050   4.651   5.525   7.684 -1.1207  0.2213  1.2979
  252PRO     CA 4051   4.551   5.340   7.655 -0.0361 -0.1064  0.1094
  252PRO     HA 4052   4.565   5.327   7.762 -3.7611  0.1550  0.7579
  252PRO      C 4053   4.412   5.288   7.622 -0.4491  0.2129  0.6341
  252PRO      O 4054   4.381   5.243   7.511 -0.2737 -0.3139 -0.2448
  253GLU      N 4055   4.323   5.293   7.720 -0.2064 -0.5449  0.2630
  253GLU      H 4056   4.358   5.318   7.811 -1.9385 -0.0554  0.8296
  253GLU     CA 4057   4.206   5.202   7.734 -1.2890 -0.6652 -0.0349
  253GLU     HA 4058   4.240   5.102   7.706 -1.3705 -0.8158  0.4078
  253GLU     CB 4059   4.147   5.199   7.877 -0.0240  0.1835 -0.4419
  253GLU    HB2 4060   4.119   5.298   7.912  1.3038  0.5500 -0.3618
  253GLU    HB3 4061   4.062   5.132   7.883 -0.0465  0.3257  1.3970
  253GLU     CG 4062   4.245   5.142   7.984 -0.5408  0.0619  0.1545
  253GLU    HG2 4063   4.191   5.098   8.068 -1.2300  0.5060 -0.0468
  253GLU    HG3 4064   4.302   5.066   7.931 -0.6272 -0.2580  0.5127
  253GLU     CD 4065   4.333   5.255   8.050 -0.2402 -0.5795  0.6746
  253GLU    OE1 4066   4.366   5.255   8.174  0.1609  0.3427  0.3895
  253GLU    OE2 4067   4.387   5.345   7.979 -1.1231  0.4680 -0.9011
  253GLU      C 4068   4.097   5.246   7.639  0.7271 -0.6377  0.3022
  253GLU      O 4069   4.024   5.162   7.579 -0.4410 -0.3133 -0.2988
  254GLY      N 4070   4.084   5.376   7.602 -0.0887  0.9004 -0.7030
  254GLY      H 4071   4.159   5.434   7.638 -0.2854 -0.1001  1.5000
  254GLY     CA 4072   3.994   5.424   7.502 -0.5317 -0.0940  0.0427
  254GLY    HA2 4073   3.888   5.418   7.527 -1.3592  3.1118 -2.1208
  254GLY    HA3 4074   4.023   5.529   7.500  3.3269 -1.0210 -0.7847
  254GLY      C 4075   4.031   5.387   7.360 -0.5380  0.6535  0.3596
  254GLY      O 4076   3.943   5.374   7.273  0.3921  0.3531 -0.2069
  255LEU      N 4077   4.164   5.374   7.330  0.3956  0.3227  0.1715
  255LEU      H 4078   4.223   5.401   7.408 -1.3455  0.2229  1.6003
  255LEU     CA 4079   4.224   5.339   7.206 -0.4737 -0.5892  0.3328
  255LEU     HA 4080   4.168   5.395   7.132 -2.3003 -2.6346  0.0500
  255LEU     CB 4081   4.378   5.388   7.207  0.3285 -0.3677 -0.1760
  255LEU    HB2 4082   4.383   5.489   7.247  2.6166 -0.8251  0.8652
  255LEU    HB3 4083   4.437   5.323   7.272 -1.3435 -0.1406  1.6588
  255LEU     CG 4084   4.450   5.385   7.074  0.1623 -0.2661  0.0761
  255LEU     HG 4085   4.444   5.285   7.030 -0.2222 -0.1066 -0.2366
  255LEU    CD1 4086   4.388   5.493   6.982 -0.1894 -0.5294  0.1369
  255LEU   HD11 4087   4.433   5.486   6.883  1.8961  1.0711  0.8758
  255LEU   HD12 4088   4.286   5.460   6.965 -1.6303  4.5969 -3.3665
  255LEU   HD13 4089   4.391   5.590   7.032 -0.9359 -0.9618  1.0516
  255LEU    CD2 4090   4.601   5.420   7.099  0.3080  0.1125 -0.0943
  255LEU   HD21 4091   4.643   5.434   6.999 -1.6408 -0.6168 -1.0657
  255LEU   HD22 4092   4.606   5.510   7.160 -1.4491  0.2169 -0.0685
  255LEU   HD23 4093   4.661   5.342   7.146  1.4890  1.7502  1.2430
  255LEU      C 4094   4.221   5.188   7.184 -0.3586 -0.4667 -0.3184
  255LEU      O 4095   4.194   5.139   7.076  0.2926 -0.1314  0.5467
  256PHE      N 4096   4.252   5.107   7.286 -0.3817 -0.4550 -0.1683
  256PHE      H 4097   4.268   5.146   7.377 -1.5152 -1.0394  0.3052
  256PHE     CA 4098   4.237   4.961   7.292 -0.2839 -0.4546 -0.1198
  256PHE     HA 4099   4.310   4.924   7.220  2.1942 -0.2342  2.1670
  256PHE     CB 4100   4.272   4.922   7.431  0.0466 -0.3735 -0.5146
  256PHE    HB2 4101   4.366   4.970   7.458 -0.0550  0.1197 -1.0309
  256PHE    HB3 4102   4.205   4.968   7.503  0.0231 -1.6284  0.3116
  256PHE     CG 4103   4.284   4.771   7.458  0.3475  0.4975 -0.5359
  256PHE    CD1 4104   4.402   4.719   7.519 -0.3448 -0.3251  0.6617
  256PHE    HD1 4105   4.487   4.784   7.531 -1.4211  1.1773  0.3346
  256PHE    CE1 4106   4.401   4.589   7.559  0.0619 -0.2718  0.4413
  256PHE    HE1 4107   4.484   4.559   7.622 -0.9689 -0.4747  1.7446
  256PHE     CZ 4108   4.296   4.500   7.523 -1.3135 -0.2282  0.2686
  256PHE     HZ 4109   4.297   4.394   7.545 -0.7281 -0.3416 -0.2822
  256PHE    CE2 4110   4.184   4.552   7.460  0.2209  0.0176  0.5204
  256PHE    HE2 4111   4.108   4.481   7.430  0.5538  0.5291 -1.7742
  256PHE    CD2 4112   4.176   4.689   7.441  1.3894  0.0019 -0.7703
  256PHE    HD2 4113   4.083   4.735   7.411 -0.1502 -2.0685  0.5761
  256PHE      C 4114   4.092   4.920   7.247 -0.4624 -0.6108 -0.2139
  256PHE      O 4115   4.071   4.852   7.146 -0.2551  0.3861 -0.0574
  257VAL      N 4116   3.982   4.969   7.313 -0.4380 -0.3056 -0.2259
  257VAL      H 4117   3.998   5.010   7.404 -0.4934  0.0656 -0.3815
  257VAL     CA 4118   3.843   4.948   7.268 -0.7502 -0.4895  0.3113
  257VAL     HA 4119   3.830   4.840   7.260 -2.3023 -0.5101  2.4026
  257VAL     CB 4120   3.736   5.002   7.370  0.6421 -0.6236 -0.3982
  257VAL     HB 4121   3.758   4.966   7.470  1.9685 -0.5031 -0.6226
  257VAL    CG1 4122   3.725   5.153   7.382  0.1237 -0.3764  0.3352
  257VAL   HG11 4123   3.658   5.183   7.462  1.0742  0.7533  0.7372
  257VAL   HG12 4124   3.822   5.194   7.411 -0.3582  0.1181  1.3038
  257VAL   HG13 4125   3.689   5.197   7.290  1.4739 -0.6541 -0.3521
  257VAL    CG2 4126   3.598   4.948   7.338  0.2633  0.0345 -0.6900
  257VAL   HG21 4127   3.525   4.962   7.417  0.3023  2.2598 -0.9804
  257VAL   HG22 4128   3.563   5.001   7.250  0.5274  0.2843 -0.6484
  257VAL   HG23 4129   3.601   4.840   7.322 -2.4755 -0.1435 -0.4542
  257VAL      C 4130   3.813   5.001   7.128 -1.0267 -0.7420 -0.2503
  257VAL      O 4131   3.743   4.936   7.059 -0.7591 -0.8245  0.2656
  258THR      N 4132   3.866   5.119   7.090  0.3869  0.1221  0.4459
  258THR      H 4133   3.938   5.165   7.145  0.6829 -0.9498  0.9897
  258THR     CA 4134   3.846   5.178   6.956 -0.1774 -0.3985 -0.0100
  258THR     HA 4135   3.741   5.193   6.931  0.0080  0.0695 -0.5277
  258THR     CB 4136   3.905   5.315   6.947 -0.4610 -0.2769 -0.5620
  258THR     HB 4137   4.007   5.328   6.985 -0.5801  0.3417 -0.4398
  258THR    CG2 4138   3.895   5.379   6.808  0.4497 -0.6999  0.0143
  258THR   HG21 4139   3.974   5.340   6.743  1.4746 -0.9531  1.3688
  258THR   HG22 4140   3.794   5.366   6.767 -0.7102  2.5252  1.5167
  258THR   HG23 4141   3.909   5.487   6.810  3.7330 -0.9479  3.9996
  258THR    OG1 4142   3.832   5.397   7.034  0.0758  0.1069  0.2666
  258THR    HG1 4143   3.866   5.401   7.124  1.5421  0.2572 -0.2590
  258THR      C 4144   3.906   5.093   6.847  0.1503 -0.5349 -0.6170
  258THR      O 4145   3.849   5.086   6.736  0.0949  0.3916 -0.4410
  259SER      N 4146   4.008   5.017   6.871  0.2998  0.3440  0.0619
  259SER      H 4147   4.044   5.017   6.966  0.3244  3.3175  0.1561
  259SER     CA 4148   4.058   4.928   6.770 -0.1231 -0.1217  0.0602
  259SER     HA 4149   4.084   4.991   6.684 -0.8902 -1.0051 -0.8503
  259SER     CB 4150   4.186   4.862   6.821  0.0834 -0.0868 -0.4947
  259SER    HB2 4151   4.228   4.819   6.730 -0.2022  0.7287 -1.0298
  259SER    HB3 4152   4.247   4.932   6.879  1.0954  0.0248 -1.6624
  259SER     OG 4153   4.158   4.754   6.904  0.3103  0.4475 -0.2672
  259SER     HG 4154   4.116   4.781   6.986 -3.9620 -1.9538 -1.3344
  259SER      C 4155   3.954   4.818   6.721 -0.1566  0.2347  0.3754
  259SER      O 4156   3.971   4.763   6.609 -0.2172 -0.0691  0.1977
  260TYR      N 4157   3.847   4.786   6.796 -0.9244 -0.2966  0.0479
  260TYR      H 4158   3.838   4.834   6.884  2.5902  0.0760  0.3429
  260TYR     CA 4159   3.740   4.704   6.753  0.5923 -0.6259  0.2364
  260TYR     HA 4160   3.775   4.619   6.695  1.9617 -0.5395  0.8826
  260TYR     CB 4161   3.659   4.647   6.874  0.1803 -0.3683  0.9298
  260TYR    HB2 4162   3.610   4.729   6.927  1.5659 -0.3290  2.2255
  260TYR    HB3 4163   3.577   4.590   6.830 -0.1029  0.0315  0.9383
  260TYR     CG 4164   3.731   4.548   6.960  0.5642 -0.4625  0.1719
  260TYR    CD1 4165   3.761   4.588   7.092 -0.0448  0.0548 -0.1310
  260TYR    HD1 4166   3.741   4.687   7.130  2.4333  0.1523  1.0884
  260TYR    CE1 4167   3.821   4.498   7.184  0.1180  0.1458 -0.2240
  260TYR    HE1 4168   3.847   4.524   7.285  1.6862  0.0989 -0.5913
  260TYR     CZ 4169   3.844   4.365   7.134  0.2758  0.2590 -0.4694
  260TYR     OH 4170   3.909   4.277   7.208 -0.0217 -0.0487  0.2226
  260TYR     HH 4171   3.945   4.200   7.163  0.6999 -2.3104  4.2367
  260TYR    CE2 4172   3.813   4.330   6.999 -0.2162  1.0741 -0.9451
  260TYR    HE2 4173   3.822   4.228   6.965  0.1757 -1.2307  4.8462
  260TYR    CD2 4174   3.748   4.419   6.912  0.1376 -0.3679 -0.3742
  260TYR    HD2 4175   3.712   4.391   6.814 -0.6968 -0.6675  0.0052
  260TYR      C 4176   3.641   4.791   6.669 -0.1782  0.3525 -0.2173
  260TYR      O 4177   3.588   4.744   6.564 -0.1211  0.5653  0.6223
  261LEU      N 4178   3.614   4.918   6.709  0.3942  0.1336  0.2887
  261LEU      H 4179   3.663   4.960   6.787  2.9123  0.0822 -1.1607
  261LEU     CA 4180   3.533   5.004   6.625 -0.3850  0.0558 -0.2329
  261LEU     HA 4181   3.446   4.946   6.596  0.0446  0.0174 -1.5248
  261LEU     CB 4182   3.488   5.131   6.703 -0.4220 -0.5815 -0.5094
  261LEU    HB2 4183   3.575   5.195   6.723  0.6889 -2.1916 -0.0194
  261LEU    HB3 4184   3.430   5.187   6.630  1.2720  1.4736 -0.4077
  261LEU     CG 4185   3.397   5.127   6.825 -0.5786  0.8734 -0.4405
  261LEU     HG 4186   3.308   5.069   6.803  0.3313 -0.6785 -0.2172
  261LEU    CD1 4187   3.455   5.063   6.950  0.4551 -0.3345 -0.2253
  261LEU   HD11 4188   3.376   5.045   7.023  1.3695 -2.0591  0.4085
  261LEU   HD12 4189   3.484   4.960   6.928 -0.5349 -0.3580 -1.4930
  261LEU   HD13 4190   3.531   5.118   7.006 -2.3112  1.6144  1.8924
  261LEU    CD2 4191   3.368   5.271   6.880 -0.2276 -0.0900  1.2363
  261LEU   HD21 4192   3.457   5.323   6.916 -0.5219  0.4741  1.1608
  261LEU   HD22 4193   3.324   5.319   6.792  1.3594 -0.3438  0.2653
  261LEU   HD23 4194   3.304   5.275   6.968 -0.0163  4.3726  1.4011
  261LEU      C 4195   3.602   5.042   6.497 -0.1113 -0.2196 -0.0105
  261LEU      O 4196   3.543   5.082   6.394 -0.2271 -0.0077  0.1216
  262LEU      N 4197   3.736   5.030   6.491 -0.1902 -0.1349  0.1814
  262LEU      H 4198   3.785   5.015   6.578 -0.0820 -0.3061  0.0905
  262LEU     CA 4199   3.823   5.053   6.368  0.5473  0.1193  0.6067
  262LEU     HA 4200   3.776   5.123   6.298  0.5988 -0.0461  0.4066
  262LEU     CB 4201   3.958   5.114   6.423 -0.3296 -0.4677 -0.1447
  262LEU    HB2 4202   3.949   5.202   6.486 -2.3096 -1.0986  0.5041
  262LEU    HB3 4203   3.994   5.029   6.482 -0.7590 -1.8083 -1.7304
  262LEU     CG 4204   4.069   5.130   6.321 -0.6090 -0.1004 -0.0573
  262LEU     HG 4205   4.097   5.037   6.270 -0.2679  0.9352 -1.8214
  262LEU    CD1 4206   4.022   5.229   6.213  0.0395  0.2371 -0.0471
  262LEU   HD11 4207   4.103   5.217   6.140 -0.2420 -1.7747 -0.0694
  262LEU   HD12 4208   3.936   5.188   6.162 -0.5233  0.1849  0.9141
  262LEU   HD13 4209   4.003   5.324   6.263  1.0070  0.1634  0.5020
  262LEU    CD2 4210   4.188   5.192   6.395  0.4029  0.0617  0.2289
  262LEU   HD21 4211   4.211   5.128   6.481  1.0488  1.2540  0.9719
  262LEU   HD22 4212   4.279   5.201   6.335 -0.7037  1.8312 -1.2724
  262LEU   HD23 4213   4.165   5.288   6.441 -0.9582 -0.3520  0.4553
  262LEU      C 4214   3.843   4.925   6.289 -0.3490  0.1252  0.5999
  262LEU      O 4215   3.841   4.933   6.166  0.3528  0.9080  0.1117
  263ALA      N 4216   3.852   4.811   6.348  0.4990  0.2451 -0.4889
  263ALA      H 4217   3.858   4.810   6.449  0.8960  0.1858 -0.5126
  263ALA     CA 4218   3.826   4.681   6.281 -0.0840  0.0426 -0.7013
  263ALA     HA 4219   3.892   4.687   6.194  0.7586 -0.6063 -0.1259
  263ALA     CB 4220   3.875   4.568   6.378 -0.5747 -0.0802 -0.2293
  263ALA    HB1 4221   3.814   4.561   6.468 -1.0880  0.9810 -0.4720
  263ALA    HB2 4222   3.862   4.470   6.333 -0.7521 -0.3688  0.4456
  263ALA    HB3 4223   3.981   4.563   6.402 -0.9982 -2.9700  1.4541
  263ALA      C 4224   3.691   4.658   6.221  0.1683  0.6661 -0.2620
  263ALA      O 4225   3.693   4.631   6.102  0.0518  0.0765 -0.7268
  264TYR      N 4226   3.576   4.667   6.294  0.0172 -0.2559  0.6886
  264TYR      H 4227   3.577   4.675   6.395  0.8052  0.8891  0.6113
  264TYR     CA 4228   3.445   4.630   6.236  0.6067  0.0544  0.7079
  264TYR     HA 4229   3.454   4.526   6.204  1.0978 -0.3468  2.0579
  264TYR     CB 4230   3.344   4.635   6.352 -0.0703 -0.3035 -0.5156
  264TYR    HB2 4231   3.347   4.738   6.387 -0.8653 -0.9271  1.5242
  264TYR    HB3 4232   3.238   4.613   6.335 -0.1541 -0.1259 -0.2258
  264TYR     CG 4233   3.367   4.551   6.474 -0.0166  0.0610  0.5731
  264TYR    CD1 4234   3.438   4.423   6.464 -0.5837  0.0935 -0.1719
  264TYR    HD1 4235   3.473   4.376   6.374 -1.4899  0.0671 -0.5285
  264TYR    CE1 4236   3.455   4.344   6.576 -0.9233  0.8097 -0.0432
  264TYR    HE1 4237   3.527   4.264   6.570 -1.0769  0.6726 -0.0785
  264TYR     CZ 4238   3.407   4.381   6.702  0.6068  0.1643 -0.4796
  264TYR     OH 4239   3.423   4.306   6.814 -0.4635 -0.3647 -0.4265
  264TYR     HH 4240   3.340   4.307   6.862 -0.2239  0.3575 -0.0098
  264TYR    CE2 4241   3.340   4.507   6.714  0.7081 -0.2336  0.4338
  264TYR    HE2 4242   3.307   4.537   6.812 -0.4000 -0.3415  0.1092
  264TYR    CD2 4243   3.323   4.586   6.603  0.0841  0.5213  0.1995
  264TYR    HD2 4244   3.273   4.681   6.614  1.0083  1.3117 -1.8434
  264TYR      C 4245   3.402   4.714   6.109 -0.2986 -0.2771 -0.5336
  264TYR      O 4246   3.316   4.677   6.032 -0.2733  0.2696  0.2298
  265PHE      N 4247   3.467   4.827   6.084  0.2455  0.1128 -0.0457
  265PHE      H 4248   3.539   4.855   6.149  1.9948 -0.5718 -1.5912
  265PHE     CA 4249   3.449   4.906   5.954  0.5261 -0.1836 -1.1411
  265PHE     HA 4250   3.341   4.913   5.936  0.1199 -1.8382  0.3996
  265PHE     CB 4251   3.517   5.044   5.975  0.0166  1.3668 -0.2274
  265PHE    HB2 4252   3.542   5.047   6.081 -1.6277 -1.1627  0.3111
  265PHE    HB3 4253   3.609   5.036   5.917  0.6027  0.5243  0.7964
  265PHE     CG 4254   3.447   5.172   5.956 -0.0411 -0.4064  0.5481
  265PHE    CD1 4255   3.460   5.265   6.062  0.0012 -1.0154  0.6051
  265PHE    HD1 4256   3.514   5.253   6.154  1.4641 -0.0056 -0.0805
  265PHE    CE1 4257   3.392   5.387   6.030 -0.4578 -0.2775  0.2442
  265PHE    HE1 4258   3.399   5.467   6.102  0.7254  1.6191 -1.8437
  265PHE     CZ 4259   3.338   5.422   5.905 -0.5791  0.7194  0.2540
  265PHE     HZ 4260   3.294   5.520   5.893 -1.8356  0.2906  1.1549
  265PHE    CE2 4261   3.319   5.318   5.809 -0.7523  0.1811  0.9792
  265PHE    HE2 4262   3.253   5.334   5.725  2.9572  0.5113 -2.1067
  265PHE    CD2 4263   3.374   5.196   5.834  0.5771  0.6851 -0.1607
  265PHE    HD2 4264   3.359   5.117   5.761  1.8909 -0.0143  0.2912
  265PHE      C 4265   3.504   4.839   5.826 -0.3787 -0.2913  0.2081
  265PHE      O 4266   3.479   4.887   5.713  0.8817 -0.4331  0.0000
  266ASN      N 4267   3.577   4.734   5.840 -0.4299  0.8875  0.1217
  266ASN      H 4268   3.588   4.695   5.932  1.3192 -2.0639 -1.1679
  266ASN     CA 4269   3.640   4.654   5.729 -0.0848  0.4906 -0.1511
  266ASN     HA 4270   3.713   4.724   5.688 -1.3412  1.2140 -1.2236
  266ASN     CB 4271   3.718   4.532   5.785  0.4893  0.3021  0.9730
  266ASN    HB2 4272   3.777   4.558   5.873 -1.1916  0.2992  2.1303
  266ASN    HB3 4273   3.654   4.452   5.820  0.5959 -0.4566 -0.5147
  266ASN     CG 4274   3.814   4.475   5.679  0.0243  0.6208  0.6532
  266ASN    OD1 4275   3.929   4.514   5.669 -0.2066  0.2624  0.4094
  266ASN    ND2 4276   3.765   4.388   5.591  0.7833 -0.3706 -0.0272
  266ASN   HD21 4277   3.831   4.371   5.516  1.3021 -1.3585  0.6163
  266ASN   HD22 4278   3.689   4.326   5.616  0.0483  0.4410 -0.2090
  266ASN      C 4279   3.548   4.612   5.611 -0.0654 -0.4021  0.0852
  266ASN      O 4280   3.564   4.665   5.502  0.2650 -0.2139  0.3297
  267SER      N 4281   3.453   4.528   5.640 -0.1700  0.8856 -0.0507
  267SER      H 4282   3.433   4.503   5.736 -0.0264  0.3287 -0.1624
  267SER     CA 4283   3.354   4.490   5.528 -0.6749  0.2207 -0.6294
  267SER     HA 4284   3.411   4.435   5.454 -0.6673 -0.5826 -0.0398
  267SER     CB 4285   3.255   4.392   5.580  0.1895  0.6178  0.4537
  267SER    HB2 4286   3.193   4.359   5.496 -0.8118  1.0099  1.0310
  267SER    HB3 4287   3.295   4.305   5.632 -1.9665  0.0725  1.2760
  267SER     OG 4288   3.178   4.469   5.669 -0.1188 -0.3388  0.2899
  267SER     HG 4289   3.086   4.451   5.649 -0.1415  0.4880 -0.3882
  267SER      C 4290   3.286   4.600   5.456 -0.3602 -0.2633  0.2846
  267SER      O 4291   3.271   4.596   5.334 -0.1039  0.3558  0.0703
  268CYS      N 4292   3.249   4.707   5.520 -0.0766 -0.3259 -0.0457
  268CYS      H 4293   3.243   4.710   5.620 -0.9113 -1.2726 -0.0550
  268CYS     CA 4294   3.205   4.833   5.465 -0.0429 -0.3003 -0.3304
  268CYS     HA 4295   3.115   4.817   5.405  0.6110 -0.1589 -1.3668
  268CYS     CB 4296   3.166   4.926   5.581  0.7656 -1.0146 -0.0052
  268CYS    HB2 4297   3.077   4.887   5.630 -0.6436  0.2250 -1.5019
  268CYS    HB3 4298   3.245   4.946   5.654  0.9460  0.0772 -0.4843
  268CYS     SG 4299   3.139   5.091   5.530 -0.0615  0.2909 -0.1635
  268CYS     HG 4300   3.005   5.088   5.525 -0.0881  2.5214 -2.5692
  268CYS      C 4301   3.315   4.898   5.370 -0.3277  0.1484 -0.2026
  268CYS      O 4302   3.287   4.932   5.257  1.1553  0.3492  0.0453
  269LEU      N 4303   3.440   4.913   5.418  0.3918  0.3080 -0.3421
  269LEU      H 4304   3.455   4.884   5.514  0.7714 -0.6261 -0.6687
  269LEU     CA 4305   3.542   4.991   5.341 -0.4994 -0.5041 -0.2263
  269LEU     HA 4306   3.494   5.081   5.301  0.5272  0.7874  1.3393
  269LEU     CB 4307   3.649   5.025   5.440 -0.4058 -0.1542 -0.7089
  269LEU    HB2 4308   3.686   4.933   5.486  0.7220 -0.6451 -2.4752
  269LEU    HB3 4309   3.730   5.067   5.380 -0.9381  1.5279 -0.3007
  269LEU     CG 4310   3.615   5.131   5.542 -0.1776  0.4400 -0.3769
  269LEU     HG 4311   3.514   5.117   5.582 -0.8084  0.1079 -2.0222
  269LEU    CD1 4312   3.717   5.126   5.664 -0.5187  0.4304  0.5383
  269LEU   HD11 4313   3.808   5.169   5.623 -1.7696  1.5963 -1.2164
  269LEU   HD12 4314   3.662   5.179   5.742 -0.8647  1.6241 -0.4705
  269LEU   HD13 4315   3.731   5.021   5.689 -0.9919  0.3315  0.4075
  269LEU    CD2 4316   3.606   5.269   5.483 -0.5767 -0.2126  0.5413
  269LEU   HD21 4317   3.526   5.276   5.410  0.2743 -4.5097 -1.1156
  269LEU   HD22 4318   3.572   5.334   5.564  0.3522 -0.4110  1.1137
  269LEU   HD23 4319   3.706   5.296   5.448  0.0706 -0.2264  2.2594
  269LEU      C 4320   3.598   4.915   5.225 -0.3950 -0.1809  0.3272
  269LEU      O 4321   3.644   4.981   5.130  0.3141 -0.6354 -0.6578
  270ASN      N 4322   3.599   4.786   5.239 -0.0895 -0.1635  0.2009
  270ASN      H 4323   3.561   4.741   5.321  0.7484 -2.7923 -0.7600
  270ASN     CA 4324   3.640   4.693   5.137 -0.3976 -0.3595 -0.0343
  270ASN     HA 4325   3.745   4.705   5.108 -0.7397 -0.5978 -1.4347
  270ASN     CB 4326   3.625   4.561   5.198  0.3870  0.1185 -0.0094
  270ASN    HB2 4327   3.691   4.553   5.285 -0.5915  1.0257  0.8398
  270ASN    HB3 4328   3.527   4.548   5.244  0.5864  0.2204  0.4580
  270ASN     CG 4329   3.660   4.449   5.107 -0.2452 -0.3787  0.2231
  270ASN    OD1 4330   3.710   4.467   4.994 -0.7787  0.4322  0.2640
  270ASN    ND2 4331   3.629   4.326   5.144 -0.1507 -1.3971 -0.3975
  270ASN   HD21 4332   3.650   4.255   5.076 -0.3216 -0.5958 -1.3146
  270ASN   HD22 4333   3.580   4.308   5.231  1.0937  0.3018  0.7163
  270ASN      C 4334   3.549   4.713   5.009 -0.0455  0.2868 -0.0837
  270ASN      O 4335   3.591   4.747   4.898 -0.0711 -0.0148 -0.2043
  271ALA      N 4336   3.418   4.685   5.038 -0.3269 -0.0204 -0.0990
  271ALA      H 4337   3.395   4.648   5.129  2.4532  0.6664  0.9719
  271ALA     CA 4338   3.318   4.691   4.934  0.7397  0.0967  0.8545
  271ALA     HA 4339   3.346   4.623   4.853  0.6684 -1.3758  2.0251
  271ALA     CB 4340   3.184   4.658   4.991 -0.1844 -0.1333  0.1200
  271ALA    HB1 4341   3.168   4.740   5.061 -0.8751  0.7832 -1.0685
  271ALA    HB2 4342   3.113   4.659   4.908 -0.3476  1.1261  0.2496
  271ALA    HB3 4343   3.175   4.562   5.042  0.5328  0.0933  0.6833
  271ALA      C 4344   3.319   4.834   4.874  0.7375 -0.7928  0.5026
  271ALA      O 4345   3.308   4.859   4.752 -0.0302 -0.1141  0.0104
  272ILE      N 4346   3.340   4.934   4.960 -0.1825  0.0654  0.7203
  272ILE      H 4347   3.350   4.914   5.058  0.3983 -1.1709  0.4269
  272ILE     CA 4348   3.339   5.074   4.918 -0.2598  0.1973 -0.1390
  272ILE     HA 4349   3.249   5.092   4.859  0.9635 -0.0020 -2.1558
  272ILE     CB 4350   3.330   5.168   5.040  0.8280  0.1483  0.0636
  272ILE     HB 4351   3.359   5.111   5.127  2.4729  0.0754 -0.5069
  272ILE    CG2 4352   3.418   5.294   5.037 -0.5149 -0.2561  0.4608
  272ILE   HG21 4353   3.521   5.260   5.023 -0.2411 -0.0128  1.7773
  272ILE   HG22 4354   3.393   5.365   4.958 -2.2974 -2.1257 -0.7433
  272ILE   HG23 4355   3.406   5.353   5.128 -2.4026 -0.4194  0.3491
  272ILE    CG1 4356   3.186   5.196   5.075 -0.0410 -0.1056 -0.2367
  272ILE   HG12 4357   3.147   5.270   5.006  0.5033 -0.4655 -0.9476
  272ILE   HG13 4358   3.128   5.103   5.070  0.5315 -0.5339  0.6720
  272ILE    CD1 4359   3.164   5.259   5.210  0.1338 -0.2265  0.0590
  272ILE   HD11 4360   3.062   5.237   5.241 -0.1561  0.9356 -0.0138
  272ILE   HD12 4361   3.237   5.219   5.280  1.6058  1.0789 -0.6561
  272ILE   HD13 4362   3.179   5.366   5.198  2.2046 -0.5521 -0.9051
  272ILE      C 4363   3.457   5.117   4.836 -0.2717  0.2370  0.6450
  272ILE      O 4364   3.449   5.194   4.740 -0.7944  0.0514 -0.0566
  273VAL      N 4365   3.574   5.054   4.861  0.1989  0.2469  0.0554
  273VAL      H 4366   3.584   4.991   4.939  0.5132 -0.3717 -0.4707
  273VAL     CA 4367   3.696   5.088   4.792 -0.4651 -0.0407  0.2917
  273VAL     HA 4368   3.701   5.194   4.769  1.7979 -0.6289 -2.5210
  273VAL     CB 4369   3.825   5.074   4.871 -0.2825 -0.3315 -0.3889
  273VAL     HB 4370   3.803   5.069   4.977  0.0755 -1.6428 -0.3644
  273VAL    CG1 4371   3.908   4.946   4.834  0.0768  0.2755 -0.2795
  273VAL   HG11 4372   3.965   4.957   4.741 -0.7242  1.6012 -0.6438
  273VAL   HG12 4373   3.976   4.936   4.918 -1.6168 -0.8714  1.0019
  273VAL   HG13 4374   3.841   4.861   4.829 -0.6074  0.8297 -0.8469
  273VAL    CG2 4375   3.918   5.199   4.854 -0.2181  0.0526 -0.3748
  273VAL   HG21 4376   4.001   5.202   4.924 -0.4636  0.4864 -0.0939
  273VAL   HG22 4377   3.938   5.207   4.747 -1.4690 -1.2332 -0.7250
  273VAL   HG23 4378   3.852   5.282   4.883 -0.5627  0.0999 -1.2559
  273VAL      C 4379   3.702   5.032   4.655  0.1363  0.4468  0.3210
  273VAL      O 4380   3.712   5.100   4.554 -0.1328  0.0981 -0.2032
  274TYR      N 4381   3.664   4.906   4.641 -0.2853 -0.0780 -0.3957
  274TYR      H 4382   3.641   4.854   4.724  1.8765 -1.3535 -0.5339
  274TYR     CA 4383   3.645   4.829   4.515 -0.3192 -0.1857  0.1159
  274TYR     HA 4384   3.740   4.836   4.463  0.7517  1.7013  2.1403
  274TYR     CB 4385   3.618   4.685   4.552  0.4112  0.0629  0.5794
  274TYR    HB2 4386   3.702   4.646   4.609 -0.2084 -0.6457  1.0372
  274TYR    HB3 4387   3.542   4.679   4.631  0.6481 -3.0602  0.7028
  274TYR     CG 4388   3.583   4.601   4.433  0.4754 -0.1238  0.5123
  274TYR    CD1 4389   3.447   4.569   4.404  0.8713  0.4045 -0.8389
  274TYR    HD1 4390   3.366   4.615   4.458 -0.6591 -2.6602 -0.3195
  274TYR    CE1 4391   3.427   4.469   4.304  0.8364 -0.8147 -0.8758
  274TYR    HE1 4392   3.325   4.442   4.279  0.3617 -0.1917  0.3016
  274TYR     CZ 4393   3.528   4.422   4.226  0.0684 -0.3876  0.6545
  274TYR     OH 4394   3.504   4.346   4.119 -0.6410 -0.2552 -0.1739
  274TYR     HH 4395   3.581   4.293   4.098  0.0313 -0.1657  1.8983
  274TYR    CE2 4396   3.660   4.461   4.248 -0.6134  0.0659 -0.3209
  274TYR    HE2 4397   3.740   4.415   4.192 -0.0479  0.4593  0.1412
  274TYR    CD2 4398   3.687   4.555   4.349 -0.5770 -0.0865 -0.6596
  274TYR    HD2 4399   3.789   4.589   4.356  0.7899 -3.9544  3.7913
  274TYR      C 4400   3.540   4.905   4.429 -1.0402  0.0616  0.0998
  274TYR      O 4401   3.570   4.942   4.318 -0.1263  0.7573  0.8590
  275GLY      N 4402   3.426   4.940   4.494 -0.3176 -0.4893 -0.1469
  275GLY      H 4403   3.416   4.913   4.591  1.7075  0.1443  0.3026
  275GLY     CA 4404   3.322   5.024   4.433  0.2023  0.8696 -0.0255
  275GLY    HA2 4405   3.272   4.979   4.348  1.3519 -1.1841  0.3228
  275GLY    HA3 4406   3.252   5.041   4.515  0.5259  0.5004  0.3323
  275GLY      C 4407   3.363   5.172   4.386  0.0014  0.0659 -0.5221
  275GLY      O 4408   3.307   5.222   4.290  1.1785  0.3609 -0.0144
  276LEU      N 4409   3.457   5.237   4.457 -0.2517 -0.0465  0.6463
  276LEU      H 4410   3.490   5.196   4.543  0.6844 -1.3357 -0.2837
  276LEU     CA 4411   3.523   5.367   4.423 -0.1325  0.0534 -0.2117
  276LEU     HA 4412   3.454   5.442   4.384 -0.6316 -0.3749 -0.1478
  276LEU     CB 4413   3.585   5.422   4.556  0.4350 -0.1479  0.7470
  276LEU    HB2 4414   3.510   5.453   4.628 -0.2046 -2.3340  1.1121
  276LEU    HB3 4415   3.640   5.345   4.611  1.9679  0.2800 -0.1191
  276LEU     CG 4416   3.667   5.549   4.534 -0.3364 -0.3533 -0.3382
  276LEU     HG 4417   3.749   5.523   4.469 -0.1865 -0.5470 -0.0723
  276LEU    CD1 4418   3.605   5.663   4.466 -0.6102 -0.0433 -0.0998
  276LEU   HD11 4419   3.521   5.698   4.526  0.1532 -1.9496  2.2150
  276LEU   HD12 4420   3.672   5.749   4.459 -1.9104  1.0432  0.2007
  276LEU   HD13 4421   3.583   5.640   4.362 -0.8504  1.9210 -0.5384
  276LEU    CD2 4422   3.726   5.599   4.675 -0.2658 -0.1705  0.6359
  276LEU   HD21 4423   3.642   5.645   4.728 -0.2523 -1.7451  2.1193
  276LEU   HD22 4424   3.772   5.515   4.726  2.0254  0.8115  0.2975
  276LEU   HD23 4425   3.800   5.678   4.661 -0.4060 -0.4423 -2.0927
  276LEU      C 4426   3.627   5.348   4.314  0.0340  0.3324  0.3181
  276LEU      O 4427   3.637   5.428   4.220  0.1993  0.5117 -0.1101
  277LEU      N 4428   3.706   5.242   4.308  0.0071  0.3770  0.0127
  277LEU      H 4429   3.687   5.164   4.369 -1.3202 -0.4287 -1.3569
  277LEU     CA 4430   3.814   5.220   4.213  0.2106 -0.1748  0.3401
  277LEU     HA 4431   3.832   5.319   4.170 -1.7309  0.3139  0.5612
  277LEU     CB 4432   3.935   5.167   4.294  0.0029 -0.5839  0.2242
  277LEU    HB2 4433   3.902   5.076   4.345 -1.9466  0.7120  1.3876
  277LEU    HB3 4434   3.999   5.137   4.211  1.0073  2.8540 -0.3687
  277LEU     CG 4435   3.995   5.272   4.395 -0.0884  0.0241  0.2578
  277LEU     HG 4436   3.927   5.300   4.475  1.2714  1.4387  0.9884
  277LEU    CD1 4437   4.119   5.207   4.448  0.9292 -0.4846 -0.4289
  277LEU   HD11 4438   4.092   5.122   4.511 -2.7133  0.1072 -0.9744
  277LEU   HD12 4439   4.180   5.175   4.363 -0.3263  1.9151 -2.3517
  277LEU   HD13 4440   4.189   5.275   4.496  2.2417 -1.3088 -1.0907
  277LEU    CD2 4441   4.040   5.400   4.318 -0.4471  0.5951 -0.5029
  277LEU   HD21 4442   4.058   5.478   4.392 -2.5166  1.7212 -1.0917
  277LEU   HD22 4443   4.128   5.379   4.258 -0.0337 -0.0916  0.3247
  277LEU   HD23 4444   3.967   5.436   4.245  0.7665 -0.7714 -2.4708
  277LEU      C 4445   3.785   5.139   4.092  0.8859 -0.2123  0.0483
  277LEU      O 4446   3.807   5.187   3.985 -0.5526 -0.1295  0.1205
  278ASN      N 4447   3.739   5.013   4.096 -0.4041 -0.0782  0.1596
  278ASN      H 4448   3.693   4.975   4.178  0.8758 -0.8902  0.5439
  278ASN     CA 4449   3.709   4.935   3.976  0.1256 -0.4573  0.0642
  278ASN     HA 4450   3.797   4.939   3.912 -0.5898 -1.3575 -1.0061
  278ASN     CB 4451   3.683   4.793   4.012 -0.2163  0.2536 -0.4316
  278ASN    HB2 4452   3.772   4.752   4.060 -0.1689  1.1924  0.3153
  278ASN    HB3 4453   3.600   4.783   4.082 -2.2088 -0.7702 -2.8356
  278ASN     CG 4454   3.651   4.707   3.890 -0.0233 -1.0581 -0.1315
  278ASN    OD1 4455   3.669   4.753   3.777  0.2613  0.4801  0.5690
  278ASN    ND2 4456   3.616   4.584   3.906 -0.1386 -0.4813  0.2401
  278ASN   HD21 4457   3.627   4.524   3.825  2.7850 -0.5935  0.6378
  278ASN   HD22 4458   3.612   4.555   4.002 -0.8735  0.5217  0.5270
  278ASN      C 4459   3.586   4.993   3.896  0.4283  0.3117 -0.5360
  278ASN      O 4460   3.477   4.992   3.947 -0.2124 -0.3419 -0.1215
  279GLN      N 4461   3.612   5.047   3.776 -0.2966 -0.1528  0.3640
  279GLN      H 4462   3.709   5.034   3.749 -0.1305 -1.8538  1.6499
  279GLN     CA 4463   3.518   5.100   3.679  0.3325  0.5886  0.2204
  279GLN     HA 4464   3.454   5.175   3.726 -1.8110 -0.6153 -0.6398
  279GLN     CB 4465   3.604   5.178   3.580 -0.0056 -0.3249 -0.6296
  279GLN    HB2 4466   3.652   5.262   3.630 -0.7389  0.4414 -1.1970
  279GLN    HB3 4467   3.673   5.110   3.530  0.9856  0.9673 -1.0457
  279GLN     CG 4468   3.524   5.252   3.467 -0.2535  0.3838 -0.1037
  279GLN    HG2 4469   3.595   5.282   3.390 -0.4752 -0.7495 -0.7763
  279GLN    HG3 4470   3.454   5.187   3.414  0.5592  0.6599 -1.5485
  279GLN     CD 4471   3.443   5.375   3.500 -0.1862 -0.8997 -0.1588
  279GLN    OE1 4472   3.324   5.379   3.477 -0.2197 -0.7833 -0.7105
  279GLN    NE2 4473   3.505   5.479   3.540 -0.2836  0.1179  0.2478
  279GLN   HE21 4474   3.454   5.563   3.566  0.4153  0.4058  0.7394
  279GLN   HE22 4475   3.605   5.482   3.529 -0.1807 -3.5019 -1.2057
  279GLN      C 4476   3.427   4.996   3.608  0.1782 -0.1249 -1.1692
  279GLN      O 4477   3.310   5.024   3.583 -0.0406  0.2054 -0.6741
  280ASN      N 4478   3.476   4.877   3.579 -0.6950  0.0875  0.3245
  280ASN      H 4479   3.569   4.858   3.613 -1.3319 -1.2656  1.3740
  280ASN     CA 4480   3.395   4.765   3.529 -0.4540  0.0215  0.1786
  280ASN     HA 4481   3.323   4.793   3.453  0.0585 -0.2610 -0.4230
  280ASN     CB 4482   3.485   4.651   3.475 -0.0269 -0.5735  0.5781
  280ASN    HB2 4483   3.507   4.576   3.551  2.1569  0.0593  0.6351
  280ASN    HB3 4484   3.431   4.578   3.414 -0.2356 -0.6592  0.8622
  280ASN     CG 4485   3.613   4.690   3.392  0.1363  0.6729 -0.1889
  280ASN    OD1 4486   3.613   4.723   3.274  0.9941  0.5535 -0.3013
  280ASN    ND2 4487   3.721   4.708   3.467  0.3784  0.5496 -0.0739
  280ASN   HD21 4488   3.800   4.750   3.420  0.8959  0.9883  1.1432
  280ASN   HD22 4489   3.712   4.680   3.564 -1.3466 -0.9057 -0.5948
  280ASN      C 4490   3.304   4.694   3.625  0.1580 -0.0519  0.4477
  280ASN      O 4491   3.202   4.632   3.585 -0.7203  0.0238  0.1391
  281PHE      N 4492   3.330   4.720   3.752 -0.2023 -0.0196  0.3258
  281PHE      H 4493   3.424   4.752   3.768 -0.2384  0.2283  0.0394
  281PHE     CA 4494   3.232   4.686   3.861  0.1604  0.2297 -0.5865
  281PHE     HA 4495   3.191   4.592   3.823  1.0964 -0.1561 -0.6783
  281PHE     CB 4496   3.305   4.666   3.994 -0.6995  0.1500  0.0668
  281PHE    HB2 4497   3.364   4.576   3.979  1.3926  0.7093  3.7282
  281PHE    HB3 4498   3.373   4.750   4.010 -0.2831  0.1789 -1.6257
  281PHE     CG 4499   3.216   4.647   4.113  0.5902  0.0488  0.4142
  281PHE    CD1 4500   3.227   4.739   4.217 -0.4057  0.2224 -0.1981
  281PHE    HD1 4501   3.307   4.811   4.211  1.3176 -1.6829 -2.4559
  281PHE    CE1 4502   3.149   4.726   4.335 -0.1569  0.6028  0.5707
  281PHE    HE1 4503   3.155   4.804   4.409 -0.6300  2.4615 -1.2611
  281PHE     CZ 4504   3.056   4.619   4.336 -0.3286 -0.4126 -0.4134
  281PHE     HZ 4505   2.991   4.604   4.420  0.7084 -0.5933  0.3765
  281PHE    CE2 4506   3.047   4.526   4.233 -0.5803 -0.0421  0.0521
  281PHE    HE2 4507   2.981   4.442   4.248  0.6551 -1.1190 -0.3611
  281PHE    CD2 4508   3.134   4.533   4.126 -0.1217 -0.4329 -0.5673
  281PHE    HD2 4509   3.132   4.455   4.051  0.5976  0.4615 -1.5476
  281PHE      C 4510   3.111   4.784   3.865  0.3689 -0.3283 -0.1067
  281PHE      O 4511   2.997   4.749   3.837  0.2204 -0.2942 -0.0521
  282ARG      N 4512   3.135   4.918   3.889 -0.0901  0.0678  0.1435
  282ARG      H 4513   3.227   4.960   3.880 -0.2769  0.2424 -1.1029
  282ARG     CA 4514   3.021   5.015   3.885 -0.3726 -0.2662  0.1469
  282ARG     HA 4515   2.957   4.995   3.971 -2.2899  0.8365 -0.9281
  282ARG     CB 4516   3.073   5.160   3.906  0.3826  0.1574  0.0730
  282ARG    HB2 4517   3.145   5.172   3.825  0.2630  0.3785 -0.0014
  282ARG    HB3 4518   2.997   5.236   3.887 -1.7528 -1.6037  1.1335
  282ARG     CG 4519   3.144   5.193   4.037 -0.0540  0.1567  0.0945
  282ARG    HG2 4520   3.087   5.168   4.126 -1.7893  2.1732 -0.3598
  282ARG    HG3 4521   3.239   5.141   4.045 -0.0032  0.3777  0.9933
  282ARG     CD 4522   3.161   5.344   4.055 -0.2038  0.1900  0.4607
  282ARG    HD2 4523   3.064   5.390   4.035  0.2723  2.3939  2.6773
  282ARG    HD3 4524   3.205   5.365   4.153  0.0272  3.5723 -0.2593
  282ARG     NE 4525   3.253   5.404   3.957  0.0704  0.3814 -0.4922
  282ARG     HE 4526   3.220   5.460   3.880  0.7079 -0.3058 -1.2907
  282ARG     CZ 4527   3.388   5.398   3.954  0.1983 -0.1279 -0.0476
  282ARG    NH1 4528   3.454   5.324   4.040  0.2735  0.1634  0.4646
  282ARG   HH11 4529   3.404   5.275   4.114 -1.5631 -0.9452 -1.4030
  282ARG   HH12 4530   3.554   5.339   4.044  0.5035 -1.0913 -0.0924
  282ARG    NH2 4531   3.445   5.460   3.860 -0.1006  0.5962  0.0762
  282ARG   HH21 4532   3.387   5.502   3.789  1.2548 -0.5579 -1.8106
  282ARG   HH22 4533   3.546   5.467   3.851 -0.0889 -0.2209 -0.4561
  282ARG      C 4534   2.940   5.009   3.758  1.0438  0.1239 -0.4690
  282ARG      O 4535   2.818   5.034   3.762 -0.4375 -0.7167 -0.3520
  283ARG      N 4536   2.993   4.977   3.641 -0.2113 -0.9761 -0.1114
  283ARG      H 4537   3.093   4.975   3.629 -0.2765 -0.5977 -0.7493
  283ARG     CA 4538   2.913   4.962   3.521 -0.1399  0.2569 -0.1488
  283ARG     HA 4539   2.859   5.054   3.502  3.8257  2.8521 -0.0627
  283ARG     CB 4540   3.010   4.951   3.404  0.1647 -0.5999  0.0627
  283ARG    HB2 4541   3.059   5.049   3.408  0.9650 -1.0185  0.9893
  283ARG    HB3 4542   3.078   4.867   3.414 -0.3861 -1.1778 -0.8611
  283ARG     CG 4543   2.951   4.937   3.267  0.7049 -0.5200  0.6162
  283ARG    HG2 4544   2.897   4.843   3.256 -0.8478  0.3108  0.7210
  283ARG    HG3 4545   2.882   5.021   3.260  1.3165  0.1306  2.1345
  283ARG     CD 4546   3.065   4.966   3.167  0.3256  0.2748  0.7230
  283ARG    HD2 4547   3.112   5.061   3.191  1.8658 -0.3263  0.1854
  283ARG    HD3 4548   3.139   4.889   3.189  3.0763  2.7228  0.5590
  283ARG     NE 4549   3.030   4.979   3.022 -0.0621 -0.3088  0.4299
  283ARG     HE 4550   3.024   4.893   2.970  0.0324  0.3561 -0.7272
  283ARG     CZ 4551   2.968   5.082   2.965  0.0693 -0.8798 -0.2192
  283ARG    NH1 4552   2.949   5.186   3.039  0.2743 -0.4924  0.1675
  283ARG   HH11 4553   2.957   5.181   3.140  0.2893 -2.2590  0.1138
  283ARG   HH12 4554   2.897   5.263   2.999 -0.7262 -1.6653 -0.8705
  283ARG    NH2 4555   2.931   5.084   2.842 -0.1031  0.3938 -0.0008
  283ARG   HH21 4556   2.981   5.025   2.777  0.0428  0.3184  0.1777
  283ARG   HH22 4557   2.876   5.160   2.805 -1.2374 -1.5321 -2.5578
  283ARG      C 4558   2.814   4.843   3.530 -0.1441 -0.2736 -0.1157
  283ARG      O 4559   2.707   4.857   3.479  1.1708 -0.4077 -0.2108
  284GLU      N 4560   2.853   4.737   3.592 -0.7331  0.2608  0.0892
  284GLU      H 4561   2.943   4.743   3.636  0.3479 -0.3457 -1.8915
  284GLU     CA 4562   2.765   4.625   3.618 -0.3934  1.0756 -0.3905
  284GLU     HA 4563   2.712   4.597   3.527  0.8153  1.7988 -1.3434
  284GLU     CB 4564   2.844   4.496   3.652  0.1061 -0.1065  1.0000
  284GLU    HB2 4565   2.918   4.480   3.573  0.1463 -0.6445  1.1429
  284GLU    HB3 4566   2.889   4.516   3.749  0.2570  0.7440  0.7641
  284GLU     CG 4567   2.763   4.372   3.665 -0.4548  0.2550 -0.0929
  284GLU    HG2 4568   2.832   4.296   3.700  1.1725  1.5901 -0.2541
  284GLU    HG3 4569   2.686   4.397   3.737  0.5816  0.7192  0.8953
  284GLU     CD 4570   2.702   4.331   3.529 -0.8559  0.4026 -0.3225
  284GLU    OE1 4571   2.779   4.333   3.433 -0.1815  0.6058 -0.3006
  284GLU    OE2 4572   2.579   4.306   3.512 -0.1542 -0.2172 -0.0299
  284GLU      C 4573   2.667   4.650   3.737 -0.0363 -0.1323 -0.5417
  284GLU      O 4574   2.551   4.615   3.724  0.3457 -0.2164  0.4329
  285TYR      N 4575   2.711   4.715   3.847  0.5141 -0.0869 -0.0829
  285TYR      H 4576   2.810   4.736   3.852  1.1985 -2.8754 -0.2751
  285TYR     CA 4577   2.645   4.744   3.975 -0.2192 -0.3380 -1.0814
  285TYR     HA 4578   2.623   4.653   4.031  1.4343  1.1938  2.3444
  285TYR     CB 4579   2.755   4.817   4.063 -0.2356 -0.1176 -0.4150
  285TYR    HB2 4580   2.843   4.753   4.056 -1.6191 -2.1533 -0.2806
  285TYR    HB3 4581   2.781   4.909   4.012 -1.1938  0.3821 -0.0320
  285TYR     CG 4582   2.716   4.852   4.212 -0.0819  0.5399  0.1819
  285TYR    CD1 4583   2.766   4.775   4.317 -0.6886 -0.5310  0.0046
  285TYR    HD1 4584   2.834   4.696   4.287  0.9787  1.0391 -0.5713
  285TYR    CE1 4585   2.714   4.786   4.446 -0.1459 -0.4488 -0.0674
  285TYR    HE1 4586   2.746   4.720   4.525  1.0490  1.1431  0.8251
  285TYR     CZ 4587   2.629   4.893   4.482 -0.1822 -0.5282  0.3768
  285TYR     OH 4588   2.580   4.906   4.606 -0.4236  0.0931  0.7033
  285TYR     HH 4589   2.568   4.825   4.657  3.4184  0.0045  1.7517
  285TYR    CE2 4590   2.592   4.982   4.380 -0.1159  0.0577 -0.1632
  285TYR    HE2 4591   2.531   5.070   4.397 -1.0848 -0.3429 -1.3747
  285TYR    CD2 4592   2.622   4.953   4.244  0.0248  0.4363 -0.2400
  285TYR    HD2 4593   2.594   5.020   4.164  0.9322  3.7654  2.0576
  285TYR      C 4594   2.524   4.830   3.969  0.1704  0.0289  0.0685
  285TYR      O 4595   2.413   4.806   4.029 -0.2828 -0.4382  0.8833
  286LYS      N 4596   2.539   4.935   3.888  0.0234  0.2945  0.7393
  286LYS      H 4597   2.627   4.933   3.839 -0.6683 -0.5425 -0.5358
  286LYS     CA 4598   2.428   5.029   3.847  0.5776 -0.2225  0.4261
  286LYS     HA 4599   2.399   5.084   3.937 -0.0696 -1.3551  0.9250
  286LYS     CB 4600   2.479   5.128   3.746  0.3263 -0.4901  0.5163
  286LYS    HB2 4601   2.546   5.064   3.689 -1.1339 -1.2482 -0.4005
  286LYS    HB3 4602   2.400   5.164   3.680  0.4354 -1.4477 -0.1446
  286LYS     CG 4603   2.565   5.249   3.800  0.1907  0.9268 -0.1273
  286LYS    HG2 4604   2.490   5.308   3.852 -0.4418  0.0262  0.0167
  286LYS    HG3 4605   2.634   5.215   3.877 -0.8891 -1.8038 -0.2250
  286LYS     CD 4606   2.630   5.327   3.689  0.5971 -0.0419 -0.3816
  286LYS    HD2 4607   2.681   5.256   3.625 -0.6745 -1.0769 -0.2965
  286LYS    HD3 4608   2.549   5.378   3.636 -0.4343  0.9772  1.9887
  286LYS     CE 4609   2.723   5.435   3.750  0.0578  0.2278 -0.1676
  286LYS    HE2 4610   2.672   5.506   3.816 -0.0746 -0.9232  1.0058
  286LYS    HE3 4611   2.794   5.387   3.817  0.5678 -0.7129 -1.3391
  286LYS     NZ 4612   2.787   5.522   3.646 -0.1614 -0.3421 -0.3050
  286LYS    HZ1 4613   2.802   5.483   3.554  0.2484 -2.6232  0.6581
  286LYS    HZ2 4614   2.738   5.610   3.638 -0.6461 -0.5039  0.7604
  286LYS    HZ3 4615   2.880   5.543   3.679  0.1383 -2.4241  0.3219
  286LYS      C 4616   2.306   4.965   3.782 -1.0083  0.2446 -0.3865
  286LYS      O 4617   2.196   5.015   3.797 -0.3588 -0.2138  0.1692
  287ARG      N 4618   2.326   4.852   3.719 -0.1970 -0.2163 -0.6770
  287ARG      H 4619   2.423   4.825   3.717 -0.2956 -0.5682 -2.4062
  287ARG     CA 4620   2.228   4.766   3.653 -0.5202 -0.4942  0.2862
  287ARG     HA 4621   2.156   4.826   3.598  0.9621  0.4943 -0.6741
  287ARG     CB 4622   2.289   4.668   3.545  0.4934  0.5916 -0.0047
  287ARG    HB2 4623   2.327   4.579   3.595 -0.9419 -0.3281 -0.4878
  287ARG    HB3 4624   2.197   4.629   3.502 -0.2513  2.4708 -0.2299
  287ARG     CG 4625   2.385   4.722   3.444 -1.1136 -0.0590  0.8804
  287ARG    HG2 4626   2.342   4.791   3.371 -1.4808 -0.9628  0.2196
  287ARG    HG3 4627   2.462   4.772   3.503 -4.0613  4.3734  1.4116
  287ARG     CD 4628   2.445   4.605   3.368  0.0135  0.4511  0.8205
  287ARG    HD2 4629   2.473   4.524   3.436 -1.9428 -2.3976 -1.5162
  287ARG    HD3 4630   2.369   4.564   3.302 -0.1142  1.1396  0.5261
  287ARG     NE 4631   2.571   4.645   3.288  0.4037 -0.0925  0.6435
  287ARG     HE 4632   2.653   4.594   3.319  0.9660  0.9017  0.8167
  287ARG     CZ 4633   2.579   4.724   3.185  0.6351  0.5978  0.6723
  287ARG    NH1 4634   2.474   4.784   3.134 -0.3010  0.1633  0.2822
  287ARG   HH11 4635   2.382   4.745   3.147 -0.0597 -0.3674  0.4311
  287ARG   HH12 4636   2.490   4.842   3.053 -0.4591 -0.5091 -0.2407
  287ARG    NH2 4637   2.701   4.733   3.134  0.5802  0.2929 -0.2554
  287ARG   HH21 4638   2.771   4.684   3.188  0.0992 -0.6142 -0.4501
  287ARG   HH22 4639   2.720   4.797   3.059  0.3327  0.7313  0.0451
  287ARG      C 4640   2.148   4.701   3.762  0.2467 -0.0166  0.5088
  287ARG      O 4641   2.024   4.708   3.751 -0.0819  0.2148  0.0370
  288ILE      N 4642   2.206   4.636   3.861 -0.3843  0.2242  1.1046
  288ILE      H 4643   2.306   4.647   3.866 -0.4711  1.6269  0.3992
  288ILE     CA 4644   2.135   4.590   3.978 -0.4113  0.4788  0.6712
  288ILE     HA 4645   2.057   4.519   3.950 -2.1590  1.3979  2.8872
  288ILE     CB 4646   2.231   4.506   4.067  0.5382  0.4719  0.6132
  288ILE     HB 4647   2.313   4.571   4.099 -1.1784  2.6878  0.7721
  288ILE    CG2 4648   2.154   4.435   4.185  0.0905  0.1148 -0.1526
  288ILE   HG21 4649   2.057   4.404   4.145  1.7322 -1.2984 -3.4050
  288ILE   HG22 4650   2.201   4.345   4.225  0.4450  0.4977  0.3046
  288ILE   HG23 4651   2.145   4.507   4.267 -1.0289  0.5591 -0.6400
  288ILE    CG1 4652   2.305   4.396   3.979  0.1127 -0.3525 -0.7172
  288ILE   HG12 4653   2.241   4.310   3.960 -1.0437 -0.4044  2.6680
  288ILE   HG13 4654   2.330   4.430   3.879  2.0768 -0.4721 -0.3131
  288ILE    CD1 4655   2.439   4.353   4.043 -0.0450 -0.5203 -0.5853
  288ILE   HD11 4656   2.466   4.264   3.987 -1.2871 -0.1084 -1.9177
  288ILE   HD12 4657   2.511   4.434   4.052 -2.2679  1.3356  2.5872
  288ILE   HD13 4658   2.418   4.328   4.147  1.8392  1.1829  0.2652
  288ILE      C 4659   2.060   4.708   4.047  0.3439  0.2659 -0.6115
  288ILE      O 4660   1.954   4.675   4.092  0.6022 -0.2039  0.6119
  289LEU      N 4661   2.110   4.833   4.054  0.0453 -0.1357  0.2633
  289LEU      H 4662   2.205   4.849   4.025  0.1535 -0.3678  0.4861
  289LEU     CA 4663   2.035   4.948   4.101  0.1895  0.1707  0.2639
  289LEU     HA 4664   1.995   4.910   4.195  1.4026 -2.9419 -0.3628
  289LEU     CB 4665   2.121   5.068   4.134 -0.4961  0.1341  1.2738
  289LEU    HB2 4666   2.160   5.097   4.037 -0.0662  0.0491  1.4146
  289LEU    HB3 4667   2.058   5.152   4.161 -0.5378  1.1893 -1.7641
  289LEU     CG 4668   2.247   5.053   4.223  0.0023  0.4827 -0.4681
  289LEU     HG 4669   2.313   4.974   4.187  0.5084  1.3842 -1.5638
  289LEU    CD1 4670   2.323   5.181   4.213  0.3267 -0.4889  0.3210
  289LEU   HD11 4671   2.253   5.264   4.201  0.9127  0.5610  3.3025
  289LEU   HD12 4672   2.373   5.207   4.307  1.8118  2.1727 -1.0594
  289LEU   HD13 4673   2.397   5.167   4.134  0.9283 -3.6445  1.3112
  289LEU    CD2 4674   2.201   5.026   4.362 -0.1779  0.1618  0.2717
  289LEU   HD21 4675   2.147   4.931   4.363 -2.0172  1.1389 -0.6674
  289LEU   HD22 4676   2.286   5.021   4.430 -0.0138 -0.1558  0.0412
  289LEU   HD23 4677   2.126   5.099   4.393 -0.2232  1.2493 -2.1630
  289LEU      C 4678   1.913   4.986   4.005  0.2405 -0.3042 -0.0870
  289LEU      O 4679   1.800   4.998   4.057  0.2043 -0.3973 -0.2063
  290LEU      N 4680   1.931   4.996   3.871 -0.2098 -0.1436  0.7691
  290LEU      H 4681   2.020   4.984   3.825 -0.8409  0.1055 -0.5546
  290LEU     CA 4682   1.820   5.017   3.765 -0.5515 -0.2057  0.0166
  290LEU     HA 4683   1.762   5.106   3.787  0.8488  0.5002  0.9912
  290LEU     CB 4684   1.879   5.038   3.624  0.1920 -0.1055  0.1068
  290LEU    HB2 4685   1.938   4.948   3.608  0.5397 -0.1803  1.6315
  290LEU    HB3 4686   1.796   5.032   3.554  2.1393  1.0056 -2.4514
  290LEU     CG 4687   1.956   5.165   3.600  0.0505 -0.3710  0.3851
  290LEU     HG 4688   2.033   5.179   3.676  0.6458 -1.3556 -0.0148
  290LEU    CD1 4689   2.036   5.149   3.471 -0.2583  0.3408 -0.0234
  290LEU   HD11 4690   2.089   5.243   3.458 -0.8501  0.7763  0.6549
  290LEU   HD12 4691   2.117   5.076   3.479 -1.0707 -0.9345 -2.4739
  290LEU   HD13 4692   1.970   5.122   3.388  0.2631 -0.0757 -0.3121
  290LEU    CD2 4693   1.861   5.287   3.577  0.2369  0.7028  0.0168
  290LEU   HD21 4694   1.890   5.343   3.488 -1.1084 -1.1629 -1.6743
  290LEU   HD22 4695   1.754   5.268   3.567  0.2402  0.4295  0.4915
  290LEU   HD23 4696   1.867   5.354   3.663  3.0903  0.3745  0.1812
  290LEU      C 4697   1.709   4.908   3.764 -0.0250 -0.2224 -0.1457
  290LEU      O 4698   1.593   4.937   3.741 -0.1403 -0.6271  0.3357
  291ALA      N 4699   1.737   4.786   3.811 -0.0514 -0.6796 -0.3249
  291ALA      H 4700   1.833   4.759   3.798  0.5511  0.9021  0.5961
  291ALA     CA 4701   1.641   4.673   3.829 -0.4443  0.2524  0.1414
  291ALA     HA 4702   1.564   4.688   3.753  1.1027  0.7579 -1.3671
  291ALA     CB 4703   1.711   4.539   3.806  0.0587  0.2535  0.3489
  291ALA    HB1 4704   1.809   4.541   3.852 -0.0241 -1.2793  0.6336
  291ALA    HB2 4705   1.664   4.452   3.851  0.4742  0.7064  1.6833
  291ALA    HB3 4706   1.739   4.538   3.700  2.2712  0.0701  0.9070
  291ALA      C 4707   1.568   4.669   3.960 -0.2112  0.1026 -0.3478
  291ALA      O 4708   1.446   4.656   3.959 -0.9470 -0.2493  0.9593
  292LEU      N 4709   1.637   4.699   4.075  0.2647  0.2296  0.3346
  292LEU      H 4710   1.737   4.700   4.062  0.2690 -2.4698 -0.5389
  292LEU     CA 4711   1.580   4.731   4.208  0.0567 -0.7225 -0.4254
  292LEU     HA 4712   1.514   4.650   4.242  0.2557 -0.0814  1.6155
  292LEU     CB 4713   1.694   4.763   4.317 -0.6276 -0.2316 -0.2637
  292LEU    HB2 4714   1.750   4.843   4.270  0.3929 -1.2812 -0.9004
  292LEU    HB3 4715   1.642   4.798   4.406 -2.1387 -0.6201 -0.9600
  292LEU     CG 4716   1.781   4.644   4.357  0.1208 -0.1110  0.2066
  292LEU     HG 4717   1.809   4.600   4.261 -0.5101 -0.0769  0.0051
  292LEU    CD1 4718   1.913   4.659   4.434  0.5388 -0.4156 -0.4929
  292LEU   HD11 4719   1.966   4.749   4.401  0.3926 -0.5603 -1.1513
  292LEU   HD12 4720   1.900   4.662   4.542  0.5007  0.7616 -0.5222
  292LEU   HD13 4721   1.979   4.575   4.411 -0.6923 -1.7611  0.7094
  292LEU    CD2 4722   1.705   4.541   4.437  0.4621  0.3035  0.4801
  292LEU   HD21 4723   1.620   4.503   4.381  0.3730 -0.4660  1.1094
  292LEU   HD22 4724   1.778   4.463   4.460 -0.0638  0.5920  3.6168
  292LEU   HD23 4725   1.665   4.584   4.529 -0.0874  1.2477 -0.1765
  292LEU      C 4726   1.493   4.859   4.207 -0.1053  0.0327  0.4041
  292LEU      O 4727   1.386   4.869   4.267 -0.5964  0.1456 -0.6000
  293TRP      N 4728   1.526   4.962   4.127  0.5168  0.2940 -0.6328
  293TRP      H 4729   1.621   4.959   4.093  0.4191 -0.6863 -0.8482
  293TRP     CA 4730   1.440   5.078   4.100  0.1249  0.0044  0.8179
  293TRP     HA 4731   1.407   5.126   4.192  0.0898  1.0712  0.2679
  293TRP     CB 4732   1.531   5.179   4.028  0.3045 -0.1759 -0.1355
  293TRP    HB2 4733   1.616   5.206   4.091 -1.8321  2.3749  1.9475
  293TRP    HB3 4734   1.567   5.129   3.939 -3.0081  0.7423 -2.1879
  293TRP     CG 4735   1.477   5.315   4.003 -0.6313 -0.0682  0.2241
  293TRP    CD1 4736   1.458   5.372   3.880 -0.0202 -0.7978 -0.0802
  293TRP    HD1 4737   1.500   5.331   3.790 -1.4295 -3.1791  0.2559
  293TRP    NE1 4738   1.415   5.504   3.898 -0.2690 -0.4274 -0.0075
  293TRP    HE1 4739   1.408   5.577   3.829  0.2333  1.6231  1.9675
  293TRP    CE2 4740   1.385   5.528   4.031  0.1158 -0.0961  0.3442
  293TRP    CZ2 4741   1.322   5.637   4.096  0.1890  0.4987  0.6327
  293TRP    HZ2 4742   1.292   5.726   4.041 -1.1095  0.1675  0.7695
  293TRP    CH2 4743   1.315   5.635   4.232  0.4292  0.1214 -0.4920
  293TRP    HH2 4744   1.269   5.718   4.284 -1.3082 -0.2956 -1.2801
  293TRP    CZ3 4745   1.356   5.524   4.309 -0.1339 -0.4281  0.3348
  293TRP    HZ3 4746   1.348   5.524   4.417  0.7349 -0.0821  0.4081
  293TRP    CE3 4747   1.405   5.412   4.241  0.4651 -0.1518 -0.6452
  293TRP    HE3 4748   1.438   5.325   4.297 -0.9460 -0.4576 -0.2223
  293TRP    CD2 4749   1.418   5.411   4.102  0.1649  0.5755 -0.0551
  293TRP      C 4750   1.318   5.052   4.016  0.4296  0.3493  0.0846
  293TRP      O 4751   1.227   5.134   4.007 -0.0827  0.4521  0.4176
  294ASN      N 4752   1.311   4.938   3.945 -0.5639  0.0721  0.1734
  294ASN      H 4753   1.387   4.872   3.953 -1.1831 -0.5955  0.6967
  294ASN     CA 4754   1.189   4.895   3.879  0.2221 -0.8206  0.1663
  294ASN     HA 4755   1.107   4.967   3.883  1.3130  0.4039  1.4784
  294ASN     CB 4756   1.226   4.882   3.727 -0.0599 -0.0968  0.4061
  294ASN    HB2 4757   1.317   4.821   3.725 -0.1469 -0.2079 -0.7942
  294ASN    HB3 4758   1.152   4.823   3.673  0.8167 -1.7192  0.9110
  294ASN     CG 4759   1.252   5.009   3.662 -0.2563 -0.7599  0.0808
  294ASN    OD1 4760   1.164   5.075   3.613 -0.0437 -0.4572  0.1538
  294ASN    ND2 4761   1.368   5.066   3.663  0.3469  0.0559 -0.3431
  294ASN   HD21 4762   1.389   5.156   3.621  0.9595  0.7849  1.3978
  294ASN   HD22 4763   1.441   5.013   3.708  0.9434 -0.5486 -1.9631
  294ASN      C 4764   1.120   4.763   3.938  0.0458 -0.4412 -0.0451
  294ASN      O 4765   1.036   4.701   3.868  0.2394  0.3892  0.7419
  295NME      N 4766   1.149   4.728   4.063  0.7246  0.0728  0.1035
  295NME      H 4767   1.228   4.779   4.100 -0.0407  0.8622  0.6929
  295NME    CH3 4768   1.069   4.633   4.150 -0.5644  0.7184 -0.2161
  295NME   HH31 4769   1.068   4.668   4.254  0.4815  0.4118 -0.0915
  295NME   HH32 4770   0.969   4.640   4.109 -0.5730  0.0658 -0.3145
  295NME   HH33 4771   1.098   4.530   4.129  2.9635  1.4960  0.1948
  296JEY     O1 4772   4.415   3.815   6.890  0.2729 -0.4900  0.3914
  296JEY     C3 4773   4.457   3.794   6.773 -0.1531 -0.2092 -0.1016
  296JEY     C4 4774   4.597   3.811   6.735 -0.4079 -0.3262  0.2169
  296JEY     H5 4775   4.608   3.839   6.629  0.4888 -0.0427  0.3742
  296JEY     H6 4776   4.640   3.889   6.799  1.9985 -0.1965 -1.4357
  296JEY     H7 4777   4.644   3.714   6.752  1.2075  0.6707  1.7605
  296JEY     N1 4778   4.378   3.757   6.669  0.0854 -0.3988 -0.0103
  296JEY     H8 4779   4.412   3.769   6.575  1.3625 -0.4420  0.4252
  296JEY     C2 4780   4.243   3.702   6.692  0.4997  0.0910  0.2479
  296JEY     H3 4781   4.254   3.595   6.713 -0.1504 -0.9802 -3.9257
  296JEY     H4 4782   4.213   3.761   6.779  0.8465 -0.3243  0.6527
  296JEY     C1 4783   4.161   3.726   6.567 -0.8371 -0.2084  0.0772
  296JEY     H1 4784   4.212   3.698   6.474 -1.0126 -0.1975 -0.0209
  296JEY     H2 4785   4.144   3.834   6.564  0.8470  0.1649  1.7570
  296JEY     C9 4786   4.026   3.659   6.569  1.1734 -0.4483 -0.4816
  296JEY     C7 4787   3.994   3.521   6.549  0.1063  0.5909 -0.6023
  296JEY     C6 4788   4.080   3.412   6.529 -0.1800 -0.8785 -0.4981
  296JEY     H9 4789   4.188   3.427   6.523 -0.3330  0.0714 -1.0954
  296JEY     C5 4790   4.025   3.284   6.514 -0.3983  0.1409  0.0637
  296JEY     O2 4791   4.105   3.170   6.522 -0.5045  0.4408  0.0101
  296JEY     C8 4792   4.254   3.173   6.528 -0.0554 -0.2172  0.4674
  296JEY    H10 4793   4.300   3.076   6.549  0.5789 -0.0173  0.0271
  296JEY    H11 4794   4.289   3.214   6.432 -0.3476  1.0204  0.8640
  296JEY    H12 4795   4.282   3.232   6.616 -2.8557  0.3049  1.1022
  296JEY    C13 4796   3.888   3.270   6.536 -0.4364 -0.3052 -0.7288
  296JEY    H15 4797   3.852   3.168   6.533 -1.2232 -0.1160  0.9943
  296JEY    C12 4798   3.801   3.387   6.552  0.1564  0.4814  0.2752
  296JEY    H14 4799   3.694   3.375   6.539 -0.1736  0.8004  2.4248
  296JEY    C11 4800   3.859   3.511   6.569 -0.0626 -0.3122  0.0611
  296JEY     N2 4801   3.797   3.631   6.597  0.8980  0.4046 -0.1421
  296JEY    H13 4802   3.697   3.650   6.597  0.6424 -0.4999  2.5583
  296JEY    C10 4803   3.907   3.724   6.609 -0.7473 -0.3472  0.9064
  296JEY     I1 4804   3.883   3.914   6.697 -0.1625  0.0533 -0.3101
  297PA    C116 4805   4.671   5.236   6.218 -0.6307 -0.3741  0.2050
  297PA    H16R 4806   4.756   5.304   6.230 -0.9813  0.5650 -2.1199
  297PA    H16S 4807   4.692   5.180   6.127 -0.2366 -0.5320  0.3887
  297PA    H16T 4808   4.679   5.158   6.294 -0.5668 -0.9010 -0.3332
  297PA    C115 4809   4.539   5.313   6.224 -0.0588  0.2231 -0.0532
  297PA    H15R 4810   4.534   5.375   6.134 -1.1374  0.6444  0.2811
  297PA    H15S 4811   4.448   5.256   6.204  0.1402  0.5864 -2.2746
  297PA    C114 4812   4.507   5.384   6.359  0.4578  0.4190  0.1774
  297PA    H14R 4813   4.575   5.465   6.383 -1.6262  2.7515 -1.2454
  297PA    H14S 4814   4.408   5.430   6.348  1.0066  1.8999  1.1324
  297PA    C113 4815   4.510   5.285   6.475  0.3617  0.5497 -0.8067
  297PA    H13R 4816   4.465   5.189   6.449 -0.4086  0.6375  0.1221
  297PA    H13S 4817   4.611   5.257   6.506 -0.2012 -0.5635  0.1299
  297PA    C112 4818   4.452   5.335   6.605  0.3090 -0.7924  0.4621
  297PA    H12R 4819   4.525   5.406   6.645  0.7558 -2.5578  2.9729
  297PA    H12S 4820   4.360   5.393   6.595  2.6684  3.5111  0.7871
  297PA    C111 4821   4.432   5.218   6.703  0.4925  0.0148  0.2006
  297PA    H11R 4822   4.355   5.241   6.777  1.8992  0.7063  1.5261
  297PA    H11S 4823   4.394   5.132   6.648  0.1457  0.7686 -0.7734
  297PA    C110 4824   4.559   5.161   6.764 -0.2969  0.2269 -0.4132
  297PA    H10R 4825   4.638   5.134   6.693 -1.3675 -1.3392 -1.0817
  297PA    H10S 4826   4.596   5.251   6.814  1.0309  1.1311 -2.8301
  297PA     C19 4827   4.544   5.028   6.848 -0.4199  0.0436 -0.0289
  297PA     H9R 4828   4.455   5.042   6.910  0.4350  0.7416  1.0833
  297PA     H9S 4829   4.511   4.945   6.785 -2.6494  0.6357  0.2802
  297PA     C18 4830   4.675   5.011   6.929 -0.1264 -0.2504  0.4623
  297PA     H8R 4831   4.702   5.108   6.971  0.6574  1.6288 -3.8327
  297PA     H8S 4832   4.648   4.955   7.018 -3.2505  0.5075  0.1194
  297PA     C17 4833   4.782   4.938   6.842  0.0094  0.2849 -0.6978
  297PA     H7R 4834   4.730   4.848   6.810 -0.4414  0.6955 -1.1462
  297PA     H7S 4835   4.801   4.982   6.743  1.0687 -1.7433 -1.4437
  297PA     C16 4836   4.920   4.904   6.918  0.3477  0.4636  0.6403
  297PA     H6R 4837   4.916   4.940   7.021 -2.3629  1.7645  0.1651
  297PA     H6S 4838   4.935   4.796   6.917 -1.1260  0.1967  2.4995
  297PA     C15 4839   5.043   4.972   6.849 -0.0913  0.6657  0.4392
  297PA     H5R 4840   5.130   4.931   6.901 -1.9896 -2.2144  1.5786
  297PA     H5S 4841   5.050   4.935   6.747  2.5809 -0.3084  0.8887
  297PA     C14 4842   5.033   5.127   6.844 -0.5811 -0.7421  0.1981
  297PA     H4R 4843   5.110   5.170   6.779 -1.0195 -0.4929 -0.1618
  297PA     H4S 4844   4.938   5.165   6.807 -0.2921 -0.4932 -0.2913
  297PA     C13 4845   5.053   5.189   6.983 -0.6289  0.0451  0.2103
  297PA     H3R 4846   4.974   5.151   7.048  1.3287 -0.6540  2.3079
  297PA     H3S 4847   5.145   5.153   7.030 -0.3135 -0.8613 -1.0509
  297PA     C12 4848   5.036   5.342   6.985 -0.6152  0.5166 -0.2568
  297PA     H2R 4849   5.116   5.392   6.930  0.8014  0.7394  1.8658
  297PA     H2S 4850   4.939   5.369   6.944  0.5821  3.0834 -1.6379
  298PC     C11 4851   5.050   5.404   7.127  0.6088  0.2315 -0.3226
  298PC     O12 4852   5.065   5.334   7.226  0.1848 -0.5641  0.3918
  298PC     O11 4853   5.034   5.538   7.121  0.0640 -0.0362  0.0251
  298PC      C1 4854   5.041   5.624   7.240  0.2438 -0.5220 -0.6613
  298PC      HR 4855   4.985   5.718   7.234 -1.0236 -1.2137 -0.0139
  298PC      HS 4856   4.998   5.567   7.322  0.8849 -0.9909 -0.6414
  298PC      C2 4857   5.187   5.642   7.272 -0.4226  0.1473  0.6056
  298PC      HX 4858   5.237   5.547   7.252 -1.5771 -1.0125  2.7698
  298PC      C3 4859   5.214   5.686   7.416  0.3351 -1.0632 -0.4939
  298PC      HA 4860   5.221   5.593   7.473  0.5645 -0.9430 -0.3195
  298PC      HB 4861   5.310   5.731   7.443 -0.9759  1.8399 -0.2614
  298PC     O31 4862   5.103   5.763   7.467 -0.1196 -0.5334  0.2739
  298PC     P31 4863   5.097   5.825   7.609  0.0279 -0.2933  0.4571
  298PC     O32 4864   5.086   5.700   7.694 -0.0374  0.3332  0.0599
  298PC     C31 4865   4.967   5.627   7.700  0.5485 -0.5627 -0.1884
  298PC     H1A 4866   4.881   5.684   7.736  0.4280 -1.6215  1.2971
  298PC     H1B 4867   4.948   5.587   7.600 -2.0965  3.2534 -1.4529
  298PC     C32 4868   4.983   5.503   7.790 -0.0135 -0.6068 -0.8483
  298PC     H2A 4869   4.891   5.445   7.794  0.5273 -1.4392  0.6466
  298PC     H2B 4870   5.063   5.438   7.755  0.9522  0.2092 -0.2034
  298PC     N31 4871   5.013   5.532   7.937 -0.0323 -0.2239  0.1861
  298PC     C33 4872   4.941   5.652   7.991 -0.3474  0.3545 -0.5333
  298PC     H3A 4873   4.835   5.633   7.975  0.3712 -4.1764 -1.1053
  298PC     H3B 4874   4.964   5.673   8.096  3.1115 -0.6603 -0.9714
  298PC     H3C 4875   4.959   5.742   7.932  0.2767  0.6571  0.0861
  298PC     C34 4876   4.976   5.405   8.002 -0.1027 -0.4069 -0.0020
  298PC     H4A 4877   4.975   5.426   8.109  0.0336  0.2605 -0.1236
  298PC     H4B 4878   4.873   5.391   7.970  0.4543  2.0586 -3.4529
  298PC     H4C 4879   5.047   5.326   7.976 -0.8477 -1.1377  0.1685
  298PC     C35 4880   5.160   5.552   7.946 -0.0564  0.2004  0.0346
  298PC     H5A 4881   5.208   5.483   7.877  1.2369  1.5872 -0.4918
  298PC     H5B 4882   5.198   5.516   8.042  0.8346 -2.9463 -1.3550
  298PC     H5C 4883   5.189   5.652   7.916  3.2099 -1.0485 -1.4733
  298PC     O33 4884   5.233   5.882   7.625  0.1733 -0.3077 -0.5450
  298PC     O34 4885   4.976   5.903   7.627 -0.2640  0.0546  0.1171
  298PC     O21 4886   5.233   5.728   7.172  0.0778 -0.0869 -0.6591
  298PC     C21 4887   5.363   5.751   7.161 -0.9111 -0.1392  0.2905
  298PC     O22 4888   5.453   5.720   7.242  0.3145 -0.7143  0.6679
  299OL     C12 4889   5.404   5.821   7.037 -0.2738 -0.0551 -0.0074
  299OL     H2R 4890   5.481   5.766   6.982  0.6607  0.9264  0.2916
  299OL     H2S 4891   5.460   5.910   7.062  1.1897 -1.0797  0.5048
  299OL     C13 4892   5.285   5.840   6.939 -0.5576  0.2932  0.1371
  299OL     H3R 4893   5.297   5.918   6.863 -0.4327  0.4106  0.2780
  299OL     H3S 4894   5.195   5.874   6.990 -0.6690  1.2501 -0.6608
  299OL     C14 4895   5.246   5.714   6.862  0.6019  0.0156 -0.7261
  299OL     H4R 4896   5.234   5.623   6.922  0.1251  0.2702 -0.4290
  299OL     H4S 4897   5.331   5.688   6.798 -0.4199 -0.3204 -1.9907
  299OL     C15 4898   5.121   5.726   6.774 -0.5525  0.5437  0.0830
  299OL     H5R 4899   5.122   5.820   6.718 -2.1386  0.8694  0.5466
  299OL     H5S 4900   5.036   5.744   6.840 -1.9255 -0.1913 -1.4254
  299OL     C16 4901   5.110   5.630   6.655  0.7882  0.1618  1.2284
  299OL     H6R 4902   5.124   5.530   6.695  2.4846  0.2089  0.8257
  299OL     H6S 4903   5.197   5.633   6.589  0.7335 -1.4493  1.0403
  299OL     C17 4904   4.981   5.654   6.574 -1.0835  0.2031 -0.1907
  299OL     H7R 4905   4.995   5.753   6.529  0.4125 -0.6018 -1.6038
  299OL     H7S 4906   4.892   5.657   6.636 -0.7531  1.6493  0.2454
  299OL     C18 4907   4.943   5.552   6.468  0.4015  0.4357 -0.7926
  299OL     H8R 4908   5.023   5.519   6.402  1.6965 -2.4814  1.9527
  299OL     H8S 4909   4.864   5.596   6.406 -0.3157 -1.3832 -1.2469
  299OL     C19 4910   4.879   5.431   6.540  0.6304  0.2276  0.3938
  299OL     H9R 4911   4.786   5.462   6.586 -0.3610 -1.4006 -0.4657
  299OL    C110 4912   4.919   5.302   6.546 -0.1557 -0.2458 -0.5031
  299OL    H10R 4913   4.857   5.232   6.601 -2.4687 -0.7082 -3.4531
  299OL    C111 4914   5.044   5.239   6.486  0.0923 -0.4427 -0.6540
  299OL    H11R 4915   5.110   5.193   6.560 -1.5836 -1.0309  0.5479
  299OL    H11S 4916   5.112   5.312   6.444  0.5024 -1.1286 -1.2092
  299OL    C112 4917   5.011   5.139   6.372  0.5626 -0.1029  0.2890
  299OL    H12R 4918   5.103   5.109   6.322  1.2422 -2.9930  2.9470
  299OL    H12S 4919   4.952   5.196   6.300  2.1352  1.4230  0.1525
  299OL    C113 4920   4.943   5.007   6.418 -0.5096 -0.0253 -0.1000
  299OL    H13R 4921   4.845   5.049   6.443 -0.7859 -0.8961  0.3245
  299OL    H13S 4922   4.995   4.977   6.509  2.7550  0.3413 -1.6898
  299OL    C114 4923   4.937   4.895   6.309  0.4762  0.3441 -0.0659
  299OL    H14R 4924   4.867   4.926   6.231 -0.3944 -2.3506 -0.4607
  299OL    H14S 4925   4.883   4.811   6.353 -0.8943  0.1917 -1.9230
  299OL    C115 4926   5.069   4.866   6.245  0.6165  0.2464  0.2842
  299OL    H15R 4927   5.141   4.848   6.325  0.9266  1.1354  0.2172
  299OL    H15S 4928   5.101   4.952   6.186  1.0420 -1.3476 -1.9368
  299OL    C116 4929   5.082   4.751   6.141  0.6870 -0.0653  0.0549
  299OL    H16R 4930   5.057   4.653   6.182  2.6587 -0.8697 -0.5462
  299OL    H16S 4931   5.187   4.743   6.111  1.1162  0.7780  1.2326
  299OL    C117 4932   4.993   4.776   6.011 -0.1752 -0.3001  0.1168
  299OL    H17R 4933   5.029   4.870   5.968 -1.9882 -0.0835 -1.0373
  299OL    H17S 4934   4.889   4.798   6.032  0.6955  1.7831  2.8761
  299OL    C118 4935   5.007   4.663   5.909 -0.3869  0.1168 -0.1958
  299OL    H18R 4936   4.985   4.566   5.956 -2.0945 -0.5879 -2.2906
  299OL    H18S 4937   5.101   4.661   5.852 -0.3479 -1.5933 -0.1273
  299OL    H18T 4938   4.932   4.682   5.833 -0.5305 -0.7853 -0.2987
  300PA    C116 4939   1.013   1.536   5.554 -0.1510  0.4221 -0.1164
  300PA    H16R 4940   1.057   1.437   5.537  1.6451  1.4666 -2.1457
  300PA    H16S 4941   0.985   1.582   5.460  1.5317  0.9101 -0.4246
  300PA    H16T 4942   0.924   1.525   5.616 -0.3786 -0.5010 -0.5887
  300PA    C115 4943   1.125   1.635   5.608  0.0742  0.1710  0.0791
  300PA    H15R 4944   1.204   1.637   5.533  0.7763 -0.2679  0.8004
  300PA    H15S 4945   1.075   1.732   5.602 -0.1356  0.1753  1.5896
  300PA    C114 4946   1.188   1.583   5.738 -0.3177 -0.3482  0.6533
  300PA    H14R 4947   1.118   1.520   5.793  1.7409 -2.1022  1.4144
  300PA    H14S 4948   1.264   1.507   5.720  0.2161  0.0253  1.2476
  300PA    C113 4949   1.247   1.688   5.830 -0.5455  0.0683 -0.9768
  300PA    H13R 4950   1.316   1.640   5.900  1.3585  0.0820 -2.7459
  300PA    H13S 4951   1.312   1.766   5.790  1.5618 -0.2517  1.5515
  300PA    C112 4952   1.138   1.762   5.907  0.3392 -0.1317  0.0613
  300PA    H12R 4953   1.095   1.840   5.844  0.0263  0.4557  0.9852
  300PA    H12S 4954   1.047   1.706   5.931 -0.0443  0.8318  0.9091
  300PA    C111 4955   1.187   1.831   6.037  0.0322  0.0901  0.3612
  300PA    H11R 4956   1.266   1.900   6.007  0.7914 -1.5742 -1.7024
  300PA    H11S 4957   1.105   1.892   6.076  0.4130  0.7402  0.1628
  300PA    C110 4958   1.239   1.738   6.143  0.2113  0.5056 -0.7681
  300PA    H10R 4959   1.337   1.704   6.109  1.7738  3.0439  0.8036
  300PA    H10S 4960   1.281   1.795   6.227  1.5612 -3.0425  1.1704
  300PA     C19 4961   1.132   1.632   6.196 -0.0446 -0.4152 -0.2133
  300PA     H9R 4962   1.038   1.687   6.210 -1.0340 -2.3055  1.1893
  300PA     H9S 4963   1.102   1.562   6.118  0.0490  0.3955 -0.9866
  300PA     C18 4964   1.154   1.565   6.339 -0.4447 -0.4073 -0.0189
  300PA     H8R 4965   1.138   1.634   6.423 -2.1412 -1.5090  0.6204
  300PA     H8S 4966   1.077   1.495   6.372 -2.1357  1.4315  0.1890
  300PA     C17 4967   1.299   1.517   6.348  0.1617  0.0267 -0.3634
  300PA     H7R 4968   1.318   1.448   6.265  0.1376 -0.3048 -0.0914
  300PA     H7S 4969   1.354   1.611   6.337 -0.7837  0.5799 -0.4814
  300PA     C16 4970   1.343   1.449   6.472 -0.1951 -1.1109  0.0619
  300PA     H6R 4971   1.337   1.525   6.550 -0.5675  0.7059 -1.6518
  300PA     H6S 4972   1.284   1.360   6.495  0.2832 -1.3527  0.3685
  300PA     C15 4973   1.488   1.391   6.460  0.4624  0.1711 -0.6246
  300PA     H5R 4974   1.509   1.329   6.372  1.8322 -0.3672  0.0589
  300PA     H5S 4975   1.549   1.474   6.423  0.9170 -1.5484 -4.1057
  300PA     C14 4976   1.555   1.354   6.594 -0.1514  1.1864  0.0696
  300PA     H4R 4977   1.486   1.288   6.646  1.1577 -0.5649 -0.3082
  300PA     H4S 4978   1.640   1.287   6.576 -1.0391  0.3857 -1.3384
  300PA     C13 4979   1.592   1.468   6.694  0.2821  0.1939 -0.3511
  300PA     H3R 4980   1.623   1.559   6.643  1.5330 -0.0798 -0.1113
  300PA     H3S 4981   1.506   1.498   6.754  0.2342  0.0388 -0.3426
  300PA     C12 4982   1.701   1.434   6.788 -0.3749 -0.1245 -0.3863
  300PA     H2R 4983   1.782   1.393   6.728 -1.0346  0.2717 -1.5739
  300PA     H2S 4984   1.736   1.527   6.834 -1.7261  0.4697 -0.5301
  301PC     C11 4985   1.667   1.338   6.901 -0.4401  0.0251  0.8225
  301PC     O12 4986   1.554   1.332   6.949  0.0471 -0.0557 -0.4013
  301PC     O11 4987   1.772   1.273   6.949 -0.9650  0.4761  0.0218
  301PC      C1 4988   1.756   1.184   7.055  0.6032  0.4266 -0.1251
  301PC      HR 4989   1.850   1.135   7.081  0.5871 -0.1758 -1.1187
  301PC      HS 4990   1.707   1.242   7.133 -1.4956  0.3484 -1.3272
  301PC      C2 4991   1.657   1.072   7.009 -0.5178  0.2169  0.0409
  301PC      HX 4992   1.561   1.108   6.971 -0.5049 -1.7141 -1.9986
  301PC      C3 4993   1.634   0.983   7.135  0.1506  0.1824 -0.0372
  301PC      HA 4994   1.717   0.916   7.158 -0.4097  0.0581  1.8255
  301PC      HB 4995   1.604   1.050   7.216 -1.1603 -0.6722  0.2012
  301PC     O31 4996   1.527   0.899   7.117  0.2673 -0.3240  0.3747
  301PC     P31 4997   1.477   0.800   7.228  0.1810  0.2639  0.0892
  301PC     O32 4998   1.413   0.888   7.339  0.1526  0.3336 -0.2345
  301PC     C31 4999   1.356   0.836   7.456 -0.3992  0.4305 -0.1133
  301PC     H1A 5000   1.248   0.840   7.446 -0.3397 -1.2217 -2.3194
  301PC     H1B 5001   1.380   0.730   7.471  0.2619  0.6165  0.1971
  301PC     C32 5002   1.388   0.930   7.570 -1.0088  0.0369  0.3495
  301PC     H2A 5003   1.495   0.927   7.590 -0.7206  1.7581 -0.7466
  301PC     H2B 5004   1.365   1.033   7.540 -1.4156 -0.1081  0.1588
  301PC     N31 5005   1.318   0.913   7.702  0.6879 -0.5315  0.3530
  301PC     C33 5006   1.173   0.911   7.676  0.2559 -0.4257  0.1356
  301PC     H3A 5007   1.121   0.930   7.770  2.9625  1.3176  1.4063
  301PC     H3B 5008   1.144   0.986   7.602 -1.6226  0.2557  1.4455
  301PC     H3C 5009   1.145   0.812   7.639  0.1757 -0.2338 -0.3210
  301PC     C34 5010   1.356   0.788   7.766  0.6604 -0.3775  0.1255
  301PC     H4A 5011   1.428   0.812   7.844  1.4383  1.5501 -1.1038
  301PC     H4B 5012   1.264   0.756   7.815  1.1306  2.4918  3.2309
  301PC     H4C 5013   1.383   0.716   7.689  0.0201  0.6874 -1.1575
  301PC     C35 5014   1.350   1.024   7.793  0.4128 -0.1653 -0.1065
  301PC     H5A 5015   1.313   1.012   7.895 -1.4609  3.2387 -0.2392
  301PC     H5B 5016   1.308   1.119   7.760 -1.4439 -0.7447  0.4606
  301PC     H5C 5017   1.459   1.033   7.788  0.4589 -0.5954  0.0552
  301PC     O33 5018   1.364   0.724   7.173  0.3337 -0.3406 -0.6192
  301PC     O34 5019   1.587   0.726   7.289  0.0276  0.1108  0.3365
  301PC     O21 5020   1.719   0.987   6.908  0.4767  0.1874 -0.1492
  301PC     C21 5021   1.644   0.897   6.835  0.3238  0.5079 -0.1029
  301PC     O22 5022   1.524   0.895   6.827 -0.3610 -0.2068  0.1641
  302OL     C12 5023   1.722   0.802   6.747 -0.5724  0.2495 -0.0610
  302OL     H2R 5024   1.722   0.834   6.643  2.2822  1.0612  0.0977
  302OL     H2S 5025   1.672   0.705   6.751  1.4967 -0.8610  0.6366
  302OL     C13 5026   1.872   0.790   6.784  0.1579 -0.6441  0.1216
  302OL     H3R 5027   1.870   0.758   6.888  0.5950  0.4513  0.4807
  302OL     H3S 5028   1.927   0.884   6.797  1.6692 -1.2809 -1.2700
  302OL     C14 5029   1.945   0.691   6.700 -0.2637 -0.1097  0.3746
  302OL     H4R 5030   1.876   0.640   6.632 -0.2866  2.0558 -1.3353
  302OL     H4S 5031   1.967   0.613   6.773  1.6156  1.3305  1.4486
  302OL     C15 5032   2.063   0.733   6.611  0.2412  0.1361 -0.7892
  302OL     H5R 5033   2.146   0.781   6.664  0.6032  0.7212 -1.8544
  302OL     H5S 5034   2.031   0.805   6.535 -3.2366 -1.0852 -0.6222
  302OL     C16 5035   2.116   0.610   6.535  0.4275 -0.0575 -0.4108
  302OL     H6R 5036   2.036   0.584   6.466 -0.6845  3.4667 -0.6319
  302OL     H6S 5037   2.124   0.523   6.602  2.0241 -0.8343 -1.5466
  302OL     C17 5038   2.259   0.625   6.474 -0.4211  0.6275  0.5588
  302OL     H7R 5039   2.310   0.529   6.486 -3.2491 -1.1412 -0.4807
  302OL     H7S 5040   2.316   0.697   6.533 -0.9091  2.3806 -1.0305
  302OL     C18 5041   2.268   0.687   6.333  0.4568 -0.2569  0.0828
  302OL     H8R 5042   2.232   0.788   6.352  1.7006  0.2950 -0.3991
  302OL     H8S 5043   2.186   0.648   6.271  1.6441 -0.0196 -1.7282
  302OL     C19 5044   2.407   0.671   6.276  0.5239 -0.3646 -0.0168
  302OL     H9R 5045   2.451   0.579   6.314 -2.4334 -1.1723  1.8070
  302OL    C110 5046   2.480   0.755   6.207 -0.2990 -0.0384 -0.5728
  302OL    H10R 5047   2.580   0.724   6.180  0.5670  1.9543  0.1462
  302OL    C111 5048   2.422   0.885   6.148 -0.3267  0.2739  0.6995
  302OL    H11R 5049   2.488   0.972   6.157 -0.6893  0.5147  1.1042
  302OL    H11S 5050   2.351   0.932   6.216  2.5151  2.6059  2.3241
  302OL    C112 5051   2.356   0.866   6.011  0.1272 -0.2960  0.8557
  302OL    H12R 5052   2.283   0.946   5.999 -0.1514 -0.5354  0.9590
  302OL    H12S 5053   2.292   0.778   6.011 -1.0622  0.5385  0.0650
  302OL    C113 5054   2.454   0.874   5.895  0.1764  0.4889 -0.3808
  302OL    H13R 5055   2.535   0.810   5.930 -0.3413 -1.5454 -2.6336
  302OL    H13S 5056   2.480   0.977   5.873 -0.2916  0.4540 -1.1251
  302OL    C114 5057   2.379   0.827   5.762 -0.4471 -0.1548 -0.0862
  302OL    H14R 5058   2.294   0.890   5.734 -0.0918 -0.8149 -2.9738
  302OL    H14S 5059   2.351   0.721   5.765  1.3086 -0.7054 -1.3635
  302OL    C115 5060   2.474   0.838   5.642  0.3947  0.0368 -0.1395
  302OL    H15R 5061   2.416   0.809   5.553  0.0152  0.3354  0.0065
  302OL    H15S 5062   2.549   0.761   5.659 -0.3127 -1.1257 -1.8886
  302OL    C116 5063   2.512   0.974   5.598  0.1484 -0.6220 -0.3679
  302OL    H16R 5064   2.579   1.019   5.673  0.0365  0.9963 -1.1942
  302OL    H16S 5065   2.428   1.044   5.604  0.0295 -0.8537  1.3236
  302OL    C117 5066   2.583   0.957   5.463  0.6524 -0.7114  0.5041
  302OL    H17R 5067   2.514   0.941   5.380  0.7305 -1.2521  0.5412
  302OL    H17S 5068   2.651   0.872   5.456  0.8655 -0.4207 -3.1312
  302OL    C118 5069   2.675   1.073   5.412 -0.3691  0.2880 -0.3787
  302OL    H18R 5070   2.625   1.170   5.412 -0.4701  0.2857  2.0047
  302OL    H18S 5071   2.700   1.048   5.309 -0.1918  1.6173 -0.6799
  302OL    H18T 5072   2.770   1.085   5.464 -1.5639  2.1065  1.5421
  303PA    C116 5073   4.575   1.985   5.301 -0.1974  0.4357  0.3949
  303PA    H16R 5074   4.605   2.084   5.266  0.0873 -0.1526 -1.0896
  303PA    H16S 5075   4.507   1.941   5.227  1.6720 -1.9797 -0.0111
  303PA    H16T 5076   4.666   1.926   5.299  0.3899  1.3064  0.6072
  303PA    C115 5077   4.522   1.986   5.446  0.0870  0.2592 -0.3967
  303PA    H15R 5078   4.458   2.074   5.449  0.3574  0.5455 -2.0762
  303PA    H15S 5079   4.450   1.907   5.470  0.1237  0.6733  1.1518
  303PA    C114 5080   4.644   1.994   5.546 -0.3894 -0.2004  0.5603
  303PA    H14R 5081   4.704   1.905   5.527 -1.1352 -0.6240  0.1309
  303PA    H14S 5082   4.691   2.082   5.503 -2.3612  1.1224  0.9691
  303PA    C113 5083   4.596   1.994   5.693  0.4480 -0.2219 -0.4196
  303PA    H13R 5084   4.553   2.090   5.722 -0.5706 -1.0578  0.9207
  303PA    H13S 5085   4.510   1.927   5.693  2.2086 -2.5825 -0.0237
  303PA    C112 5086   4.689   1.960   5.801 -0.1888  0.0741  0.4061
  303PA    H12R 5087   4.755   1.880   5.768  0.8251  1.6538 -1.5973
  303PA    H12S 5088   4.752   2.049   5.806  0.9135 -0.7606  1.8630
  303PA    C111 5089   4.637   1.922   5.935 -0.0442 -0.4862 -0.0591
  303PA    H11R 5090   4.572   2.001   5.974  0.3075  0.3441 -1.1001
  303PA    H11S 5091   4.569   1.838   5.936  2.7144 -2.9123 -1.5481
  303PA    C110 5092   4.757   1.898   6.024  0.0514  0.0028  0.3410
  303PA    H10R 5093   4.809   1.811   5.985  0.6904 -0.3044  1.8220
  303PA    H10S 5094   4.832   1.977   6.025  0.5228 -0.4272 -0.2312
  303PA     C19 5095   4.726   1.858   6.164 -0.2902 -0.0077 -0.3942
  303PA     H9R 5096   4.682   1.758   6.173  0.6984 -0.2687  3.2950
  303PA     H9S 5097   4.819   1.837   6.218 -0.5223 -3.1716 -1.0502
  303PA     C18 5098   4.644   1.959   6.248  0.5068 -0.7533  0.1493
  303PA     H8R 5099   4.684   2.060   6.239  1.4585 -1.0606  0.8030
  303PA     H8S 5100   4.547   1.978   6.201  0.1335  0.9950  1.5141
  303PA     C17 5101   4.613   1.922   6.383  0.5195 -0.3083 -0.7154
  303PA     H7R 5102   4.563   1.825   6.386 -0.8073  0.3421 -1.2213
  303PA     H7S 5103   4.705   1.910   6.442 -0.9180  0.5692  1.8550
  303PA     C16 5104   4.531   2.027   6.465  0.9718 -0.2395 -0.6277
  303PA     H6R 5105   4.588   2.120   6.461  2.5950 -1.1550  0.1489
  303PA     H6S 5106   4.441   2.051   6.408  0.0288 -3.2405 -0.5499
  303PA     C15 5107   4.511   1.993   6.618 -0.2350  0.2569  0.4128
  303PA     H5R 5108   4.447   1.906   6.631  1.1453 -1.1767 -1.7456
  303PA     H5S 5109   4.602   1.943   6.651 -0.1032  0.9289  1.0808
  303PA     C14 5110   4.470   2.111   6.706  0.0276 -0.0446  0.3034
  303PA     H4R 5111   4.545   2.186   6.679  0.6137 -1.2867 -1.7907
  303PA     H4S 5112   4.379   2.155   6.666  0.4602  1.1380  0.5602
  303PA     C13 5113   4.477   2.086   6.861  0.0934  0.3512  0.0136
  303PA     H3R 5114   4.581   2.063   6.886  0.7498 -1.3935 -3.5974
  303PA     H3S 5115   4.459   2.183   6.906  1.4151  0.9818 -0.7390
  303PA     C12 5116   4.380   1.982   6.922 -0.9085 -0.2691 -0.2169
  303PA     H2R 5117   4.275   2.000   6.897 -0.8105 -1.5981 -1.7259
  303PA     H2S 5118   4.405   1.877   6.904 -2.8280 -0.7624 -0.2482
  304PC     C11 5119   4.383   1.984   7.074  0.0347  0.9223 -0.6867
  304PC     O12 5120   4.417   2.082   7.142  0.3721  0.4855  1.2203
  304PC     O11 5121   4.356   1.858   7.122 -0.0978 -0.4103 -0.1527
  304PC      C1 5122   4.356   1.838   7.266  0.0530  0.3728 -0.5610
  304PC      HR 5123   4.319   1.929   7.313 -0.5142  0.9803 -2.1326
  304PC      HS 5124   4.278   1.765   7.292  0.7523 -0.4352 -0.6884
  304PC      C2 5125   4.494   1.792   7.312 -0.2447 -0.3900  0.0540
  304PC      HX 5126   4.523   1.734   7.224 -0.0433  0.0280 -0.1559
  304PC      C3 5127   4.494   1.715   7.449  0.0697 -0.2351  0.1346
  304PC      HA 5128   4.440   1.620   7.443 -1.6366  0.6895  0.1833
  304PC      HB 5129   4.597   1.693   7.476  0.2376 -0.5204 -0.7301
  304PC     O31 5130   4.431   1.793   7.551  0.1254  0.1517  0.1029
  304PC     P31 5131   4.407   1.728   7.700  0.1218  0.2946 -0.3317
  304PC     O32 5132   4.262   1.675   7.698 -0.8657 -0.3856 -0.8578
  304PC     C31 5133   4.153   1.754   7.731 -0.2862 -0.1709  0.7148
  304PC     H1A 5134   4.160   1.779   7.838 -0.0437 -0.1877  0.7027
  304PC     H1B 5135   4.148   1.843   7.668 -0.2736 -1.5899 -1.3790
  304PC     C32 5136   4.018   1.678   7.702 -0.2849  0.6051  0.2966
  304PC     H2A 5137   4.012   1.588   7.762 -0.6532  0.4325  0.0049
  304PC     H2B 5138   3.933   1.743   7.724 -0.4543  0.4797  0.0130
  304PC     N31 5139   3.998   1.646   7.558 -0.4730 -1.0875 -0.3339
  304PC     C33 5140   4.078   1.528   7.527  0.3996  1.2318 -0.2967
  304PC     H3A 5141   4.185   1.546   7.526  1.3310 -3.2291 -0.4685
  304PC     H3B 5142   4.047   1.454   7.601 -0.7949  0.2927 -1.6515
  304PC     H3C 5143   4.041   1.491   7.430 -0.9180  2.8774 -0.4674
  304PC     C34 5144   3.860   1.615   7.539 -0.6363  1.0413  0.4926
  304PC     H4A 5145   3.834   1.595   7.435  0.2011 -0.7113  0.5790
  304PC     H4B 5146   3.849   1.516   7.583  1.2061  0.0174 -1.1771
  304PC     H4C 5147   3.794   1.691   7.582 -3.1667  0.2579 -1.7597
  304PC     C35 5148   4.034   1.758   7.462  0.1582  0.1913  0.4299
  304PC     H5A 5149   4.141   1.776   7.473  0.3060  0.9177 -1.7048
  304PC     H5B 5150   3.972   1.848   7.471 -0.4426  0.0088 -1.3355
  304PC     H5C 5151   4.012   1.717   7.363  0.3388  0.3547  0.3218
  304PC     O33 5152   4.499   1.612   7.714 -0.3479 -0.2947  0.0275
  304PC     O34 5153   4.420   1.839   7.793  0.0733  0.3688  0.1644
  304PC     O21 5154   4.594   1.900   7.304  0.0629  0.4997 -0.3634
  304PC     C21 5155   4.723   1.872   7.293  0.0264  0.1372  0.0481
  304PC     O22 5156   4.762   1.758   7.283 -0.0773 -0.1043 -0.1727
  305OL     C12 5157   4.805   1.998   7.266 -0.1920  0.1535 -0.4628
  305OL     H2R 5158   4.910   1.972   7.282 -0.7143 -1.8702 -0.0112
  305OL     H2S 5159   4.782   2.074   7.341  0.3363  1.2683 -1.3983
  305OL     C13 5160   4.777   2.047   7.123  0.1355 -0.5021 -0.3493
  305OL     H3R 5161   4.720   2.140   7.120  0.8677  0.0349  1.1048
  305OL     H3S 5162   4.716   1.975   7.069 -1.0450  1.7445 -2.1687
  305OL     C14 5163   4.900   2.044   7.036  0.0327 -0.6865  0.2614
  305OL     H4R 5164   4.959   1.953   7.046  1.0060  0.0027  1.1032
  305OL     H4S 5165   4.963   2.122   7.081 -1.3533  0.8074 -0.3005
  305OL     C15 5166   4.876   2.084   6.889 -0.7964 -0.0568  0.0963
  305OL     H5R 5167   4.819   2.177   6.896 -0.9154 -0.1928  1.2393
  305OL     H5S 5168   4.804   2.018   6.842 -0.5507  0.3217 -0.8340
  305OL     C16 5169   5.006   2.103   6.802 -0.1275 -0.1500 -0.5431
  305OL     H6R 5170   5.049   2.007   6.772 -1.3846 -0.9681  0.2058
  305OL     H6S 5171   5.077   2.155   6.867 -1.3818  0.5491  0.3165
  305OL     C17 5172   4.984   2.175   6.677  0.1390 -0.4943  0.1304
  305OL     H7R 5173   5.082   2.183   6.631 -0.1210 -0.6928 -0.4766
  305OL     H7S 5174   4.960   2.279   6.698  1.4772 -0.4490  1.6151
  305OL     C18 5175   4.881   2.123   6.573  0.3158 -0.3296 -0.6507
  305OL     H8R 5176   4.788   2.160   6.616  0.8630  1.5823 -1.0453
  305OL     H8S 5177   4.864   2.015   6.572 -2.0907 -0.0579  1.4417
  305OL     C19 5178   4.907   2.185   6.436  0.4358 -0.7082 -1.4206
  305OL     H9R 5179   4.960   2.123   6.364  1.6012  0.3304 -1.4948
  305OL    C110 5180   4.839   2.291   6.400  0.4992 -0.3637  0.2211
  305OL    H10R 5181   4.843   2.335   6.301 -2.5975  1.1222  0.6053
  305OL    C111 5182   4.737   2.380   6.471  0.0884  0.7081 -0.4900
  305OL    H11R 5183   4.774   2.390   6.573  1.0049 -0.8316 -0.6406
  305OL    H11S 5184   4.639   2.332   6.473  0.3337  0.1398  2.5541
  305OL    C112 5185   4.719   2.515   6.405 -0.1172 -0.7491 -0.3893
  305OL    H12R 5186   4.629   2.562   6.445  0.0522 -0.6037 -0.1701
  305OL    H12S 5187   4.705   2.503   6.298 -0.3847  1.0418 -0.5809
  305OL    C113 5188   4.840   2.613   6.419  0.0460 -0.1158  0.3568
  305OL    H13R 5189   4.919   2.548   6.380  0.8709  1.4338 -0.6601
  305OL    H13S 5190   4.876   2.627   6.522  1.6644 -0.8754 -0.0669
  305OL    C114 5191   4.816   2.744   6.346 -0.0512 -0.4145  0.0268
  305OL    H14R 5192   4.767   2.733   6.249 -2.3049  0.1991  1.0409
  305OL    H14S 5193   4.912   2.792   6.323 -0.7874  0.3882 -1.4896
  305OL    C115 5194   4.738   2.842   6.428  0.4217 -0.1223  0.1954
  305OL    H15R 5195   4.762   2.839   6.534 -0.4115 -3.9543  0.4158
  305OL    H15S 5196   4.633   2.813   6.421 -0.0448  1.4994 -0.1139
  305OL    C116 5197   4.740   2.996   6.370 -0.4385 -0.2002  0.4469
  305OL    H16R 5198   4.843   3.032   6.380 -1.0837  1.6708  0.5833
  305OL    H16S 5199   4.683   3.060   6.437 -0.6056 -0.6952  0.7855
  305OL    C117 5200   4.712   3.033   6.224  0.4184  0.3045  0.1539
  305OL    H17R 5201   4.695   2.944   6.164 -0.1635  0.7311 -0.3290
  305OL    H17S 5202   4.796   3.092   6.186  0.2304  1.5553  1.5764
  305OL    C118 5203   4.590   3.124   6.214  0.3901  0.3782  0.5156
  305OL    H18R 5204   4.558   3.156   6.115  0.6836  1.9227  0.8898
  305OL    H18S 5205   4.616   3.221   6.257 -0.6275  0.4804  0.9356
  305OL    H18T 5206   4.505   3.091   6.275  0.9666 -0.6960  0.7603
  306PA    C116 5207   1.318   5.936   5.718 -0.1049  0.2119 -0.5136
  306PA    H16R 5208   1.279   6.014   5.654  1.2900  0.6839 -0.8241
  306PA    H16S 5209   1.329   5.841   5.665  0.1867  0.1901 -0.4158
  306PA    H16T 5210   1.416   5.974   5.750  0.3652 -2.6905  1.9989
  306PA    C115 5211   1.206   5.921   5.829 -0.0265  0.0295 -0.4272
  306PA    H15R 5212   1.124   5.860   5.791  0.3323 -0.8862  0.2438
  306PA    H15S 5213   1.240   5.860   5.913  0.2647  0.9836  0.1626
  306PA    C114 5214   1.154   6.056   5.881 -0.5792 -0.5910  0.0517
  306PA    H14R 5215   1.117   6.110   5.794 -0.4063  1.5451  1.2404
  306PA    H14S 5216   1.059   6.039   5.933  0.5518 -1.8275  1.8292
  306PA    C113 5217   1.247   6.134   5.981 -0.7396  0.2469 -0.2828
  306PA    H13R 5218   1.344   6.166   5.941 -1.6202  1.3098 -1.6357
  306PA    H13S 5219   1.202   6.226   6.018  2.3595  1.4398  0.8607
  306PA    C112 5220   1.276   6.056   6.107 -0.0573 -0.5805 -0.2163
  306PA    H12R 5221   1.188   6.025   6.165  0.7511  0.9446  1.9401
  306PA    H12S 5222   1.340   5.973   6.078 -1.2295 -2.4415  2.1404
  306PA    C111 5223   1.352   6.142   6.210 -0.0454  0.3363 -0.7471
  306PA    H11R 5224   1.451   6.164   6.171 -0.4939  0.1167 -2.0472
  306PA    H11S 5225   1.304   6.239   6.225  1.4638  0.6277  3.7235
  306PA    C110 5226   1.394   6.064   6.342 -0.1121 -0.1415 -0.3410
  306PA    H10R 5227   1.433   6.140   6.411  2.5483 -1.7099  0.0086
  306PA    H10S 5228   1.299   6.022   6.375 -0.5688  0.3452 -1.0262
  306PA     C19 5229   1.497   5.944   6.338  0.0254 -0.2575 -0.5475
  306PA     H9R 5230   1.447   5.866   6.280 -1.5879  0.7418 -0.5436
  306PA     H9S 5231   1.591   5.961   6.285  1.0080  0.0689  1.2038
  306PA     C18 5232   1.530   5.909   6.480 -0.0058  0.0745  0.6443
  306PA     H8R 5233   1.575   5.992   6.534  0.9906 -0.6071  0.8884
  306PA     H8S 5234   1.432   5.890   6.524 -1.2108  1.3972 -1.2809
  306PA     C17 5235   1.648   5.805   6.479  0.1711  0.0314 -0.1918
  306PA     H7R 5236   1.646   5.743   6.389  0.2556 -1.9182  1.0860
  306PA     H7S 5237   1.741   5.861   6.468  0.3524 -0.0360  0.9697
  306PA     C16 5238   1.647   5.713   6.603 -0.0553  0.0542  0.1483
  306PA     H6R 5239   1.619   5.782   6.682 -1.7359 -0.6828  0.2400
  306PA     H6S 5240   1.563   5.643   6.601  0.0920 -0.1472  0.9515
  306PA     C15 5241   1.776   5.637   6.633 -0.6332 -0.9794 -0.1677
  306PA     H5R 5242   1.812   5.574   6.551 -1.4245  0.7231 -1.9125
  306PA     H5S 5243   1.856   5.708   6.656 -1.7983 -0.0045  1.0278
  306PA     C14 5244   1.769   5.551   6.752 -0.2779  0.0425 -0.2459
  306PA     H4R 5245   1.670   5.505   6.749 -0.0159 -0.5242 -0.3120
  306PA     H4S 5246   1.843   5.471   6.753 -0.0102  0.2825  0.7920
  306PA     C13 5247   1.796   5.633   6.885  0.6708 -0.3744  0.5827
  306PA     H3R 5248   1.891   5.686   6.891 -0.4094  1.7261  0.2622
  306PA     H3S 5249   1.727   5.717   6.876  2.3094  0.9322 -0.5988
  306PA     C12 5250   1.765   5.554   7.008 -0.2174  0.2736  0.6301
  306PA     H2R 5251   1.814   5.459   6.987  0.1199  0.6581 -0.4088
  306PA     H2S 5252   1.803   5.621   7.085  0.3675  0.4325  0.2093
  307PC     C11 5253   1.619   5.543   7.029  0.1780 -0.2207  0.1702
  307PC     O12 5254   1.537   5.589   6.957 -0.4269  0.4843  0.6851
  307PC     O11 5255   1.591   5.459   7.137 -0.1056  0.5976 -0.2133
  307PC      C1 5256   1.481   5.482   7.227  0.3803 -1.0574 -0.4223
  307PC      HR 5257   1.392   5.508   7.170 -0.1941 -0.9834  0.4875
  307PC      HS 5258   1.468   5.386   7.279  0.6432 -1.1702 -0.5585
  307PC      C2 5259   1.529   5.592   7.332  0.8332 -0.3996  0.4776
  307PC      HX 5260   1.624   5.557   7.372  0.2569  0.6053  2.9288
  307PC      C3 5261   1.426   5.600   7.449 -0.5524  0.1965  0.7354
  307PC      HA 5262   1.329   5.630   7.408  0.3591  0.0900 -1.6409
  307PC      HB 5263   1.408   5.498   7.484 -2.0977  0.2371  0.1308
  307PC     O31 5264   1.467   5.693   7.554  0.3967 -0.1832  0.0240
  307PC     P31 5265   1.391   5.722   7.696  0.0937  0.2964  0.8946
  307PC     O32 5266   1.462   5.619   7.797 -0.0401  0.0879  0.2220
  307PC     C31 5267   1.428   5.486   7.818  0.2088 -0.7814  0.0001
  307PC     H1A 5268   1.321   5.462   7.810  0.0291  0.6597 -3.0904
  307PC     H1B 5269   1.485   5.427   7.746  1.9552  1.8995 -0.9211
  307PC     C32 5270   1.483   5.456   7.954  0.1016  0.3825  0.7415
  307PC     H2A 5271   1.497   5.347   7.959  1.2204  0.3256 -1.8704
  307PC     H2B 5272   1.572   5.517   7.968  0.4746  0.0605 -0.1291
  307PC     N31 5273   1.397   5.483   8.074 -0.5384  0.2693  0.0581
  307PC     C33 5274   1.487   5.467   8.189 -0.9133 -0.3950  0.0218
  307PC     H3A 5275   1.530   5.367   8.197  1.8627  0.7849  1.2280
  307PC     H3B 5276   1.574   5.532   8.187 -1.2760  0.1713  1.4069
  307PC     H3C 5277   1.428   5.485   8.279 -2.4475  0.6153 -1.1365
  307PC     C34 5278   1.345   5.625   8.066 -0.5299  1.1370 -0.9491
  307PC     H4A 5279   1.266   5.628   7.991 -1.1740 -0.0199 -0.3460
  307PC     H4B 5280   1.309   5.646   8.167 -0.5874 -1.8481 -0.2556
  307PC     H4C 5281   1.420   5.698   8.036 -0.2704  0.6911 -1.4029
  307PC     C35 5282   1.291   5.386   8.085  0.1625 -0.8828  0.1705
  307PC     H5A 5283   1.218   5.426   8.156 -0.6410 -0.4462 -0.8747
  307PC     H5B 5284   1.324   5.287   8.117 -2.1908 -1.8581 -0.2129
  307PC     H5C 5285   1.238   5.377   7.990  0.8929 -3.0047 -0.0851
  307PC     O33 5286   1.434   5.856   7.735 -0.8227  0.2553 -0.0838
  307PC     O34 5287   1.247   5.698   7.685  0.4874  0.7692 -0.7370
  307PC     O21 5288   1.535   5.719   7.260 -0.3270  0.2422 -0.4885
  307PC     C21 5289   1.608   5.821   7.325  0.2474  0.1024 -0.2220
  307PC     O22 5290   1.694   5.803   7.407 -0.3786 -0.0436 -0.1603
  308OL     C12 5291   1.571   5.955   7.272 -0.2914 -0.3606  0.2818
  308OL     H2R 5292   1.626   6.031   7.328  0.1454  0.3786 -1.0897
  308OL     H2S 5293   1.464   5.972   7.289 -0.4353  2.1005 -2.3218
  308OL     C13 5294   1.613   5.988   7.123 -0.1049 -0.0577 -0.4144
  308OL     H3R 5295   1.587   5.898   7.066  1.2696  0.1246 -1.3620
  308OL     H3S 5296   1.721   5.997   7.118  0.1118 -1.7430  0.3013
  308OL     C14 5297   1.560   6.113   7.071 -0.0511  0.1910  0.7736
  308OL     H4R 5298   1.590   6.202   7.127 -0.5102  1.7989 -1.3977
  308OL     H4S 5299   1.454   6.110   7.097 -0.2571  0.8059  0.0341
  308OL     C15 5300   1.570   6.136   6.917 -0.0963 -0.0272 -0.2875
  308OL     H5R 5301   1.529   6.045   6.873 -0.5824  0.0911 -0.0898
  308OL     H5S 5302   1.672   6.144   6.878  0.1463 -0.2871  0.2791
  308OL     C16 5303   1.490   6.256   6.874 -0.1983 -0.5985  0.5595
  308OL     H6R 5304   1.511   6.345   6.934  1.5953  1.3402 -2.6141
  308OL     H6S 5305   1.390   6.228   6.908 -0.7589  0.9826  0.2712
  308OL     C17 5306   1.498   6.285   6.730  0.2504 -0.4207  0.1088
  308OL     H7R 5307   1.407   6.343   6.712 -0.5884 -1.3170  1.3322
  308OL     H7S 5308   1.479   6.197   6.668  1.2750 -0.6284  0.0662
  308OL     C18 5309   1.615   6.362   6.680 -0.3650  0.4261 -0.1204
  308OL     H8R 5310   1.706   6.332   6.733 -0.5266  0.2522  0.0574
  308OL     H8S 5311   1.604   6.462   6.721 -1.0850  1.0258 -1.6760
  308OL     C19 5312   1.616   6.361   6.530 -0.1056  0.0280 -0.5764
  308OL     H9R 5313   1.646   6.263   6.496  1.9511  0.3340  0.1856
  308OL    C110 5314   1.603   6.465   6.442  0.6763  0.4880 -0.3071
  308OL    H10R 5315   1.609   6.446   6.335 -0.8743 -0.1964 -0.2963
  308OL    C111 5316   1.566   6.609   6.468  1.1904  0.4030 -0.4072
  308OL    H11R 5317   1.660   6.660   6.485  1.2747  0.1099  0.0130
  308OL    H11S 5318   1.504   6.622   6.557  1.0933 -3.2486  0.2153
  308OL    C112 5319   1.481   6.665   6.355 -0.0411 -0.7379  0.7750
  308OL    H12R 5320   1.547   6.648   6.269  0.7978  2.1379  0.7227
  308OL    H12S 5321   1.468   6.773   6.352  0.8764 -0.6248 -1.0305
  308OL    C113 5322   1.350   6.594   6.338 -0.4682  0.8058  0.2228
  308OL    H13R 5323   1.288   6.602   6.427  0.8448  1.1400  1.1355
  308OL    H13S 5324   1.380   6.490   6.320  1.2561  1.2782  0.1629
  308OL    C114 5325   1.269   6.640   6.217  0.8385  0.3575  0.1764
  308OL    H14R 5326   1.328   6.653   6.126 -0.3968  0.8531 -0.5760
  308OL    H14S 5327   1.239   6.745   6.221  0.9090  0.3953 -0.2893
  308OL    C115 5328   1.141   6.563   6.186  0.1041 -0.1829  0.6410
  308OL    H15R 5329   1.080   6.553   6.276 -0.7200  1.2851  0.2823
  308OL    H15S 5330   1.170   6.464   6.150 -0.4923  0.0263 -0.4857
  308OL    C116 5331   1.071   6.634   6.076  0.5763 -0.3703  0.3933
  308OL    H16R 5332   1.054   6.739   6.102  1.0419  0.3886 -2.1249
  308OL    H16S 5333   0.971   6.591   6.081  1.3185 -2.1275  0.9242
  308OL    C117 5334   1.133   6.626   5.932 -0.1950  0.1092  0.3237
  308OL    H17R 5335   1.228   6.680   5.930 -0.0221 -0.1910  0.3441
  308OL    H17S 5336   1.071   6.678   5.860 -0.3449  0.8627  0.9852
  308OL    C118 5337   1.152   6.489   5.872 -0.3923  0.3100 -0.0356
  308OL    H18R 5338   1.203   6.415   5.935 -2.8787 -0.3410  1.3876
  308OL    H18S 5339   1.217   6.490   5.785 -0.8668  1.5298 -0.3847
  308OL    H18T 5340   1.055   6.454   5.836 -1.2691  1.2831  1.2865
  309PA    C116 5341   5.618   2.979   6.247 -1.3231  0.1777 -0.2198
  309PA    H16R 5342   5.546   3.059   6.227 -0.0287  1.2888 -0.5974
  309PA    H16S 5343   5.571   2.882   6.231  1.0942 -1.3034  1.0992
  309PA    H16T 5344   5.710   2.998   6.191 -1.5090  1.1314 -0.2198
  309PA    C115 5345   5.651   2.982   6.399 -0.3442  0.0678 -0.6329
  309PA    H15R 5346   5.727   2.908   6.424 -1.1452 -1.4560 -2.4602
  309PA    H15S 5347   5.704   3.077   6.413  0.1163 -0.6177  3.0324
  309PA    C114 5348   5.535   2.985   6.498  0.0372 -0.2455 -0.2461
  309PA    H14R 5349   5.465   3.060   6.460  1.6424  0.9935 -0.8802
  309PA    H14S 5350   5.503   2.880   6.493  0.6862 -0.4218 -0.9190
  309PA    C113 5351   5.579   3.010   6.636  0.2490  0.0669 -0.6158
  309PA    H13R 5352   5.658   2.945   6.674 -1.2127 -1.2494  0.2825
  309PA    H13S 5353   5.617   3.112   6.644  0.3043  0.1115 -1.3369
  309PA    C112 5354   5.473   2.983   6.737  0.1034  0.2534  0.5216
  309PA    H12R 5355   5.375   2.990   6.689 -0.2106  0.4894  1.1937
  309PA    H12S 5356   5.462   2.875   6.747 -0.0515 -0.0510 -2.1269
  309PA    C111 5357   5.483   3.055   6.871  0.5669  0.2124 -0.1896
  309PA    H11R 5358   5.577   3.031   6.923  0.3953 -1.3236 -0.5305
  309PA    H11S 5359   5.486   3.164   6.871  1.8008  0.2123  1.0911
  309PA    C110 5360   5.371   3.016   6.969 -0.3894  0.1150  0.4855
  309PA    H10R 5361   5.392   3.073   7.059  2.5822  1.3000 -0.8343
  309PA    H10S 5362   5.275   3.048   6.927 -0.4896 -0.2529  0.4261
  309PA     C19 5363   5.355   2.868   6.990  1.1857  0.0558  0.0600
  309PA     H9R 5364   5.268   2.835   7.047 -0.9331 -2.0505 -3.9106
  309PA     H9S 5365   5.344   2.819   6.893  1.3809 -0.0960  0.1148
  309PA     C18 5366   5.483   2.805   7.063 -0.4426 -0.1603  0.3331
  309PA     H8R 5367   5.577   2.851   7.033 -0.7209 -0.5729 -1.2566
  309PA     H8S 5368   5.488   2.833   7.168  2.0654  0.3596  0.1296
  309PA     C17 5369   5.495   2.663   7.035  0.0311  0.4446 -0.1062
  309PA     H7R 5370   5.489   2.657   6.926 -3.2562  1.3518 -0.0679
  309PA     H7S 5371   5.596   2.640   7.071  0.5685  1.7602 -0.6938
  309PA     C16 5372   5.387   2.573   7.095  0.6872  0.2001  0.6136
  309PA     H6R 5373   5.288   2.604   7.061  1.0558  1.3123  0.5375
  309PA     H6S 5374   5.406   2.475   7.050 -1.5062 -0.0532  0.1070
  309PA     C15 5375   5.375   2.559   7.241  0.1555  0.0338 -0.4505
  309PA     H5R 5376   5.456   2.503   7.287 -0.3598 -0.0425  0.3840
  309PA     H5S 5377   5.391   2.655   7.291 -0.6118  0.2195 -0.5445
  309PA     C14 5378   5.249   2.488   7.283  0.1481 -0.0252 -0.2480
  309PA     H4R 5379   5.163   2.555   7.276 -1.1488 -1.6166 -0.2069
  309PA     H4S 5380   5.234   2.405   7.213 -1.9587 -0.9733  1.1937
  309PA     C13 5381   5.258   2.425   7.418 -0.2377 -0.3926 -0.0165
  309PA     H3R 5382   5.347   2.362   7.420  1.0445  1.2742 -1.4728
  309PA     H3S 5383   5.274   2.495   7.500 -1.6931  0.8273 -0.7175
  309PA     C12 5384   5.134   2.334   7.445  0.0285 -0.2202 -0.4643
  309PA     H2R 5385   5.133   2.260   7.365 -3.2198  0.3798 -1.1141
  309PA     H2S 5386   5.152   2.291   7.544  2.3303 -0.0036 -0.7317
  310PC     C11 5387   5.001   2.409   7.450  0.3793 -0.0831 -0.4154
  310PC     O12 5388   4.961   2.466   7.549  0.4215 -0.2834  0.7525
  310PC     O11 5389   4.937   2.414   7.332  0.5637  0.3444 -0.8160
  310PC      C1 5390   4.816   2.495   7.331 -0.2543  0.0179  0.3102
  310PC      HR 5391   4.759   2.474   7.240 -1.7703  2.4626  0.5915
  310PC      HS 5392   4.757   2.477   7.422  3.6111 -2.4232  2.6209
  310PC      C2 5393   4.832   2.654   7.339 -0.0034 -0.0858  0.1755
  310PC      HX 5394   4.886   2.678   7.431 -2.3693  1.7139  1.2173
  310PC      C3 5395   4.700   2.728   7.359 -0.5296 -0.0531  0.4858
  310PC      HA 5396   4.649   2.723   7.262  0.3771 -2.1842  0.0414
  310PC      HB 5397   4.639   2.677   7.434  0.2834  1.1518  2.0134
  310PC     O31 5398   4.718   2.868   7.398 -0.1871  0.3982  0.1162
  310PC     P31 5399   4.742   2.907   7.547  0.2340  0.1973  0.2999
  310PC     O32 5400   4.597   2.907   7.613 -0.5956 -0.3851  0.5566
  310PC     C31 5401   4.578   2.860   7.737 -0.8722 -0.3853 -0.2608
  310PC     H1A 5402   4.630   2.765   7.751  1.7912  0.9507 -0.6279
  310PC     H1B 5403   4.614   2.932   7.811 -2.1564 -0.4024  0.4182
  310PC     C32 5404   4.428   2.860   7.772 -0.7634 -0.5800 -0.2578
  310PC     H2A 5405   4.393   2.954   7.728 -0.5150 -1.3671 -2.2274
  310PC     H2B 5406   4.369   2.784   7.720  0.2964 -0.6308 -1.4295
  310PC     N31 5407   4.381   2.849   7.910  0.5470 -0.7205 -0.0004
  310PC     C33 5408   4.232   2.838   7.899 -1.2067  0.2401  0.5227
  310PC     H3A 5409   4.196   2.939   7.878  0.1896  0.2637 -2.2816
  310PC     H3B 5410   4.212   2.778   7.809  1.1704  1.0953 -0.6462
  310PC     H3C 5411   4.194   2.794   7.991 -0.0518 -1.9769  0.0220
  310PC     C34 5412   4.447   2.717   7.960 -0.0113  0.7416 -0.6705
  310PC     H4A 5413   4.551   2.723   7.924  0.9673  1.4674  2.0613
  310PC     H4B 5414   4.455   2.701   8.067  3.3952  1.6722 -0.6465
  310PC     H4C 5415   4.400   2.633   7.909  0.7222 -0.6423  0.8753
  310PC     C35 5416   4.409   2.970   7.994 -0.6608 -0.1363  0.2276
  310PC     H5A 5417   4.368   3.059   7.945 -2.5572  2.1531  5.2614
  310PC     H5B 5418   4.518   2.979   7.998 -0.6344  2.9150 -2.4561
  310PC     H5C 5419   4.353   2.950   8.085  0.1299 -2.3008  0.2970
  310PC     O33 5420   4.821   2.801   7.612 -0.4873  0.3183  0.5871
  310PC     O34 5421   4.800   3.044   7.547 -0.0538  0.1086  0.0837
  310PC     O21 5422   4.904   2.708   7.221  0.4347 -0.2514 -0.2205
  310PC     C21 5423   4.864   2.685   7.095  0.0715 -0.3149  0.1398
  310PC     O22 5424   4.756   2.637   7.061 -0.0469 -0.4445 -0.3404
  311OL     C12 5425   4.961   2.725   6.988  0.6654  0.3106 -0.5020
  311OL     H2R 5426   5.052   2.763   7.036  0.7557  1.0220 -1.2191
  311OL     H2S 5427   4.921   2.801   6.921  2.2614 -0.2081 -2.1203
  311OL     C13 5428   5.003   2.610   6.899 -0.0840  0.2220  0.6722
  311OL     H3R 5429   5.046   2.524   6.950 -0.4589 -0.7588 -0.6121
  311OL     H3S 5430   4.917   2.563   6.851  1.9828 -1.0011 -2.1361
  311OL     C14 5431   5.099   2.642   6.781  0.0321 -0.2517 -0.4963
  311OL     H4R 5432   5.194   2.664   6.830 -1.4872  0.8637  2.1768
  311OL     H4S 5433   5.058   2.727   6.726  1.2869  0.6698 -0.0785
  311OL     C15 5434   5.110   2.528   6.689  0.5861  0.5276 -0.1191
  311OL     H5R 5435   5.010   2.513   6.650  0.4419 -0.4834  0.6048
  311OL     H5S 5436   5.139   2.439   6.746  0.6852  0.6260 -0.0134
  311OL     C16 5437   5.203   2.563   6.570  0.8000  0.8616  0.0173
  311OL     H6R 5438   5.293   2.602   6.618 -0.0580  1.0904  1.5328
  311OL     H6S 5439   5.147   2.641   6.517  0.0797  0.7441  0.5877
  311OL     C17 5440   5.228   2.457   6.464 -0.6287 -0.1017  0.3756
  311OL     H7R 5441   5.131   2.419   6.432 -2.2087  2.5049  1.7058
  311OL     H7S 5442   5.285   2.367   6.489  0.0892 -0.1575 -1.3358
  311OL     C18 5443   5.311   2.508   6.347  0.9753  0.4271 -0.4984
  311OL     H8R 5444   5.406   2.557   6.369  1.3271 -0.7308  0.6523
  311OL     H8S 5445   5.254   2.570   6.278 -0.2992 -2.9703 -2.7724
  311OL     C19 5446   5.355   2.387   6.273  0.2464 -0.0597  0.2949
  311OL     H9R 5447   5.444   2.342   6.314 -0.6641 -0.0724  2.4341
  311OL    C110 5448   5.306   2.339   6.159  0.1157  0.1851 -0.3351
  311OL    H10R 5449   5.351   2.255   6.107 -3.3642 -2.1930  0.1860
  311OL    C111 5450   5.200   2.405   6.073  0.3621  0.7156 -0.3412
  311OL    H11R 5451   5.223   2.372   5.972 -0.5818 -3.3736  0.5800
  311OL    H11S 5452   5.205   2.514   6.068  0.1187  0.6606 -3.5148
  311OL    C112 5453   5.064   2.357   6.119  0.9466 -0.2240 -0.4449
  311OL    H12R 5454   5.054   2.398   6.220  0.6546 -1.5576  0.0911
  311OL    H12S 5455   5.067   2.248   6.131  0.9099 -0.2276 -0.4705
  311OL    C113 5456   4.948   2.403   6.031  0.5200  0.0656 -0.4622
  311OL    H13R 5457   4.856   2.403   6.091 -0.2416 -1.8895 -1.5256
  311OL    H13S 5458   4.932   2.328   5.953  0.0665  0.0488 -0.3552
  311OL    C114 5459   4.945   2.554   5.987  0.5864  0.1033  0.0664
  311OL    H14R 5460   5.035   2.600   5.945  0.5747 -1.1917 -1.4814
  311OL    H14S 5461   4.931   2.617   6.075  1.0511  0.3391 -0.0225
  311OL    C115 5462   4.828   2.583   5.898  0.0122  1.3658 -0.3059
  311OL    H15R 5463   4.734   2.548   5.942  1.2723 -0.6683  0.9423
  311OL    H15S 5464   4.834   2.539   5.798  1.0623  2.8554 -0.9272
  311OL    C116 5465   4.812   2.733   5.884  0.9107  0.0742  0.1558
  311OL    H16R 5466   4.910   2.768   5.851  1.4101 -1.4267 -0.0572
  311OL    H16S 5467   4.791   2.786   5.977 -0.1725  0.5586 -0.3511
  311OL    C117 5468   4.696   2.775   5.783 -0.5826 -0.1945 -0.7569
  311OL    H17R 5469   4.605   2.727   5.820 -0.8999  0.7938 -0.2131
  311OL    H17S 5470   4.719   2.734   5.685  0.1841 -1.2602 -0.1552
  311OL    C118 5471   4.667   2.919   5.787 -0.5817 -0.3879  0.4137
  311OL    H18R 5472   4.642   2.954   5.887 -2.3720  1.9386 -0.7534
  311OL    H18S 5473   4.587   2.953   5.721 -0.7197 -1.2257  0.1295
  311OL    H18T 5474   4.757   2.971   5.752  0.3143 -1.9298  0.3244
  312PA    C116 5475   2.962   2.856   5.621  0.1564 -0.9252 -0.1850
  312PA    H16R 5476   3.020   2.852   5.529 -0.6420  0.0632 -0.7419
  312PA    H16S 5477   2.864   2.879   5.579 -0.5693 -1.0028  1.4019
  312PA    H16T 5478   2.958   2.758   5.669  1.4705 -1.8772 -1.8759
  312PA    C115 5479   2.999   2.970   5.719  0.2057  0.4531 -0.1154
  312PA    H15R 5480   3.096   2.951   5.767  2.0186  2.0706 -2.9175
  312PA    H15S 5481   3.010   3.060   5.659  0.3933  1.0999  0.8693
  312PA    C114 5482   2.893   2.999   5.831 -0.3176  0.1792 -0.2429
  312PA    H14R 5483   2.947   3.077   5.885  0.9561 -0.3929 -0.6251
  312PA    H14S 5484   2.795   3.040   5.808 -0.0832  1.3223  0.7096
  312PA    C113 5485   2.888   2.880   5.928  0.4882 -0.0332  0.1810
  312PA    H13R 5486   2.989   2.841   5.932 -0.3970 -2.5938 -0.5444
  312PA    H13S 5487   2.827   2.801   5.885 -1.2204  1.7688 -0.9085
  312PA    C112 5488   2.827   2.906   6.068  0.1109  0.3915  0.1584
  312PA    H12R 5489   2.882   2.983   6.123 -0.8571  0.7254  0.6683
  312PA    H12S 5490   2.725   2.943   6.061  0.6395  2.1915  1.3047
  312PA    C111 5491   2.838   2.775   6.152 -0.0112  0.4699 -0.7620
  312PA    H11R 5492   2.763   2.705   6.116  3.0303 -2.4262 -2.0208
  312PA    H11S 5493   2.939   2.736   6.137 -0.6732 -1.5938 -0.2941
  312PA    C110 5494   2.806   2.812   6.298  0.2855  0.7164  0.8305
  312PA    H10R 5495   2.882   2.881   6.335  0.3758  0.9725  0.1859
  312PA    H10S 5496   2.709   2.860   6.306 -0.8027 -0.6126 -2.4663
  312PA     C19 5497   2.798   2.687   6.385  0.6576  0.9504  0.2924
  312PA     H9R 5498   2.722   2.709   6.460 -0.1927 -0.6510 -0.0499
  312PA     H9S 5499   2.743   2.607   6.336  0.3790 -0.4762  2.7712
  312PA     C18 5500   2.937   2.638   6.422  1.3386  0.4842  0.4863
  312PA     H8R 5501   2.938   2.539   6.376  1.8137  0.7586 -0.0987
  312PA     H8S 5502   3.014   2.684   6.361 -0.7489 -0.1694 -2.9369
  312PA     C17 5503   2.976   2.608   6.567 -0.4447 -0.0476  0.3059
  312PA     H7R 5504   2.891   2.579   6.629  1.3093 -1.6627  2.0931
  312PA     H7S 5505   3.055   2.532   6.574  0.5071  0.7260 -1.4837
  312PA     C16 5506   3.025   2.735   6.640 -0.1883  0.4168 -0.0480
  312PA     H6R 5507   3.108   2.758   6.572  1.1005 -0.2673  1.2412
  312PA     H6S 5508   2.941   2.804   6.628 -0.6686 -0.3319 -1.1908
  312PA     C15 5509   3.071   2.713   6.784 -0.2656 -0.3119 -0.0488
  312PA     H5R 5510   3.014   2.764   6.862 -0.7864  0.6118 -1.0058
  312PA     H5S 5511   3.075   2.604   6.799 -0.1912 -0.4964 -1.3196
  312PA     C14 5512   3.215   2.756   6.799 -0.5034 -0.1076 -0.9530
  312PA     H4R 5513   3.277   2.709   6.723  0.5158  0.3062 -0.3902
  312PA     H4S 5514   3.234   2.864   6.790  0.8188 -0.1719  0.7170
  312PA     C13 5515   3.269   2.711   6.941  0.5193  0.1378 -0.2822
  312PA     H3R 5516   3.211   2.767   7.014  1.4949 -1.9527  2.2557
  312PA     H3S 5517   3.252   2.606   6.964  2.7149  0.2493  2.2932
  312PA     C12 5518   3.417   2.733   6.958 -0.1543  0.2844 -0.2223
  312PA     H2R 5519   3.481   2.663   6.904  1.4064  1.2913  0.2708
  312PA     H2S 5520   3.443   2.827   6.908 -1.6351  0.8869  0.0758
  313PC     C11 5521   3.446   2.741   7.105 -0.1883 -0.1553  0.0066
  313PC     O12 5522   3.476   2.841   7.168 -0.9689  0.2472  0.1314
  313PC     O11 5523   3.449   2.616   7.158 -0.2274 -0.0099  0.6449
  313PC      C1 5524   3.474   2.578   7.293 -0.1481  0.4148 -0.3799
  313PC      HR 5525   3.466   2.470   7.310  3.0662  0.1346  0.0574
  313PC      HS 5526   3.577   2.607   7.317 -0.0417  1.0934 -1.5432
  313PC      C2 5527   3.381   2.651   7.389 -0.0900 -0.1576 -0.0807
  313PC      HX 5528   3.398   2.757   7.367 -1.0151  0.1467  0.5835
  313PC      C3 5529   3.420   2.630   7.539 -0.2086  0.4515 -1.1392
  313PC      HA 5530   3.526   2.658   7.536  0.2100 -0.5753  1.4243
  313PC      HB 5531   3.368   2.699   7.605 -0.3782 -1.0182  0.3161
  313PC     O31 5532   3.408   2.496   7.580  0.0757 -0.0568  0.2065
  313PC     P31 5533   3.455   2.446   7.720 -0.6447  0.0855  0.5076
  313PC     O32 5534   3.331   2.362   7.761  0.8160 -0.6052 -0.2051
  313PC     C31 5535   3.205   2.414   7.763 -0.0596 -0.3998 -0.2988
  313PC     H1A 5536   3.204   2.508   7.820  0.4038  0.3243 -1.4530
  313PC     H1B 5537   3.177   2.433   7.660 -2.6855 -0.2498  0.3824
  313PC     C32 5538   3.112   2.305   7.820 -0.0080 -0.0528  0.5271
  313PC     H2A 5539   3.033   2.288   7.747  0.8089 -1.0661 -0.1530
  313PC     H2B 5540   3.170   2.215   7.842 -0.5918 -0.4447  0.4762
  313PC     N31 5541   3.052   2.327   7.952  0.4040  0.6075 -0.1002
  313PC     C33 5542   2.974   2.205   7.993  0.0423 -0.1822 -0.2775
  313PC     H3A 5543   2.906   2.232   8.074  0.0891 -0.0673 -0.2750
  313PC     H3B 5544   2.922   2.169   7.904 -0.3443  3.0454 -1.4928
  313PC     H3C 5545   3.051   2.140   8.033  1.3143  1.0733 -0.5972
  313PC     C34 5546   3.150   2.349   8.061  0.2670  0.2137 -0.4521
  313PC     H4A 5547   3.210   2.257   8.066 -0.6023 -0.3350  3.9925
  313PC     H4B 5548   3.225   2.425   8.037  0.3127 -0.1183 -1.4083
  313PC     H4C 5549   3.089   2.365   8.150 -1.4267  0.5723 -1.6449
  313PC     C35 5550   2.955   2.440   7.948  0.0309  0.0217 -0.1282
  313PC     H5A 5551   2.908   2.451   8.046 -2.3742 -0.5349 -1.1344
  313PC     H5B 5552   2.883   2.399   7.877 -0.5216 -0.7823  0.8553
  313PC     H5C 5553   3.013   2.526   7.916  1.5910 -0.9262  0.0210
  313PC     O33 5554   3.573   2.358   7.705  0.1581  0.7622 -0.0129
  313PC     O34 5555   3.473   2.564   7.809 -0.0058  0.5062 -0.8504
  313PC     O21 5556   3.248   2.605   7.359 -0.1395 -0.2819 -0.3857
  313PC     C21 5557   3.134   2.657   7.409 -0.2530 -0.1084  0.0071
  313PC     O22 5558   3.129   2.760   7.470  0.2117 -0.7119  0.4211
  314OL     C12 5559   3.016   2.571   7.368 -0.1015  0.2944  0.4920
  314OL     H2R 5560   2.926   2.619   7.406  0.5099  0.6342  1.5315
  314OL     H2S 5561   3.016   2.474   7.419  0.1964  0.4211  0.7327
  314OL     C13 5562   2.999   2.554   7.220  0.6378 -0.4829  0.3393
  314OL     H3R 5563   3.087   2.524   7.165  1.4044  1.5786  0.3304
  314OL     H3S 5564   2.995   2.657   7.183  2.2740 -0.8061 -0.8521
  314OL     C14 5565   2.874   2.478   7.185  0.0019 -0.9953 -0.8025
  314OL     H4R 5566   2.779   2.519   7.220  0.6327 -0.2580  0.1063
  314OL     H4S 5567   2.877   2.384   7.240  2.0245 -0.6544 -0.2720
  314OL     C15 5568   2.874   2.461   7.031 -0.3937  0.9510 -0.6730
  314OL     H5R 5569   2.968   2.428   6.985 -1.8071  0.5144 -3.4601
  314OL     H5S 5570   2.873   2.558   6.982  1.5727  0.4083 -1.9115
  314OL     C16 5571   2.756   2.379   6.969 -0.3199  0.2165  0.2016
  314OL     H6R 5572   2.671   2.439   7.001  0.4826  1.7033 -0.3485
  314OL     H6S 5573   2.737   2.281   7.013 -0.3720  0.8994  1.7677
  314OL     C17 5574   2.760   2.378   6.811  0.5756 -0.1360  0.3940
  314OL     H7R 5575   2.861   2.363   6.772  1.4000 -2.5197  3.1296
  314OL     H7S 5576   2.719   2.474   6.779  1.3006  0.0939  0.1387
  314OL     C18 5577   2.673   2.272   6.751 -0.2853 -0.5160  0.4083
  314OL     H8R 5578   2.686   2.178   6.805  0.3318 -0.6524  0.0310
  314OL     H8S 5579   2.710   2.253   6.650  1.4495 -2.7791  1.3823
  314OL     C19 5580   2.539   2.322   6.759 -0.4763  0.0650  0.8110
  314OL     H9R 5581   2.504   2.353   6.857  1.4627 -1.8816  2.2164
  314OL    C110 5582   2.459   2.345   6.661  0.4008 -0.1907 -0.0547
  314OL    H10R 5583   2.362   2.386   6.685  0.5678  0.3806 -0.3438
  314OL    C111 5584   2.469   2.316   6.514  0.3535 -0.2008  0.4760
  314OL    H11R 5585   2.386   2.250   6.485 -1.0588 -0.0042  3.7032
  314OL    H11S 5586   2.560   2.267   6.479  0.1327  0.8239 -1.6865
  314OL    C112 5587   2.456   2.438   6.427  0.5728 -0.2158  0.5055
  314OL    H12R 5588   2.513   2.524   6.461 -0.2070  0.7168 -0.4718
  314OL    H12S 5589   2.353   2.475   6.428  0.6654  0.0326  1.9522
  314OL    C113 5590   2.493   2.403   6.283 -1.2813 -1.0023  0.3334
  314OL    H13R 5591   2.449   2.307   6.255 -1.9513 -1.0192  1.3952
  314OL    H13S 5592   2.601   2.395   6.267 -1.6704 -2.5860 -2.1301
  314OL    C114 5593   2.458   2.521   6.186  0.4493  0.6365 -0.0213
  314OL    H14R 5594   2.521   2.602   6.222  1.4146  0.8446 -2.0759
  314OL    H14S 5595   2.356   2.558   6.206  0.0479 -0.6437  0.3821
  314OL    C115 5596   2.460   2.487   6.040  0.1529 -0.1462  0.0351
  314OL    H15R 5597   2.386   2.410   6.017  1.4938 -1.1332 -1.1313
  314OL    H15S 5598   2.555   2.439   6.014  0.3272  0.1263  0.1650
  314OL    C116 5599   2.435   2.606   5.949 -0.2880 -0.3446 -0.5351
  314OL    H16R 5600   2.340   2.652   5.976 -2.1131 -4.7620  1.5357
  314OL    H16S 5601   2.421   2.558   5.851 -0.8200 -1.6059  0.1325
  314OL    C117 5602   2.544   2.717   5.952  0.1196 -0.3273 -0.9343
  314OL    H17R 5603   2.646   2.680   5.935 -0.1292 -1.9462  0.7839
  314OL    H17S 5604   2.539   2.758   6.053 -2.0486  0.0645 -1.1503
  314OL    C118 5605   2.521   2.830   5.861 -0.1635 -0.2728  0.4996
  314OL    H18R 5606   2.418   2.863   5.875  0.1698  1.5743 -0.9436
  314OL    H18S 5607   2.538   2.808   5.755 -0.0691 -2.4295  0.9316
  314OL    H18T 5608   2.577   2.916   5.898  0.1375  0.0455 -0.6496
  315PA    C116 5609   2.001   4.680   5.710 -0.1496  0.0468  0.1491
  315PA    H16R 5610   2.048   4.607   5.644 -0.6969  0.9023 -1.2470
  315PA    H16S 5611   1.990   4.761   5.637  3.0918 -0.8762 -1.5840
  315PA    H16T 5612   1.901   4.660   5.748 -0.0377  2.5474  2.0329
  315PA    C115 5613   2.091   4.714   5.823  0.0881 -0.5765  0.4417
  315PA    H15R 5614   2.120   4.617   5.865 -0.1592 -0.8474 -0.0040
  315PA    H15S 5615   2.175   4.764   5.774 -0.6043  0.2479  0.0694
  315PA    C114 5616   2.024   4.800   5.932  0.2441  0.1885 -0.0893
  315PA    H14R 5617   2.000   4.898   5.892  1.2482  0.8088  0.7767
  315PA    H14S 5618   1.926   4.753   5.949 -0.2830  1.2143 -0.2176
  315PA    C113 5619   2.096   4.801   6.076  0.9589  0.1857  0.4285
  315PA    H13R 5620   2.096   4.698   6.112 -2.6445 -0.0979 -0.0558
  315PA    H13S 5621   2.197   4.843   6.075  0.0678  2.4960  0.2005
  315PA    C112 5622   2.017   4.889   6.172 -0.1019  0.2141  0.5808
  315PA    H12R 5623   2.077   4.914   6.260  1.6551  1.4663 -0.8895
  315PA    H12S 5624   2.017   4.988   6.125 -2.5245 -0.0531 -0.1119
  315PA    C111 5625   1.877   4.838   6.217 -0.5356 -0.0157 -0.0219
  315PA    H11R 5626   1.811   4.812   6.133  0.2862 -1.1091 -0.3488
  315PA    H11S 5627   1.879   4.741   6.266 -1.0314  0.3694  0.7792
  315PA    C110 5628   1.794   4.938   6.294  0.2334 -0.0541  0.6408
  315PA    H10R 5629   1.790   5.025   6.229  0.2413  0.8754  1.8629
  315PA    H10S 5630   1.693   4.900   6.310  0.0548 -1.5413 -3.0319
  315PA     C19 5631   1.857   4.994   6.429  0.3946  0.4413  0.1725
  315PA     H9R 5632   1.876   4.906   6.490 -0.0842 -0.2742 -0.6730
  315PA     H9S 5633   1.954   5.041   6.412  0.3432  0.1508 -1.0635
  315PA     C18 5634   1.764   5.084   6.509 -0.4978 -0.0663  0.1086
  315PA     H8R 5635   1.722   5.164   6.447  0.5264  0.2049 -0.2467
  315PA     H8S 5636   1.679   5.026   6.545 -0.9321  1.9402  2.5177
  315PA     C17 5637   1.844   5.141   6.618  0.1884  0.3557  0.7134
  315PA     H7R 5638   1.911   5.071   6.670 -0.3189  1.0381  2.3524
  315PA     H7S 5639   1.918   5.208   6.575 -1.9938  1.1988 -1.9551
  315PA     C16 5640   1.777   5.212   6.732  0.2585  0.7594  0.1785
  315PA     H6R 5641   1.846   5.260   6.801 -0.1279  2.3645 -0.5085
  315PA     H6S 5642   1.716   5.295   6.695 -0.5684  0.1906  0.2276
  315PA     C15 5643   1.685   5.116   6.809  0.5265  0.3339  0.1938
  315PA     H5R 5644   1.603   5.089   6.742 -0.3973 -3.0390  2.3815
  315PA     H5S 5645   1.736   5.021   6.829 -1.9550 -0.9944  0.5947
  315PA     C14 5646   1.628   5.178   6.935  0.1542 -0.3862 -0.2203
  315PA     H4R 5647   1.718   5.199   6.995 -0.5984  1.3909  0.3417
  315PA     H4S 5648   1.583   5.273   6.906 -2.3031 -1.6390 -0.6956
  315PA     C13 5649   1.522   5.092   7.015 -0.1651 -0.8092 -0.2194
  315PA     H3R 5650   1.426   5.082   6.964 -1.5266 -1.5295  2.3064
  315PA     H3S 5651   1.563   4.991   7.007 -3.1744 -2.0131 -2.6240
  315PA     C12 5652   1.508   5.128   7.166 -0.1913 -0.3737  0.6521
  315PA     H2R 5653   1.608   5.134   7.207 -0.0687 -0.8152  0.4312
  315PA     H2S 5654   1.465   5.228   7.167 -0.8972 -0.6517 -0.1095
  316PC     C11 5655   1.437   5.030   7.246  0.2718  0.2569  0.1283
  316PC     O12 5656   1.366   5.057   7.341 -0.2894  0.3489  0.1912
  316PC     O11 5657   1.457   4.905   7.192 -1.2639  0.2714  0.0835
  316PC      C1 5658   1.423   4.782   7.257  0.2717 -0.0395  0.4655
  316PC      HR 5659   1.351   4.807   7.336  0.8983 -2.7160  2.0163
  316PC      HS 5660   1.373   4.717   7.185  2.0917 -0.8317 -0.1377
  316PC      C2 5661   1.542   4.703   7.312 -0.2537 -0.2860  0.0464
  316PC      HX 5662   1.501   4.619   7.369 -2.2452  0.9474  0.5356
  316PC      C3 5663   1.609   4.795   7.415 -0.3698 -0.3879 -0.3967
  316PC      HA 5664   1.687   4.738   7.465 -0.2291  0.3385  0.2351
  316PC      HB 5665   1.662   4.880   7.370  0.8983 -0.0674  1.5768
  316PC     O31 5666   1.525   4.845   7.514 -0.1475 -0.1840  0.2219
  316PC     P31 5667   1.456   4.754   7.629  0.2054 -0.1219  0.1645
  316PC     O32 5668   1.572   4.705   7.714  0.0665  0.0710  0.4751
  316PC     C31 5669   1.613   4.773   7.824  0.1317  0.2246  0.3104
  316PC     H1A 5670   1.629   4.880   7.810 -2.9577  0.7440 -0.0844
  316PC     H1B 5671   1.539   4.766   7.904 -1.7581  1.5028 -1.2327
  316PC     C32 5672   1.738   4.704   7.877 -0.2773 -0.2202 -0.6879
  316PC     H2A 5673   1.817   4.703   7.801 -0.9452  2.0563 -1.5138
  316PC     H2B 5674   1.779   4.767   7.957 -3.1416  0.2463  0.5531
  316PC     N31 5675   1.741   4.571   7.944 -0.1794 -0.3291  0.6243
  316PC     C33 5676   1.720   4.464   7.840  0.6643 -0.6824  1.5075
  316PC     H3A 5677   1.677   4.377   7.890 -1.7491  0.4283  1.4943
  316PC     H3B 5678   1.633   4.495   7.783  1.2789 -0.9872  0.3531
  316PC     H3C 5679   1.809   4.445   7.779 -1.0510  0.6280 -1.6067
  316PC     C34 5680   1.868   4.545   8.011  0.4481  0.0292 -0.1076
  316PC     H4A 5681   1.875   4.622   8.088 -2.1380  0.6618 -0.4086
  316PC     H4B 5682   1.867   4.446   8.059  1.2441 -0.1752 -0.4930
  316PC     H4C 5683   1.953   4.544   7.943  1.6149 -1.0181  1.2841
  316PC     C35 5684   1.629   4.565   8.036 -0.2268  0.2229 -0.0805
  316PC     H5A 5685   1.633   4.482   8.106 -0.9653  1.0428  0.9580
  316PC     H5B 5686   1.535   4.558   7.981 -0.4401 -0.3630  0.3515
  316PC     H5C 5687   1.635   4.656   8.095 -1.2133 -0.4826  1.1764
  316PC     O33 5688   1.370   4.843   7.703  0.2192  0.2699  0.5702
  316PC     O34 5689   1.401   4.634   7.572 -0.1297 -0.0966 -0.5454
  316PC     O21 5690   1.643   4.670   7.210 -0.1775 -0.7796  0.0253
  316PC     C21 5691   1.625   4.589   7.100  0.2392  0.4237 -0.9501
  316PC     O22 5692   1.525   4.519   7.081  0.3465 -0.3058  0.0764
  317OL     C12 5693   1.754   4.569   7.030  0.3819 -0.0773  0.4647
  317OL     H2R 5694   1.739   4.484   6.962  1.7473  0.8604 -1.0710
  317OL     H2S 5695   1.828   4.530   7.100  1.4167 -2.8668 -1.9633
  317OL     C13 5696   1.789   4.693   6.957 -0.0274  0.0502 -0.1158
  317OL     H3R 5697   1.888   4.680   6.912  2.6089  1.2138  4.6567
  317OL     H3S 5698   1.807   4.777   7.024 -2.1009  1.1525 -0.8544
  317OL     C14 5699   1.696   4.734   6.839  0.3008 -0.5172 -0.9401
  317OL     H4R 5700   1.735   4.829   6.801  0.7166 -0.9309 -1.5714
  317OL     H4S 5701   1.590   4.747   6.861  0.2440 -0.1181 -1.4291
  317OL     C15 5702   1.676   4.630   6.723  0.2563 -0.1874 -0.2863
  317OL     H5R 5703   1.619   4.676   6.643 -2.1419 -1.2815  0.6907
  317OL     H5S 5704   1.618   4.545   6.758  2.2954 -1.2574  0.7227
  317OL     C16 5705   1.816   4.586   6.672  0.0164  0.3609  0.1718
  317OL     H6R 5706   1.853   4.524   6.754 -1.7899  1.4117  1.8868
  317OL     H6S 5707   1.895   4.660   6.662  0.4288 -0.2976 -1.8407
  317OL     C17 5708   1.815   4.503   6.548  0.1295  0.6138 -1.4450
  317OL     H7R 5709   1.769   4.563   6.469 -2.1599  0.9748  0.0698
  317OL     H7S 5710   1.755   4.415   6.569 -0.7617  0.9801 -2.3481
  317OL     C18 5711   1.953   4.463   6.494  0.0675  0.3072 -0.9762
  317OL     H8R 5712   2.029   4.452   6.572  0.6627 -0.4375 -1.6377
  317OL     H8S 5713   1.996   4.540   6.430  0.1534  0.5120 -0.6726
  317OL     C19 5714   1.949   4.325   6.432  0.6763  0.5639  0.2291
  317OL     H9R 5715   1.985   4.248   6.500 -1.7234 -1.1148 -0.2578
  317OL    C110 5716   1.920   4.287   6.309  0.1292 -0.2969 -0.7024
  317OL    H10R 5717   1.928   4.183   6.277 -0.5372 -0.0504 -1.7163
  317OL    C111 5718   1.877   4.377   6.201  0.4318  0.0230 -0.1555
  317OL    H11R 5719   1.848   4.474   6.242  3.2686  0.6271  0.6521
  317OL    H11S 5720   1.783   4.330   6.173  1.7893 -3.3380  0.3894
  317OL    C112 5721   1.984   4.398   6.092  0.5328  0.4981 -0.2581
  317OL    H12R 5722   2.084   4.410   6.134  0.6463 -0.6645 -0.1490
  317OL    H12S 5723   1.958   4.491   6.041 -1.5205  0.2670  0.2705
  317OL    C113 5724   1.995   4.285   5.992 -0.1393 -0.3358  0.3075
  317OL    H13R 5725   1.900   4.241   5.962  0.5013 -2.2948  0.9732
  317OL    H13S 5726   2.053   4.204   6.037 -0.9421  0.7779  3.5814
  317OL    C114 5727   2.076   4.323   5.866 -0.4415 -0.2375  0.0582
  317OL    H14R 5728   2.172   4.364   5.898 -0.0801 -0.4853 -0.6703
  317OL    H14S 5729   2.024   4.403   5.813 -1.4559  0.0998  1.5299
  317OL    C115 5730   2.079   4.209   5.766  0.4269  0.2288 -0.0802
  317OL    H15R 5731   1.979   4.189   5.727  0.0425  1.3238  0.2914
  317OL    H15S 5732   2.101   4.119   5.823 -0.8908 -0.2729 -0.3303
  317OL    C116 5733   2.170   4.225   5.648 -0.1954 -0.6988 -0.9113
  317OL    H16R 5734   2.134   4.321   5.609 -0.6693 -0.2055  0.6873
  317OL    H16S 5735   2.154   4.147   5.573 -0.1445 -0.4578 -1.1778
  317OL    C117 5736   2.318   4.233   5.680 -0.2317 -0.1799 -0.2562
  317OL    H17R 5737   2.343   4.172   5.767 -1.6974  1.1791  1.1700
  317OL    H17S 5738   2.328   4.331   5.728  0.2220 -0.8373  1.0492
  317OL    C118 5739   2.404   4.218   5.554  0.9417 -0.4039  0.5328
  317OL    H18R 5740   2.448   4.315   5.534 -1.4667  0.7231  0.3906
  317OL    H18S 5741   2.345   4.191   5.466 -1.8615  1.9302  1.5375
  317OL    H18T 5742   2.480   4.139   5.550 -0.8561 -2.1782 -3.2459
  318PA    C116 5743   2.998   7.306   5.810 -0.0997 -0.1089 -0.2261
  318PA    H16R 5744   2.914   7.351   5.863 -1.3230 -1.1072 -1.2307
  318PA    H16S 5745   3.014   7.208   5.857  0.9459 -0.8445 -1.9972
  318PA    H16T 5746   2.967   7.299   5.706 -0.7369  3.0931 -0.3461
  318PA    C115 5747   3.124   7.384   5.826 -0.1407  0.7698  0.0776
  318PA    H15R 5748   3.209   7.322   5.796 -1.4530 -0.1476 -1.9330
  318PA    H15S 5749   3.127   7.479   5.772  0.5697  0.2893 -0.7716
  318PA    C114 5750   3.151   7.416   5.974  0.1700 -0.3488  0.9775
  318PA    H14R 5751   3.242   7.475   5.986 -1.4879  2.3336  1.2373
  318PA    H14S 5752   3.061   7.471   6.002 -1.3934 -1.2176 -1.9396
  318PA    C113 5753   3.171   7.294   6.069 -0.0899 -0.0708  0.5246
  318PA    H13R 5754   3.077   7.239   6.072  0.4103 -0.9271  2.8226
  318PA    H13S 5755   3.248   7.234   6.020 -0.2246  2.0010 -2.5452
  318PA    C112 5756   3.215   7.325   6.211  0.7317  0.3147 -0.5042
  318PA    H12R 5757   3.218   7.237   6.277 -0.3678  0.1618 -0.6405
  318PA    H12S 5758   3.318   7.361   6.209  1.4682 -1.5761  0.2856
  318PA    C111 5759   3.127   7.433   6.277 -0.3887  0.4626 -0.5934
  318PA    H11R 5760   3.162   7.533   6.250  0.3200  0.2950 -0.3160
  318PA    H11S 5761   3.025   7.425   6.238  0.5226 -0.9659 -2.8636
  318PA    C110 5762   3.111   7.419   6.432 -0.9040  0.7934 -0.3513
  318PA    H10R 5763   3.052   7.503   6.470 -0.2735  1.5466 -0.9935
  318PA    H10S 5764   3.054   7.330   6.458 -0.7304  0.5952 -0.6511
  318PA     C19 5765   3.254   7.413   6.497 -0.3947  0.1688 -0.2391
  318PA     H9R 5766   3.315   7.339   6.445 -0.1686 -1.2966  2.0242
  318PA     H9S 5767   3.297   7.513   6.487 -0.7722  0.1891 -1.9270
  318PA     C18 5768   3.261   7.380   6.642  0.4548  0.0688  0.1406
  318PA     H8R 5769   3.189   7.446   6.692  1.3761  1.3244 -0.1299
  318PA     H8S 5770   3.223   7.280   6.662 -1.3751  0.5051 -0.9111
  318PA     C17 5771   3.399   7.394   6.694 -0.4808 -0.3645  0.0066
  318PA     H7R 5772   3.462   7.318   6.648  0.7139  0.0891  0.8561
  318PA     H7S 5773   3.435   7.488   6.652 -0.6729 -0.7871 -1.1498
  318PA     C16 5774   3.413   7.401   6.849  0.3917 -0.5076  0.6227
  318PA     H6R 5775   3.370   7.493   6.890 -1.7079 -1.1964  0.1063
  318PA     H6S 5776   3.357   7.319   6.895  0.9511 -0.0074  2.2488
  318PA     C15 5777   3.555   7.380   6.897  0.5072 -0.6331  0.0107
  318PA     H5R 5778   3.575   7.275   6.876  1.0704 -0.3409 -1.0208
  318PA     H5S 5779   3.628   7.446   6.849  1.7223 -3.0288 -1.6693
  318PA     C14 5780   3.570   7.408   7.045 -0.0407 -0.0954 -0.3210
  318PA     H4R 5781   3.514   7.496   7.077  0.1566  0.0432 -0.3581
  318PA     H4S 5782   3.523   7.319   7.087  1.5660 -1.2697 -0.9316
  318PA     C13 5783   3.720   7.415   7.090 -0.1380 -0.3259 -0.2340
  318PA     H3R 5784   3.770   7.320   7.070 -1.6101 -1.2982  0.5569
  318PA     H3S 5785   3.771   7.489   7.027  0.7751 -0.8890 -0.1708
  318PA     C12 5786   3.739   7.455   7.235 -1.2210  0.1205  0.1374
  318PA     H2R 5787   3.840   7.417   7.255 -1.8002 -1.4195  0.2316
  318PA     H2S 5788   3.727   7.563   7.249 -1.2250 -0.0678  1.8012
  319PC     C11 5789   3.648   7.390   7.333  0.4468  0.1823 -0.8426
  319PC     O12 5790   3.539   7.444   7.375  0.3881 -0.1020  0.1746
  319PC     O11 5791   3.688   7.269   7.386  0.4429  0.4354  0.4027
  319PC      C1 5792   3.601   7.186   7.465 -0.1881  0.2363 -0.2113
  319PC      HR 5793   3.661   7.095   7.480  0.9234  0.5997 -2.1153
  319PC      HS 5794   3.578   7.235   7.560 -0.8613 -1.1413  0.3669
  319PC      C2 5795   3.470   7.156   7.397 -0.1588  0.0176  0.3397
  319PC      HX 5796   3.428   7.245   7.350 -3.6909 -1.6716 -0.0116
[truncated: 3,897,566 more chars]
