# Supplementary material for: Free-Energy Simulations Support a Lipophilic Binding Route for Melatonin Receptors
Source: J Chem Inf Model. 2021 Dec 21;62(1):210–22. doi: 10.1021/acs.jcim.1c01183 (PMC8757440; doi:10.1021/acs.jcim.1c01183)
Supplement: Supplementary file 2 — ci1c01183_si_002.zip [file ci1c01183_si_002.zip › Elisi_input_files/MT2_iodoMLT_mini_GMX.top]

; MT2_iodoMLT_mini_GMX.top created by acpype (Rev: 9909) on Wed Jul 29 17:03:53 2020

[ defaults ]
; nbfunc        comb-rule       gen-pairs       fudgeLJ fudgeQQ
1               2               yes             0.5     0.8333

[ atomtypes ]
;name   bond_type     mass     charge   ptype   sigma         epsilon       Amb
 HC       HC          0.00000  0.00000   A     2.64953e-01   6.56888e-02 ; 1.49  0.0157
 CT       CT          0.00000  0.00000   A     3.39967e-01   4.57730e-01 ; 1.91  0.1094
 C        C           0.00000  0.00000   A     3.39967e-01   3.59824e-01 ; 1.91  0.0860
 O        O           0.00000  0.00000   A     2.95992e-01   8.78640e-01 ; 1.66  0.2100
 N        N           0.00000  0.00000   A     3.25000e-01   7.11280e-01 ; 1.82  0.1700
 H1       H1          0.00000  0.00000   A     2.47135e-01   6.56888e-02 ; 1.39  0.0157
 CX       CX          0.00000  0.00000   A     3.39967e-01   4.57730e-01 ; 1.91  0.1094
 H        H           0.00000  0.00000   A     1.06908e-01   6.56888e-02 ; 0.60  0.0157
 C*       C*          0.00000  0.00000   A     3.39967e-01   3.59824e-01 ; 1.91  0.0860
 CW       CW          0.00000  0.00000   A     3.39967e-01   3.59824e-01 ; 1.91  0.0860
 H4       H4          0.00000  0.00000   A     2.51055e-01   6.27600e-02 ; 1.41  0.0150
 NA       NA          0.00000  0.00000   A     3.25000e-01   7.11280e-01 ; 1.82  0.1700
 CN       CN          0.00000  0.00000   A     3.39967e-01   3.59824e-01 ; 1.91  0.0860
 CA       CA          0.00000  0.00000   A     3.39967e-01   3.59824e-01 ; 1.91  0.0860
 HA       HA          0.00000  0.00000   A     2.59964e-01   6.27600e-02 ; 1.46  0.0150
 CB       CB          0.00000  0.00000   A     3.39967e-01   3.59824e-01 ; 1.91  0.0860
 A3C      A3C         0.00000  0.00000   A     3.39967e-01   4.57730e-01 ; 1.91  0.1094
 A2C      A2C         0.00000  0.00000   A     3.39967e-01   4.57730e-01 ; 1.91  0.1094
 OH       OH          0.00000  0.00000   A     3.06647e-01   8.80314e-01 ; 1.72  0.2104
 HO       HO          0.00000  0.00000   A     0.00000e+00   0.00000e+00 ; 0.00  0.0000
 CO       CO          0.00000  0.00000   A     3.39967e-01   3.59824e-01 ; 1.91  0.0860
 O2       O2          0.00000  0.00000   A     2.95992e-01   8.78640e-01 ; 1.66  0.2100
 C8       C8          0.00000  0.00000   A     3.39967e-01   4.57730e-01 ; 1.91  0.1094
 N2       N2          0.00000  0.00000   A     3.25000e-01   7.11280e-01 ; 1.82  0.1700
 HP       HP          0.00000  0.00000   A     1.95998e-01   6.56888e-02 ; 1.10  0.0157
 N3       N3          0.00000  0.00000   A     3.25000e-01   7.11280e-01 ; 1.82  0.1700
 CC       CC          0.00000  0.00000   A     3.39967e-01   3.59824e-01 ; 1.91  0.0860
 NB       NB          0.00000  0.00000   A     3.25000e-01   7.11280e-01 ; 1.82  0.1700
 CR       CR          0.00000  0.00000   A     3.39967e-01   3.59824e-01 ; 1.91  0.0860
 H5       H5          0.00000  0.00000   A     2.42146e-01   6.27600e-02 ; 1.36  0.0150
 S        S           0.00000  0.00000   A     3.56359e-01   1.04600e+00 ; 2.00  0.2500
 SH       SH          0.00000  0.00000   A     3.56359e-01   1.04600e+00 ; 2.00  0.2500
 HS       HS          0.00000  0.00000   A     1.06908e-01   6.56888e-02 ; 0.60  0.0157
 CV       CV          0.00000  0.00000   A     3.39967e-01   3.59824e-01 ; 1.91  0.0860
 c3       c3          0.00000  0.00000   A     3.39967e-01   4.57730e-01 ; 1.91  0.1094
 hn       hn          0.00000  0.00000   A     1.06908e-01   6.56888e-02 ; 0.60  0.0157
 os       os          0.00000  0.00000   A     3.00001e-01   7.11280e-01 ; 1.68  0.1700
 cd       cd          0.00000  0.00000   A     3.39967e-01   3.59824e-01 ; 1.91  0.0860
 i        i           0.00000  0.00000   A     3.83086e-01   2.09200e+00 ; 2.15  0.5000
 cD       cD          0.00000  0.00000   A     3.39967e-01   4.57730e-01 ; 1.91  0.1094
 hL       hL          0.00000  0.00000   A     2.60142e-01   4.18400e-02 ; 1.46  0.0100
 cC       cC          0.00000  0.00000   A     3.39967e-01   2.92880e-01 ; 1.91  0.0700
 oC       oC          0.00000  0.00000   A     2.93997e-01   5.85760e-01 ; 1.65  0.1400
 oS       oS          0.00000  0.00000   A     2.93997e-01   5.02080e-01 ; 1.65  0.1200
 cA       cA          0.00000  0.00000   A     3.39967e-01   4.57730e-01 ; 1.91  0.1094
 hE       hE          0.00000  0.00000   A     2.47135e-01   6.56888e-02 ; 1.39  0.0157
 oT       oT          0.00000  0.00000   A     2.93997e-01   5.02080e-01 ; 1.65  0.1200
 pA       pA          0.00000  0.00000   A     3.74177e-01   8.36800e-01 ; 2.10  0.2000
 hX       hX          0.00000  0.00000   A     1.95998e-01   6.56888e-02 ; 1.10  0.0157
 nA       nA          0.00000  0.00000   A     3.25000e-01   7.11280e-01 ; 1.82  0.1700
 oP       oP          0.00000  0.00000   A     2.93997e-01   5.85760e-01 ; 1.65  0.1400
 cB       cB          0.00000  0.00000   A     3.39967e-01   3.59824e-01 ; 1.91  0.0860
 hB       hB          0.00000  0.00000   A     2.22725e-01   2.92880e-02 ; 1.25  0.0070
 Cl-      Cl-         0.00000  0.00000   A     4.47766e-01   1.48913e-01 ; 2.51  0.0356
 OW       OW          0.00000  0.00000   A     3.15075e-01   6.35968e-01 ; 1.77  0.1520
 HW       HW          0.00000  0.00000   A     0.00000e+00   0.00000e+00 ; 0.00  0.0000

[ moleculetype ]
;name            nrexcl
 MT2_iodoMLT_mini 3

[ atoms ]
;   nr  type  resi  res  atom  cgnr     charge      mass       ; qtot   bond_type
     1   HC     1   ACE  HH31    1     0.112300      1.00800 ; qtot 0.112
     2   CT     1   ACE   CH3    2    -0.366200     12.01000 ; qtot -0.254
     3   HC     1   ACE  HH32    3     0.112300      1.00800 ; qtot -0.142
     4   HC     1   ACE  HH33    4     0.112300      1.00800 ; qtot -0.029
     5    C     1   ACE     C    5     0.597201     12.01000 ; qtot 0.568
     6    O     1   ACE     O    6    -0.567901     16.00000 ; qtot 0.000
     7    N     2   PRO     N    7    -0.254800     14.01000 ; qtot -0.255
     8   CT     2   PRO    CD    8     0.019200     12.01000 ; qtot -0.236
     9   H1     2   PRO   HD2    9     0.039100      1.00800 ; qtot -0.197
    10   H1     2   PRO   HD3   10     0.039100      1.00800 ; qtot -0.157
    11   CT     2   PRO    CG   11     0.018900     12.01000 ; qtot -0.139
    12   HC     2   PRO   HG2   12     0.021300      1.00800 ; qtot -0.117
    13   HC     2   PRO   HG3   13     0.021300      1.00800 ; qtot -0.096
    14   CT     2   PRO    CB   14    -0.007000     12.01000 ; qtot -0.103
    15   HC     2   PRO   HB2   15     0.025300      1.00800 ; qtot -0.078
    16   HC     2   PRO   HB3   16     0.025300      1.00800 ; qtot -0.052
    17   CX     2   PRO    CA   17    -0.026600     12.01000 ; qtot -0.079
    18   H1     2   PRO    HA   18     0.064100      1.00800 ; qtot -0.015
    19    C     2   PRO     C   19     0.589601     12.01000 ; qtot 0.575
    20    O     2   PRO     O   20    -0.574801     16.00000 ; qtot 0.000
    21    N     3   PRO     N   21    -0.254800     14.01000 ; qtot -0.255
    22   CT     3   PRO    CD   22     0.019200     12.01000 ; qtot -0.236
    23   H1     3   PRO   HD2   23     0.039100      1.00800 ; qtot -0.197
    24   H1     3   PRO   HD3   24     0.039100      1.00800 ; qtot -0.157
    25   CT     3   PRO    CG   25     0.018900     12.01000 ; qtot -0.139
    26   HC     3   PRO   HG2   26     0.021300      1.00800 ; qtot -0.117
    27   HC     3   PRO   HG3   27     0.021300      1.00800 ; qtot -0.096
    28   CT     3   PRO    CB   28    -0.007000     12.01000 ; qtot -0.103
    29   HC     3   PRO   HB2   29     0.025300      1.00800 ; qtot -0.078
    30   HC     3   PRO   HB3   30     0.025300      1.00800 ; qtot -0.052
    31   CX     3   PRO    CA   31    -0.026600     12.01000 ; qtot -0.079
    32   H1     3   PRO    HA   32     0.064100      1.00800 ; qtot -0.015
    33    C     3   PRO     C   33     0.589601     12.01000 ; qtot 0.575
    34    O     3   PRO     O   34    -0.574801     16.00000 ; qtot 0.000
    35    N     4   TRP     N   35    -0.415700     14.01000 ; qtot -0.416
    36    H     4   TRP     H   36     0.271900      1.00800 ; qtot -0.144
    37   CX     4   TRP    CA   37    -0.027500     12.01000 ; qtot -0.171
    38   H1     4   TRP    HA   38     0.112300      1.00800 ; qtot -0.059
    39   CT     4   TRP    CB   39    -0.005000     12.01000 ; qtot -0.064
    40   HC     4   TRP   HB2   40     0.033900      1.00800 ; qtot -0.030
    41   HC     4   TRP   HB3   41     0.033900      1.00800 ; qtot 0.004
    42   C*     4   TRP    CG   42    -0.141500     12.01000 ; qtot -0.138
    43   CW     4   TRP   CD1   43    -0.163800     12.01000 ; qtot -0.302
    44   H4     4   TRP   HD1   44     0.206200      1.00800 ; qtot -0.095
    45   NA     4   TRP   NE1   45    -0.341800     14.01000 ; qtot -0.437
    46    H     4   TRP   HE1   46     0.341200      1.00800 ; qtot -0.096
    47   CN     4   TRP   CE2   47     0.138000     12.01000 ; qtot 0.042
    48   CA     4   TRP   CZ2   48    -0.260100     12.01000 ; qtot -0.218
    49   HA     4   TRP   HZ2   49     0.157200      1.00800 ; qtot -0.061
    50   CA     4   TRP   CH2   50    -0.113400     12.01000 ; qtot -0.174
    51   HA     4   TRP   HH2   51     0.141700      1.00800 ; qtot -0.033
    52   CA     4   TRP   CZ3   52    -0.197200     12.01000 ; qtot -0.230
    53   HA     4   TRP   HZ3   53     0.144700      1.00800 ; qtot -0.085
    54   CA     4   TRP   CE3   54    -0.238700     12.01000 ; qtot -0.324
    55   HA     4   TRP   HE3   55     0.170000      1.00800 ; qtot -0.154
    56   CB     4   TRP   CD2   56     0.124300     12.01000 ; qtot -0.029
    57    C     4   TRP     C   57     0.597301     12.01000 ; qtot 0.568
    58    O     4   TRP     O   58    -0.567901     16.00000 ; qtot 0.000
    59    N     5   VAL     N   59    -0.415700     14.01000 ; qtot -0.416
    60    H     5   VAL     H   60     0.271900      1.00800 ; qtot -0.144
    61   CX     5   VAL    CA   61    -0.087500     12.01000 ; qtot -0.231
    62   H1     5   VAL    HA   62     0.096900      1.00800 ; qtot -0.134
    63  A3C     5   VAL    CB   63     0.298500     12.01000 ; qtot 0.164
    64   HC     5   VAL    HB   64    -0.029700      1.00800 ; qtot 0.134
    65   CT     5   VAL   CG1   65    -0.319200     12.01000 ; qtot -0.185
    66   HC     5   VAL  HG11   66     0.079100      1.00800 ; qtot -0.106
    67   HC     5   VAL  HG12   67     0.079100      1.00800 ; qtot -0.027
    68   HC     5   VAL  HG13   68     0.079100      1.00800 ; qtot 0.053
    69   CT     5   VAL   CG2   69    -0.319200     12.01000 ; qtot -0.267
    70   HC     5   VAL  HG21   70     0.079100      1.00800 ; qtot -0.188
    71   HC     5   VAL  HG22   71     0.079100      1.00800 ; qtot -0.109
    72   HC     5   VAL  HG23   72     0.079100      1.00800 ; qtot -0.029
    73    C     5   VAL     C   73     0.597301     12.01000 ; qtot 0.568
    74    O     5   VAL     O   74    -0.567901     16.00000 ; qtot 0.000
    75    N     6   ALA     N   75    -0.415700     14.01000 ; qtot -0.416
    76    H     6   ALA     H   76     0.271900      1.00800 ; qtot -0.144
    77   CX     6   ALA    CA   77     0.033700     12.01000 ; qtot -0.110
    78   H1     6   ALA    HA   78     0.082300      1.00800 ; qtot -0.028
    79   CT     6   ALA    CB   79    -0.182500     12.01000 ; qtot -0.210
    80   HC     6   ALA   HB1   80     0.060300      1.00800 ; qtot -0.150
    81   HC     6   ALA   HB2   81     0.060300      1.00800 ; qtot -0.090
    82   HC     6   ALA   HB3   82     0.060300      1.00800 ; qtot -0.029
    83    C     6   ALA     C   83     0.597301     12.01000 ; qtot 0.568
    84    O     6   ALA     O   84    -0.567901     16.00000 ; qtot 0.000
    85    N     7   PRO     N   85    -0.254800     14.01000 ; qtot -0.255
    86   CT     7   PRO    CD   86     0.019200     12.01000 ; qtot -0.236
    87   H1     7   PRO   HD2   87     0.039100      1.00800 ; qtot -0.197
    88   H1     7   PRO   HD3   88     0.039100      1.00800 ; qtot -0.157
    89   CT     7   PRO    CG   89     0.018900     12.01000 ; qtot -0.139
    90   HC     7   PRO   HG2   90     0.021300      1.00800 ; qtot -0.117
    91   HC     7   PRO   HG3   91     0.021300      1.00800 ; qtot -0.096
    92   CT     7   PRO    CB   92    -0.007000     12.01000 ; qtot -0.103
    93   HC     7   PRO   HB2   93     0.025300      1.00800 ; qtot -0.078
    94   HC     7   PRO   HB3   94     0.025300      1.00800 ; qtot -0.052
    95   CX     7   PRO    CA   95    -0.026600     12.01000 ; qtot -0.079
    96   H1     7   PRO    HA   96     0.064100      1.00800 ; qtot -0.015
    97    C     7   PRO     C   97     0.589601     12.01000 ; qtot 0.575
    98    O     7   PRO     O   98    -0.574801     16.00000 ; qtot 0.000
    99    N     8   ALA     N   99    -0.415700     14.01000 ; qtot -0.416
   100    H     8   ALA     H  100     0.271900      1.00800 ; qtot -0.144
   101   CX     8   ALA    CA  101     0.033700     12.01000 ; qtot -0.110
   102   H1     8   ALA    HA  102     0.082300      1.00800 ; qtot -0.028
   103   CT     8   ALA    CB  103    -0.182500     12.01000 ; qtot -0.210
   104   HC     8   ALA   HB1  104     0.060300      1.00800 ; qtot -0.150
   105   HC     8   ALA   HB2  105     0.060300      1.00800 ; qtot -0.090
   106   HC     8   ALA   HB3  106     0.060300      1.00800 ; qtot -0.029
   107    C     8   ALA     C  107     0.597301     12.01000 ; qtot 0.568
   108    O     8   ALA     O  108    -0.567901     16.00000 ; qtot 0.000
   109    N     9   LEU     N  109    -0.415700     14.01000 ; qtot -0.416
   110    H     9   LEU     H  110     0.271900      1.00800 ; qtot -0.144
   111   CX     9   LEU    CA  111    -0.051800     12.01000 ; qtot -0.196
   112   H1     9   LEU    HA  112     0.092200      1.00800 ; qtot -0.103
   113  A2C     9   LEU    CB  113    -0.110200     12.01000 ; qtot -0.214
   114   HC     9   LEU   HB2  114     0.045700      1.00800 ; qtot -0.168
   115   HC     9   LEU   HB3  115     0.045700      1.00800 ; qtot -0.122
   116  A3C     9   LEU    CG  116     0.353100     12.01000 ; qtot 0.231
   117   HC     9   LEU    HG  117    -0.036100      1.00800 ; qtot 0.195
   118   CT     9   LEU   CD1  118    -0.412100     12.01000 ; qtot -0.217
   119   HC     9   LEU  HD11  119     0.100000      1.00800 ; qtot -0.117
   120   HC     9   LEU  HD12  120     0.100000      1.00800 ; qtot -0.017
   121   HC     9   LEU  HD13  121     0.100000      1.00800 ; qtot 0.083
   122   CT     9   LEU   CD2  122    -0.412100     12.01000 ; qtot -0.329
   123   HC     9   LEU  HD21  123     0.100000      1.00800 ; qtot -0.229
   124   HC     9   LEU  HD22  124     0.100000      1.00800 ; qtot -0.129
   125   HC     9   LEU  HD23  125     0.100000      1.00800 ; qtot -0.029
   126    C     9   LEU     C  126     0.597301     12.01000 ; qtot 0.568
   127    O     9   LEU     O  127    -0.567901     16.00000 ; qtot 0.000
   128    N    10   SER     N  128    -0.415700     14.01000 ; qtot -0.416
   129    H    10   SER     H  129     0.271900      1.00800 ; qtot -0.144
   130   CX    10   SER    CA  130    -0.024900     12.01000 ; qtot -0.169
   131   H1    10   SER    HA  131     0.084300      1.00800 ; qtot -0.084
   132  A2C    10   SER    CB  132     0.211700     12.01000 ; qtot 0.127
   133   H1    10   SER   HB2  133     0.035200      1.00800 ; qtot 0.163
   134   H1    10   SER   HB3  134     0.035200      1.00800 ; qtot 0.198
   135   OH    10   SER    OG  135    -0.654601     16.00000 ; qtot -0.457
   136   HO    10   SER    HG  136     0.427500      1.00800 ; qtot -0.029
   137    C    10   SER     C  137     0.597301     12.01000 ; qtot 0.568
   138    O    10   SER     O  138    -0.567901     16.00000 ; qtot 0.000
   139    N    11   ALA     N  139    -0.415700     14.01000 ; qtot -0.416
   140    H    11   ALA     H  140     0.271900      1.00800 ; qtot -0.144
   141   CX    11   ALA    CA  141     0.033700     12.01000 ; qtot -0.110
   142   H1    11   ALA    HA  142     0.082300      1.00800 ; qtot -0.028
   143   CT    11   ALA    CB  143    -0.182500     12.01000 ; qtot -0.210
   144   HC    11   ALA   HB1  144     0.060300      1.00800 ; qtot -0.150
   145   HC    11   ALA   HB2  145     0.060300      1.00800 ; qtot -0.090
   146   HC    11   ALA   HB3  146     0.060300      1.00800 ; qtot -0.029
   147    C    11   ALA     C  147     0.597301     12.01000 ; qtot 0.568
   148    O    11   ALA     O  148    -0.567901     16.00000 ; qtot 0.000
   149    N    12   VAL     N  149    -0.415700     14.01000 ; qtot -0.416
   150    H    12   VAL     H  150     0.271900      1.00800 ; qtot -0.144
   151   CX    12   VAL    CA  151    -0.087500     12.01000 ; qtot -0.231
   152   H1    12   VAL    HA  152     0.096900      1.00800 ; qtot -0.134
   153  A3C    12   VAL    CB  153     0.298500     12.01000 ; qtot 0.164
   154   HC    12   VAL    HB  154    -0.029700      1.00800 ; qtot 0.134
   155   CT    12   VAL   CG1  155    -0.319200     12.01000 ; qtot -0.185
   156   HC    12   VAL  HG11  156     0.079100      1.00800 ; qtot -0.106
   157   HC    12   VAL  HG12  157     0.079100      1.00800 ; qtot -0.027
   158   HC    12   VAL  HG13  158     0.079100      1.00800 ; qtot 0.053
   159   CT    12   VAL   CG2  159    -0.319200     12.01000 ; qtot -0.267
   160   HC    12   VAL  HG21  160     0.079100      1.00800 ; qtot -0.188
   161   HC    12   VAL  HG22  161     0.079100      1.00800 ; qtot -0.109
   162   HC    12   VAL  HG23  162     0.079100      1.00800 ; qtot -0.029
   163    C    12   VAL     C  163     0.597301     12.01000 ; qtot 0.568
   164    O    12   VAL     O  164    -0.567901     16.00000 ; qtot 0.000
   165    N    13   LEU     N  165    -0.415700     14.01000 ; qtot -0.416
   166    H    13   LEU     H  166     0.271900      1.00800 ; qtot -0.144
   167   CX    13   LEU    CA  167    -0.051800     12.01000 ; qtot -0.196
   168   H1    13   LEU    HA  168     0.092200      1.00800 ; qtot -0.103
   169  A2C    13   LEU    CB  169    -0.110200     12.01000 ; qtot -0.214
   170   HC    13   LEU   HB2  170     0.045700      1.00800 ; qtot -0.168
   171   HC    13   LEU   HB3  171     0.045700      1.00800 ; qtot -0.122
   172  A3C    13   LEU    CG  172     0.353100     12.01000 ; qtot 0.231
   173   HC    13   LEU    HG  173    -0.036100      1.00800 ; qtot 0.195
   174   CT    13   LEU   CD1  174    -0.412100     12.01000 ; qtot -0.217
   175   HC    13   LEU  HD11  175     0.100000      1.00800 ; qtot -0.117
   176   HC    13   LEU  HD12  176     0.100000      1.00800 ; qtot -0.017
   177   HC    13   LEU  HD13  177     0.100000      1.00800 ; qtot 0.083
   178   CT    13   LEU   CD2  178    -0.412100     12.01000 ; qtot -0.329
   179   HC    13   LEU  HD21  179     0.100000      1.00800 ; qtot -0.229
   180   HC    13   LEU  HD22  180     0.100000      1.00800 ; qtot -0.129
   181   HC    13   LEU  HD23  181     0.100000      1.00800 ; qtot -0.029
   182    C    13   LEU     C  182     0.597301     12.01000 ; qtot 0.568
   183    O    13   LEU     O  183    -0.567901     16.00000 ; qtot -0.000
   184    N    14   ILE     N  184    -0.415700     14.01000 ; qtot -0.416
   185    H    14   ILE     H  185     0.271900      1.00800 ; qtot -0.144
   186   CX    14   ILE    CA  186    -0.059700     12.01000 ; qtot -0.204
   187   H1    14   ILE    HA  187     0.086900      1.00800 ; qtot -0.117
   188  A3C    14   ILE    CB  188     0.130300     12.01000 ; qtot 0.014
   189   HC    14   ILE    HB  189     0.018700      1.00800 ; qtot 0.032
   190   CT    14   ILE   CG2  190    -0.320400     12.01000 ; qtot -0.288
   191   HC    14   ILE  HG21  191     0.088200      1.00800 ; qtot -0.200
   192   HC    14   ILE  HG22  192     0.088200      1.00800 ; qtot -0.112
   193   HC    14   ILE  HG23  193     0.088200      1.00800 ; qtot -0.023
   194  A2C    14   ILE   CG1  194    -0.043000     12.01000 ; qtot -0.066
   195   HC    14   ILE  HG12  195     0.023600      1.00800 ; qtot -0.043
   196   HC    14   ILE  HG13  196     0.023600      1.00800 ; qtot -0.019
   197   CT    14   ILE   CD1  197    -0.066000     12.01000 ; qtot -0.085
   198   HC    14   ILE  HD11  198     0.018600      1.00800 ; qtot -0.067
   199   HC    14   ILE  HD12  199     0.018600      1.00800 ; qtot -0.048
   200   HC    14   ILE  HD13  200     0.018600      1.00800 ; qtot -0.029
   201    C    14   ILE     C  201     0.597301     12.01000 ; qtot 0.568
   202    O    14   ILE     O  202    -0.567901     16.00000 ; qtot -0.000
   203    N    15   VAL     N  203    -0.415700     14.01000 ; qtot -0.416
   204    H    15   VAL     H  204     0.271900      1.00800 ; qtot -0.144
   205   CX    15   VAL    CA  205    -0.087500     12.01000 ; qtot -0.231
   206   H1    15   VAL    HA  206     0.096900      1.00800 ; qtot -0.134
   207  A3C    15   VAL    CB  207     0.298500     12.01000 ; qtot 0.164
   208   HC    15   VAL    HB  208    -0.029700      1.00800 ; qtot 0.134
   209   CT    15   VAL   CG1  209    -0.319200     12.01000 ; qtot -0.185
   210   HC    15   VAL  HG11  210     0.079100      1.00800 ; qtot -0.106
   211   HC    15   VAL  HG12  211     0.079100      1.00800 ; qtot -0.027
   212   HC    15   VAL  HG13  212     0.079100      1.00800 ; qtot 0.053
   213   CT    15   VAL   CG2  213    -0.319200     12.01000 ; qtot -0.267
   214   HC    15   VAL  HG21  214     0.079100      1.00800 ; qtot -0.188
   215   HC    15   VAL  HG22  215     0.079100      1.00800 ; qtot -0.109
   216   HC    15   VAL  HG23  216     0.079100      1.00800 ; qtot -0.029
   217    C    15   VAL     C  217     0.597301     12.01000 ; qtot 0.568
   218    O    15   VAL     O  218    -0.567901     16.00000 ; qtot -0.000
   219    N    16   THR     N  219    -0.415700     14.01000 ; qtot -0.416
   220    H    16   THR     H  220     0.271900      1.00800 ; qtot -0.144
   221   CX    16   THR    CA  221    -0.038900     12.01000 ; qtot -0.183
   222   H1    16   THR    HA  222     0.100700      1.00800 ; qtot -0.082
   223  A3C    16   THR    CB  223     0.365400     12.01000 ; qtot 0.283
   224   H1    16   THR    HB  224     0.004300      1.00800 ; qtot 0.288
   225   CT    16   THR   CG2  225    -0.243800     12.01000 ; qtot 0.044
   226   HC    16   THR  HG21  226     0.064200      1.00800 ; qtot 0.108
   227   HC    16   THR  HG22  227     0.064200      1.00800 ; qtot 0.172
   228   HC    16   THR  HG23  228     0.064200      1.00800 ; qtot 0.237
   229   OH    16   THR   OG1  229    -0.676101     16.00000 ; qtot -0.440
   230   HO    16   THR   HG1  230     0.410200      1.00800 ; qtot -0.029
   231    C    16   THR     C  231     0.597301     12.01000 ; qtot 0.568
   232    O    16   THR     O  232    -0.567901     16.00000 ; qtot -0.000
   233    N    17   THR     N  233    -0.415700     14.01000 ; qtot -0.416
   234    H    17   THR     H  234     0.271900      1.00800 ; qtot -0.144
   235   CX    17   THR    CA  235    -0.038900     12.01000 ; qtot -0.183
   236   H1    17   THR    HA  236     0.100700      1.00800 ; qtot -0.082
   237  A3C    17   THR    CB  237     0.365400     12.01000 ; qtot 0.283
   238   H1    17   THR    HB  238     0.004300      1.00800 ; qtot 0.288
   239   CT    17   THR   CG2  239    -0.243800     12.01000 ; qtot 0.044
   240   HC    17   THR  HG21  240     0.064200      1.00800 ; qtot 0.108
   241   HC    17   THR  HG22  241     0.064200      1.00800 ; qtot 0.172
   242   HC    17   THR  HG23  242     0.064200      1.00800 ; qtot 0.237
   243   OH    17   THR   OG1  243    -0.676101     16.00000 ; qtot -0.440
   244   HO    17   THR   HG1  244     0.410200      1.00800 ; qtot -0.029
   245    C    17   THR     C  245     0.597301     12.01000 ; qtot 0.568
   246    O    17   THR     O  246    -0.567901     16.00000 ; qtot -0.000
   247    N    18   ALA     N  247    -0.415700     14.01000 ; qtot -0.416
   248    H    18   ALA     H  248     0.271900      1.00800 ; qtot -0.144
   249   CX    18   ALA    CA  249     0.033700     12.01000 ; qtot -0.110
   250   H1    18   ALA    HA  250     0.082300      1.00800 ; qtot -0.028
   251   CT    18   ALA    CB  251    -0.182500     12.01000 ; qtot -0.210
   252   HC    18   ALA   HB1  252     0.060300      1.00800 ; qtot -0.150
   253   HC    18   ALA   HB2  253     0.060300      1.00800 ; qtot -0.090
   254   HC    18   ALA   HB3  254     0.060300      1.00800 ; qtot -0.029
   255    C    18   ALA     C  255     0.597301     12.01000 ; qtot 0.568
   256    O    18   ALA     O  256    -0.567901     16.00000 ; qtot -0.000
   257    N    19   VAL     N  257    -0.415700     14.01000 ; qtot -0.416
   258    H    19   VAL     H  258     0.271900      1.00800 ; qtot -0.144
   259   CX    19   VAL    CA  259    -0.087500     12.01000 ; qtot -0.231
   260   H1    19   VAL    HA  260     0.096900      1.00800 ; qtot -0.134
   261  A3C    19   VAL    CB  261     0.298500     12.01000 ; qtot 0.164
   262   HC    19   VAL    HB  262    -0.029700      1.00800 ; qtot 0.134
   263   CT    19   VAL   CG1  263    -0.319200     12.01000 ; qtot -0.185
   264   HC    19   VAL  HG11  264     0.079100      1.00800 ; qtot -0.106
   265   HC    19   VAL  HG12  265     0.079100      1.00800 ; qtot -0.027
   266   HC    19   VAL  HG13  266     0.079100      1.00800 ; qtot 0.053
   267   CT    19   VAL   CG2  267    -0.319200     12.01000 ; qtot -0.267
   268   HC    19   VAL  HG21  268     0.079100      1.00800 ; qtot -0.188
   269   HC    19   VAL  HG22  269     0.079100      1.00800 ; qtot -0.109
   270   HC    19   VAL  HG23  270     0.079100      1.00800 ; qtot -0.029
   271    C    19   VAL     C  271     0.597301     12.01000 ; qtot 0.568
   272    O    19   VAL     O  272    -0.567901     16.00000 ; qtot -0.000
   273    N    20   ASP     N  273    -0.516301     14.01000 ; qtot -0.516
   274    H    20   ASP     H  274     0.293600      1.00800 ; qtot -0.223
   275   CX    20   ASP    CA  275     0.038100     12.01000 ; qtot -0.185
   276   H1    20   ASP    HA  276     0.088000      1.00800 ; qtot -0.097
   277  A2C    20   ASP    CB  277    -0.030300     12.01000 ; qtot -0.127
   278   HC    20   ASP   HB2  278    -0.012200      1.00800 ; qtot -0.139
   279   HC    20   ASP   HB3  279    -0.012200      1.00800 ; qtot -0.151
   280   CO    20   ASP    CG  280     0.799401     12.01000 ; qtot 0.648
   281   O2    20   ASP   OD1  281    -0.801401     16.00000 ; qtot -0.153
   282   O2    20   ASP   OD2  282    -0.801401     16.00000 ; qtot -0.955
   283    C    20   ASP     C  283     0.536601     12.01000 ; qtot -0.418
   284    O    20   ASP     O  284    -0.581901     16.00000 ; qtot -1.000
   285    N    21   VAL     N  285    -0.415700     14.01000 ; qtot -1.416
   286    H    21   VAL     H  286     0.271900      1.00800 ; qtot -1.144
   287   CX    21   VAL    CA  287    -0.087500     12.01000 ; qtot -1.231
   288   H1    21   VAL    HA  288     0.096900      1.00800 ; qtot -1.134
   289  A3C    21   VAL    CB  289     0.298500     12.01000 ; qtot -0.836
   290   HC    21   VAL    HB  290    -0.029700      1.00800 ; qtot -0.866
   291   CT    21   VAL   CG1  291    -0.319200     12.01000 ; qtot -1.185
   292   HC    21   VAL  HG11  292     0.079100      1.00800 ; qtot -1.106
   293   HC    21   VAL  HG12  293     0.079100      1.00800 ; qtot -1.027
   294   HC    21   VAL  HG13  294     0.079100      1.00800 ; qtot -0.948
   295   CT    21   VAL   CG2  295    -0.319200     12.01000 ; qtot -1.267
   296   HC    21   VAL  HG21  296     0.079100      1.00800 ; qtot -1.188
   297   HC    21   VAL  HG22  297     0.079100      1.00800 ; qtot -1.109
   298   HC    21   VAL  HG23  298     0.079100      1.00800 ; qtot -1.029
   299    C    21   VAL     C  299     0.597301     12.01000 ; qtot -0.432
   300    O    21   VAL     O  300    -0.567901     16.00000 ; qtot -1.000
   301    N    22   VAL     N  301    -0.415700     14.01000 ; qtot -1.416
   302    H    22   VAL     H  302     0.271900      1.00800 ; qtot -1.144
   303   CX    22   VAL    CA  303    -0.087500     12.01000 ; qtot -1.231
   304   H1    22   VAL    HA  304     0.096900      1.00800 ; qtot -1.134
   305  A3C    22   VAL    CB  305     0.298500     12.01000 ; qtot -0.836
   306   HC    22   VAL    HB  306    -0.029700      1.00800 ; qtot -0.866
   307   CT    22   VAL   CG1  307    -0.319200     12.01000 ; qtot -1.185
   308   HC    22   VAL  HG11  308     0.079100      1.00800 ; qtot -1.106
   309   HC    22   VAL  HG12  309     0.079100      1.00800 ; qtot -1.027
   310   HC    22   VAL  HG13  310     0.079100      1.00800 ; qtot -0.948
   311   CT    22   VAL   CG2  311    -0.319200     12.01000 ; qtot -1.267
   312   HC    22   VAL  HG21  312     0.079100      1.00800 ; qtot -1.188
   313   HC    22   VAL  HG22  313     0.079100      1.00800 ; qtot -1.109
   314   HC    22   VAL  HG23  314     0.079100      1.00800 ; qtot -1.029
   315    C    22   VAL     C  315     0.597301     12.01000 ; qtot -0.432
   316    O    22   VAL     O  316    -0.567901     16.00000 ; qtot -1.000
   317    N    23   GLY     N  317    -0.415700     14.01000 ; qtot -1.416
   318    H    23   GLY     H  318     0.271900      1.00800 ; qtot -1.144
   319   CX    23   GLY    CA  319    -0.025200     12.01000 ; qtot -1.169
   320   H1    23   GLY   HA2  320     0.069800      1.00800 ; qtot -1.099
   321   H1    23   GLY   HA3  321     0.069800      1.00800 ; qtot -1.029
   322    C    23   GLY     C  322     0.597301     12.01000 ; qtot -0.432
   323    O    23   GLY     O  323    -0.567901     16.00000 ; qtot -1.000
   324    N    24   ASN     N  324    -0.415700     14.01000 ; qtot -1.416
   325    H    24   ASN     H  325     0.271900      1.00800 ; qtot -1.144
   326   CX    24   ASN    CA  326     0.014300     12.01000 ; qtot -1.130
   327   H1    24   ASN    HA  327     0.104800      1.00800 ; qtot -1.025
   328  A2C    24   ASN    CB  328    -0.204100     12.01000 ; qtot -1.229
   329   HC    24   ASN   HB2  329     0.079700      1.00800 ; qtot -1.149
   330   HC    24   ASN   HB3  330     0.079700      1.00800 ; qtot -1.069
   331    C    24   ASN    CG  331     0.713001     12.01000 ; qtot -0.356
   332    O    24   ASN   OD1  332    -0.593101     16.00000 ; qtot -0.950
   333    N    24   ASN   ND2  333    -0.919101     14.01000 ; qtot -1.869
   334    H    24   ASN  HD21  334     0.419600      1.00800 ; qtot -1.449
   335    H    24   ASN  HD22  335     0.419600      1.00800 ; qtot -1.029
   336    C    24   ASN     C  336     0.597301     12.01000 ; qtot -0.432
   337    O    24   ASN     O  337    -0.567901     16.00000 ; qtot -1.000
   338    N    25   LEU     N  338    -0.415700     14.01000 ; qtot -1.416
   339    H    25   LEU     H  339     0.271900      1.00800 ; qtot -1.144
   340   CX    25   LEU    CA  340    -0.051800     12.01000 ; qtot -1.196
   341   H1    25   LEU    HA  341     0.092200      1.00800 ; qtot -1.103
   342  A2C    25   LEU    CB  342    -0.110200     12.01000 ; qtot -1.214
   343   HC    25   LEU   HB2  343     0.045700      1.00800 ; qtot -1.168
   344   HC    25   LEU   HB3  344     0.045700      1.00800 ; qtot -1.122
   345  A3C    25   LEU    CG  345     0.353100     12.01000 ; qtot -0.769
   346   HC    25   LEU    HG  346    -0.036100      1.00800 ; qtot -0.805
   347   CT    25   LEU   CD1  347    -0.412100     12.01000 ; qtot -1.217
   348   HC    25   LEU  HD11  348     0.100000      1.00800 ; qtot -1.117
   349   HC    25   LEU  HD12  349     0.100000      1.00800 ; qtot -1.017
   350   HC    25   LEU  HD13  350     0.100000      1.00800 ; qtot -0.917
   351   CT    25   LEU   CD2  351    -0.412100     12.01000 ; qtot -1.329
   352   HC    25   LEU  HD21  352     0.100000      1.00800 ; qtot -1.229
   353   HC    25   LEU  HD22  353     0.100000      1.00800 ; qtot -1.129
   354   HC    25   LEU  HD23  354     0.100000      1.00800 ; qtot -1.029
   355    C    25   LEU     C  355     0.597301     12.01000 ; qtot -0.432
   356    O    25   LEU     O  356    -0.567901     16.00000 ; qtot -1.000
   357    N    26   LEU     N  357    -0.415700     14.01000 ; qtot -1.416
   358    H    26   LEU     H  358     0.271900      1.00800 ; qtot -1.144
   359   CX    26   LEU    CA  359    -0.051800     12.01000 ; qtot -1.196
   360   H1    26   LEU    HA  360     0.092200      1.00800 ; qtot -1.103
   361  A2C    26   LEU    CB  361    -0.110200     12.01000 ; qtot -1.214
   362   HC    26   LEU   HB2  362     0.045700      1.00800 ; qtot -1.168
   363   HC    26   LEU   HB3  363     0.045700      1.00800 ; qtot -1.122
   364  A3C    26   LEU    CG  364     0.353100     12.01000 ; qtot -0.769
   365   HC    26   LEU    HG  365    -0.036100      1.00800 ; qtot -0.805
   366   CT    26   LEU   CD1  366    -0.412100     12.01000 ; qtot -1.217
   367   HC    26   LEU  HD11  367     0.100000      1.00800 ; qtot -1.117
   368   HC    26   LEU  HD12  368     0.100000      1.00800 ; qtot -1.017
   369   HC    26   LEU  HD13  369     0.100000      1.00800 ; qtot -0.917
   370   CT    26   LEU   CD2  370    -0.412100     12.01000 ; qtot -1.329
   371   HC    26   LEU  HD21  371     0.100000      1.00800 ; qtot -1.229
   372   HC    26   LEU  HD22  372     0.100000      1.00800 ; qtot -1.129
   373   HC    26   LEU  HD23  373     0.100000      1.00800 ; qtot -1.029
   374    C    26   LEU     C  374     0.597301     12.01000 ; qtot -0.432
   375    O    26   LEU     O  375    -0.567901     16.00000 ; qtot -1.000
   376    N    27   VAL     N  376    -0.415700     14.01000 ; qtot -1.416
   377    H    27   VAL     H  377     0.271900      1.00800 ; qtot -1.144
   378   CX    27   VAL    CA  378    -0.087500     12.01000 ; qtot -1.231
   379   H1    27   VAL    HA  379     0.096900      1.00800 ; qtot -1.134
   380  A3C    27   VAL    CB  380     0.298500     12.01000 ; qtot -0.836
   381   HC    27   VAL    HB  381    -0.029700      1.00800 ; qtot -0.866
   382   CT    27   VAL   CG1  382    -0.319200     12.01000 ; qtot -1.185
   383   HC    27   VAL  HG11  383     0.079100      1.00800 ; qtot -1.106
   384   HC    27   VAL  HG12  384     0.079100      1.00800 ; qtot -1.027
   385   HC    27   VAL  HG13  385     0.079100      1.00800 ; qtot -0.948
   386   CT    27   VAL   CG2  386    -0.319200     12.01000 ; qtot -1.267
   387   HC    27   VAL  HG21  387     0.079100      1.00800 ; qtot -1.188
   388   HC    27   VAL  HG22  388     0.079100      1.00800 ; qtot -1.109
   389   HC    27   VAL  HG23  389     0.079100      1.00800 ; qtot -1.029
   390    C    27   VAL     C  390     0.597301     12.01000 ; qtot -0.432
   391    O    27   VAL     O  391    -0.567901     16.00000 ; qtot -1.000
   392    N    28   ILE     N  392    -0.415700     14.01000 ; qtot -1.416
   393    H    28   ILE     H  393     0.271900      1.00800 ; qtot -1.144
   394   CX    28   ILE    CA  394    -0.059700     12.01000 ; qtot -1.204
   395   H1    28   ILE    HA  395     0.086900      1.00800 ; qtot -1.117
   396  A3C    28   ILE    CB  396     0.130300     12.01000 ; qtot -0.986
   397   HC    28   ILE    HB  397     0.018700      1.00800 ; qtot -0.968
   398   CT    28   ILE   CG2  398    -0.320400     12.01000 ; qtot -1.288
   399   HC    28   ILE  HG21  399     0.088200      1.00800 ; qtot -1.200
   400   HC    28   ILE  HG22  400     0.088200      1.00800 ; qtot -1.112
   401   HC    28   ILE  HG23  401     0.088200      1.00800 ; qtot -1.023
   402  A2C    28   ILE   CG1  402    -0.043000     12.01000 ; qtot -1.066
   403   HC    28   ILE  HG12  403     0.023600      1.00800 ; qtot -1.043
   404   HC    28   ILE  HG13  404     0.023600      1.00800 ; qtot -1.019
   405   CT    28   ILE   CD1  405    -0.066000     12.01000 ; qtot -1.085
   406   HC    28   ILE  HD11  406     0.018600      1.00800 ; qtot -1.067
   407   HC    28   ILE  HD12  407     0.018600      1.00800 ; qtot -1.048
   408   HC    28   ILE  HD13  408     0.018600      1.00800 ; qtot -1.029
   409    C    28   ILE     C  409     0.597301     12.01000 ; qtot -0.432
   410    O    28   ILE     O  410    -0.567901     16.00000 ; qtot -1.000
   411    N    29   LEU     N  411    -0.415700     14.01000 ; qtot -1.416
   412    H    29   LEU     H  412     0.271900      1.00800 ; qtot -1.144
   413   CX    29   LEU    CA  413    -0.051800     12.01000 ; qtot -1.196
   414   H1    29   LEU    HA  414     0.092200      1.00800 ; qtot -1.103
   415  A2C    29   LEU    CB  415    -0.110200     12.01000 ; qtot -1.214
   416   HC    29   LEU   HB2  416     0.045700      1.00800 ; qtot -1.168
   417   HC    29   LEU   HB3  417     0.045700      1.00800 ; qtot -1.122
   418  A3C    29   LEU    CG  418     0.353100     12.01000 ; qtot -0.769
   419   HC    29   LEU    HG  419    -0.036100      1.00800 ; qtot -0.805
   420   CT    29   LEU   CD1  420    -0.412100     12.01000 ; qtot -1.217
   421   HC    29   LEU  HD11  421     0.100000      1.00800 ; qtot -1.117
   422   HC    29   LEU  HD12  422     0.100000      1.00800 ; qtot -1.017
   423   HC    29   LEU  HD13  423     0.100000      1.00800 ; qtot -0.917
   424   CT    29   LEU   CD2  424    -0.412100     12.01000 ; qtot -1.329
   425   HC    29   LEU  HD21  425     0.100000      1.00800 ; qtot -1.229
   426   HC    29   LEU  HD22  426     0.100000      1.00800 ; qtot -1.129
   427   HC    29   LEU  HD23  427     0.100000      1.00800 ; qtot -1.029
   428    C    29   LEU     C  428     0.597301     12.01000 ; qtot -0.432
   429    O    29   LEU     O  429    -0.567901     16.00000 ; qtot -1.000
   430    N    30   SER     N  430    -0.415700     14.01000 ; qtot -1.416
   431    H    30   SER     H  431     0.271900      1.00800 ; qtot -1.144
   432   CX    30   SER    CA  432    -0.024900     12.01000 ; qtot -1.169
   433   H1    30   SER    HA  433     0.084300      1.00800 ; qtot -1.084
   434  A2C    30   SER    CB  434     0.211700     12.01000 ; qtot -0.873
   435   H1    30   SER   HB2  435     0.035200      1.00800 ; qtot -0.838
   436   H1    30   SER   HB3  436     0.035200      1.00800 ; qtot -0.802
   437   OH    30   SER    OG  437    -0.654601     16.00000 ; qtot -1.457
   438   HO    30   SER    HG  438     0.427500      1.00800 ; qtot -1.029
   439    C    30   SER     C  439     0.597301     12.01000 ; qtot -0.432
   440    O    30   SER     O  440    -0.567901     16.00000 ; qtot -1.000
   441    N    31   VAL     N  441    -0.415700     14.01000 ; qtot -1.416
   442    H    31   VAL     H  442     0.271900      1.00800 ; qtot -1.144
   443   CX    31   VAL    CA  443    -0.087500     12.01000 ; qtot -1.231
   444   H1    31   VAL    HA  444     0.096900      1.00800 ; qtot -1.134
   445  A3C    31   VAL    CB  445     0.298500     12.01000 ; qtot -0.836
   446   HC    31   VAL    HB  446    -0.029700      1.00800 ; qtot -0.866
   447   CT    31   VAL   CG1  447    -0.319200     12.01000 ; qtot -1.185
   448   HC    31   VAL  HG11  448     0.079100      1.00800 ; qtot -1.106
   449   HC    31   VAL  HG12  449     0.079100      1.00800 ; qtot -1.027
   450   HC    31   VAL  HG13  450     0.079100      1.00800 ; qtot -0.948
   451   CT    31   VAL   CG2  451    -0.319200     12.01000 ; qtot -1.267
   452   HC    31   VAL  HG21  452     0.079100      1.00800 ; qtot -1.188
   453   HC    31   VAL  HG22  453     0.079100      1.00800 ; qtot -1.109
   454   HC    31   VAL  HG23  454     0.079100      1.00800 ; qtot -1.029
   455    C    31   VAL     C  455     0.597301     12.01000 ; qtot -0.432
   456    O    31   VAL     O  456    -0.567901     16.00000 ; qtot -1.000
   457    N    32   LEU     N  457    -0.415700     14.01000 ; qtot -1.416
   458    H    32   LEU     H  458     0.271900      1.00800 ; qtot -1.144
   459   CX    32   LEU    CA  459    -0.051800     12.01000 ; qtot -1.196
   460   H1    32   LEU    HA  460     0.092200      1.00800 ; qtot -1.103
   461  A2C    32   LEU    CB  461    -0.110200     12.01000 ; qtot -1.214
   462   HC    32   LEU   HB2  462     0.045700      1.00800 ; qtot -1.168
   463   HC    32   LEU   HB3  463     0.045700      1.00800 ; qtot -1.122
   464  A3C    32   LEU    CG  464     0.353100     12.01000 ; qtot -0.769
   465   HC    32   LEU    HG  465    -0.036100      1.00800 ; qtot -0.805
   466   CT    32   LEU   CD1  466    -0.412100     12.01000 ; qtot -1.217
   467   HC    32   LEU  HD11  467     0.100000      1.00800 ; qtot -1.117
   468   HC    32   LEU  HD12  468     0.100000      1.00800 ; qtot -1.017
   469   HC    32   LEU  HD13  469     0.100000      1.00800 ; qtot -0.917
   470   CT    32   LEU   CD2  470    -0.412100     12.01000 ; qtot -1.329
   471   HC    32   LEU  HD21  471     0.100000      1.00800 ; qtot -1.229
   472   HC    32   LEU  HD22  472     0.100000      1.00800 ; qtot -1.129
   473   HC    32   LEU  HD23  473     0.100000      1.00800 ; qtot -1.029
   474    C    32   LEU     C  474     0.597301     12.01000 ; qtot -0.432
   475    O    32   LEU     O  475    -0.567901     16.00000 ; qtot -1.000
   476    N    33   ARG     N  476    -0.347900     14.01000 ; qtot -1.348
   477    H    33   ARG     H  477     0.274700      1.00800 ; qtot -1.073
   478   CX    33   ARG    CA  478    -0.263700     12.01000 ; qtot -1.337
   479   H1    33   ARG    HA  479     0.156000      1.00800 ; qtot -1.181
   480   C8    33   ARG    CB  480    -0.000700     12.01000 ; qtot -1.182
   481   HC    33   ARG   HB2  481     0.032700      1.00800 ; qtot -1.149
   482   HC    33   ARG   HB3  482     0.032700      1.00800 ; qtot -1.116
   483   C8    33   ARG    CG  483     0.039000     12.01000 ; qtot -1.077
   484   HC    33   ARG   HG2  484     0.028500      1.00800 ; qtot -1.049
   485   HC    33   ARG   HG3  485     0.028500      1.00800 ; qtot -1.020
   486   C8    33   ARG    CD  486     0.048600     12.01000 ; qtot -0.972
   487   H1    33   ARG   HD2  487     0.068700      1.00800 ; qtot -0.903
   488   H1    33   ARG   HD3  488     0.068700      1.00800 ; qtot -0.834
   489   N2    33   ARG    NE  489    -0.529501     14.01000 ; qtot -1.364
   490    H    33   ARG    HE  490     0.345600      1.00800 ; qtot -1.018
   491   CA    33   ARG    CZ  491     0.807601     12.01000 ; qtot -0.211
   492   N2    33   ARG   NH1  492    -0.862701     14.01000 ; qtot -1.073
   493    H    33   ARG  HH11  493     0.447800      1.00800 ; qtot -0.625
   494    H    33   ARG  HH12  494     0.447800      1.00800 ; qtot -0.178
   495   N2    33   ARG   NH2  495    -0.862701     14.01000 ; qtot -1.040
   496    H    33   ARG  HH21  496     0.447800      1.00800 ; qtot -0.593
   497    H    33   ARG  HH22  497     0.447800      1.00800 ; qtot -0.145
   498    C    33   ARG     C  498     0.734101     12.01000 ; qtot 0.589
   499    O    33   ARG     O  499    -0.589401     16.00000 ; qtot -0.000
   500    N    34   ASN     N  500    -0.415700     14.01000 ; qtot -0.416
   501    H    34   ASN     H  501     0.271900      1.00800 ; qtot -0.144
   502   CX    34   ASN    CA  502     0.014300     12.01000 ; qtot -0.130
   503   H1    34   ASN    HA  503     0.104800      1.00800 ; qtot -0.025
   504  A2C    34   ASN    CB  504    -0.204100     12.01000 ; qtot -0.229
   505   HC    34   ASN   HB2  505     0.079700      1.00800 ; qtot -0.149
   506   HC    34   ASN   HB3  506     0.079700      1.00800 ; qtot -0.069
   507    C    34   ASN    CG  507     0.713001     12.01000 ; qtot 0.644
   508    O    34   ASN   OD1  508    -0.593101     16.00000 ; qtot 0.051
   509    N    34   ASN   ND2  509    -0.919101     14.01000 ; qtot -0.869
   510    H    34   ASN  HD21  510     0.419600      1.00800 ; qtot -0.449
   511    H    34   ASN  HD22  511     0.419600      1.00800 ; qtot -0.029
   512    C    34   ASN     C  512     0.597301     12.01000 ; qtot 0.568
   513    O    34   ASN     O  513    -0.567901     16.00000 ; qtot -0.000
   514    N    35   ARG     N  514    -0.347900     14.01000 ; qtot -0.348
   515    H    35   ARG     H  515     0.274700      1.00800 ; qtot -0.073
   516   CX    35   ARG    CA  516    -0.263700     12.01000 ; qtot -0.337
   517   H1    35   ARG    HA  517     0.156000      1.00800 ; qtot -0.181
   518   C8    35   ARG    CB  518    -0.000700     12.01000 ; qtot -0.182
   519   HC    35   ARG   HB2  519     0.032700      1.00800 ; qtot -0.149
   520   HC    35   ARG   HB3  520     0.032700      1.00800 ; qtot -0.116
   521   C8    35   ARG    CG  521     0.039000     12.01000 ; qtot -0.077
   522   HC    35   ARG   HG2  522     0.028500      1.00800 ; qtot -0.049
   523   HC    35   ARG   HG3  523     0.028500      1.00800 ; qtot -0.020
   524   C8    35   ARG    CD  524     0.048600     12.01000 ; qtot 0.028
   525   H1    35   ARG   HD2  525     0.068700      1.00800 ; qtot 0.097
   526   H1    35   ARG   HD3  526     0.068700      1.00800 ; qtot 0.166
   527   N2    35   ARG    NE  527    -0.529501     14.01000 ; qtot -0.364
   528    H    35   ARG    HE  528     0.345600      1.00800 ; qtot -0.018
   529   CA    35   ARG    CZ  529     0.807601     12.01000 ; qtot 0.790
   530   N2    35   ARG   NH1  530    -0.862701     14.01000 ; qtot -0.073
   531    H    35   ARG  HH11  531     0.447800      1.00800 ; qtot 0.375
   532    H    35   ARG  HH12  532     0.447800      1.00800 ; qtot 0.822
   533   N2    35   ARG   NH2  533    -0.862701     14.01000 ; qtot -0.040
   534    H    35   ARG  HH21  534     0.447800      1.00800 ; qtot 0.408
   535    H    35   ARG  HH22  535     0.447800      1.00800 ; qtot 0.855
   536    C    35   ARG     C  536     0.734101     12.01000 ; qtot 1.589
   537    O    35   ARG     O  537    -0.589401     16.00000 ; qtot 1.000
   538    N    36   LYS     N  538    -0.347900     14.01000 ; qtot 0.652
   539    H    36   LYS     H  539     0.274700      1.00800 ; qtot 0.927
   540   CX    36   LYS    CA  540    -0.240000     12.01000 ; qtot 0.687
   541   H1    36   LYS    HA  541     0.142600      1.00800 ; qtot 0.829
   542   C8    36   LYS    CB  542    -0.009400     12.01000 ; qtot 0.820
   543   HC    36   LYS   HB2  543     0.036200      1.00800 ; qtot 0.856
   544   HC    36   LYS   HB3  544     0.036200      1.00800 ; qtot 0.892
   545   C8    36   LYS    CG  545     0.018700     12.01000 ; qtot 0.911
   546   HC    36   LYS   HG2  546     0.010300      1.00800 ; qtot 0.921
   547   HC    36   LYS   HG3  547     0.010300      1.00800 ; qtot 0.932
   548   C8    36   LYS    CD  548    -0.047900     12.01000 ; qtot 0.884
   549   HC    36   LYS   HD2  549     0.062100      1.00800 ; qtot 0.946
   550   HC    36   LYS   HD3  550     0.062100      1.00800 ; qtot 1.008
   551   C8    36   LYS    CE  551    -0.014300     12.01000 ; qtot 0.994
   552   HP    36   LYS   HE2  552     0.113500      1.00800 ; qtot 1.107
   553   HP    36   LYS   HE3  553     0.113500      1.00800 ; qtot 1.221
   554   N3    36   LYS    NZ  554    -0.385400     14.01000 ; qtot 0.835
   555    H    36   LYS   HZ1  555     0.340000      1.00800 ; qtot 1.175
   556    H    36   LYS   HZ2  556     0.340000      1.00800 ; qtot 1.515
   557    H    36   LYS   HZ3  557     0.340000      1.00800 ; qtot 1.855
   558    C    36   LYS     C  558     0.734101     12.01000 ; qtot 2.589
   559    O    36   LYS     O  559    -0.589401     16.00000 ; qtot 2.000
   560    N    37   LEU     N  560    -0.415700     14.01000 ; qtot 1.584
   561    H    37   LEU     H  561     0.271900      1.00800 ; qtot 1.856
   562   CX    37   LEU    CA  562    -0.051800     12.01000 ; qtot 1.804
   563   H1    37   LEU    HA  563     0.092200      1.00800 ; qtot 1.897
   564  A2C    37   LEU    CB  564    -0.110200     12.01000 ; qtot 1.786
   565   HC    37   LEU   HB2  565     0.045700      1.00800 ; qtot 1.832
   566   HC    37   LEU   HB3  566     0.045700      1.00800 ; qtot 1.878
   567  A3C    37   LEU    CG  567     0.353100     12.01000 ; qtot 2.231
   568   HC    37   LEU    HG  568    -0.036100      1.00800 ; qtot 2.195
   569   CT    37   LEU   CD1  569    -0.412100     12.01000 ; qtot 1.783
   570   HC    37   LEU  HD11  570     0.100000      1.00800 ; qtot 1.883
   571   HC    37   LEU  HD12  571     0.100000      1.00800 ; qtot 1.983
   572   HC    37   LEU  HD13  572     0.100000      1.00800 ; qtot 2.083
   573   CT    37   LEU   CD2  573    -0.412100     12.01000 ; qtot 1.671
   574   HC    37   LEU  HD21  574     0.100000      1.00800 ; qtot 1.771
   575   HC    37   LEU  HD22  575     0.100000      1.00800 ; qtot 1.871
   576   HC    37   LEU  HD23  576     0.100000      1.00800 ; qtot 1.971
   577    C    37   LEU     C  577     0.597301     12.01000 ; qtot 2.568
   578    O    37   LEU     O  578    -0.567901     16.00000 ; qtot 2.000
   579    N    38   ARG     N  579    -0.347900     14.01000 ; qtot 1.652
   580    H    38   ARG     H  580     0.274700      1.00800 ; qtot 1.927
   581   CX    38   ARG    CA  581    -0.263700     12.01000 ; qtot 1.663
   582   H1    38   ARG    HA  582     0.156000      1.00800 ; qtot 1.819
   583   C8    38   ARG    CB  583    -0.000700     12.01000 ; qtot 1.818
   584   HC    38   ARG   HB2  584     0.032700      1.00800 ; qtot 1.851
   585   HC    38   ARG   HB3  585     0.032700      1.00800 ; qtot 1.884
   586   C8    38   ARG    CG  586     0.039000     12.01000 ; qtot 1.923
   587   HC    38   ARG   HG2  587     0.028500      1.00800 ; qtot 1.951
   588   HC    38   ARG   HG3  588     0.028500      1.00800 ; qtot 1.980
   589   C8    38   ARG    CD  589     0.048600     12.01000 ; qtot 2.028
   590   H1    38   ARG   HD2  590     0.068700      1.00800 ; qtot 2.097
   591   H1    38   ARG   HD3  591     0.068700      1.00800 ; qtot 2.166
   592   N2    38   ARG    NE  592    -0.529501     14.01000 ; qtot 1.636
   593    H    38   ARG    HE  593     0.345600      1.00800 ; qtot 1.982
   594   CA    38   ARG    CZ  594     0.807601     12.01000 ; qtot 2.790
   595   N2    38   ARG   NH1  595    -0.862701     14.01000 ; qtot 1.927
   596    H    38   ARG  HH11  596     0.447800      1.00800 ; qtot 2.375
   597    H    38   ARG  HH12  597     0.447800      1.00800 ; qtot 2.822
   598   N2    38   ARG   NH2  598    -0.862701     14.01000 ; qtot 1.960
   599    H    38   ARG  HH21  599     0.447800      1.00800 ; qtot 2.408
   600    H    38   ARG  HH22  600     0.447800      1.00800 ; qtot 2.855
   601    C    38   ARG     C  601     0.734101     12.01000 ; qtot 3.589
   602    O    38   ARG     O  602    -0.589401     16.00000 ; qtot 3.000
   603    N    39   ASN     N  603    -0.415700     14.01000 ; qtot 2.584
   604    H    39   ASN     H  604     0.271900      1.00800 ; qtot 2.856
   605   CX    39   ASN    CA  605     0.014300     12.01000 ; qtot 2.871
   606   H1    39   ASN    HA  606     0.104800      1.00800 ; qtot 2.975
   607  A2C    39   ASN    CB  607    -0.204100     12.01000 ; qtot 2.771
   608   HC    39   ASN   HB2  608     0.079700      1.00800 ; qtot 2.851
   609   HC    39   ASN   HB3  609     0.079700      1.00800 ; qtot 2.931
   610    C    39   ASN    CG  610     0.713001     12.01000 ; qtot 3.644
   611    O    39   ASN   OD1  611    -0.593101     16.00000 ; qtot 3.051
   612    N    39   ASN   ND2  612    -0.919101     14.01000 ; qtot 2.131
   613    H    39   ASN  HD21  613     0.419600      1.00800 ; qtot 2.551
   614    H    39   ASN  HD22  614     0.419600      1.00800 ; qtot 2.971
   615    C    39   ASN     C  615     0.597301     12.01000 ; qtot 3.568
   616    O    39   ASN     O  616    -0.567901     16.00000 ; qtot 3.000
   617    N    40   ALA     N  617    -0.415700     14.01000 ; qtot 2.584
   618    H    40   ALA     H  618     0.271900      1.00800 ; qtot 2.856
   619   CX    40   ALA    CA  619     0.033700     12.01000 ; qtot 2.890
   620   H1    40   ALA    HA  620     0.082300      1.00800 ; qtot 2.972
   621   CT    40   ALA    CB  621    -0.182500     12.01000 ; qtot 2.790
   622   HC    40   ALA   HB1  622     0.060300      1.00800 ; qtot 2.850
   623   HC    40   ALA   HB2  623     0.060300      1.00800 ; qtot 2.910
   624   HC    40   ALA   HB3  624     0.060300      1.00800 ; qtot 2.971
   625    C    40   ALA     C  625     0.597301     12.01000 ; qtot 3.568
   626    O    40   ALA     O  626    -0.567901     16.00000 ; qtot 3.000
   627    N    41   GLY     N  627    -0.415700     14.01000 ; qtot 2.584
   628    H    41   GLY     H  628     0.271900      1.00800 ; qtot 2.856
   629   CX    41   GLY    CA  629    -0.025200     12.01000 ; qtot 2.831
   630   H1    41   GLY   HA2  630     0.069800      1.00800 ; qtot 2.901
   631   H1    41   GLY   HA3  631     0.069800      1.00800 ; qtot 2.971
   632    C    41   GLY     C  632     0.597301     12.01000 ; qtot 3.568
   633    O    41   GLY     O  633    -0.567901     16.00000 ; qtot 3.000
   634    N    42   ASN     N  634    -0.415700     14.01000 ; qtot 2.584
   635    H    42   ASN     H  635     0.271900      1.00800 ; qtot 2.856
   636   CX    42   ASN    CA  636     0.014300     12.01000 ; qtot 2.871
   637   H1    42   ASN    HA  637     0.104800      1.00800 ; qtot 2.975
   638  A2C    42   ASN    CB  638    -0.204100     12.01000 ; qtot 2.771
   639   HC    42   ASN   HB2  639     0.079700      1.00800 ; qtot 2.851
   640   HC    42   ASN   HB3  640     0.079700      1.00800 ; qtot 2.931
   641    C    42   ASN    CG  641     0.713001     12.01000 ; qtot 3.644
   642    O    42   ASN   OD1  642    -0.593101     16.00000 ; qtot 3.051
   643    N    42   ASN   ND2  643    -0.919101     14.01000 ; qtot 2.131
   644    H    42   ASN  HD21  644     0.419600      1.00800 ; qtot 2.551
   645    H    42   ASN  HD22  645     0.419600      1.00800 ; qtot 2.971
   646    C    42   ASN     C  646     0.597301     12.01000 ; qtot 3.568
   647    O    42   ASN     O  647    -0.567901     16.00000 ; qtot 3.000
   648    N    43   LEU     N  648    -0.415700     14.01000 ; qtot 2.584
   649    H    43   LEU     H  649     0.271900      1.00800 ; qtot 2.856
   650   CX    43   LEU    CA  650    -0.051800     12.01000 ; qtot 2.804
   651   H1    43   LEU    HA  651     0.092200      1.00800 ; qtot 2.897
   652  A2C    43   LEU    CB  652    -0.110200     12.01000 ; qtot 2.786
   653   HC    43   LEU   HB2  653     0.045700      1.00800 ; qtot 2.832
   654   HC    43   LEU   HB3  654     0.045700      1.00800 ; qtot 2.878
   655  A3C    43   LEU    CG  655     0.353100     12.01000 ; qtot 3.231
   656   HC    43   LEU    HG  656    -0.036100      1.00800 ; qtot 3.195
   657   CT    43   LEU   CD1  657    -0.412100     12.01000 ; qtot 2.783
   658   HC    43   LEU  HD11  658     0.100000      1.00800 ; qtot 2.883
   659   HC    43   LEU  HD12  659     0.100000      1.00800 ; qtot 2.983
   660   HC    43   LEU  HD13  660     0.100000      1.00800 ; qtot 3.083
   661   CT    43   LEU   CD2  661    -0.412100     12.01000 ; qtot 2.671
   662   HC    43   LEU  HD21  662     0.100000      1.00800 ; qtot 2.771
   663   HC    43   LEU  HD22  663     0.100000      1.00800 ; qtot 2.871
   664   HC    43   LEU  HD23  664     0.100000      1.00800 ; qtot 2.971
   665    C    43   LEU     C  665     0.597301     12.01000 ; qtot 3.568
   666    O    43   LEU     O  666    -0.567901     16.00000 ; qtot 3.000
   667    N    44   PHE     N  667    -0.415700     14.01000 ; qtot 2.584
   668    H    44   PHE     H  668     0.271900      1.00800 ; qtot 2.856
   669   CX    44   PHE    CA  669    -0.002400     12.01000 ; qtot 2.854
   670   H1    44   PHE    HA  670     0.097800      1.00800 ; qtot 2.952
   671   CT    44   PHE    CB  671    -0.034300     12.01000 ; qtot 2.917
   672   HC    44   PHE   HB2  672     0.029500      1.00800 ; qtot 2.947
   673   HC    44   PHE   HB3  673     0.029500      1.00800 ; qtot 2.976
   674   CA    44   PHE    CG  674     0.011800     12.01000 ; qtot 2.988
   675   CA    44   PHE   CD1  675    -0.125600     12.01000 ; qtot 2.863
   676   HA    44   PHE   HD1  676     0.133000      1.00800 ; qtot 2.996
   677   CA    44   PHE   CE1  677    -0.170400     12.01000 ; qtot 2.825
   678   HA    44   PHE   HE1  678     0.143000      1.00800 ; qtot 2.968
   679   CA    44   PHE    CZ  679    -0.107200     12.01000 ; qtot 2.861
   680   HA    44   PHE    HZ  680     0.129700      1.00800 ; qtot 2.991
   681   CA    44   PHE   CE2  681    -0.170400     12.01000 ; qtot 2.820
   682   HA    44   PHE   HE2  682     0.143000      1.00800 ; qtot 2.963
   683   CA    44   PHE   CD2  683    -0.125600     12.01000 ; qtot 2.838
   684   HA    44   PHE   HD2  684     0.133000      1.00800 ; qtot 2.971
   685    C    44   PHE     C  685     0.597301     12.01000 ; qtot 3.568
   686    O    44   PHE     O  686    -0.567901     16.00000 ; qtot 3.000
   687    N    45   LEU     N  687    -0.415700     14.01000 ; qtot 2.584
   688    H    45   LEU     H  688     0.271900      1.00800 ; qtot 2.856
   689   CX    45   LEU    CA  689    -0.051800     12.01000 ; qtot 2.804
   690   H1    45   LEU    HA  690     0.092200      1.00800 ; qtot 2.897
   691  A2C    45   LEU    CB  691    -0.110200     12.01000 ; qtot 2.786
   692   HC    45   LEU   HB2  692     0.045700      1.00800 ; qtot 2.832
   693   HC    45   LEU   HB3  693     0.045700      1.00800 ; qtot 2.878
   694  A3C    45   LEU    CG  694     0.353100     12.01000 ; qtot 3.231
   695   HC    45   LEU    HG  695    -0.036100      1.00800 ; qtot 3.195
   696   CT    45   LEU   CD1  696    -0.412100     12.01000 ; qtot 2.783
   697   HC    45   LEU  HD11  697     0.100000      1.00800 ; qtot 2.883
   698   HC    45   LEU  HD12  698     0.100000      1.00800 ; qtot 2.983
   699   HC    45   LEU  HD13  699     0.100000      1.00800 ; qtot 3.083
   700   CT    45   LEU   CD2  700    -0.412100     12.01000 ; qtot 2.671
   701   HC    45   LEU  HD21  701     0.100000      1.00800 ; qtot 2.771
   702   HC    45   LEU  HD22  702     0.100000      1.00800 ; qtot 2.871
   703   HC    45   LEU  HD23  703     0.100000      1.00800 ; qtot 2.971
   704    C    45   LEU     C  704     0.597301     12.01000 ; qtot 3.568
   705    O    45   LEU     O  705    -0.567901     16.00000 ; qtot 3.000
   706    N    46   VAL     N  706    -0.415700     14.01000 ; qtot 2.584
   707    H    46   VAL     H  707     0.271900      1.00800 ; qtot 2.856
   708   CX    46   VAL    CA  708    -0.087500     12.01000 ; qtot 2.769
   709   H1    46   VAL    HA  709     0.096900      1.00800 ; qtot 2.866
   710  A3C    46   VAL    CB  710     0.298500     12.01000 ; qtot 3.164
   711   HC    46   VAL    HB  711    -0.029700      1.00800 ; qtot 3.134
   712   CT    46   VAL   CG1  712    -0.319200     12.01000 ; qtot 2.815
   713   HC    46   VAL  HG11  713     0.079100      1.00800 ; qtot 2.894
   714   HC    46   VAL  HG12  714     0.079100      1.00800 ; qtot 2.973
   715   HC    46   VAL  HG13  715     0.079100      1.00800 ; qtot 3.053
   716   CT    46   VAL   CG2  716    -0.319200     12.01000 ; qtot 2.733
   717   HC    46   VAL  HG21  717     0.079100      1.00800 ; qtot 2.812
   718   HC    46   VAL  HG22  718     0.079100      1.00800 ; qtot 2.892
   719   HC    46   VAL  HG23  719     0.079100      1.00800 ; qtot 2.971
   720    C    46   VAL     C  720     0.597301     12.01000 ; qtot 3.568
   721    O    46   VAL     O  721    -0.567901     16.00000 ; qtot 3.000
   722    N    47   SER     N  722    -0.415700     14.01000 ; qtot 2.584
   723    H    47   SER     H  723     0.271900      1.00800 ; qtot 2.856
   724   CX    47   SER    CA  724    -0.024900     12.01000 ; qtot 2.831
   725   H1    47   SER    HA  725     0.084300      1.00800 ; qtot 2.916
   726  A2C    47   SER    CB  726     0.211700     12.01000 ; qtot 3.127
   727   H1    47   SER   HB2  727     0.035200      1.00800 ; qtot 3.163
   728   H1    47   SER   HB3  728     0.035200      1.00800 ; qtot 3.198
   729   OH    47   SER    OG  729    -0.654601     16.00000 ; qtot 2.543
   730   HO    47   SER    HG  730     0.427500      1.00800 ; qtot 2.971
   731    C    47   SER     C  731     0.597301     12.01000 ; qtot 3.568
   732    O    47   SER     O  732    -0.567901     16.00000 ; qtot 3.000
   733    N    48   LEU     N  733    -0.415700     14.01000 ; qtot 2.584
   734    H    48   LEU     H  734     0.271900      1.00800 ; qtot 2.856
   735   CX    48   LEU    CA  735    -0.051800     12.01000 ; qtot 2.804
   736   H1    48   LEU    HA  736     0.092200      1.00800 ; qtot 2.897
   737  A2C    48   LEU    CB  737    -0.110200     12.01000 ; qtot 2.786
   738   HC    48   LEU   HB2  738     0.045700      1.00800 ; qtot 2.832
   739   HC    48   LEU   HB3  739     0.045700      1.00800 ; qtot 2.878
   740  A3C    48   LEU    CG  740     0.353100     12.01000 ; qtot 3.231
   741   HC    48   LEU    HG  741    -0.036100      1.00800 ; qtot 3.195
   742   CT    48   LEU   CD1  742    -0.412100     12.01000 ; qtot 2.783
   743   HC    48   LEU  HD11  743     0.100000      1.00800 ; qtot 2.883
   744   HC    48   LEU  HD12  744     0.100000      1.00800 ; qtot 2.983
   745   HC    48   LEU  HD13  745     0.100000      1.00800 ; qtot 3.083
   746   CT    48   LEU   CD2  746    -0.412100     12.01000 ; qtot 2.671
   747   HC    48   LEU  HD21  747     0.100000      1.00800 ; qtot 2.771
   748   HC    48   LEU  HD22  748     0.100000      1.00800 ; qtot 2.871
   749   HC    48   LEU  HD23  749     0.100000      1.00800 ; qtot 2.971
   750    C    48   LEU     C  750     0.597301     12.01000 ; qtot 3.568
   751    O    48   LEU     O  751    -0.567901     16.00000 ; qtot 3.000
   752    N    49   ALA     N  752    -0.415700     14.01000 ; qtot 2.584
   753    H    49   ALA     H  753     0.271900      1.00800 ; qtot 2.856
   754   CX    49   ALA    CA  754     0.033700     12.01000 ; qtot 2.890
   755   H1    49   ALA    HA  755     0.082300      1.00800 ; qtot 2.972
   756   CT    49   ALA    CB  756    -0.182500     12.01000 ; qtot 2.790
   757   HC    49   ALA   HB1  757     0.060300      1.00800 ; qtot 2.850
   758   HC    49   ALA   HB2  758     0.060300      1.00800 ; qtot 2.910
   759   HC    49   ALA   HB3  759     0.060300      1.00800 ; qtot 2.971
   760    C    49   ALA     C  760     0.597301     12.01000 ; qtot 3.568
   761    O    49   ALA     O  761    -0.567901     16.00000 ; qtot 3.000
   762    N    50   LEU     N  762    -0.415700     14.01000 ; qtot 2.584
   763    H    50   LEU     H  763     0.271900      1.00800 ; qtot 2.856
   764   CX    50   LEU    CA  764    -0.051800     12.01000 ; qtot 2.804
   765   H1    50   LEU    HA  765     0.092200      1.00800 ; qtot 2.897
   766  A2C    50   LEU    CB  766    -0.110200     12.01000 ; qtot 2.786
   767   HC    50   LEU   HB2  767     0.045700      1.00800 ; qtot 2.832
   768   HC    50   LEU   HB3  768     0.045700      1.00800 ; qtot 2.878
   769  A3C    50   LEU    CG  769     0.353100     12.01000 ; qtot 3.231
   770   HC    50   LEU    HG  770    -0.036100      1.00800 ; qtot 3.195
   771   CT    50   LEU   CD1  771    -0.412100     12.01000 ; qtot 2.783
   772   HC    50   LEU  HD11  772     0.100000      1.00800 ; qtot 2.883
   773   HC    50   LEU  HD12  773     0.100000      1.00800 ; qtot 2.983
   774   HC    50   LEU  HD13  774     0.100000      1.00800 ; qtot 3.083
   775   CT    50   LEU   CD2  775    -0.412100     12.01000 ; qtot 2.671
   776   HC    50   LEU  HD21  776     0.100000      1.00800 ; qtot 2.771
   777   HC    50   LEU  HD22  777     0.100000      1.00800 ; qtot 2.871
   778   HC    50   LEU  HD23  778     0.100000      1.00800 ; qtot 2.971
   779    C    50   LEU     C  779     0.597301     12.01000 ; qtot 3.568
   780    O    50   LEU     O  780    -0.567901     16.00000 ; qtot 3.000
   781    N    51   ALA     N  781    -0.415700     14.01000 ; qtot 2.584
   782    H    51   ALA     H  782     0.271900      1.00800 ; qtot 2.856
   783   CX    51   ALA    CA  783     0.033700     12.01000 ; qtot 2.890
   784   H1    51   ALA    HA  784     0.082300      1.00800 ; qtot 2.972
   785   CT    51   ALA    CB  785    -0.182500     12.01000 ; qtot 2.790
   786   HC    51   ALA   HB1  786     0.060300      1.00800 ; qtot 2.850
   787   HC    51   ALA   HB2  787     0.060300      1.00800 ; qtot 2.910
   788   HC    51   ALA   HB3  788     0.060300      1.00800 ; qtot 2.971
   789    C    51   ALA     C  789     0.597301     12.01000 ; qtot 3.568
   790    O    51   ALA     O  790    -0.567901     16.00000 ; qtot 3.000
   791    N    52   ASP     N  791    -0.516301     14.01000 ; qtot 2.484
   792    H    52   ASP     H  792     0.293600      1.00800 ; qtot 2.777
   793   CX    52   ASP    CA  793     0.038100     12.01000 ; qtot 2.815
   794   H1    52   ASP    HA  794     0.088000      1.00800 ; qtot 2.903
   795  A2C    52   ASP    CB  795    -0.030300     12.01000 ; qtot 2.873
   796   HC    52   ASP   HB2  796    -0.012200      1.00800 ; qtot 2.861
   797   HC    52   ASP   HB3  797    -0.012200      1.00800 ; qtot 2.849
   798   CO    52   ASP    CG  798     0.799401     12.01000 ; qtot 3.648
   799   O2    52   ASP   OD1  799    -0.801401     16.00000 ; qtot 2.847
   800   O2    52   ASP   OD2  800    -0.801401     16.00000 ; qtot 2.045
   801    C    52   ASP     C  801     0.536601     12.01000 ; qtot 2.582
   802    O    52   ASP     O  802    -0.581901     16.00000 ; qtot 2.000
   803    N    53   LEU     N  803    -0.415700     14.01000 ; qtot 1.584
   804    H    53   LEU     H  804     0.271900      1.00800 ; qtot 1.856
   805   CX    53   LEU    CA  805    -0.051800     12.01000 ; qtot 1.804
   806   H1    53   LEU    HA  806     0.092200      1.00800 ; qtot 1.897
   807  A2C    53   LEU    CB  807    -0.110200     12.01000 ; qtot 1.786
   808   HC    53   LEU   HB2  808     0.045700      1.00800 ; qtot 1.832
   809   HC    53   LEU   HB3  809     0.045700      1.00800 ; qtot 1.878
   810  A3C    53   LEU    CG  810     0.353100     12.01000 ; qtot 2.231
   811   HC    53   LEU    HG  811    -0.036100      1.00800 ; qtot 2.195
   812   CT    53   LEU   CD1  812    -0.412100     12.01000 ; qtot 1.783
   813   HC    53   LEU  HD11  813     0.100000      1.00800 ; qtot 1.883
   814   HC    53   LEU  HD12  814     0.100000      1.00800 ; qtot 1.983
   815   HC    53   LEU  HD13  815     0.100000      1.00800 ; qtot 2.083
   816   CT    53   LEU   CD2  816    -0.412100     12.01000 ; qtot 1.671
   817   HC    53   LEU  HD21  817     0.100000      1.00800 ; qtot 1.771
   818   HC    53   LEU  HD22  818     0.100000      1.00800 ; qtot 1.871
   819   HC    53   LEU  HD23  819     0.100000      1.00800 ; qtot 1.971
   820    C    53   LEU     C  820     0.597301     12.01000 ; qtot 2.568
   821    O    53   LEU     O  821    -0.567901     16.00000 ; qtot 2.000
   822    N    54   VAL     N  822    -0.415700     14.01000 ; qtot 1.584
   823    H    54   VAL     H  823     0.271900      1.00800 ; qtot 1.856
   824   CX    54   VAL    CA  824    -0.087500     12.01000 ; qtot 1.769
   825   H1    54   VAL    HA  825     0.096900      1.00800 ; qtot 1.866
   826  A3C    54   VAL    CB  826     0.298500     12.01000 ; qtot 2.164
   827   HC    54   VAL    HB  827    -0.029700      1.00800 ; qtot 2.134
   828   CT    54   VAL   CG1  828    -0.319200     12.01000 ; qtot 1.815
   829   HC    54   VAL  HG11  829     0.079100      1.00800 ; qtot 1.894
   830   HC    54   VAL  HG12  830     0.079100      1.00800 ; qtot 1.973
   831   HC    54   VAL  HG13  831     0.079100      1.00800 ; qtot 2.053
   832   CT    54   VAL   CG2  832    -0.319200     12.01000 ; qtot 1.733
   833   HC    54   VAL  HG21  833     0.079100      1.00800 ; qtot 1.812
   834   HC    54   VAL  HG22  834     0.079100      1.00800 ; qtot 1.892
   835   HC    54   VAL  HG23  835     0.079100      1.00800 ; qtot 1.971
   836    C    54   VAL     C  836     0.597301     12.01000 ; qtot 2.568
   837    O    54   VAL     O  837    -0.567901     16.00000 ; qtot 2.000
   838    N    55   VAL     N  838    -0.415700     14.01000 ; qtot 1.584
   839    H    55   VAL     H  839     0.271900      1.00800 ; qtot 1.856
   840   CX    55   VAL    CA  840    -0.087500     12.01000 ; qtot 1.769
   841   H1    55   VAL    HA  841     0.096900      1.00800 ; qtot 1.866
   842  A3C    55   VAL    CB  842     0.298500     12.01000 ; qtot 2.164
   843   HC    55   VAL    HB  843    -0.029700      1.00800 ; qtot 2.134
   844   CT    55   VAL   CG1  844    -0.319200     12.01000 ; qtot 1.815
   845   HC    55   VAL  HG11  845     0.079100      1.00800 ; qtot 1.894
   846   HC    55   VAL  HG12  846     0.079100      1.00800 ; qtot 1.973
   847   HC    55   VAL  HG13  847     0.079100      1.00800 ; qtot 2.053
   848   CT    55   VAL   CG2  848    -0.319200     12.01000 ; qtot 1.733
   849   HC    55   VAL  HG21  849     0.079100      1.00800 ; qtot 1.812
   850   HC    55   VAL  HG22  850     0.079100      1.00800 ; qtot 1.892
   851   HC    55   VAL  HG23  851     0.079100      1.00800 ; qtot 1.971
   852    C    55   VAL     C  852     0.597301     12.01000 ; qtot 2.568
   853    O    55   VAL     O  853    -0.567901     16.00000 ; qtot 2.000
   854    N    56   ALA     N  854    -0.415700     14.01000 ; qtot 1.584
   855    H    56   ALA     H  855     0.271900      1.00800 ; qtot 1.856
   856   CX    56   ALA    CA  856     0.033700     12.01000 ; qtot 1.890
   857   H1    56   ALA    HA  857     0.082300      1.00800 ; qtot 1.972
   858   CT    56   ALA    CB  858    -0.182500     12.01000 ; qtot 1.790
   859   HC    56   ALA   HB1  859     0.060300      1.00800 ; qtot 1.850
   860   HC    56   ALA   HB2  860     0.060300      1.00800 ; qtot 1.910
   861   HC    56   ALA   HB3  861     0.060300      1.00800 ; qtot 1.971
   862    C    56   ALA     C  862     0.597301     12.01000 ; qtot 2.568
   863    O    56   ALA     O  863    -0.567901     16.00000 ; qtot 2.000
   864    N    57   PHE     N  864    -0.415700     14.01000 ; qtot 1.584
   865    H    57   PHE     H  865     0.271900      1.00800 ; qtot 1.856
   866   CX    57   PHE    CA  866    -0.002400     12.01000 ; qtot 1.854
   867   H1    57   PHE    HA  867     0.097800      1.00800 ; qtot 1.952
   868   CT    57   PHE    CB  868    -0.034300     12.01000 ; qtot 1.917
   869   HC    57   PHE   HB2  869     0.029500      1.00800 ; qtot 1.947
   870   HC    57   PHE   HB3  870     0.029500      1.00800 ; qtot 1.976
   871   CA    57   PHE    CG  871     0.011800     12.01000 ; qtot 1.988
   872   CA    57   PHE   CD1  872    -0.125600     12.01000 ; qtot 1.863
   873   HA    57   PHE   HD1  873     0.133000      1.00800 ; qtot 1.996
   874   CA    57   PHE   CE1  874    -0.170400     12.01000 ; qtot 1.825
   875   HA    57   PHE   HE1  875     0.143000      1.00800 ; qtot 1.968
   876   CA    57   PHE    CZ  876    -0.107200     12.01000 ; qtot 1.861
   877   HA    57   PHE    HZ  877     0.129700      1.00800 ; qtot 1.991
   878   CA    57   PHE   CE2  878    -0.170400     12.01000 ; qtot 1.820
   879   HA    57   PHE   HE2  879     0.143000      1.00800 ; qtot 1.963
   880   CA    57   PHE   CD2  880    -0.125600     12.01000 ; qtot 1.838
   881   HA    57   PHE   HD2  881     0.133000      1.00800 ; qtot 1.971
   882    C    57   PHE     C  882     0.597301     12.01000 ; qtot 2.568
   883    O    57   PHE     O  883    -0.567901     16.00000 ; qtot 2.000
   884    N    58   TYR     N  884    -0.415700     14.01000 ; qtot 1.584
   885    H    58   TYR     H  885     0.271900      1.00800 ; qtot 1.856
   886   CX    58   TYR    CA  886    -0.001400     12.01000 ; qtot 1.855
   887   H1    58   TYR    HA  887     0.087600      1.00800 ; qtot 1.942
   888   CT    58   TYR    CB  888    -0.015200     12.01000 ; qtot 1.927
   889   HC    58   TYR   HB2  889     0.029500      1.00800 ; qtot 1.957
   890   HC    58   TYR   HB3  890     0.029500      1.00800 ; qtot 1.986
   891   CA    58   TYR    CG  891    -0.001100     12.01000 ; qtot 1.985
   892   CA    58   TYR   CD1  892    -0.190600     12.01000 ; qtot 1.795
   893   HA    58   TYR   HD1  893     0.169900      1.00800 ; qtot 1.964
   894   CA    58   TYR   CE1  894    -0.234100     12.01000 ; qtot 1.730
   895   HA    58   TYR   HE1  895     0.165600      1.00800 ; qtot 1.896
   896    C    58   TYR    CZ  896     0.322600     12.01000 ; qtot 2.219
   897   OH    58   TYR    OH  897    -0.557901     16.00000 ; qtot 1.661
   898   HO    58   TYR    HH  898     0.399200      1.00800 ; qtot 2.060
   899   CA    58   TYR   CE2  899    -0.234100     12.01000 ; qtot 1.826
   900   HA    58   TYR   HE2  900     0.165600      1.00800 ; qtot 1.991
   901   CA    58   TYR   CD2  901    -0.190600     12.01000 ; qtot 1.801
   902   HA    58   TYR   HD2  902     0.169900      1.00800 ; qtot 1.971
   903    C    58   TYR     C  903     0.597301     12.01000 ; qtot 2.568
   904    O    58   TYR     O  904    -0.567901     16.00000 ; qtot 2.000
   905    N    59   PRO     N  905    -0.254800     14.01000 ; qtot 1.745
   906   CT    59   PRO    CD  906     0.019200     12.01000 ; qtot 1.764
   907   H1    59   PRO   HD2  907     0.039100      1.00800 ; qtot 1.804
   908   H1    59   PRO   HD3  908     0.039100      1.00800 ; qtot 1.843
   909   CT    59   PRO    CG  909     0.018900     12.01000 ; qtot 1.862
   910   HC    59   PRO   HG2  910     0.021300      1.00800 ; qtot 1.883
   911   HC    59   PRO   HG3  911     0.021300      1.00800 ; qtot 1.904
   912   CT    59   PRO    CB  912    -0.007000     12.01000 ; qtot 1.897
   913   HC    59   PRO   HB2  913     0.025300      1.00800 ; qtot 1.922
   914   HC    59   PRO   HB3  914     0.025300      1.00800 ; qtot 1.948
   915   CX    59   PRO    CA  915    -0.026600     12.01000 ; qtot 1.921
   916   H1    59   PRO    HA  916     0.064100      1.00800 ; qtot 1.985
   917    C    59   PRO     C  917     0.589601     12.01000 ; qtot 2.575
   918    O    59   PRO     O  918    -0.574801     16.00000 ; qtot 2.000
   919    N    60   TYR     N  919    -0.415700     14.01000 ; qtot 1.584
   920    H    60   TYR     H  920     0.271900      1.00800 ; qtot 1.856
   921   CX    60   TYR    CA  921    -0.001400     12.01000 ; qtot 1.855
   922   H1    60   TYR    HA  922     0.087600      1.00800 ; qtot 1.942
   923   CT    60   TYR    CB  923    -0.015200     12.01000 ; qtot 1.927
   924   HC    60   TYR   HB2  924     0.029500      1.00800 ; qtot 1.957
   925   HC    60   TYR   HB3  925     0.029500      1.00800 ; qtot 1.986
   926   CA    60   TYR    CG  926    -0.001100     12.01000 ; qtot 1.985
   927   CA    60   TYR   CD1  927    -0.190600     12.01000 ; qtot 1.795
   928   HA    60   TYR   HD1  928     0.169900      1.00800 ; qtot 1.964
   929   CA    60   TYR   CE1  929    -0.234100     12.01000 ; qtot 1.730
   930   HA    60   TYR   HE1  930     0.165600      1.00800 ; qtot 1.896
   931    C    60   TYR    CZ  931     0.322600     12.01000 ; qtot 2.219
   932   OH    60   TYR    OH  932    -0.557901     16.00000 ; qtot 1.661
   933   HO    60   TYR    HH  933     0.399200      1.00800 ; qtot 2.060
   934   CA    60   TYR   CE2  934    -0.234100     12.01000 ; qtot 1.826
   935   HA    60   TYR   HE2  935     0.165600      1.00800 ; qtot 1.991
   936   CA    60   TYR   CD2  936    -0.190600     12.01000 ; qtot 1.801
   937   HA    60   TYR   HD2  937     0.169900      1.00800 ; qtot 1.971
   938    C    60   TYR     C  938     0.597301     12.01000 ; qtot 2.568
   939    O    60   TYR     O  939    -0.567901     16.00000 ; qtot 2.000
   940    N    61   PRO     N  940    -0.254800     14.01000 ; qtot 1.745
   941   CT    61   PRO    CD  941     0.019200     12.01000 ; qtot 1.764
   942   H1    61   PRO   HD2  942     0.039100      1.00800 ; qtot 1.804
   943   H1    61   PRO   HD3  943     0.039100      1.00800 ; qtot 1.843
   944   CT    61   PRO    CG  944     0.018900     12.01000 ; qtot 1.862
   945   HC    61   PRO   HG2  945     0.021300      1.00800 ; qtot 1.883
   946   HC    61   PRO   HG3  946     0.021300      1.00800 ; qtot 1.904
   947   CT    61   PRO    CB  947    -0.007000     12.01000 ; qtot 1.897
   948   HC    61   PRO   HB2  948     0.025300      1.00800 ; qtot 1.922
   949   HC    61   PRO   HB3  949     0.025300      1.00800 ; qtot 1.948
   950   CX    61   PRO    CA  950    -0.026600     12.01000 ; qtot 1.921
   951   H1    61   PRO    HA  951     0.064100      1.00800 ; qtot 1.985
   952    C    61   PRO     C  952     0.589601     12.01000 ; qtot 2.575
   953    O    61   PRO     O  953    -0.574801     16.00000 ; qtot 2.000
   954    N    62   LEU     N  954    -0.415700     14.01000 ; qtot 1.584
   955    H    62   LEU     H  955     0.271900      1.00800 ; qtot 1.856
   956   CX    62   LEU    CA  956    -0.051800     12.01000 ; qtot 1.804
   957   H1    62   LEU    HA  957     0.092200      1.00800 ; qtot 1.897
   958  A2C    62   LEU    CB  958    -0.110200     12.01000 ; qtot 1.786
   959   HC    62   LEU   HB2  959     0.045700      1.00800 ; qtot 1.832
   960   HC    62   LEU   HB3  960     0.045700      1.00800 ; qtot 1.878
   961  A3C    62   LEU    CG  961     0.353100     12.01000 ; qtot 2.231
   962   HC    62   LEU    HG  962    -0.036100      1.00800 ; qtot 2.195
   963   CT    62   LEU   CD1  963    -0.412100     12.01000 ; qtot 1.783
   964   HC    62   LEU  HD11  964     0.100000      1.00800 ; qtot 1.883
   965   HC    62   LEU  HD12  965     0.100000      1.00800 ; qtot 1.983
   966   HC    62   LEU  HD13  966     0.100000      1.00800 ; qtot 2.083
   967   CT    62   LEU   CD2  967    -0.412100     12.01000 ; qtot 1.671
   968   HC    62   LEU  HD21  968     0.100000      1.00800 ; qtot 1.771
   969   HC    62   LEU  HD22  969     0.100000      1.00800 ; qtot 1.871
   970   HC    62   LEU  HD23  970     0.100000      1.00800 ; qtot 1.971
   971    C    62   LEU     C  971     0.597301     12.01000 ; qtot 2.568
   972    O    62   LEU     O  972    -0.567901     16.00000 ; qtot 2.000
   973    N    63   ILE     N  973    -0.415700     14.01000 ; qtot 1.584
   974    H    63   ILE     H  974     0.271900      1.00800 ; qtot 1.856
   975   CX    63   ILE    CA  975    -0.059700     12.01000 ; qtot 1.797
   976   H1    63   ILE    HA  976     0.086900      1.00800 ; qtot 1.883
   977  A3C    63   ILE    CB  977     0.130300     12.01000 ; qtot 2.014
   978   HC    63   ILE    HB  978     0.018700      1.00800 ; qtot 2.032
   979   CT    63   ILE   CG2  979    -0.320400     12.01000 ; qtot 1.712
   980   HC    63   ILE  HG21  980     0.088200      1.00800 ; qtot 1.800
   981   HC    63   ILE  HG22  981     0.088200      1.00800 ; qtot 1.888
   982   HC    63   ILE  HG23  982     0.088200      1.00800 ; qtot 1.977
   983  A2C    63   ILE   CG1  983    -0.043000     12.01000 ; qtot 1.934
   984   HC    63   ILE  HG12  984     0.023600      1.00800 ; qtot 1.957
   985   HC    63   ILE  HG13  985     0.023600      1.00800 ; qtot 1.981
   986   CT    63   ILE   CD1  986    -0.066000     12.01000 ; qtot 1.915
   987   HC    63   ILE  HD11  987     0.018600      1.00800 ; qtot 1.933
   988   HC    63   ILE  HD12  988     0.018600      1.00800 ; qtot 1.952
   989   HC    63   ILE  HD13  989     0.018600      1.00800 ; qtot 1.971
   990    C    63   ILE     C  990     0.597301     12.01000 ; qtot 2.568
   991    O    63   ILE     O  991    -0.567901     16.00000 ; qtot 2.000
   992    N    64   LEU     N  992    -0.415700     14.01000 ; qtot 1.584
   993    H    64   LEU     H  993     0.271900      1.00800 ; qtot 1.856
   994   CX    64   LEU    CA  994    -0.051800     12.01000 ; qtot 1.804
   995   H1    64   LEU    HA  995     0.092200      1.00800 ; qtot 1.897
   996  A2C    64   LEU    CB  996    -0.110200     12.01000 ; qtot 1.786
   997   HC    64   LEU   HB2  997     0.045700      1.00800 ; qtot 1.832
   998   HC    64   LEU   HB3  998     0.045700      1.00800 ; qtot 1.878
   999  A3C    64   LEU    CG  999     0.353100     12.01000 ; qtot 2.231
  1000   HC    64   LEU    HG 1000    -0.036100      1.00800 ; qtot 2.195
  1001   CT    64   LEU   CD1 1001    -0.412100     12.01000 ; qtot 1.783
  1002   HC    64   LEU  HD11 1002     0.100000      1.00800 ; qtot 1.883
  1003   HC    64   LEU  HD12 1003     0.100000      1.00800 ; qtot 1.983
  1004   HC    64   LEU  HD13 1004     0.100000      1.00800 ; qtot 2.083
  1005   CT    64   LEU   CD2 1005    -0.412100     12.01000 ; qtot 1.671
  1006   HC    64   LEU  HD21 1006     0.100000      1.00800 ; qtot 1.771
  1007   HC    64   LEU  HD22 1007     0.100000      1.00800 ; qtot 1.871
  1008   HC    64   LEU  HD23 1008     0.100000      1.00800 ; qtot 1.971
  1009    C    64   LEU     C 1009     0.597301     12.01000 ; qtot 2.568
  1010    O    64   LEU     O 1010    -0.567901     16.00000 ; qtot 2.000
  1011    N    65   VAL     N 1011    -0.415700     14.01000 ; qtot 1.584
  1012    H    65   VAL     H 1012     0.271900      1.00800 ; qtot 1.856
  1013   CX    65   VAL    CA 1013    -0.087500     12.01000 ; qtot 1.769
  1014   H1    65   VAL    HA 1014     0.096900      1.00800 ; qtot 1.866
  1015  A3C    65   VAL    CB 1015     0.298500     12.01000 ; qtot 2.164
  1016   HC    65   VAL    HB 1016    -0.029700      1.00800 ; qtot 2.134
  1017   CT    65   VAL   CG1 1017    -0.319200     12.01000 ; qtot 1.815
  1018   HC    65   VAL  HG11 1018     0.079100      1.00800 ; qtot 1.894
  1019   HC    65   VAL  HG12 1019     0.079100      1.00800 ; qtot 1.973
  1020   HC    65   VAL  HG13 1020     0.079100      1.00800 ; qtot 2.053
  1021   CT    65   VAL   CG2 1021    -0.319200     12.01000 ; qtot 1.733
  1022   HC    65   VAL  HG21 1022     0.079100      1.00800 ; qtot 1.812
  1023   HC    65   VAL  HG22 1023     0.079100      1.00800 ; qtot 1.892
  1024   HC    65   VAL  HG23 1024     0.079100      1.00800 ; qtot 1.971
  1025    C    65   VAL     C 1025     0.597301     12.01000 ; qtot 2.568
  1026    O    65   VAL     O 1026    -0.567901     16.00000 ; qtot 2.000
  1027    N    66   ALA     N 1027    -0.415700     14.01000 ; qtot 1.584
  1028    H    66   ALA     H 1028     0.271900      1.00800 ; qtot 1.856
  1029   CX    66   ALA    CA 1029     0.033700     12.01000 ; qtot 1.890
  1030   H1    66   ALA    HA 1030     0.082300      1.00800 ; qtot 1.972
  1031   CT    66   ALA    CB 1031    -0.182500     12.01000 ; qtot 1.790
  1032   HC    66   ALA   HB1 1032     0.060300      1.00800 ; qtot 1.850
  1033   HC    66   ALA   HB2 1033     0.060300      1.00800 ; qtot 1.910
  1034   HC    66   ALA   HB3 1034     0.060300      1.00800 ; qtot 1.971
  1035    C    66   ALA     C 1035     0.597301     12.01000 ; qtot 2.568
  1036    O    66   ALA     O 1036    -0.567901     16.00000 ; qtot 2.000
  1037    N    67   ILE     N 1037    -0.415700     14.01000 ; qtot 1.584
  1038    H    67   ILE     H 1038     0.271900      1.00800 ; qtot 1.856
  1039   CX    67   ILE    CA 1039    -0.059700     12.01000 ; qtot 1.797
  1040   H1    67   ILE    HA 1040     0.086900      1.00800 ; qtot 1.883
  1041  A3C    67   ILE    CB 1041     0.130300     12.01000 ; qtot 2.014
  1042   HC    67   ILE    HB 1042     0.018700      1.00800 ; qtot 2.032
  1043   CT    67   ILE   CG2 1043    -0.320400     12.01000 ; qtot 1.712
  1044   HC    67   ILE  HG21 1044     0.088200      1.00800 ; qtot 1.800
  1045   HC    67   ILE  HG22 1045     0.088200      1.00800 ; qtot 1.888
  1046   HC    67   ILE  HG23 1046     0.088200      1.00800 ; qtot 1.977
  1047  A2C    67   ILE   CG1 1047    -0.043000     12.01000 ; qtot 1.934
  1048   HC    67   ILE  HG12 1048     0.023600      1.00800 ; qtot 1.957
  1049   HC    67   ILE  HG13 1049     0.023600      1.00800 ; qtot 1.981
  1050   CT    67   ILE   CD1 1050    -0.066000     12.01000 ; qtot 1.915
  1051   HC    67   ILE  HD11 1051     0.018600      1.00800 ; qtot 1.933
  1052   HC    67   ILE  HD12 1052     0.018600      1.00800 ; qtot 1.952
  1053   HC    67   ILE  HD13 1053     0.018600      1.00800 ; qtot 1.971
  1054    C    67   ILE     C 1054     0.597301     12.01000 ; qtot 2.568
  1055    O    67   ILE     O 1055    -0.567901     16.00000 ; qtot 2.000
  1056    N    68   PHE     N 1056    -0.415700     14.01000 ; qtot 1.584
  1057    H    68   PHE     H 1057     0.271900      1.00800 ; qtot 1.856
  1058   CX    68   PHE    CA 1058    -0.002400     12.01000 ; qtot 1.854
  1059   H1    68   PHE    HA 1059     0.097800      1.00800 ; qtot 1.952
  1060   CT    68   PHE    CB 1060    -0.034300     12.01000 ; qtot 1.917
  1061   HC    68   PHE   HB2 1061     0.029500      1.00800 ; qtot 1.947
  1062   HC    68   PHE   HB3 1062     0.029500      1.00800 ; qtot 1.976
  1063   CA    68   PHE    CG 1063     0.011800     12.01000 ; qtot 1.988
  1064   CA    68   PHE   CD1 1064    -0.125600     12.01000 ; qtot 1.863
  1065   HA    68   PHE   HD1 1065     0.133000      1.00800 ; qtot 1.996
  1066   CA    68   PHE   CE1 1066    -0.170400     12.01000 ; qtot 1.825
  1067   HA    68   PHE   HE1 1067     0.143000      1.00800 ; qtot 1.968
  1068   CA    68   PHE    CZ 1068    -0.107200     12.01000 ; qtot 1.861
  1069   HA    68   PHE    HZ 1069     0.129700      1.00800 ; qtot 1.991
  1070   CA    68   PHE   CE2 1070    -0.170400     12.01000 ; qtot 1.820
  1071   HA    68   PHE   HE2 1071     0.143000      1.00800 ; qtot 1.963
  1072   CA    68   PHE   CD2 1072    -0.125600     12.01000 ; qtot 1.838
  1073   HA    68   PHE   HD2 1073     0.133000      1.00800 ; qtot 1.971
  1074    C    68   PHE     C 1074     0.597301     12.01000 ; qtot 2.568
  1075    O    68   PHE     O 1075    -0.567901     16.00000 ; qtot 2.000
  1076    N    69   TYR     N 1076    -0.415700     14.01000 ; qtot 1.584
  1077    H    69   TYR     H 1077     0.271900      1.00800 ; qtot 1.856
  1078   CX    69   TYR    CA 1078    -0.001400     12.01000 ; qtot 1.855
  1079   H1    69   TYR    HA 1079     0.087600      1.00800 ; qtot 1.942
  1080   CT    69   TYR    CB 1080    -0.015200     12.01000 ; qtot 1.927
  1081   HC    69   TYR   HB2 1081     0.029500      1.00800 ; qtot 1.957
  1082   HC    69   TYR   HB3 1082     0.029500      1.00800 ; qtot 1.986
  1083   CA    69   TYR    CG 1083    -0.001100     12.01000 ; qtot 1.985
  1084   CA    69   TYR   CD1 1084    -0.190600     12.01000 ; qtot 1.795
  1085   HA    69   TYR   HD1 1085     0.169900      1.00800 ; qtot 1.964
  1086   CA    69   TYR   CE1 1086    -0.234100     12.01000 ; qtot 1.730
  1087   HA    69   TYR   HE1 1087     0.165600      1.00800 ; qtot 1.896
  1088    C    69   TYR    CZ 1088     0.322600     12.01000 ; qtot 2.219
  1089   OH    69   TYR    OH 1089    -0.557901     16.00000 ; qtot 1.661
  1090   HO    69   TYR    HH 1090     0.399200      1.00800 ; qtot 2.060
  1091   CA    69   TYR   CE2 1091    -0.234100     12.01000 ; qtot 1.826
  1092   HA    69   TYR   HE2 1092     0.165600      1.00800 ; qtot 1.991
  1093   CA    69   TYR   CD2 1093    -0.190600     12.01000 ; qtot 1.801
  1094   HA    69   TYR   HD2 1094     0.169900      1.00800 ; qtot 1.971
  1095    C    69   TYR     C 1095     0.597301     12.01000 ; qtot 2.568
  1096    O    69   TYR     O 1096    -0.567901     16.00000 ; qtot 2.000
  1097    N    70   ASP     N 1097    -0.516301     14.01000 ; qtot 1.484
  1098    H    70   ASP     H 1098     0.293600      1.00800 ; qtot 1.777
  1099   CX    70   ASP    CA 1099     0.038100     12.01000 ; qtot 1.815
  1100   H1    70   ASP    HA 1100     0.088000      1.00800 ; qtot 1.903
  1101  A2C    70   ASP    CB 1101    -0.030300     12.01000 ; qtot 1.873
  1102   HC    70   ASP   HB2 1102    -0.012200      1.00800 ; qtot 1.861
  1103   HC    70   ASP   HB3 1103    -0.012200      1.00800 ; qtot 1.849
  1104   CO    70   ASP    CG 1104     0.799401     12.01000 ; qtot 2.648
  1105   O2    70   ASP   OD1 1105    -0.801401     16.00000 ; qtot 1.847
  1106   O2    70   ASP   OD2 1106    -0.801401     16.00000 ; qtot 1.045
  1107    C    70   ASP     C 1107     0.536601     12.01000 ; qtot 1.582
  1108    O    70   ASP     O 1108    -0.581901     16.00000 ; qtot 1.000
  1109    N    71   GLY     N 1109    -0.415700     14.01000 ; qtot 0.584
  1110    H    71   GLY     H 1110     0.271900      1.00800 ; qtot 0.856
  1111   CX    71   GLY    CA 1111    -0.025200     12.01000 ; qtot 0.831
  1112   H1    71   GLY   HA2 1112     0.069800      1.00800 ; qtot 0.901
  1113   H1    71   GLY   HA3 1113     0.069800      1.00800 ; qtot 0.971
  1114    C    71   GLY     C 1114     0.597301     12.01000 ; qtot 1.568
  1115    O    71   GLY     O 1115    -0.567901     16.00000 ; qtot 1.000
  1116    N    72   TRP     N 1116    -0.415700     14.01000 ; qtot 0.584
  1117    H    72   TRP     H 1117     0.271900      1.00800 ; qtot 0.856
  1118   CX    72   TRP    CA 1118    -0.027500     12.01000 ; qtot 0.829
  1119   H1    72   TRP    HA 1119     0.112300      1.00800 ; qtot 0.941
  1120   CT    72   TRP    CB 1120    -0.005000     12.01000 ; qtot 0.936
  1121   HC    72   TRP   HB2 1121     0.033900      1.00800 ; qtot 0.970
  1122   HC    72   TRP   HB3 1122     0.033900      1.00800 ; qtot 1.004
  1123   C*    72   TRP    CG 1123    -0.141500     12.01000 ; qtot 0.862
  1124   CW    72   TRP   CD1 1124    -0.163800     12.01000 ; qtot 0.699
  1125   H4    72   TRP   HD1 1125     0.206200      1.00800 ; qtot 0.905
  1126   NA    72   TRP   NE1 1126    -0.341800     14.01000 ; qtot 0.563
  1127    H    72   TRP   HE1 1127     0.341200      1.00800 ; qtot 0.904
  1128   CN    72   TRP   CE2 1128     0.138000     12.01000 ; qtot 1.042
  1129   CA    72   TRP   CZ2 1129    -0.260100     12.01000 ; qtot 0.782
  1130   HA    72   TRP   HZ2 1130     0.157200      1.00800 ; qtot 0.939
  1131   CA    72   TRP   CH2 1131    -0.113400     12.01000 ; qtot 0.826
  1132   HA    72   TRP   HH2 1132     0.141700      1.00800 ; qtot 0.968
  1133   CA    72   TRP   CZ3 1133    -0.197200     12.01000 ; qtot 0.770
  1134   HA    72   TRP   HZ3 1134     0.144700      1.00800 ; qtot 0.915
  1135   CA    72   TRP   CE3 1135    -0.238700     12.01000 ; qtot 0.676
  1136   HA    72   TRP   HE3 1136     0.170000      1.00800 ; qtot 0.846
  1137   CB    72   TRP   CD2 1137     0.124300     12.01000 ; qtot 0.971
  1138    C    72   TRP     C 1138     0.597301     12.01000 ; qtot 1.568
  1139    O    72   TRP     O 1139    -0.567901     16.00000 ; qtot 1.000
  1140    N    73   ALA     N 1140    -0.415700     14.01000 ; qtot 0.584
  1141    H    73   ALA     H 1141     0.271900      1.00800 ; qtot 0.856
  1142   CX    73   ALA    CA 1142     0.033700     12.01000 ; qtot 0.890
  1143   H1    73   ALA    HA 1143     0.082300      1.00800 ; qtot 0.972
  1144   CT    73   ALA    CB 1144    -0.182500     12.01000 ; qtot 0.790
  1145   HC    73   ALA   HB1 1145     0.060300      1.00800 ; qtot 0.850
  1146   HC    73   ALA   HB2 1146     0.060300      1.00800 ; qtot 0.910
  1147   HC    73   ALA   HB3 1147     0.060300      1.00800 ; qtot 0.971
  1148    C    73   ALA     C 1148     0.597301     12.01000 ; qtot 1.568
  1149    O    73   ALA     O 1149    -0.567901     16.00000 ; qtot 1.000
  1150    N    74   LEU     N 1150    -0.415700     14.01000 ; qtot 0.584
  1151    H    74   LEU     H 1151     0.271900      1.00800 ; qtot 0.856
  1152   CX    74   LEU    CA 1152    -0.051800     12.01000 ; qtot 0.804
  1153   H1    74   LEU    HA 1153     0.092200      1.00800 ; qtot 0.897
  1154  A2C    74   LEU    CB 1154    -0.110200     12.01000 ; qtot 0.786
  1155   HC    74   LEU   HB2 1155     0.045700      1.00800 ; qtot 0.832
  1156   HC    74   LEU   HB3 1156     0.045700      1.00800 ; qtot 0.878
  1157  A3C    74   LEU    CG 1157     0.353100     12.01000 ; qtot 1.231
  1158   HC    74   LEU    HG 1158    -0.036100      1.00800 ; qtot 1.195
  1159   CT    74   LEU   CD1 1159    -0.412100     12.01000 ; qtot 0.783
  1160   HC    74   LEU  HD11 1160     0.100000      1.00800 ; qtot 0.883
  1161   HC    74   LEU  HD12 1161     0.100000      1.00800 ; qtot 0.983
  1162   HC    74   LEU  HD13 1162     0.100000      1.00800 ; qtot 1.083
  1163   CT    74   LEU   CD2 1163    -0.412100     12.01000 ; qtot 0.671
  1164   HC    74   LEU  HD21 1164     0.100000      1.00800 ; qtot 0.771
  1165   HC    74   LEU  HD22 1165     0.100000      1.00800 ; qtot 0.871
  1166   HC    74   LEU  HD23 1166     0.100000      1.00800 ; qtot 0.971
  1167    C    74   LEU     C 1167     0.597301     12.01000 ; qtot 1.568
  1168    O    74   LEU     O 1168    -0.567901     16.00000 ; qtot 1.000
  1169    N    75   GLY     N 1169    -0.415700     14.01000 ; qtot 0.584
  1170    H    75   GLY     H 1170     0.271900      1.00800 ; qtot 0.856
  1171   CX    75   GLY    CA 1171    -0.025200     12.01000 ; qtot 0.831
  1172   H1    75   GLY   HA2 1172     0.069800      1.00800 ; qtot 0.901
  1173   H1    75   GLY   HA3 1173     0.069800      1.00800 ; qtot 0.971
  1174    C    75   GLY     C 1174     0.597301     12.01000 ; qtot 1.568
  1175    O    75   GLY     O 1175    -0.567901     16.00000 ; qtot 1.000
  1176    N    76   GLU     N 1176    -0.516301     14.01000 ; qtot 0.484
  1177    H    76   GLU     H 1177     0.293600      1.00800 ; qtot 0.777
  1178   CX    76   GLU    CA 1178     0.039700     12.01000 ; qtot 0.817
  1179   H1    76   GLU    HA 1179     0.110500      1.00800 ; qtot 0.928
  1180  A2C    76   GLU    CB 1180     0.056000     12.01000 ; qtot 0.984
  1181   HC    76   GLU   HB2 1181    -0.017300      1.00800 ; qtot 0.966
  1182   HC    76   GLU   HB3 1182    -0.017300      1.00800 ; qtot 0.949
  1183  A2C    76   GLU    CG 1183     0.013600     12.01000 ; qtot 0.963
  1184   HC    76   GLU   HG2 1184    -0.042500      1.00800 ; qtot 0.920
  1185   HC    76   GLU   HG3 1185    -0.042500      1.00800 ; qtot 0.878
  1186   CO    76   GLU    CD 1186     0.805401     12.01000 ; qtot 1.683
  1187   O2    76   GLU   OE1 1187    -0.818801     16.00000 ; qtot 0.864
  1188   O2    76   GLU   OE2 1188    -0.818801     16.00000 ; qtot 0.045
  1189    C    76   GLU     C 1189     0.536601     12.01000 ; qtot 0.582
  1190    O    76   GLU     O 1190    -0.581901     16.00000 ; qtot -0.000
  1191    N    77   GLU     N 1191    -0.516301     14.01000 ; qtot -0.516
  1192    H    77   GLU     H 1192     0.293600      1.00800 ; qtot -0.223
  1193   CX    77   GLU    CA 1193     0.039700     12.01000 ; qtot -0.183
  1194   H1    77   GLU    HA 1194     0.110500      1.00800 ; qtot -0.073
  1195  A2C    77   GLU    CB 1195     0.056000     12.01000 ; qtot -0.017
  1196   HC    77   GLU   HB2 1196    -0.017300      1.00800 ; qtot -0.034
  1197   HC    77   GLU   HB3 1197    -0.017300      1.00800 ; qtot -0.051
  1198  A2C    77   GLU    CG 1198     0.013600     12.01000 ; qtot -0.038
  1199   HC    77   GLU   HG2 1199    -0.042500      1.00800 ; qtot -0.080
  1200   HC    77   GLU   HG3 1200    -0.042500      1.00800 ; qtot -0.123
  1201   CO    77   GLU    CD 1201     0.805401     12.01000 ; qtot 0.683
  1202   O2    77   GLU   OE1 1202    -0.818801     16.00000 ; qtot -0.136
  1203   O2    77   GLU   OE2 1203    -0.818801     16.00000 ; qtot -0.955
  1204    C    77   GLU     C 1204     0.536601     12.01000 ; qtot -0.418
  1205    O    77   GLU     O 1205    -0.581901     16.00000 ; qtot -1.000
  1206    N    78   HIE     N 1206    -0.415700     14.01000 ; qtot -1.416
  1207    H    78   HIE     H 1207     0.271900      1.00800 ; qtot -1.144
  1208   CX    78   HIE    CA 1208    -0.058100     12.01000 ; qtot -1.202
  1209   H1    78   HIE    HA 1209     0.136000      1.00800 ; qtot -1.066
  1210   CT    78   HIE    CB 1210    -0.007400     12.01000 ; qtot -1.073
  1211   HC    78   HIE   HB2 1211     0.036700      1.00800 ; qtot -1.037
  1212   HC    78   HIE   HB3 1212     0.036700      1.00800 ; qtot -1.000
  1213   CC    78   HIE    CG 1213     0.186800     12.01000 ; qtot -0.813
  1214   NB    78   HIE   ND1 1214    -0.543201     14.01000 ; qtot -1.356
  1215   CR    78   HIE   CE1 1215     0.163500     12.01000 ; qtot -1.193
  1216   H5    78   HIE   HE1 1216     0.143500      1.00800 ; qtot -1.049
  1217   NA    78   HIE   NE2 1217    -0.279500     14.01000 ; qtot -1.329
  1218    H    78   HIE   HE2 1218     0.333900      1.00800 ; qtot -0.995
  1219   CW    78   HIE   CD2 1219    -0.220700     12.01000 ; qtot -1.216
  1220   H4    78   HIE   HD2 1220     0.186200      1.00800 ; qtot -1.029
  1221    C    78   HIE     C 1221     0.597301     12.01000 ; qtot -0.432
  1222    O    78   HIE     O 1222    -0.567901     16.00000 ; qtot -1.000
  1223    N    79   CYX     N 1223    -0.415700     14.01000 ; qtot -1.416
  1224    H    79   CYX     H 1224     0.271900      1.00800 ; qtot -1.144
  1225   CX    79   CYX    CA 1225     0.042900     12.01000 ; qtot -1.101
  1226   H1    79   CYX    HA 1226     0.076600      1.00800 ; qtot -1.024
  1227  A2C    79   CYX    CB 1227    -0.079000     12.01000 ; qtot -1.103
  1228   H1    79   CYX   HB2 1228     0.091000      1.00800 ; qtot -1.012
  1229   H1    79   CYX   HB3 1229     0.091000      1.00800 ; qtot -0.921
  1230    S    79   CYX    SG 1230    -0.108100     32.06000 ; qtot -1.029
  1231    C    79   CYX     C 1231     0.597301     12.01000 ; qtot -0.432
  1232    O    79   CYX     O 1232    -0.567901     16.00000 ; qtot -1.000
  1233    N    80   LYS     N 1233    -0.347900     14.01000 ; qtot -1.348
  1234    H    80   LYS     H 1234     0.274700      1.00800 ; qtot -1.073
  1235   CX    80   LYS    CA 1235    -0.240000     12.01000 ; qtot -1.313
  1236   H1    80   LYS    HA 1236     0.142600      1.00800 ; qtot -1.171
  1237   C8    80   LYS    CB 1237    -0.009400     12.01000 ; qtot -1.180
  1238   HC    80   LYS   HB2 1238     0.036200      1.00800 ; qtot -1.144
  1239   HC    80   LYS   HB3 1239     0.036200      1.00800 ; qtot -1.108
  1240   C8    80   LYS    CG 1240     0.018700     12.01000 ; qtot -1.089
  1241   HC    80   LYS   HG2 1241     0.010300      1.00800 ; qtot -1.079
  1242   HC    80   LYS   HG3 1242     0.010300      1.00800 ; qtot -1.068
  1243   C8    80   LYS    CD 1243    -0.047900     12.01000 ; qtot -1.116
  1244   HC    80   LYS   HD2 1244     0.062100      1.00800 ; qtot -1.054
  1245   HC    80   LYS   HD3 1245     0.062100      1.00800 ; qtot -0.992
  1246   C8    80   LYS    CE 1246    -0.014300     12.01000 ; qtot -1.006
  1247   HP    80   LYS   HE2 1247     0.113500      1.00800 ; qtot -0.893
  1248   HP    80   LYS   HE3 1248     0.113500      1.00800 ; qtot -0.779
  1249   N3    80   LYS    NZ 1249    -0.385400     14.01000 ; qtot -1.165
  1250    H    80   LYS   HZ1 1250     0.340000      1.00800 ; qtot -0.825
  1251    H    80   LYS   HZ2 1251     0.340000      1.00800 ; qtot -0.485
  1252    H    80   LYS   HZ3 1252     0.340000      1.00800 ; qtot -0.145
  1253    C    80   LYS     C 1253     0.734101     12.01000 ; qtot 0.589
  1254    O    80   LYS     O 1254    -0.589401     16.00000 ; qtot -0.000
  1255    N    81   ALA     N 1255    -0.415700     14.01000 ; qtot -0.416
  1256    H    81   ALA     H 1256     0.271900      1.00800 ; qtot -0.144
  1257   CX    81   ALA    CA 1257     0.033700     12.01000 ; qtot -0.110
  1258   H1    81   ALA    HA 1258     0.082300      1.00800 ; qtot -0.028
  1259   CT    81   ALA    CB 1259    -0.182500     12.01000 ; qtot -0.210
  1260   HC    81   ALA   HB1 1260     0.060300      1.00800 ; qtot -0.150
  1261   HC    81   ALA   HB2 1261     0.060300      1.00800 ; qtot -0.090
  1262   HC    81   ALA   HB3 1262     0.060300      1.00800 ; qtot -0.029
  1263    C    81   ALA     C 1263     0.597301     12.01000 ; qtot 0.568
  1264    O    81   ALA     O 1264    -0.567901     16.00000 ; qtot -0.000
  1265    N    82   SER     N 1265    -0.415700     14.01000 ; qtot -0.416
  1266    H    82   SER     H 1266     0.271900      1.00800 ; qtot -0.144
  1267   CX    82   SER    CA 1267    -0.024900     12.01000 ; qtot -0.169
  1268   H1    82   SER    HA 1268     0.084300      1.00800 ; qtot -0.084
  1269  A2C    82   SER    CB 1269     0.211700     12.01000 ; qtot 0.127
  1270   H1    82   SER   HB2 1270     0.035200      1.00800 ; qtot 0.163
  1271   H1    82   SER   HB3 1271     0.035200      1.00800 ; qtot 0.198
  1272   OH    82   SER    OG 1272    -0.654601     16.00000 ; qtot -0.457
  1273   HO    82   SER    HG 1273     0.427500      1.00800 ; qtot -0.029
  1274    C    82   SER     C 1274     0.597301     12.01000 ; qtot 0.568
  1275    O    82   SER     O 1275    -0.567901     16.00000 ; qtot -0.000
  1276    N    83   ALA     N 1276    -0.415700     14.01000 ; qtot -0.416
  1277    H    83   ALA     H 1277     0.271900      1.00800 ; qtot -0.144
  1278   CX    83   ALA    CA 1278     0.033700     12.01000 ; qtot -0.110
  1279   H1    83   ALA    HA 1279     0.082300      1.00800 ; qtot -0.028
  1280   CT    83   ALA    CB 1280    -0.182500     12.01000 ; qtot -0.210
  1281   HC    83   ALA   HB1 1281     0.060300      1.00800 ; qtot -0.150
  1282   HC    83   ALA   HB2 1282     0.060300      1.00800 ; qtot -0.090
  1283   HC    83   ALA   HB3 1283     0.060300      1.00800 ; qtot -0.029
  1284    C    83   ALA     C 1284     0.597301     12.01000 ; qtot 0.568
  1285    O    83   ALA     O 1285    -0.567901     16.00000 ; qtot -0.000
  1286    N    84   PHE     N 1286    -0.415700     14.01000 ; qtot -0.416
  1287    H    84   PHE     H 1287     0.271900      1.00800 ; qtot -0.144
  1288   CX    84   PHE    CA 1288    -0.002400     12.01000 ; qtot -0.146
  1289   H1    84   PHE    HA 1289     0.097800      1.00800 ; qtot -0.048
  1290   CT    84   PHE    CB 1290    -0.034300     12.01000 ; qtot -0.083
  1291   HC    84   PHE   HB2 1291     0.029500      1.00800 ; qtot -0.053
  1292   HC    84   PHE   HB3 1292     0.029500      1.00800 ; qtot -0.024
  1293   CA    84   PHE    CG 1293     0.011800     12.01000 ; qtot -0.012
  1294   CA    84   PHE   CD1 1294    -0.125600     12.01000 ; qtot -0.138
  1295   HA    84   PHE   HD1 1295     0.133000      1.00800 ; qtot -0.005
  1296   CA    84   PHE   CE1 1296    -0.170400     12.01000 ; qtot -0.175
  1297   HA    84   PHE   HE1 1297     0.143000      1.00800 ; qtot -0.032
  1298   CA    84   PHE    CZ 1298    -0.107200     12.01000 ; qtot -0.139
  1299   HA    84   PHE    HZ 1299     0.129700      1.00800 ; qtot -0.009
  1300   CA    84   PHE   CE2 1300    -0.170400     12.01000 ; qtot -0.180
  1301   HA    84   PHE   HE2 1301     0.143000      1.00800 ; qtot -0.037
  1302   CA    84   PHE   CD2 1302    -0.125600     12.01000 ; qtot -0.162
  1303   HA    84   PHE   HD2 1303     0.133000      1.00800 ; qtot -0.029
  1304    C    84   PHE     C 1304     0.597301     12.01000 ; qtot 0.568
  1305    O    84   PHE     O 1305    -0.567901     16.00000 ; qtot -0.000
  1306    N    85   VAL     N 1306    -0.415700     14.01000 ; qtot -0.416
  1307    H    85   VAL     H 1307     0.271900      1.00800 ; qtot -0.144
  1308   CX    85   VAL    CA 1308    -0.087500     12.01000 ; qtot -0.231
  1309   H1    85   VAL    HA 1309     0.096900      1.00800 ; qtot -0.134
  1310  A3C    85   VAL    CB 1310     0.298500     12.01000 ; qtot 0.164
  1311   HC    85   VAL    HB 1311    -0.029700      1.00800 ; qtot 0.134
  1312   CT    85   VAL   CG1 1312    -0.319200     12.01000 ; qtot -0.185
  1313   HC    85   VAL  HG11 1313     0.079100      1.00800 ; qtot -0.106
  1314   HC    85   VAL  HG12 1314     0.079100      1.00800 ; qtot -0.027
  1315   HC    85   VAL  HG13 1315     0.079100      1.00800 ; qtot 0.053
  1316   CT    85   VAL   CG2 1316    -0.319200     12.01000 ; qtot -0.267
  1317   HC    85   VAL  HG21 1317     0.079100      1.00800 ; qtot -0.188
  1318   HC    85   VAL  HG22 1318     0.079100      1.00800 ; qtot -0.109
  1319   HC    85   VAL  HG23 1319     0.079100      1.00800 ; qtot -0.029
  1320    C    85   VAL     C 1320     0.597301     12.01000 ; qtot 0.568
  1321    O    85   VAL     O 1321    -0.567901     16.00000 ; qtot -0.000
  1322    N    86   MET     N 1322    -0.415700     14.01000 ; qtot -0.416
  1323    H    86   MET     H 1323     0.271900      1.00800 ; qtot -0.144
  1324   CX    86   MET    CA 1324    -0.023700     12.01000 ; qtot -0.168
  1325   H1    86   MET    HA 1325     0.088000      1.00800 ; qtot -0.080
  1326  A2C    86   MET    CB 1326     0.034200     12.01000 ; qtot -0.045
  1327   HC    86   MET   HB2 1327     0.024100      1.00800 ; qtot -0.021
  1328   HC    86   MET   HB3 1328     0.024100      1.00800 ; qtot 0.003
  1329  A2C    86   MET    CG 1329     0.001800     12.01000 ; qtot 0.005
  1330   H1    86   MET   HG2 1330     0.044000      1.00800 ; qtot 0.049
  1331   H1    86   MET   HG3 1331     0.044000      1.00800 ; qtot 0.093
  1332    S    86   MET    SD 1332    -0.273700     32.06000 ; qtot -0.181
  1333   CT    86   MET    CE 1333    -0.053600     12.01000 ; qtot -0.235
  1334   H1    86   MET   HE1 1334     0.068400      1.00800 ; qtot -0.166
  1335   H1    86   MET   HE2 1335     0.068400      1.00800 ; qtot -0.098
  1336   H1    86   MET   HE3 1336     0.068400      1.00800 ; qtot -0.029
  1337    C    86   MET     C 1337     0.597301     12.01000 ; qtot 0.568
  1338    O    86   MET     O 1338    -0.567901     16.00000 ; qtot -0.000
  1339    N    87   GLY     N 1339    -0.415700     14.01000 ; qtot -0.416
  1340    H    87   GLY     H 1340     0.271900      1.00800 ; qtot -0.144
  1341   CX    87   GLY    CA 1341    -0.025200     12.01000 ; qtot -0.169
  1342   H1    87   GLY   HA2 1342     0.069800      1.00800 ; qtot -0.099
  1343   H1    87   GLY   HA3 1343     0.069800      1.00800 ; qtot -0.029
  1344    C    87   GLY     C 1344     0.597301     12.01000 ; qtot 0.568
  1345    O    87   GLY     O 1345    -0.567901     16.00000 ; qtot -0.000
  1346    N    88   LEU     N 1346    -0.415700     14.01000 ; qtot -0.416
  1347    H    88   LEU     H 1347     0.271900      1.00800 ; qtot -0.144
  1348   CX    88   LEU    CA 1348    -0.051800     12.01000 ; qtot -0.196
  1349   H1    88   LEU    HA 1349     0.092200      1.00800 ; qtot -0.103
  1350  A2C    88   LEU    CB 1350    -0.110200     12.01000 ; qtot -0.214
  1351   HC    88   LEU   HB2 1351     0.045700      1.00800 ; qtot -0.168
  1352   HC    88   LEU   HB3 1352     0.045700      1.00800 ; qtot -0.122
  1353  A3C    88   LEU    CG 1353     0.353100     12.01000 ; qtot 0.231
  1354   HC    88   LEU    HG 1354    -0.036100      1.00800 ; qtot 0.195
  1355   CT    88   LEU   CD1 1355    -0.412100     12.01000 ; qtot -0.217
  1356   HC    88   LEU  HD11 1356     0.100000      1.00800 ; qtot -0.117
  1357   HC    88   LEU  HD12 1357     0.100000      1.00800 ; qtot -0.017
  1358   HC    88   LEU  HD13 1358     0.100000      1.00800 ; qtot 0.083
  1359   CT    88   LEU   CD2 1359    -0.412100     12.01000 ; qtot -0.329
  1360   HC    88   LEU  HD21 1360     0.100000      1.00800 ; qtot -0.229
  1361   HC    88   LEU  HD22 1361     0.100000      1.00800 ; qtot -0.129
  1362   HC    88   LEU  HD23 1362     0.100000      1.00800 ; qtot -0.029
  1363    C    88   LEU     C 1363     0.597301     12.01000 ; qtot 0.568
  1364    O    88   LEU     O 1364    -0.567901     16.00000 ; qtot -0.000
  1365    N    89   SER     N 1365    -0.415700     14.01000 ; qtot -0.416
  1366    H    89   SER     H 1366     0.271900      1.00800 ; qtot -0.144
  1367   CX    89   SER    CA 1367    -0.024900     12.01000 ; qtot -0.169
  1368   H1    89   SER    HA 1368     0.084300      1.00800 ; qtot -0.084
  1369  A2C    89   SER    CB 1369     0.211700     12.01000 ; qtot 0.127
  1370   H1    89   SER   HB2 1370     0.035200      1.00800 ; qtot 0.163
  1371   H1    89   SER   HB3 1371     0.035200      1.00800 ; qtot 0.198
  1372   OH    89   SER    OG 1372    -0.654601     16.00000 ; qtot -0.457
  1373   HO    89   SER    HG 1373     0.427500      1.00800 ; qtot -0.029
  1374    C    89   SER     C 1374     0.597301     12.01000 ; qtot 0.568
  1375    O    89   SER     O 1375    -0.567901     16.00000 ; qtot -0.000
  1376    N    90   VAL     N 1376    -0.415700     14.01000 ; qtot -0.416
  1377    H    90   VAL     H 1377     0.271900      1.00800 ; qtot -0.144
  1378   CX    90   VAL    CA 1378    -0.087500     12.01000 ; qtot -0.231
  1379   H1    90   VAL    HA 1379     0.096900      1.00800 ; qtot -0.134
  1380  A3C    90   VAL    CB 1380     0.298500     12.01000 ; qtot 0.164
  1381   HC    90   VAL    HB 1381    -0.029700      1.00800 ; qtot 0.134
  1382   CT    90   VAL   CG1 1382    -0.319200     12.01000 ; qtot -0.185
  1383   HC    90   VAL  HG11 1383     0.079100      1.00800 ; qtot -0.106
  1384   HC    90   VAL  HG12 1384     0.079100      1.00800 ; qtot -0.027
  1385   HC    90   VAL  HG13 1385     0.079100      1.00800 ; qtot 0.053
  1386   CT    90   VAL   CG2 1386    -0.319200     12.01000 ; qtot -0.267
  1387   HC    90   VAL  HG21 1387     0.079100      1.00800 ; qtot -0.188
  1388   HC    90   VAL  HG22 1388     0.079100      1.00800 ; qtot -0.109
  1389   HC    90   VAL  HG23 1389     0.079100      1.00800 ; qtot -0.029
  1390    C    90   VAL     C 1390     0.597301     12.01000 ; qtot 0.568
  1391    O    90   VAL     O 1391    -0.567901     16.00000 ; qtot -0.000
  1392    N    91   ILE     N 1392    -0.415700     14.01000 ; qtot -0.416
  1393    H    91   ILE     H 1393     0.271900      1.00800 ; qtot -0.144
  1394   CX    91   ILE    CA 1394    -0.059700     12.01000 ; qtot -0.204
  1395   H1    91   ILE    HA 1395     0.086900      1.00800 ; qtot -0.117
  1396  A3C    91   ILE    CB 1396     0.130300     12.01000 ; qtot 0.014
  1397   HC    91   ILE    HB 1397     0.018700      1.00800 ; qtot 0.032
  1398   CT    91   ILE   CG2 1398    -0.320400     12.01000 ; qtot -0.288
  1399   HC    91   ILE  HG21 1399     0.088200      1.00800 ; qtot -0.200
  1400   HC    91   ILE  HG22 1400     0.088200      1.00800 ; qtot -0.112
  1401   HC    91   ILE  HG23 1401     0.088200      1.00800 ; qtot -0.023
  1402  A2C    91   ILE   CG1 1402    -0.043000     12.01000 ; qtot -0.066
  1403   HC    91   ILE  HG12 1403     0.023600      1.00800 ; qtot -0.043
  1404   HC    91   ILE  HG13 1404     0.023600      1.00800 ; qtot -0.019
  1405   CT    91   ILE   CD1 1405    -0.066000     12.01000 ; qtot -0.085
  1406   HC    91   ILE  HD11 1406     0.018600      1.00800 ; qtot -0.067
  1407   HC    91   ILE  HD12 1407     0.018600      1.00800 ; qtot -0.048
  1408   HC    91   ILE  HD13 1408     0.018600      1.00800 ; qtot -0.029
  1409    C    91   ILE     C 1409     0.597301     12.01000 ; qtot 0.568
  1410    O    91   ILE     O 1410    -0.567901     16.00000 ; qtot -0.000
  1411    N    92   GLY     N 1411    -0.415700     14.01000 ; qtot -0.416
  1412    H    92   GLY     H 1412     0.271900      1.00800 ; qtot -0.144
  1413   CX    92   GLY    CA 1413    -0.025200     12.01000 ; qtot -0.169
  1414   H1    92   GLY   HA2 1414     0.069800      1.00800 ; qtot -0.099
  1415   H1    92   GLY   HA3 1415     0.069800      1.00800 ; qtot -0.029
  1416    C    92   GLY     C 1416     0.597301     12.01000 ; qtot 0.568
  1417    O    92   GLY     O 1417    -0.567901     16.00000 ; qtot -0.000
  1418    N    93   SER     N 1418    -0.415700     14.01000 ; qtot -0.416
  1419    H    93   SER     H 1419     0.271900      1.00800 ; qtot -0.144
  1420   CX    93   SER    CA 1420    -0.024900     12.01000 ; qtot -0.169
  1421   H1    93   SER    HA 1421     0.084300      1.00800 ; qtot -0.084
  1422  A2C    93   SER    CB 1422     0.211700     12.01000 ; qtot 0.127
  1423   H1    93   SER   HB2 1423     0.035200      1.00800 ; qtot 0.163
  1424   H1    93   SER   HB3 1424     0.035200      1.00800 ; qtot 0.198
  1425   OH    93   SER    OG 1425    -0.654601     16.00000 ; qtot -0.457
  1426   HO    93   SER    HG 1426     0.427500      1.00800 ; qtot -0.029
  1427    C    93   SER     C 1427     0.597301     12.01000 ; qtot 0.568
  1428    O    93   SER     O 1428    -0.567901     16.00000 ; qtot -0.000
  1429    N    94   VAL     N 1429    -0.415700     14.01000 ; qtot -0.416
  1430    H    94   VAL     H 1430     0.271900      1.00800 ; qtot -0.144
  1431   CX    94   VAL    CA 1431    -0.087500     12.01000 ; qtot -0.231
  1432   H1    94   VAL    HA 1432     0.096900      1.00800 ; qtot -0.134
  1433  A3C    94   VAL    CB 1433     0.298500     12.01000 ; qtot 0.164
  1434   HC    94   VAL    HB 1434    -0.029700      1.00800 ; qtot 0.134
  1435   CT    94   VAL   CG1 1435    -0.319200     12.01000 ; qtot -0.185
  1436   HC    94   VAL  HG11 1436     0.079100      1.00800 ; qtot -0.106
  1437   HC    94   VAL  HG12 1437     0.079100      1.00800 ; qtot -0.027
  1438   HC    94   VAL  HG13 1438     0.079100      1.00800 ; qtot 0.052
  1439   CT    94   VAL   CG2 1439    -0.319200     12.01000 ; qtot -0.267
  1440   HC    94   VAL  HG21 1440     0.079100      1.00800 ; qtot -0.188
  1441   HC    94   VAL  HG22 1441     0.079100      1.00800 ; qtot -0.109
  1442   HC    94   VAL  HG23 1442     0.079100      1.00800 ; qtot -0.029
  1443    C    94   VAL     C 1443     0.597301     12.01000 ; qtot 0.568
  1444    O    94   VAL     O 1444    -0.567901     16.00000 ; qtot -0.000
  1445    N    95   PHE     N 1445    -0.415700     14.01000 ; qtot -0.416
  1446    H    95   PHE     H 1446     0.271900      1.00800 ; qtot -0.144
  1447   CX    95   PHE    CA 1447    -0.002400     12.01000 ; qtot -0.146
  1448   H1    95   PHE    HA 1448     0.097800      1.00800 ; qtot -0.048
  1449   CT    95   PHE    CB 1449    -0.034300     12.01000 ; qtot -0.083
  1450   HC    95   PHE   HB2 1450     0.029500      1.00800 ; qtot -0.053
  1451   HC    95   PHE   HB3 1451     0.029500      1.00800 ; qtot -0.024
  1452   CA    95   PHE    CG 1452     0.011800     12.01000 ; qtot -0.012
  1453   CA    95   PHE   CD1 1453    -0.125600     12.01000 ; qtot -0.138
  1454   HA    95   PHE   HD1 1454     0.133000      1.00800 ; qtot -0.005
  1455   CA    95   PHE   CE1 1455    -0.170400     12.01000 ; qtot -0.175
  1456   HA    95   PHE   HE1 1456     0.143000      1.00800 ; qtot -0.032
  1457   CA    95   PHE    CZ 1457    -0.107200     12.01000 ; qtot -0.139
  1458   HA    95   PHE    HZ 1458     0.129700      1.00800 ; qtot -0.009
  1459   CA    95   PHE   CE2 1459    -0.170400     12.01000 ; qtot -0.180
  1460   HA    95   PHE   HE2 1460     0.143000      1.00800 ; qtot -0.037
  1461   CA    95   PHE   CD2 1461    -0.125600     12.01000 ; qtot -0.162
  1462   HA    95   PHE   HD2 1462     0.133000      1.00800 ; qtot -0.029
  1463    C    95   PHE     C 1463     0.597301     12.01000 ; qtot 0.568
  1464    O    95   PHE     O 1464    -0.567901     16.00000 ; qtot -0.000
  1465    N    96   ASN     N 1465    -0.415700     14.01000 ; qtot -0.416
  1466    H    96   ASN     H 1466     0.271900      1.00800 ; qtot -0.144
  1467   CX    96   ASN    CA 1467     0.014300     12.01000 ; qtot -0.130
  1468   H1    96   ASN    HA 1468     0.104800      1.00800 ; qtot -0.025
  1469  A2C    96   ASN    CB 1469    -0.204100     12.01000 ; qtot -0.229
  1470   HC    96   ASN   HB2 1470     0.079700      1.00800 ; qtot -0.149
  1471   HC    96   ASN   HB3 1471     0.079700      1.00800 ; qtot -0.069
  1472    C    96   ASN    CG 1472     0.713001     12.01000 ; qtot 0.644
  1473    O    96   ASN   OD1 1473    -0.593101     16.00000 ; qtot 0.050
  1474    N    96   ASN   ND2 1474    -0.919101     14.01000 ; qtot -0.869
  1475    H    96   ASN  HD21 1475     0.419600      1.00800 ; qtot -0.449
  1476    H    96   ASN  HD22 1476     0.419600      1.00800 ; qtot -0.029
  1477    C    96   ASN     C 1477     0.597301     12.01000 ; qtot 0.568
  1478    O    96   ASN     O 1478    -0.567901     16.00000 ; qtot -0.000
  1479    N    97   ILE     N 1479    -0.415700     14.01000 ; qtot -0.416
  1480    H    97   ILE     H 1480     0.271900      1.00800 ; qtot -0.144
  1481   CX    97   ILE    CA 1481    -0.059700     12.01000 ; qtot -0.204
  1482   H1    97   ILE    HA 1482     0.086900      1.00800 ; qtot -0.117
  1483  A3C    97   ILE    CB 1483     0.130300     12.01000 ; qtot 0.014
  1484   HC    97   ILE    HB 1484     0.018700      1.00800 ; qtot 0.032
  1485   CT    97   ILE   CG2 1485    -0.320400     12.01000 ; qtot -0.288
  1486   HC    97   ILE  HG21 1486     0.088200      1.00800 ; qtot -0.200
  1487   HC    97   ILE  HG22 1487     0.088200      1.00800 ; qtot -0.112
  1488   HC    97   ILE  HG23 1488     0.088200      1.00800 ; qtot -0.023
  1489  A2C    97   ILE   CG1 1489    -0.043000     12.01000 ; qtot -0.066
  1490   HC    97   ILE  HG12 1490     0.023600      1.00800 ; qtot -0.043
  1491   HC    97   ILE  HG13 1491     0.023600      1.00800 ; qtot -0.019
  1492   CT    97   ILE   CD1 1492    -0.066000     12.01000 ; qtot -0.085
  1493   HC    97   ILE  HD11 1493     0.018600      1.00800 ; qtot -0.067
  1494   HC    97   ILE  HD12 1494     0.018600      1.00800 ; qtot -0.048
  1495   HC    97   ILE  HD13 1495     0.018600      1.00800 ; qtot -0.029
  1496    C    97   ILE     C 1496     0.597301     12.01000 ; qtot 0.568
  1497    O    97   ILE     O 1497    -0.567901     16.00000 ; qtot -0.000
  1498    N    98   THR     N 1498    -0.415700     14.01000 ; qtot -0.416
  1499    H    98   THR     H 1499     0.271900      1.00800 ; qtot -0.144
  1500   CX    98   THR    CA 1500    -0.038900     12.01000 ; qtot -0.183
  1501   H1    98   THR    HA 1501     0.100700      1.00800 ; qtot -0.082
  1502  A3C    98   THR    CB 1502     0.365400     12.01000 ; qtot 0.283
  1503   H1    98   THR    HB 1503     0.004300      1.00800 ; qtot 0.288
  1504   CT    98   THR   CG2 1504    -0.243800     12.01000 ; qtot 0.044
  1505   HC    98   THR  HG21 1505     0.064200      1.00800 ; qtot 0.108
  1506   HC    98   THR  HG22 1506     0.064200      1.00800 ; qtot 0.172
  1507   HC    98   THR  HG23 1507     0.064200      1.00800 ; qtot 0.237
  1508   OH    98   THR   OG1 1508    -0.676101     16.00000 ; qtot -0.440
  1509   HO    98   THR   HG1 1509     0.410200      1.00800 ; qtot -0.029
  1510    C    98   THR     C 1510     0.597301     12.01000 ; qtot 0.568
  1511    O    98   THR     O 1511    -0.567901     16.00000 ; qtot -0.000
  1512    N    99   ALA     N 1512    -0.415700     14.01000 ; qtot -0.416
  1513    H    99   ALA     H 1513     0.271900      1.00800 ; qtot -0.144
  1514   CX    99   ALA    CA 1514     0.033700     12.01000 ; qtot -0.110
  1515   H1    99   ALA    HA 1515     0.082300      1.00800 ; qtot -0.028
  1516   CT    99   ALA    CB 1516    -0.182500     12.01000 ; qtot -0.210
  1517   HC    99   ALA   HB1 1517     0.060300      1.00800 ; qtot -0.150
  1518   HC    99   ALA   HB2 1518     0.060300      1.00800 ; qtot -0.090
  1519   HC    99   ALA   HB3 1519     0.060300      1.00800 ; qtot -0.029
  1520    C    99   ALA     C 1520     0.597301     12.01000 ; qtot 0.568
  1521    O    99   ALA     O 1521    -0.567901     16.00000 ; qtot -0.000
  1522    N   100   ILE     N 1522    -0.415700     14.01000 ; qtot -0.416
  1523    H   100   ILE     H 1523     0.271900      1.00800 ; qtot -0.144
  1524   CX   100   ILE    CA 1524    -0.059700     12.01000 ; qtot -0.204
  1525   H1   100   ILE    HA 1525     0.086900      1.00800 ; qtot -0.117
  1526  A3C   100   ILE    CB 1526     0.130300     12.01000 ; qtot 0.014
  1527   HC   100   ILE    HB 1527     0.018700      1.00800 ; qtot 0.032
  1528   CT   100   ILE   CG2 1528    -0.320400     12.01000 ; qtot -0.288
  1529   HC   100   ILE  HG21 1529     0.088200      1.00800 ; qtot -0.200
  1530   HC   100   ILE  HG22 1530     0.088200      1.00800 ; qtot -0.112
  1531   HC   100   ILE  HG23 1531     0.088200      1.00800 ; qtot -0.023
  1532  A2C   100   ILE   CG1 1532    -0.043000     12.01000 ; qtot -0.066
  1533   HC   100   ILE  HG12 1533     0.023600      1.00800 ; qtot -0.043
  1534   HC   100   ILE  HG13 1534     0.023600      1.00800 ; qtot -0.019
  1535   CT   100   ILE   CD1 1535    -0.066000     12.01000 ; qtot -0.085
  1536   HC   100   ILE  HD11 1536     0.018600      1.00800 ; qtot -0.067
  1537   HC   100   ILE  HD12 1537     0.018600      1.00800 ; qtot -0.048
  1538   HC   100   ILE  HD13 1538     0.018600      1.00800 ; qtot -0.029
  1539    C   100   ILE     C 1539     0.597301     12.01000 ; qtot 0.568
  1540    O   100   ILE     O 1540    -0.567901     16.00000 ; qtot -0.000
  1541    N   101   ALA     N 1541    -0.415700     14.01000 ; qtot -0.416
  1542    H   101   ALA     H 1542     0.271900      1.00800 ; qtot -0.144
  1543   CX   101   ALA    CA 1543     0.033700     12.01000 ; qtot -0.110
  1544   H1   101   ALA    HA 1544     0.082300      1.00800 ; qtot -0.028
  1545   CT   101   ALA    CB 1545    -0.182500     12.01000 ; qtot -0.210
  1546   HC   101   ALA   HB1 1546     0.060300      1.00800 ; qtot -0.150
  1547   HC   101   ALA   HB2 1547     0.060300      1.00800 ; qtot -0.090
  1548   HC   101   ALA   HB3 1548     0.060300      1.00800 ; qtot -0.029
  1549    C   101   ALA     C 1549     0.597301     12.01000 ; qtot 0.568
  1550    O   101   ALA     O 1550    -0.567901     16.00000 ; qtot -0.000
  1551    N   102   ILE     N 1551    -0.415700     14.01000 ; qtot -0.416
  1552    H   102   ILE     H 1552     0.271900      1.00800 ; qtot -0.144
  1553   CX   102   ILE    CA 1553    -0.059700     12.01000 ; qtot -0.204
  1554   H1   102   ILE    HA 1554     0.086900      1.00800 ; qtot -0.117
  1555  A3C   102   ILE    CB 1555     0.130300     12.01000 ; qtot 0.014
  1556   HC   102   ILE    HB 1556     0.018700      1.00800 ; qtot 0.032
  1557   CT   102   ILE   CG2 1557    -0.320400     12.01000 ; qtot -0.288
  1558   HC   102   ILE  HG21 1558     0.088200      1.00800 ; qtot -0.200
  1559   HC   102   ILE  HG22 1559     0.088200      1.00800 ; qtot -0.112
  1560   HC   102   ILE  HG23 1560     0.088200      1.00800 ; qtot -0.023
  1561  A2C   102   ILE   CG1 1561    -0.043000     12.01000 ; qtot -0.066
  1562   HC   102   ILE  HG12 1562     0.023600      1.00800 ; qtot -0.043
  1563   HC   102   ILE  HG13 1563     0.023600      1.00800 ; qtot -0.019
  1564   CT   102   ILE   CD1 1564    -0.066000     12.01000 ; qtot -0.085
  1565   HC   102   ILE  HD11 1565     0.018600      1.00800 ; qtot -0.067
  1566   HC   102   ILE  HD12 1566     0.018600      1.00800 ; qtot -0.048
  1567   HC   102   ILE  HD13 1567     0.018600      1.00800 ; qtot -0.029
  1568    C   102   ILE     C 1568     0.597301     12.01000 ; qtot 0.568
  1569    O   102   ILE     O 1569    -0.567901     16.00000 ; qtot -0.000
  1570    N   103   ASN     N 1570    -0.415700     14.01000 ; qtot -0.416
  1571    H   103   ASN     H 1571     0.271900      1.00800 ; qtot -0.144
  1572   CX   103   ASN    CA 1572     0.014300     12.01000 ; qtot -0.130
  1573   H1   103   ASN    HA 1573     0.104800      1.00800 ; qtot -0.025
  1574  A2C   103   ASN    CB 1574    -0.204100     12.01000 ; qtot -0.229
  1575   HC   103   ASN   HB2 1575     0.079700      1.00800 ; qtot -0.149
  1576   HC   103   ASN   HB3 1576     0.079700      1.00800 ; qtot -0.069
  1577    C   103   ASN    CG 1577     0.713001     12.01000 ; qtot 0.644
  1578    O   103   ASN   OD1 1578    -0.593101     16.00000 ; qtot 0.050
  1579    N   103   ASN   ND2 1579    -0.919101     14.01000 ; qtot -0.869
  1580    H   103   ASN  HD21 1580     0.419600      1.00800 ; qtot -0.449
  1581    H   103   ASN  HD22 1581     0.419600      1.00800 ; qtot -0.029
  1582    C   103   ASN     C 1582     0.597301     12.01000 ; qtot 0.568
  1583    O   103   ASN     O 1583    -0.567901     16.00000 ; qtot -0.000
  1584    N   104   ARG     N 1584    -0.347900     14.01000 ; qtot -0.348
  1585    H   104   ARG     H 1585     0.274700      1.00800 ; qtot -0.073
  1586   CX   104   ARG    CA 1586    -0.263700     12.01000 ; qtot -0.337
  1587   H1   104   ARG    HA 1587     0.156000      1.00800 ; qtot -0.181
  1588   C8   104   ARG    CB 1588    -0.000700     12.01000 ; qtot -0.182
  1589   HC   104   ARG   HB2 1589     0.032700      1.00800 ; qtot -0.149
  1590   HC   104   ARG   HB3 1590     0.032700      1.00800 ; qtot -0.116
  1591   C8   104   ARG    CG 1591     0.039000     12.01000 ; qtot -0.077
  1592   HC   104   ARG   HG2 1592     0.028500      1.00800 ; qtot -0.049
  1593   HC   104   ARG   HG3 1593     0.028500      1.00800 ; qtot -0.020
  1594   C8   104   ARG    CD 1594     0.048600     12.01000 ; qtot 0.028
  1595   H1   104   ARG   HD2 1595     0.068700      1.00800 ; qtot 0.097
  1596   H1   104   ARG   HD3 1596     0.068700      1.00800 ; qtot 0.166
  1597   N2   104   ARG    NE 1597    -0.529501     14.01000 ; qtot -0.364
  1598    H   104   ARG    HE 1598     0.345600      1.00800 ; qtot -0.018
  1599   CA   104   ARG    CZ 1599     0.807601     12.01000 ; qtot 0.790
  1600   N2   104   ARG   NH1 1600    -0.862701     14.01000 ; qtot -0.073
  1601    H   104   ARG  HH11 1601     0.447800      1.00800 ; qtot 0.375
  1602    H   104   ARG  HH12 1602     0.447800      1.00800 ; qtot 0.822
  1603   N2   104   ARG   NH2 1603    -0.862701     14.01000 ; qtot -0.040
  1604    H   104   ARG  HH21 1604     0.447800      1.00800 ; qtot 0.408
  1605    H   104   ARG  HH22 1605     0.447800      1.00800 ; qtot 0.855
  1606    C   104   ARG     C 1606     0.734101     12.01000 ; qtot 1.589
  1607    O   104   ARG     O 1607    -0.589401     16.00000 ; qtot 1.000
  1608    N   105   TYR     N 1608    -0.415700     14.01000 ; qtot 0.584
  1609    H   105   TYR     H 1609     0.271900      1.00800 ; qtot 0.856
  1610   CX   105   TYR    CA 1610    -0.001400     12.01000 ; qtot 0.855
  1611   H1   105   TYR    HA 1611     0.087600      1.00800 ; qtot 0.942
  1612   CT   105   TYR    CB 1612    -0.015200     12.01000 ; qtot 0.927
  1613   HC   105   TYR   HB2 1613     0.029500      1.00800 ; qtot 0.957
  1614   HC   105   TYR   HB3 1614     0.029500      1.00800 ; qtot 0.986
  1615   CA   105   TYR    CG 1615    -0.001100     12.01000 ; qtot 0.985
  1616   CA   105   TYR   CD1 1616    -0.190600     12.01000 ; qtot 0.795
  1617   HA   105   TYR   HD1 1617     0.169900      1.00800 ; qtot 0.964
  1618   CA   105   TYR   CE1 1618    -0.234100     12.01000 ; qtot 0.730
  1619   HA   105   TYR   HE1 1619     0.165600      1.00800 ; qtot 0.896
  1620    C   105   TYR    CZ 1620     0.322600     12.01000 ; qtot 1.219
  1621   OH   105   TYR    OH 1621    -0.557901     16.00000 ; qtot 0.661
  1622   HO   105   TYR    HH 1622     0.399200      1.00800 ; qtot 1.060
  1623   CA   105   TYR   CE2 1623    -0.234100     12.01000 ; qtot 0.826
  1624   HA   105   TYR   HE2 1624     0.165600      1.00800 ; qtot 0.991
  1625   CA   105   TYR   CD2 1625    -0.190600     12.01000 ; qtot 0.801
  1626   HA   105   TYR   HD2 1626     0.169900      1.00800 ; qtot 0.971
  1627    C   105   TYR     C 1627     0.597301     12.01000 ; qtot 1.568
  1628    O   105   TYR     O 1628    -0.567901     16.00000 ; qtot 1.000
  1629    N   106   CYS     N 1629    -0.415700     14.01000 ; qtot 0.584
  1630    H   106   CYS     H 1630     0.271900      1.00800 ; qtot 0.856
  1631   CX   106   CYS    CA 1631     0.021300     12.01000 ; qtot 0.878
  1632   H1   106   CYS    HA 1632     0.112400      1.00800 ; qtot 0.990
  1633  A2C   106   CYS    CB 1633    -0.123100     12.01000 ; qtot 0.867
  1634   H1   106   CYS   HB2 1634     0.111200      1.00800 ; qtot 0.978
  1635   H1   106   CYS   HB3 1635     0.111200      1.00800 ; qtot 1.089
  1636   SH   106   CYS    SG 1636    -0.311900     32.06000 ; qtot 0.777
  1637   HS   106   CYS    HG 1637     0.193300      1.00800 ; qtot 0.971
  1638    C   106   CYS     C 1638     0.597301     12.01000 ; qtot 1.568
  1639    O   106   CYS     O 1639    -0.567901     16.00000 ; qtot 1.000
  1640    N   107   TYR     N 1640    -0.415700     14.01000 ; qtot 0.584
  1641    H   107   TYR     H 1641     0.271900      1.00800 ; qtot 0.856
  1642   CX   107   TYR    CA 1642    -0.001400     12.01000 ; qtot 0.855
  1643   H1   107   TYR    HA 1643     0.087600      1.00800 ; qtot 0.942
  1644   CT   107   TYR    CB 1644    -0.015200     12.01000 ; qtot 0.927
  1645   HC   107   TYR   HB2 1645     0.029500      1.00800 ; qtot 0.957
  1646   HC   107   TYR   HB3 1646     0.029500      1.00800 ; qtot 0.986
  1647   CA   107   TYR    CG 1647    -0.001100     12.01000 ; qtot 0.985
  1648   CA   107   TYR   CD1 1648    -0.190600     12.01000 ; qtot 0.795
  1649   HA   107   TYR   HD1 1649     0.169900      1.00800 ; qtot 0.964
  1650   CA   107   TYR   CE1 1650    -0.234100     12.01000 ; qtot 0.730
  1651   HA   107   TYR   HE1 1651     0.165600      1.00800 ; qtot 0.896
  1652    C   107   TYR    CZ 1652     0.322600     12.01000 ; qtot 1.219
  1653   OH   107   TYR    OH 1653    -0.557901     16.00000 ; qtot 0.661
  1654   HO   107   TYR    HH 1654     0.399200      1.00800 ; qtot 1.060
  1655   CA   107   TYR   CE2 1655    -0.234100     12.01000 ; qtot 0.826
  1656   HA   107   TYR   HE2 1656     0.165600      1.00800 ; qtot 0.991
  1657   CA   107   TYR   CD2 1657    -0.190600     12.01000 ; qtot 0.801
  1658   HA   107   TYR   HD2 1658     0.169900      1.00800 ; qtot 0.971
  1659    C   107   TYR     C 1659     0.597301     12.01000 ; qtot 1.568
  1660    O   107   TYR     O 1660    -0.567901     16.00000 ; qtot 1.000
  1661    N   108   ILE     N 1661    -0.415700     14.01000 ; qtot 0.584
  1662    H   108   ILE     H 1662     0.271900      1.00800 ; qtot 0.856
  1663   CX   108   ILE    CA 1663    -0.059700     12.01000 ; qtot 0.797
  1664   H1   108   ILE    HA 1664     0.086900      1.00800 ; qtot 0.883
  1665  A3C   108   ILE    CB 1665     0.130300     12.01000 ; qtot 1.014
  1666   HC   108   ILE    HB 1666     0.018700      1.00800 ; qtot 1.032
  1667   CT   108   ILE   CG2 1667    -0.320400     12.01000 ; qtot 0.712
  1668   HC   108   ILE  HG21 1668     0.088200      1.00800 ; qtot 0.800
  1669   HC   108   ILE  HG22 1669     0.088200      1.00800 ; qtot 0.888
  1670   HC   108   ILE  HG23 1670     0.088200      1.00800 ; qtot 0.977
  1671  A2C   108   ILE   CG1 1671    -0.043000     12.01000 ; qtot 0.934
  1672   HC   108   ILE  HG12 1672     0.023600      1.00800 ; qtot 0.957
  1673   HC   108   ILE  HG13 1673     0.023600      1.00800 ; qtot 0.981
  1674   CT   108   ILE   CD1 1674    -0.066000     12.01000 ; qtot 0.915
  1675   HC   108   ILE  HD11 1675     0.018600      1.00800 ; qtot 0.933
  1676   HC   108   ILE  HD12 1676     0.018600      1.00800 ; qtot 0.952
  1677   HC   108   ILE  HD13 1677     0.018600      1.00800 ; qtot 0.971
  1678    C   108   ILE     C 1678     0.597301     12.01000 ; qtot 1.568
  1679    O   108   ILE     O 1679    -0.567901     16.00000 ; qtot 1.000
  1680    N   109   CYS     N 1680    -0.415700     14.01000 ; qtot 0.584
  1681    H   109   CYS     H 1681     0.271900      1.00800 ; qtot 0.856
  1682   CX   109   CYS    CA 1682     0.021300     12.01000 ; qtot 0.878
  1683   H1   109   CYS    HA 1683     0.112400      1.00800 ; qtot 0.990
  1684  A2C   109   CYS    CB 1684    -0.123100     12.01000 ; qtot 0.867
  1685   H1   109   CYS   HB2 1685     0.111200      1.00800 ; qtot 0.978
  1686   H1   109   CYS   HB3 1686     0.111200      1.00800 ; qtot 1.089
  1687   SH   109   CYS    SG 1687    -0.311900     32.06000 ; qtot 0.777
  1688   HS   109   CYS    HG 1688     0.193300      1.00800 ; qtot 0.971
  1689    C   109   CYS     C 1689     0.597301     12.01000 ; qtot 1.568
  1690    O   109   CYS     O 1690    -0.567901     16.00000 ; qtot 1.000
  1691    N   110   HIE     N 1691    -0.415700     14.01000 ; qtot 0.584
  1692    H   110   HIE     H 1692     0.271900      1.00800 ; qtot 0.856
  1693   CX   110   HIE    CA 1693    -0.058100     12.01000 ; qtot 0.798
  1694   H1   110   HIE    HA 1694     0.136000      1.00800 ; qtot 0.934
  1695   CT   110   HIE    CB 1695    -0.007400     12.01000 ; qtot 0.927
  1696   HC   110   HIE   HB2 1696     0.036700      1.00800 ; qtot 0.963
  1697   HC   110   HIE   HB3 1697     0.036700      1.00800 ; qtot 1.000
  1698   CC   110   HIE    CG 1698     0.186800     12.01000 ; qtot 1.187
  1699   NB   110   HIE   ND1 1699    -0.543201     14.01000 ; qtot 0.644
  1700   CR   110   HIE   CE1 1700     0.163500     12.01000 ; qtot 0.807
  1701   H5   110   HIE   HE1 1701     0.143500      1.00800 ; qtot 0.951
  1702   NA   110   HIE   NE2 1702    -0.279500     14.01000 ; qtot 0.671
  1703    H   110   HIE   HE2 1703     0.333900      1.00800 ; qtot 1.005
  1704   CW   110   HIE   CD2 1704    -0.220700     12.01000 ; qtot 0.784
  1705   H4   110   HIE   HD2 1705     0.186200      1.00800 ; qtot 0.971
  1706    C   110   HIE     C 1706     0.597301     12.01000 ; qtot 1.568
  1707    O   110   HIE     O 1707    -0.567901     16.00000 ; qtot 1.000
  1708    N   111   SER     N 1708    -0.415700     14.01000 ; qtot 0.584
  1709    H   111   SER     H 1709     0.271900      1.00800 ; qtot 0.856
  1710   CX   111   SER    CA 1710    -0.024900     12.01000 ; qtot 0.831
  1711   H1   111   SER    HA 1711     0.084300      1.00800 ; qtot 0.916
  1712  A2C   111   SER    CB 1712     0.211700     12.01000 ; qtot 1.127
  1713   H1   111   SER   HB2 1713     0.035200      1.00800 ; qtot 1.163
  1714   H1   111   SER   HB3 1714     0.035200      1.00800 ; qtot 1.198
  1715   OH   111   SER    OG 1715    -0.654601     16.00000 ; qtot 0.543
  1716   HO   111   SER    HG 1716     0.427500      1.00800 ; qtot 0.971
  1717    C   111   SER     C 1717     0.597301     12.01000 ; qtot 1.568
  1718    O   111   SER     O 1718    -0.567901     16.00000 ; qtot 1.000
  1719    N   112   MET     N 1719    -0.415700     14.01000 ; qtot 0.584
  1720    H   112   MET     H 1720     0.271900      1.00800 ; qtot 0.856
  1721   CX   112   MET    CA 1721    -0.023700     12.01000 ; qtot 0.833
  1722   H1   112   MET    HA 1722     0.088000      1.00800 ; qtot 0.921
  1723  A2C   112   MET    CB 1723     0.034200     12.01000 ; qtot 0.955
  1724   HC   112   MET   HB2 1724     0.024100      1.00800 ; qtot 0.979
  1725   HC   112   MET   HB3 1725     0.024100      1.00800 ; qtot 1.003
  1726  A2C   112   MET    CG 1726     0.001800     12.01000 ; qtot 1.005
  1727   H1   112   MET   HG2 1727     0.044000      1.00800 ; qtot 1.049
  1728   H1   112   MET   HG3 1728     0.044000      1.00800 ; qtot 1.093
  1729    S   112   MET    SD 1729    -0.273700     32.06000 ; qtot 0.819
  1730   CT   112   MET    CE 1730    -0.053600     12.01000 ; qtot 0.765
  1731   H1   112   MET   HE1 1731     0.068400      1.00800 ; qtot 0.834
  1732   H1   112   MET   HE2 1732     0.068400      1.00800 ; qtot 0.902
  1733   H1   112   MET   HE3 1733     0.068400      1.00800 ; qtot 0.971
  1734    C   112   MET     C 1734     0.597301     12.01000 ; qtot 1.568
  1735    O   112   MET     O 1735    -0.567901     16.00000 ; qtot 1.000
  1736    N   113   ALA     N 1736    -0.415700     14.01000 ; qtot 0.584
  1737    H   113   ALA     H 1737     0.271900      1.00800 ; qtot 0.856
  1738   CX   113   ALA    CA 1738     0.033700     12.01000 ; qtot 0.890
  1739   H1   113   ALA    HA 1739     0.082300      1.00800 ; qtot 0.972
  1740   CT   113   ALA    CB 1740    -0.182500     12.01000 ; qtot 0.790
  1741   HC   113   ALA   HB1 1741     0.060300      1.00800 ; qtot 0.850
  1742   HC   113   ALA   HB2 1742     0.060300      1.00800 ; qtot 0.910
  1743   HC   113   ALA   HB3 1743     0.060300      1.00800 ; qtot 0.971
  1744    C   113   ALA     C 1744     0.597301     12.01000 ; qtot 1.568
  1745    O   113   ALA     O 1745    -0.567901     16.00000 ; qtot 1.000
  1746    N   114   TYR     N 1746    -0.415700     14.01000 ; qtot 0.584
  1747    H   114   TYR     H 1747     0.271900      1.00800 ; qtot 0.856
  1748   CX   114   TYR    CA 1748    -0.001400     12.01000 ; qtot 0.855
  1749   H1   114   TYR    HA 1749     0.087600      1.00800 ; qtot 0.942
  1750   CT   114   TYR    CB 1750    -0.015200     12.01000 ; qtot 0.927
  1751   HC   114   TYR   HB2 1751     0.029500      1.00800 ; qtot 0.957
  1752   HC   114   TYR   HB3 1752     0.029500      1.00800 ; qtot 0.986
  1753   CA   114   TYR    CG 1753    -0.001100     12.01000 ; qtot 0.985
  1754   CA   114   TYR   CD1 1754    -0.190600     12.01000 ; qtot 0.795
  1755   HA   114   TYR   HD1 1755     0.169900      1.00800 ; qtot 0.964
  1756   CA   114   TYR   CE1 1756    -0.234100     12.01000 ; qtot 0.730
  1757   HA   114   TYR   HE1 1757     0.165600      1.00800 ; qtot 0.896
  1758    C   114   TYR    CZ 1758     0.322600     12.01000 ; qtot 1.219
  1759   OH   114   TYR    OH 1759    -0.557901     16.00000 ; qtot 0.661
  1760   HO   114   TYR    HH 1760     0.399200      1.00800 ; qtot 1.060
  1761   CA   114   TYR   CE2 1761    -0.234100     12.01000 ; qtot 0.826
  1762   HA   114   TYR   HE2 1762     0.165600      1.00800 ; qtot 0.991
  1763   CA   114   TYR   CD2 1763    -0.190600     12.01000 ; qtot 0.801
  1764   HA   114   TYR   HD2 1764     0.169900      1.00800 ; qtot 0.971
  1765    C   114   TYR     C 1765     0.597301     12.01000 ; qtot 1.568
  1766    O   114   TYR     O 1766    -0.567901     16.00000 ; qtot 1.000
  1767    N   115   HID     N 1767    -0.415700     14.01000 ; qtot 0.584
  1768    H   115   HID     H 1768     0.271900      1.00800 ; qtot 0.856
  1769   CX   115   HID    CA 1769     0.018800     12.01000 ; qtot 0.875
  1770   H1   115   HID    HA 1770     0.088100      1.00800 ; qtot 0.963
  1771   CT   115   HID    CB 1771    -0.046200     12.01000 ; qtot 0.917
  1772   HC   115   HID   HB2 1772     0.040200      1.00800 ; qtot 0.957
  1773   HC   115   HID   HB3 1773     0.040200      1.00800 ; qtot 0.997
  1774   CC   115   HID    CG 1774    -0.026600     12.01000 ; qtot 0.971
  1775   NA   115   HID   ND1 1775    -0.381100     14.01000 ; qtot 0.590
  1776    H   115   HID   HD1 1776     0.364900      1.00800 ; qtot 0.955
  1777   CR   115   HID   CE1 1777     0.205700     12.01000 ; qtot 1.160
  1778   H5   115   HID   HE1 1778     0.139200      1.00800 ; qtot 1.299
  1779   NB   115   HID   NE2 1779    -0.572701     14.01000 ; qtot 0.727
  1780   CV   115   HID   CD2 1780     0.129200     12.01000 ; qtot 0.856
  1781   H4   115   HID   HD2 1781     0.114700      1.00800 ; qtot 0.971
  1782    C   115   HID     C 1782     0.597301     12.01000 ; qtot 1.568
  1783    O   115   HID     O 1783    -0.567901     16.00000 ; qtot 1.000
  1784    N   116   ARG     N 1784    -0.347900     14.01000 ; qtot 0.652
  1785    H   116   ARG     H 1785     0.274700      1.00800 ; qtot 0.927
  1786   CX   116   ARG    CA 1786    -0.263700     12.01000 ; qtot 0.663
  1787   H1   116   ARG    HA 1787     0.156000      1.00800 ; qtot 0.819
  1788   C8   116   ARG    CB 1788    -0.000700     12.01000 ; qtot 0.818
  1789   HC   116   ARG   HB2 1789     0.032700      1.00800 ; qtot 0.851
  1790   HC   116   ARG   HB3 1790     0.032700      1.00800 ; qtot 0.884
  1791   C8   116   ARG    CG 1791     0.039000     12.01000 ; qtot 0.923
  1792   HC   116   ARG   HG2 1792     0.028500      1.00800 ; qtot 0.951
  1793   HC   116   ARG   HG3 1793     0.028500      1.00800 ; qtot 0.980
  1794   C8   116   ARG    CD 1794     0.048600     12.01000 ; qtot 1.028
  1795   H1   116   ARG   HD2 1795     0.068700      1.00800 ; qtot 1.097
  1796   H1   116   ARG   HD3 1796     0.068700      1.00800 ; qtot 1.166
  1797   N2   116   ARG    NE 1797    -0.529501     14.01000 ; qtot 0.636
  1798    H   116   ARG    HE 1798     0.345600      1.00800 ; qtot 0.982
  1799   CA   116   ARG    CZ 1799     0.807601     12.01000 ; qtot 1.790
  1800   N2   116   ARG   NH1 1800    -0.862701     14.01000 ; qtot 0.927
  1801    H   116   ARG  HH11 1801     0.447800      1.00800 ; qtot 1.375
  1802    H   116   ARG  HH12 1802     0.447800      1.00800 ; qtot 1.822
  1803   N2   116   ARG   NH2 1803    -0.862701     14.01000 ; qtot 0.960
  1804    H   116   ARG  HH21 1804     0.447800      1.00800 ; qtot 1.408
  1805    H   116   ARG  HH22 1805     0.447800      1.00800 ; qtot 1.855
  1806    C   116   ARG     C 1806     0.734101     12.01000 ; qtot 2.589
  1807    O   116   ARG     O 1807    -0.589401     16.00000 ; qtot 2.000
  1808    N   117   ILE     N 1808    -0.415700     14.01000 ; qtot 1.584
  1809    H   117   ILE     H 1809     0.271900      1.00800 ; qtot 1.856
  1810   CX   117   ILE    CA 1810    -0.059700     12.01000 ; qtot 1.797
  1811   H1   117   ILE    HA 1811     0.086900      1.00800 ; qtot 1.883
  1812  A3C   117   ILE    CB 1812     0.130300     12.01000 ; qtot 2.014
  1813   HC   117   ILE    HB 1813     0.018700      1.00800 ; qtot 2.032
  1814   CT   117   ILE   CG2 1814    -0.320400     12.01000 ; qtot 1.712
  1815   HC   117   ILE  HG21 1815     0.088200      1.00800 ; qtot 1.800
  1816   HC   117   ILE  HG22 1816     0.088200      1.00800 ; qtot 1.888
  1817   HC   117   ILE  HG23 1817     0.088200      1.00800 ; qtot 1.977
  1818  A2C   117   ILE   CG1 1818    -0.043000     12.01000 ; qtot 1.934
  1819   HC   117   ILE  HG12 1819     0.023600      1.00800 ; qtot 1.957
  1820   HC   117   ILE  HG13 1820     0.023600      1.00800 ; qtot 1.981
  1821   CT   117   ILE   CD1 1821    -0.066000     12.01000 ; qtot 1.915
  1822   HC   117   ILE  HD11 1822     0.018600      1.00800 ; qtot 1.933
  1823   HC   117   ILE  HD12 1823     0.018600      1.00800 ; qtot 1.952
  1824   HC   117   ILE  HD13 1824     0.018600      1.00800 ; qtot 1.971
  1825    C   117   ILE     C 1825     0.597301     12.01000 ; qtot 2.568
  1826    O   117   ILE     O 1826    -0.567901     16.00000 ; qtot 2.000
  1827    N   118   TYR     N 1827    -0.415700     14.01000 ; qtot 1.584
  1828    H   118   TYR     H 1828     0.271900      1.00800 ; qtot 1.856
  1829   CX   118   TYR    CA 1829    -0.001400     12.01000 ; qtot 1.855
  1830   H1   118   TYR    HA 1830     0.087600      1.00800 ; qtot 1.942
  1831   CT   118   TYR    CB 1831    -0.015200     12.01000 ; qtot 1.927
  1832   HC   118   TYR   HB2 1832     0.029500      1.00800 ; qtot 1.957
  1833   HC   118   TYR   HB3 1833     0.029500      1.00800 ; qtot 1.986
  1834   CA   118   TYR    CG 1834    -0.001100     12.01000 ; qtot 1.985
  1835   CA   118   TYR   CD1 1835    -0.190600     12.01000 ; qtot 1.795
  1836   HA   118   TYR   HD1 1836     0.169900      1.00800 ; qtot 1.964
  1837   CA   118   TYR   CE1 1837    -0.234100     12.01000 ; qtot 1.730
  1838   HA   118   TYR   HE1 1838     0.165600      1.00800 ; qtot 1.896
  1839    C   118   TYR    CZ 1839     0.322600     12.01000 ; qtot 2.219
  1840   OH   118   TYR    OH 1840    -0.557901     16.00000 ; qtot 1.661
  1841   HO   118   TYR    HH 1841     0.399200      1.00800 ; qtot 2.060
  1842   CA   118   TYR   CE2 1842    -0.234100     12.01000 ; qtot 1.826
  1843   HA   118   TYR   HE2 1843     0.165600      1.00800 ; qtot 1.991
  1844   CA   118   TYR   CD2 1844    -0.190600     12.01000 ; qtot 1.801
  1845   HA   118   TYR   HD2 1845     0.169900      1.00800 ; qtot 1.971
  1846    C   118   TYR     C 1846     0.597301     12.01000 ; qtot 2.568
  1847    O   118   TYR     O 1847    -0.567901     16.00000 ; qtot 2.000
  1848    N   119   ARG     N 1848    -0.347900     14.01000 ; qtot 1.652
  1849    H   119   ARG     H 1849     0.274700      1.00800 ; qtot 1.927
  1850   CX   119   ARG    CA 1850    -0.263700     12.01000 ; qtot 1.663
  1851   H1   119   ARG    HA 1851     0.156000      1.00800 ; qtot 1.819
  1852   C8   119   ARG    CB 1852    -0.000700     12.01000 ; qtot 1.818
  1853   HC   119   ARG   HB2 1853     0.032700      1.00800 ; qtot 1.851
  1854   HC   119   ARG   HB3 1854     0.032700      1.00800 ; qtot 1.884
  1855   C8   119   ARG    CG 1855     0.039000     12.01000 ; qtot 1.923
  1856   HC   119   ARG   HG2 1856     0.028500      1.00800 ; qtot 1.951
  1857   HC   119   ARG   HG3 1857     0.028500      1.00800 ; qtot 1.980
  1858   C8   119   ARG    CD 1858     0.048600     12.01000 ; qtot 2.028
  1859   H1   119   ARG   HD2 1859     0.068700      1.00800 ; qtot 2.097
  1860   H1   119   ARG   HD3 1860     0.068700      1.00800 ; qtot 2.166
  1861   N2   119   ARG    NE 1861    -0.529501     14.01000 ; qtot 1.636
  1862    H   119   ARG    HE 1862     0.345600      1.00800 ; qtot 1.982
  1863   CA   119   ARG    CZ 1863     0.807601     12.01000 ; qtot 2.790
  1864   N2   119   ARG   NH1 1864    -0.862701     14.01000 ; qtot 1.927
  1865    H   119   ARG  HH11 1865     0.447800      1.00800 ; qtot 2.375
  1866    H   119   ARG  HH12 1866     0.447800      1.00800 ; qtot 2.822
  1867   N2   119   ARG   NH2 1867    -0.862701     14.01000 ; qtot 1.960
  1868    H   119   ARG  HH21 1868     0.447800      1.00800 ; qtot 2.408
  1869    H   119   ARG  HH22 1869     0.447800      1.00800 ; qtot 2.855
  1870    C   119   ARG     C 1870     0.734101     12.01000 ; qtot 3.589
  1871    O   119   ARG     O 1871    -0.589401     16.00000 ; qtot 3.000
  1872    N   120   ARG     N 1872    -0.347900     14.01000 ; qtot 2.652
  1873    H   120   ARG     H 1873     0.274700      1.00800 ; qtot 2.927
  1874   CX   120   ARG    CA 1874    -0.263700     12.01000 ; qtot 2.663
  1875   H1   120   ARG    HA 1875     0.156000      1.00800 ; qtot 2.819
  1876   C8   120   ARG    CB 1876    -0.000700     12.01000 ; qtot 2.818
  1877   HC   120   ARG   HB2 1877     0.032700      1.00800 ; qtot 2.851
  1878   HC   120   ARG   HB3 1878     0.032700      1.00800 ; qtot 2.884
  1879   C8   120   ARG    CG 1879     0.039000     12.01000 ; qtot 2.923
  1880   HC   120   ARG   HG2 1880     0.028500      1.00800 ; qtot 2.951
  1881   HC   120   ARG   HG3 1881     0.028500      1.00800 ; qtot 2.980
  1882   C8   120   ARG    CD 1882     0.048600     12.01000 ; qtot 3.028
  1883   H1   120   ARG   HD2 1883     0.068700      1.00800 ; qtot 3.097
  1884   H1   120   ARG   HD3 1884     0.068700      1.00800 ; qtot 3.166
  1885   N2   120   ARG    NE 1885    -0.529501     14.01000 ; qtot 2.636
  1886    H   120   ARG    HE 1886     0.345600      1.00800 ; qtot 2.982
  1887   CA   120   ARG    CZ 1887     0.807601     12.01000 ; qtot 3.790
  1888   N2   120   ARG   NH1 1888    -0.862701     14.01000 ; qtot 2.927
  1889    H   120   ARG  HH11 1889     0.447800      1.00800 ; qtot 3.375
  1890    H   120   ARG  HH12 1890     0.447800      1.00800 ; qtot 3.822
  1891   N2   120   ARG   NH2 1891    -0.862701     14.01000 ; qtot 2.960
  1892    H   120   ARG  HH21 1892     0.447800      1.00800 ; qtot 3.408
  1893    H   120   ARG  HH22 1893     0.447800      1.00800 ; qtot 3.855
  1894    C   120   ARG     C 1894     0.734101     12.01000 ; qtot 4.589
  1895    O   120   ARG     O 1895    -0.589401     16.00000 ; qtot 4.000
  1896    N   121   TRP     N 1896    -0.415700     14.01000 ; qtot 3.584
  1897    H   121   TRP     H 1897     0.271900      1.00800 ; qtot 3.856
  1898   CX   121   TRP    CA 1898    -0.027500     12.01000 ; qtot 3.829
  1899   H1   121   TRP    HA 1899     0.112300      1.00800 ; qtot 3.941
  1900   CT   121   TRP    CB 1900    -0.005000     12.01000 ; qtot 3.936
  1901   HC   121   TRP   HB2 1901     0.033900      1.00800 ; qtot 3.970
  1902   HC   121   TRP   HB3 1902     0.033900      1.00800 ; qtot 4.004
  1903   C*   121   TRP    CG 1903    -0.141500     12.01000 ; qtot 3.862
  1904   CW   121   TRP   CD1 1904    -0.163800     12.01000 ; qtot 3.699
  1905   H4   121   TRP   HD1 1905     0.206200      1.00800 ; qtot 3.905
  1906   NA   121   TRP   NE1 1906    -0.341800     14.01000 ; qtot 3.563
  1907    H   121   TRP   HE1 1907     0.341200      1.00800 ; qtot 3.904
  1908   CN   121   TRP   CE2 1908     0.138000     12.01000 ; qtot 4.042
  1909   CA   121   TRP   CZ2 1909    -0.260100     12.01000 ; qtot 3.782
  1910   HA   121   TRP   HZ2 1910     0.157200      1.00800 ; qtot 3.939
  1911   CA   121   TRP   CH2 1911    -0.113400     12.01000 ; qtot 3.826
  1912   HA   121   TRP   HH2 1912     0.141700      1.00800 ; qtot 3.968
  1913   CA   121   TRP   CZ3 1913    -0.197200     12.01000 ; qtot 3.770
  1914   HA   121   TRP   HZ3 1914     0.144700      1.00800 ; qtot 3.915
  1915   CA   121   TRP   CE3 1915    -0.238700     12.01000 ; qtot 3.676
  1916   HA   121   TRP   HE3 1916     0.170000      1.00800 ; qtot 3.846
  1917   CB   121   TRP   CD2 1917     0.124300     12.01000 ; qtot 3.971
  1918    C   121   TRP     C 1918     0.597301     12.01000 ; qtot 4.568
  1919    O   121   TRP     O 1919    -0.567901     16.00000 ; qtot 4.000
  1920    N   122   HID     N 1920    -0.415700     14.01000 ; qtot 3.584
  1921    H   122   HID     H 1921     0.271900      1.00800 ; qtot 3.856
  1922   CX   122   HID    CA 1922     0.018800     12.01000 ; qtot 3.875
  1923   H1   122   HID    HA 1923     0.088100      1.00800 ; qtot 3.963
  1924   CT   122   HID    CB 1924    -0.046200     12.01000 ; qtot 3.917
  1925   HC   122   HID   HB2 1925     0.040200      1.00800 ; qtot 3.957
  1926   HC   122   HID   HB3 1926     0.040200      1.00800 ; qtot 3.997
  1927   CC   122   HID    CG 1927    -0.026600     12.01000 ; qtot 3.971
  1928   NA   122   HID   ND1 1928    -0.381100     14.01000 ; qtot 3.590
  1929    H   122   HID   HD1 1929     0.364900      1.00800 ; qtot 3.955
  1930   CR   122   HID   CE1 1930     0.205700     12.01000 ; qtot 4.160
  1931   H5   122   HID   HE1 1931     0.139200      1.00800 ; qtot 4.299
  1932   NB   122   HID   NE2 1932    -0.572701     14.01000 ; qtot 3.727
  1933   CV   122   HID   CD2 1933     0.129200     12.01000 ; qtot 3.856
  1934   H4   122   HID   HD2 1934     0.114700      1.00800 ; qtot 3.971
  1935    C   122   HID     C 1935     0.597301     12.01000 ; qtot 4.568
  1936    O   122   HID     O 1936    -0.567901     16.00000 ; qtot 4.000
  1937    N   123   THR     N 1937    -0.415700     14.01000 ; qtot 3.584
  1938    H   123   THR     H 1938     0.271900      1.00800 ; qtot 3.856
  1939   CX   123   THR    CA 1939    -0.038900     12.01000 ; qtot 3.817
  1940   H1   123   THR    HA 1940     0.100700      1.00800 ; qtot 3.918
  1941  A3C   123   THR    CB 1941     0.365400     12.01000 ; qtot 4.283
  1942   H1   123   THR    HB 1942     0.004300      1.00800 ; qtot 4.288
  1943   CT   123   THR   CG2 1943    -0.243800     12.01000 ; qtot 4.044
  1944   HC   123   THR  HG21 1944     0.064200      1.00800 ; qtot 4.108
  1945   HC   123   THR  HG22 1945     0.064200      1.00800 ; qtot 4.172
  1946   HC   123   THR  HG23 1946     0.064200      1.00800 ; qtot 4.237
  1947   OH   123   THR   OG1 1947    -0.676101     16.00000 ; qtot 3.560
  1948   HO   123   THR   HG1 1948     0.410200      1.00800 ; qtot 3.971
  1949    C   123   THR     C 1949     0.597301     12.01000 ; qtot 4.568
  1950    O   123   THR     O 1950    -0.567901     16.00000 ; qtot 4.000
  1951    N   124   PRO     N 1951    -0.254800     14.01000 ; qtot 3.745
  1952   CT   124   PRO    CD 1952     0.019200     12.01000 ; qtot 3.764
  1953   H1   124   PRO   HD2 1953     0.039100      1.00800 ; qtot 3.804
  1954   H1   124   PRO   HD3 1954     0.039100      1.00800 ; qtot 3.843
  1955   CT   124   PRO    CG 1955     0.018900     12.01000 ; qtot 3.862
  1956   HC   124   PRO   HG2 1956     0.021300      1.00800 ; qtot 3.883
  1957   HC   124   PRO   HG3 1957     0.021300      1.00800 ; qtot 3.904
  1958   CT   124   PRO    CB 1958    -0.007000     12.01000 ; qtot 3.897
  1959   HC   124   PRO   HB2 1959     0.025300      1.00800 ; qtot 3.922
  1960   HC   124   PRO   HB3 1960     0.025300      1.00800 ; qtot 3.948
  1961   CX   124   PRO    CA 1961    -0.026600     12.01000 ; qtot 3.921
  1962   H1   124   PRO    HA 1962     0.064100      1.00800 ; qtot 3.985
  1963    C   124   PRO     C 1963     0.589601     12.01000 ; qtot 4.575
  1964    O   124   PRO     O 1964    -0.574801     16.00000 ; qtot 4.000
  1965    N   125   LEU     N 1965    -0.415700     14.01000 ; qtot 3.584
  1966    H   125   LEU     H 1966     0.271900      1.00800 ; qtot 3.856
  1967   CX   125   LEU    CA 1967    -0.051800     12.01000 ; qtot 3.804
  1968   H1   125   LEU    HA 1968     0.092200      1.00800 ; qtot 3.897
  1969  A2C   125   LEU    CB 1969    -0.110200     12.01000 ; qtot 3.786
  1970   HC   125   LEU   HB2 1970     0.045700      1.00800 ; qtot 3.832
  1971   HC   125   LEU   HB3 1971     0.045700      1.00800 ; qtot 3.878
  1972  A3C   125   LEU    CG 1972     0.353100     12.01000 ; qtot 4.231
  1973   HC   125   LEU    HG 1973    -0.036100      1.00800 ; qtot 4.195
  1974   CT   125   LEU   CD1 1974    -0.412100     12.01000 ; qtot 3.783
  1975   HC   125   LEU  HD11 1975     0.100000      1.00800 ; qtot 3.883
  1976   HC   125   LEU  HD12 1976     0.100000      1.00800 ; qtot 3.983
  1977   HC   125   LEU  HD13 1977     0.100000      1.00800 ; qtot 4.083
  1978   CT   125   LEU   CD2 1978    -0.412100     12.01000 ; qtot 3.671
  1979   HC   125   LEU  HD21 1979     0.100000      1.00800 ; qtot 3.771
  1980   HC   125   LEU  HD22 1980     0.100000      1.00800 ; qtot 3.871
  1981   HC   125   LEU  HD23 1981     0.100000      1.00800 ; qtot 3.971
  1982    C   125   LEU     C 1982     0.597301     12.01000 ; qtot 4.568
  1983    O   125   LEU     O 1983    -0.567901     16.00000 ; qtot 4.000
  1984    N   126   HIE     N 1984    -0.415700     14.01000 ; qtot 3.584
  1985    H   126   HIE     H 1985     0.271900      1.00800 ; qtot 3.856
  1986   CX   126   HIE    CA 1986    -0.058100     12.01000 ; qtot 3.798
  1987   H1   126   HIE    HA 1987     0.136000      1.00800 ; qtot 3.934
  1988   CT   126   HIE    CB 1988    -0.007400     12.01000 ; qtot 3.927
  1989   HC   126   HIE   HB2 1989     0.036700      1.00800 ; qtot 3.963
  1990   HC   126   HIE   HB3 1990     0.036700      1.00800 ; qtot 4.000
  1991   CC   126   HIE    CG 1991     0.186800     12.01000 ; qtot 4.187
  1992   NB   126   HIE   ND1 1992    -0.543201     14.01000 ; qtot 3.644
  1993   CR   126   HIE   CE1 1993     0.163500     12.01000 ; qtot 3.807
  1994   H5   126   HIE   HE1 1994     0.143500      1.00800 ; qtot 3.951
  1995   NA   126   HIE   NE2 1995    -0.279500     14.01000 ; qtot 3.671
  1996    H   126   HIE   HE2 1996     0.333900      1.00800 ; qtot 4.005
  1997   CW   126   HIE   CD2 1997    -0.220700     12.01000 ; qtot 3.784
  1998   H4   126   HIE   HD2 1998     0.186200      1.00800 ; qtot 3.971
  1999    C   126   HIE     C 1999     0.597301     12.01000 ; qtot 4.568
  2000    O   126   HIE     O 2000    -0.567901     16.00000 ; qtot 4.000
  2001    N   127   ILE     N 2001    -0.415700     14.01000 ; qtot 3.584
  2002    H   127   ILE     H 2002     0.271900      1.00800 ; qtot 3.856
  2003   CX   127   ILE    CA 2003    -0.059700     12.01000 ; qtot 3.797
  2004   H1   127   ILE    HA 2004     0.086900      1.00800 ; qtot 3.883
  2005  A3C   127   ILE    CB 2005     0.130300     12.01000 ; qtot 4.014
  2006   HC   127   ILE    HB 2006     0.018700      1.00800 ; qtot 4.032
  2007   CT   127   ILE   CG2 2007    -0.320400     12.01000 ; qtot 3.712
  2008   HC   127   ILE  HG21 2008     0.088200      1.00800 ; qtot 3.800
  2009   HC   127   ILE  HG22 2009     0.088200      1.00800 ; qtot 3.888
  2010   HC   127   ILE  HG23 2010     0.088200      1.00800 ; qtot 3.977
  2011  A2C   127   ILE   CG1 2011    -0.043000     12.01000 ; qtot 3.934
  2012   HC   127   ILE  HG12 2012     0.023600      1.00800 ; qtot 3.957
  2013   HC   127   ILE  HG13 2013     0.023600      1.00800 ; qtot 3.981
  2014   CT   127   ILE   CD1 2014    -0.066000     12.01000 ; qtot 3.915
  2015   HC   127   ILE  HD11 2015     0.018600      1.00800 ; qtot 3.933
  2016   HC   127   ILE  HD12 2016     0.018600      1.00800 ; qtot 3.952
  2017   HC   127   ILE  HD13 2017     0.018600      1.00800 ; qtot 3.971
  2018    C   127   ILE     C 2018     0.597301     12.01000 ; qtot 4.568
  2019    O   127   ILE     O 2019    -0.567901     16.00000 ; qtot 4.000
  2020    N   128   CYS     N 2020    -0.415700     14.01000 ; qtot 3.584
  2021    H   128   CYS     H 2021     0.271900      1.00800 ; qtot 3.856
  2022   CX   128   CYS    CA 2022     0.021300     12.01000 ; qtot 3.878
  2023   H1   128   CYS    HA 2023     0.112400      1.00800 ; qtot 3.990
  2024  A2C   128   CYS    CB 2024    -0.123100     12.01000 ; qtot 3.867
  2025   H1   128   CYS   HB2 2025     0.111200      1.00800 ; qtot 3.978
  2026   H1   128   CYS   HB3 2026     0.111200      1.00800 ; qtot 4.089
  2027   SH   128   CYS    SG 2027    -0.311900     32.06000 ; qtot 3.777
  2028   HS   128   CYS    HG 2028     0.193300      1.00800 ; qtot 3.971
  2029    C   128   CYS     C 2029     0.597301     12.01000 ; qtot 4.568
  2030    O   128   CYS     O 2030    -0.567901     16.00000 ; qtot 4.000
  2031    N   129   LEU     N 2031    -0.415700     14.01000 ; qtot 3.584
  2032    H   129   LEU     H 2032     0.271900      1.00800 ; qtot 3.856
  2033   CX   129   LEU    CA 2033    -0.051800     12.01000 ; qtot 3.804
  2034   H1   129   LEU    HA 2034     0.092200      1.00800 ; qtot 3.897
  2035  A2C   129   LEU    CB 2035    -0.110200     12.01000 ; qtot 3.786
  2036   HC   129   LEU   HB2 2036     0.045700      1.00800 ; qtot 3.832
  2037   HC   129   LEU   HB3 2037     0.045700      1.00800 ; qtot 3.878
  2038  A3C   129   LEU    CG 2038     0.353100     12.01000 ; qtot 4.231
  2039   HC   129   LEU    HG 2039    -0.036100      1.00800 ; qtot 4.195
  2040   CT   129   LEU   CD1 2040    -0.412100     12.01000 ; qtot 3.783
  2041   HC   129   LEU  HD11 2041     0.100000      1.00800 ; qtot 3.883
  2042   HC   129   LEU  HD12 2042     0.100000      1.00800 ; qtot 3.983
  2043   HC   129   LEU  HD13 2043     0.100000      1.00800 ; qtot 4.083
  2044   CT   129   LEU   CD2 2044    -0.412100     12.01000 ; qtot 3.671
  2045   HC   129   LEU  HD21 2045     0.100000      1.00800 ; qtot 3.771
  2046   HC   129   LEU  HD22 2046     0.100000      1.00800 ; qtot 3.871
  2047   HC   129   LEU  HD23 2047     0.100000      1.00800 ; qtot 3.971
  2048    C   129   LEU     C 2048     0.597301     12.01000 ; qtot 4.568
  2049    O   129   LEU     O 2049    -0.567901     16.00000 ; qtot 4.000
  2050    N   130   ILE     N 2050    -0.415700     14.01000 ; qtot 3.584
  2051    H   130   ILE     H 2051     0.271900      1.00800 ; qtot 3.856
  2052   CX   130   ILE    CA 2052    -0.059700     12.01000 ; qtot 3.797
  2053   H1   130   ILE    HA 2053     0.086900      1.00800 ; qtot 3.883
  2054  A3C   130   ILE    CB 2054     0.130300     12.01000 ; qtot 4.014
  2055   HC   130   ILE    HB 2055     0.018700      1.00800 ; qtot 4.032
  2056   CT   130   ILE   CG2 2056    -0.320400     12.01000 ; qtot 3.712
  2057   HC   130   ILE  HG21 2057     0.088200      1.00800 ; qtot 3.800
  2058   HC   130   ILE  HG22 2058     0.088200      1.00800 ; qtot 3.888
  2059   HC   130   ILE  HG23 2059     0.088200      1.00800 ; qtot 3.977
  2060  A2C   130   ILE   CG1 2060    -0.043000     12.01000 ; qtot 3.934
  2061   HC   130   ILE  HG12 2061     0.023600      1.00800 ; qtot 3.957
  2062   HC   130   ILE  HG13 2062     0.023600      1.00800 ; qtot 3.981
  2063   CT   130   ILE   CD1 2063    -0.066000     12.01000 ; qtot 3.915
  2064   HC   130   ILE  HD11 2064     0.018600      1.00800 ; qtot 3.933
  2065   HC   130   ILE  HD12 2065     0.018600      1.00800 ; qtot 3.952
  2066   HC   130   ILE  HD13 2066     0.018600      1.00800 ; qtot 3.971
  2067    C   130   ILE     C 2067     0.597301     12.01000 ; qtot 4.568
  2068    O   130   ILE     O 2068    -0.567901     16.00000 ; qtot 4.000
  2069    N   131   TRP     N 2069    -0.415700     14.01000 ; qtot 3.584
  2070    H   131   TRP     H 2070     0.271900      1.00800 ; qtot 3.856
  2071   CX   131   TRP    CA 2071    -0.027500     12.01000 ; qtot 3.829
  2072   H1   131   TRP    HA 2072     0.112300      1.00800 ; qtot 3.941
  2073   CT   131   TRP    CB 2073    -0.005000     12.01000 ; qtot 3.936
  2074   HC   131   TRP   HB2 2074     0.033900      1.00800 ; qtot 3.970
  2075   HC   131   TRP   HB3 2075     0.033900      1.00800 ; qtot 4.004
  2076   C*   131   TRP    CG 2076    -0.141500     12.01000 ; qtot 3.862
  2077   CW   131   TRP   CD1 2077    -0.163800     12.01000 ; qtot 3.699
  2078   H4   131   TRP   HD1 2078     0.206200      1.00800 ; qtot 3.905
  2079   NA   131   TRP   NE1 2079    -0.341800     14.01000 ; qtot 3.563
  2080    H   131   TRP   HE1 2080     0.341200      1.00800 ; qtot 3.904
  2081   CN   131   TRP   CE2 2081     0.138000     12.01000 ; qtot 4.042
  2082   CA   131   TRP   CZ2 2082    -0.260100     12.01000 ; qtot 3.782
  2083   HA   131   TRP   HZ2 2083     0.157200      1.00800 ; qtot 3.939
  2084   CA   131   TRP   CH2 2084    -0.113400     12.01000 ; qtot 3.826
  2085   HA   131   TRP   HH2 2085     0.141700      1.00800 ; qtot 3.968
  2086   CA   131   TRP   CZ3 2086    -0.197200     12.01000 ; qtot 3.770
  2087   HA   131   TRP   HZ3 2087     0.144700      1.00800 ; qtot 3.915
  2088   CA   131   TRP   CE3 2088    -0.238700     12.01000 ; qtot 3.676
  2089   HA   131   TRP   HE3 2089     0.170000      1.00800 ; qtot 3.846
  2090   CB   131   TRP   CD2 2090     0.124300     12.01000 ; qtot 3.971
  2091    C   131   TRP     C 2091     0.597301     12.01000 ; qtot 4.568
  2092    O   131   TRP     O 2092    -0.567901     16.00000 ; qtot 4.000
  2093    N   132   LEU     N 2093    -0.415700     14.01000 ; qtot 3.584
  2094    H   132   LEU     H 2094     0.271900      1.00800 ; qtot 3.856
  2095   CX   132   LEU    CA 2095    -0.051800     12.01000 ; qtot 3.804
  2096   H1   132   LEU    HA 2096     0.092200      1.00800 ; qtot 3.897
  2097  A2C   132   LEU    CB 2097    -0.110200     12.01000 ; qtot 3.786
  2098   HC   132   LEU   HB2 2098     0.045700      1.00800 ; qtot 3.832
  2099   HC   132   LEU   HB3 2099     0.045700      1.00800 ; qtot 3.878
  2100  A3C   132   LEU    CG 2100     0.353100     12.01000 ; qtot 4.231
  2101   HC   132   LEU    HG 2101    -0.036100      1.00800 ; qtot 4.195
  2102   CT   132   LEU   CD1 2102    -0.412100     12.01000 ; qtot 3.783
  2103   HC   132   LEU  HD11 2103     0.100000      1.00800 ; qtot 3.883
  2104   HC   132   LEU  HD12 2104     0.100000      1.00800 ; qtot 3.983
  2105   HC   132   LEU  HD13 2105     0.100000      1.00800 ; qtot 4.083
  2106   CT   132   LEU   CD2 2106    -0.412100     12.01000 ; qtot 3.671
  2107   HC   132   LEU  HD21 2107     0.100000      1.00800 ; qtot 3.771
  2108   HC   132   LEU  HD22 2108     0.100000      1.00800 ; qtot 3.871
  2109   HC   132   LEU  HD23 2109     0.100000      1.00800 ; qtot 3.971
  2110    C   132   LEU     C 2110     0.597301     12.01000 ; qtot 4.568
  2111    O   132   LEU     O 2111    -0.567901     16.00000 ; qtot 4.000
  2112    N   133   LEU     N 2112    -0.415700     14.01000 ; qtot 3.584
  2113    H   133   LEU     H 2113     0.271900      1.00800 ; qtot 3.856
  2114   CX   133   LEU    CA 2114    -0.051800     12.01000 ; qtot 3.804
  2115   H1   133   LEU    HA 2115     0.092200      1.00800 ; qtot 3.897
  2116  A2C   133   LEU    CB 2116    -0.110200     12.01000 ; qtot 3.786
  2117   HC   133   LEU   HB2 2117     0.045700      1.00800 ; qtot 3.832
  2118   HC   133   LEU   HB3 2118     0.045700      1.00800 ; qtot 3.878
  2119  A3C   133   LEU    CG 2119     0.353100     12.01000 ; qtot 4.231
  2120   HC   133   LEU    HG 2120    -0.036100      1.00800 ; qtot 4.195
  2121   CT   133   LEU   CD1 2121    -0.412100     12.01000 ; qtot 3.783
  2122   HC   133   LEU  HD11 2122     0.100000      1.00800 ; qtot 3.883
  2123   HC   133   LEU  HD12 2123     0.100000      1.00800 ; qtot 3.983
  2124   HC   133   LEU  HD13 2124     0.100000      1.00800 ; qtot 4.083
  2125   CT   133   LEU   CD2 2125    -0.412100     12.01000 ; qtot 3.671
  2126   HC   133   LEU  HD21 2126     0.100000      1.00800 ; qtot 3.771
  2127   HC   133   LEU  HD22 2127     0.100000      1.00800 ; qtot 3.871
  2128   HC   133   LEU  HD23 2128     0.100000      1.00800 ; qtot 3.971
  2129    C   133   LEU     C 2129     0.597301     12.01000 ; qtot 4.568
  2130    O   133   LEU     O 2130    -0.567901     16.00000 ; qtot 4.000
  2131    N   134   THR     N 2131    -0.415700     14.01000 ; qtot 3.584
  2132    H   134   THR     H 2132     0.271900      1.00800 ; qtot 3.856
  2133   CX   134   THR    CA 2133    -0.038900     12.01000 ; qtot 3.817
  2134   H1   134   THR    HA 2134     0.100700      1.00800 ; qtot 3.918
  2135  A3C   134   THR    CB 2135     0.365400     12.01000 ; qtot 4.283
  2136   H1   134   THR    HB 2136     0.004300      1.00800 ; qtot 4.288
  2137   CT   134   THR   CG2 2137    -0.243800     12.01000 ; qtot 4.044
  2138   HC   134   THR  HG21 2138     0.064200      1.00800 ; qtot 4.108
  2139   HC   134   THR  HG22 2139     0.064200      1.00800 ; qtot 4.172
  2140   HC   134   THR  HG23 2140     0.064200      1.00800 ; qtot 4.237
  2141   OH   134   THR   OG1 2141    -0.676101     16.00000 ; qtot 3.560
  2142   HO   134   THR   HG1 2142     0.410200      1.00800 ; qtot 3.971
  2143    C   134   THR     C 2143     0.597301     12.01000 ; qtot 4.568
  2144    O   134   THR     O 2144    -0.567901     16.00000 ; qtot 4.000
  2145    N   135   VAL     N 2145    -0.415700     14.01000 ; qtot 3.584
  2146    H   135   VAL     H 2146     0.271900      1.00800 ; qtot 3.856
  2147   CX   135   VAL    CA 2147    -0.087500     12.01000 ; qtot 3.769
  2148   H1   135   VAL    HA 2148     0.096900      1.00800 ; qtot 3.866
  2149  A3C   135   VAL    CB 2149     0.298500     12.01000 ; qtot 4.164
  2150   HC   135   VAL    HB 2150    -0.029700      1.00800 ; qtot 4.134
  2151   CT   135   VAL   CG1 2151    -0.319200     12.01000 ; qtot 3.815
  2152   HC   135   VAL  HG11 2152     0.079100      1.00800 ; qtot 3.894
  2153   HC   135   VAL  HG12 2153     0.079100      1.00800 ; qtot 3.973
  2154   HC   135   VAL  HG13 2154     0.079100      1.00800 ; qtot 4.053
  2155   CT   135   VAL   CG2 2155    -0.319200     12.01000 ; qtot 3.733
  2156   HC   135   VAL  HG21 2156     0.079100      1.00800 ; qtot 3.812
  2157   HC   135   VAL  HG22 2157     0.079100      1.00800 ; qtot 3.892
  2158   HC   135   VAL  HG23 2158     0.079100      1.00800 ; qtot 3.971
  2159    C   135   VAL     C 2159     0.597301     12.01000 ; qtot 4.568
  2160    O   135   VAL     O 2160    -0.567901     16.00000 ; qtot 4.000
  2161    N   136   VAL     N 2161    -0.415700     14.01000 ; qtot 3.584
  2162    H   136   VAL     H 2162     0.271900      1.00800 ; qtot 3.856
  2163   CX   136   VAL    CA 2163    -0.087500     12.01000 ; qtot 3.769
  2164   H1   136   VAL    HA 2164     0.096900      1.00800 ; qtot 3.866
  2165  A3C   136   VAL    CB 2165     0.298500     12.01000 ; qtot 4.164
  2166   HC   136   VAL    HB 2166    -0.029700      1.00800 ; qtot 4.134
  2167   CT   136   VAL   CG1 2167    -0.319200     12.01000 ; qtot 3.815
  2168   HC   136   VAL  HG11 2168     0.079100      1.00800 ; qtot 3.894
  2169   HC   136   VAL  HG12 2169     0.079100      1.00800 ; qtot 3.973
  2170   HC   136   VAL  HG13 2170     0.079100      1.00800 ; qtot 4.053
  2171   CT   136   VAL   CG2 2171    -0.319200     12.01000 ; qtot 3.733
  2172   HC   136   VAL  HG21 2172     0.079100      1.00800 ; qtot 3.812
  2173   HC   136   VAL  HG22 2173     0.079100      1.00800 ; qtot 3.892
  2174   HC   136   VAL  HG23 2174     0.079100      1.00800 ; qtot 3.971
  2175    C   136   VAL     C 2175     0.597301     12.01000 ; qtot 4.568
  2176    O   136   VAL     O 2176    -0.567901     16.00000 ; qtot 4.000
  2177    N   137   ALA     N 2177    -0.415700     14.01000 ; qtot 3.584
  2178    H   137   ALA     H 2178     0.271900      1.00800 ; qtot 3.856
  2179   CX   137   ALA    CA 2179     0.033700     12.01000 ; qtot 3.890
  2180   H1   137   ALA    HA 2180     0.082300      1.00800 ; qtot 3.972
  2181   CT   137   ALA    CB 2181    -0.182500     12.01000 ; qtot 3.790
  2182   HC   137   ALA   HB1 2182     0.060300      1.00800 ; qtot 3.850
  2183   HC   137   ALA   HB2 2183     0.060300      1.00800 ; qtot 3.910
  2184   HC   137   ALA   HB3 2184     0.060300      1.00800 ; qtot 3.971
  2185    C   137   ALA     C 2185     0.597301     12.01000 ; qtot 4.568
  2186    O   137   ALA     O 2186    -0.567901     16.00000 ; qtot 4.000
  2187    N   138   LEU     N 2187    -0.415700     14.01000 ; qtot 3.584
  2188    H   138   LEU     H 2188     0.271900      1.00800 ; qtot 3.856
  2189   CX   138   LEU    CA 2189    -0.051800     12.01000 ; qtot 3.804
  2190   H1   138   LEU    HA 2190     0.092200      1.00800 ; qtot 3.897
  2191  A2C   138   LEU    CB 2191    -0.110200     12.01000 ; qtot 3.786
  2192   HC   138   LEU   HB2 2192     0.045700      1.00800 ; qtot 3.832
  2193   HC   138   LEU   HB3 2193     0.045700      1.00800 ; qtot 3.878
  2194  A3C   138   LEU    CG 2194     0.353100     12.01000 ; qtot 4.231
  2195   HC   138   LEU    HG 2195    -0.036100      1.00800 ; qtot 4.195
  2196   CT   138   LEU   CD1 2196    -0.412100     12.01000 ; qtot 3.783
  2197   HC   138   LEU  HD11 2197     0.100000      1.00800 ; qtot 3.883
  2198   HC   138   LEU  HD12 2198     0.100000      1.00800 ; qtot 3.983
  2199   HC   138   LEU  HD13 2199     0.100000      1.00800 ; qtot 4.083
  2200   CT   138   LEU   CD2 2200    -0.412100     12.01000 ; qtot 3.671
  2201   HC   138   LEU  HD21 2201     0.100000      1.00800 ; qtot 3.771
  2202   HC   138   LEU  HD22 2202     0.100000      1.00800 ; qtot 3.871
  2203   HC   138   LEU  HD23 2203     0.100000      1.00800 ; qtot 3.971
  2204    C   138   LEU     C 2204     0.597301     12.01000 ; qtot 4.568
  2205    O   138   LEU     O 2205    -0.567901     16.00000 ; qtot 4.000
  2206    N   139   LEU     N 2206    -0.415700     14.01000 ; qtot 3.584
  2207    H   139   LEU     H 2207     0.271900      1.00800 ; qtot 3.856
  2208   CX   139   LEU    CA 2208    -0.051800     12.01000 ; qtot 3.804
  2209   H1   139   LEU    HA 2209     0.092200      1.00800 ; qtot 3.897
  2210  A2C   139   LEU    CB 2210    -0.110200     12.01000 ; qtot 3.786
  2211   HC   139   LEU   HB2 2211     0.045700      1.00800 ; qtot 3.832
  2212   HC   139   LEU   HB3 2212     0.045700      1.00800 ; qtot 3.878
  2213  A3C   139   LEU    CG 2213     0.353100     12.01000 ; qtot 4.231
  2214   HC   139   LEU    HG 2214    -0.036100      1.00800 ; qtot 4.195
  2215   CT   139   LEU   CD1 2215    -0.412100     12.01000 ; qtot 3.783
  2216   HC   139   LEU  HD11 2216     0.100000      1.00800 ; qtot 3.883
  2217   HC   139   LEU  HD12 2217     0.100000      1.00800 ; qtot 3.983
  2218   HC   139   LEU  HD13 2218     0.100000      1.00800 ; qtot 4.083
  2219   CT   139   LEU   CD2 2219    -0.412100     12.01000 ; qtot 3.671
  2220   HC   139   LEU  HD21 2220     0.100000      1.00800 ; qtot 3.771
  2221   HC   139   LEU  HD22 2221     0.100000      1.00800 ; qtot 3.871
  2222   HC   139   LEU  HD23 2222     0.100000      1.00800 ; qtot 3.971
  2223    C   139   LEU     C 2223     0.597301     12.01000 ; qtot 4.568
  2224    O   139   LEU     O 2224    -0.567901     16.00000 ; qtot 4.000
  2225    N   140   PRO     N 2225    -0.254800     14.01000 ; qtot 3.745
  2226   CT   140   PRO    CD 2226     0.019200     12.01000 ; qtot 3.764
  2227   H1   140   PRO   HD2 2227     0.039100      1.00800 ; qtot 3.804
  2228   H1   140   PRO   HD3 2228     0.039100      1.00800 ; qtot 3.843
  2229   CT   140   PRO    CG 2229     0.018900     12.01000 ; qtot 3.862
  2230   HC   140   PRO   HG2 2230     0.021300      1.00800 ; qtot 3.883
  2231   HC   140   PRO   HG3 2231     0.021300      1.00800 ; qtot 3.904
  2232   CT   140   PRO    CB 2232    -0.007000     12.01000 ; qtot 3.897
  2233   HC   140   PRO   HB2 2233     0.025300      1.00800 ; qtot 3.922
  2234   HC   140   PRO   HB3 2234     0.025300      1.00800 ; qtot 3.948
  2235   CX   140   PRO    CA 2235    -0.026600     12.01000 ; qtot 3.921
  2236   H1   140   PRO    HA 2236     0.064100      1.00800 ; qtot 3.985
  2237    C   140   PRO     C 2237     0.589601     12.01000 ; qtot 4.575
  2238    O   140   PRO     O 2238    -0.574801     16.00000 ; qtot 4.000
  2239    N   141   ASN     N 2239    -0.415700     14.01000 ; qtot 3.584
  2240    H   141   ASN     H 2240     0.271900      1.00800 ; qtot 3.856
  2241   CX   141   ASN    CA 2241     0.014300     12.01000 ; qtot 3.871
  2242   H1   141   ASN    HA 2242     0.104800      1.00800 ; qtot 3.975
  2243  A2C   141   ASN    CB 2243    -0.204100     12.01000 ; qtot 3.771
  2244   HC   141   ASN   HB2 2244     0.079700      1.00800 ; qtot 3.851
  2245   HC   141   ASN   HB3 2245     0.079700      1.00800 ; qtot 3.931
  2246    C   141   ASN    CG 2246     0.713001     12.01000 ; qtot 4.644
  2247    O   141   ASN   OD1 2247    -0.593101     16.00000 ; qtot 4.051
  2248    N   141   ASN   ND2 2248    -0.919101     14.01000 ; qtot 3.131
  2249    H   141   ASN  HD21 2249     0.419600      1.00800 ; qtot 3.551
  2250    H   141   ASN  HD22 2250     0.419600      1.00800 ; qtot 3.971
  2251    C   141   ASN     C 2251     0.597301     12.01000 ; qtot 4.568
  2252    O   141   ASN     O 2252    -0.567901     16.00000 ; qtot 4.000
  2253    N   142   PHE     N 2253    -0.415700     14.01000 ; qtot 3.584
  2254    H   142   PHE     H 2254     0.271900      1.00800 ; qtot 3.856
  2255   CX   142   PHE    CA 2255    -0.002400     12.01000 ; qtot 3.854
  2256   H1   142   PHE    HA 2256     0.097800      1.00800 ; qtot 3.952
  2257   CT   142   PHE    CB 2257    -0.034300     12.01000 ; qtot 3.917
  2258   HC   142   PHE   HB2 2258     0.029500      1.00800 ; qtot 3.947
  2259   HC   142   PHE   HB3 2259     0.029500      1.00800 ; qtot 3.976
  2260   CA   142   PHE    CG 2260     0.011800     12.01000 ; qtot 3.988
  2261   CA   142   PHE   CD1 2261    -0.125600     12.01000 ; qtot 3.863
  2262   HA   142   PHE   HD1 2262     0.133000      1.00800 ; qtot 3.996
  2263   CA   142   PHE   CE1 2263    -0.170400     12.01000 ; qtot 3.825
  2264   HA   142   PHE   HE1 2264     0.143000      1.00800 ; qtot 3.968
  2265   CA   142   PHE    CZ 2265    -0.107200     12.01000 ; qtot 3.861
  2266   HA   142   PHE    HZ 2266     0.129700      1.00800 ; qtot 3.991
  2267   CA   142   PHE   CE2 2267    -0.170400     12.01000 ; qtot 3.820
  2268   HA   142   PHE   HE2 2268     0.143000      1.00800 ; qtot 3.963
  2269   CA   142   PHE   CD2 2269    -0.125600     12.01000 ; qtot 3.838
  2270   HA   142   PHE   HD2 2270     0.133000      1.00800 ; qtot 3.971
  2271    C   142   PHE     C 2271     0.597301     12.01000 ; qtot 4.568
  2272    O   142   PHE     O 2272    -0.567901     16.00000 ; qtot 4.000
  2273    N   143   PHE     N 2273    -0.415700     14.01000 ; qtot 3.584
  2274    H   143   PHE     H 2274     0.271900      1.00800 ; qtot 3.856
  2275   CX   143   PHE    CA 2275    -0.002400     12.01000 ; qtot 3.854
  2276   H1   143   PHE    HA 2276     0.097800      1.00800 ; qtot 3.952
  2277   CT   143   PHE    CB 2277    -0.034300     12.01000 ; qtot 3.917
  2278   HC   143   PHE   HB2 2278     0.029500      1.00800 ; qtot 3.947
  2279   HC   143   PHE   HB3 2279     0.029500      1.00800 ; qtot 3.976
  2280   CA   143   PHE    CG 2280     0.011800     12.01000 ; qtot 3.988
  2281   CA   143   PHE   CD1 2281    -0.125600     12.01000 ; qtot 3.863
  2282   HA   143   PHE   HD1 2282     0.133000      1.00800 ; qtot 3.996
  2283   CA   143   PHE   CE1 2283    -0.170400     12.01000 ; qtot 3.825
  2284   HA   143   PHE   HE1 2284     0.143000      1.00800 ; qtot 3.968
  2285   CA   143   PHE    CZ 2285    -0.107200     12.01000 ; qtot 3.861
  2286   HA   143   PHE    HZ 2286     0.129700      1.00800 ; qtot 3.991
  2287   CA   143   PHE   CE2 2287    -0.170400     12.01000 ; qtot 3.820
  2288   HA   143   PHE   HE2 2288     0.143000      1.00800 ; qtot 3.963
  2289   CA   143   PHE   CD2 2289    -0.125600     12.01000 ; qtot 3.838
  2290   HA   143   PHE   HD2 2290     0.133000      1.00800 ; qtot 3.971
  2291    C   143   PHE     C 2291     0.597301     12.01000 ; qtot 4.568
  2292    O   143   PHE     O 2292    -0.567901     16.00000 ; qtot 4.000
  2293    N   144   VAL     N 2293    -0.415700     14.01000 ; qtot 3.584
  2294    H   144   VAL     H 2294     0.271900      1.00800 ; qtot 3.856
  2295   CX   144   VAL    CA 2295    -0.087500     12.01000 ; qtot 3.769
  2296   H1   144   VAL    HA 2296     0.096900      1.00800 ; qtot 3.866
  2297  A3C   144   VAL    CB 2297     0.298500     12.01000 ; qtot 4.164
  2298   HC   144   VAL    HB 2298    -0.029700      1.00800 ; qtot 4.134
  2299   CT   144   VAL   CG1 2299    -0.319200     12.01000 ; qtot 3.815
  2300   HC   144   VAL  HG11 2300     0.079100      1.00800 ; qtot 3.894
  2301   HC   144   VAL  HG12 2301     0.079100      1.00800 ; qtot 3.973
  2302   HC   144   VAL  HG13 2302     0.079100      1.00800 ; qtot 4.053
  2303   CT   144   VAL   CG2 2303    -0.319200     12.01000 ; qtot 3.733
  2304   HC   144   VAL  HG21 2304     0.079100      1.00800 ; qtot 3.812
  2305   HC   144   VAL  HG22 2305     0.079100      1.00800 ; qtot 3.892
  2306   HC   144   VAL  HG23 2306     0.079100      1.00800 ; qtot 3.971
  2307    C   144   VAL     C 2307     0.597301     12.01000 ; qtot 4.568
  2308    O   144   VAL     O 2308    -0.567901     16.00000 ; qtot 4.000
  2309    N   145   GLY     N 2309    -0.415700     14.01000 ; qtot 3.584
  2310    H   145   GLY     H 2310     0.271900      1.00800 ; qtot 3.856
  2311   CX   145   GLY    CA 2311    -0.025200     12.01000 ; qtot 3.831
  2312   H1   145   GLY   HA2 2312     0.069800      1.00800 ; qtot 3.901
  2313   H1   145   GLY   HA3 2313     0.069800      1.00800 ; qtot 3.971
  2314    C   145   GLY     C 2314     0.597301     12.01000 ; qtot 4.568
  2315    O   145   GLY     O 2315    -0.567901     16.00000 ; qtot 4.000
  2316    N   146   SER     N 2316    -0.415700     14.01000 ; qtot 3.584
  2317    H   146   SER     H 2317     0.271900      1.00800 ; qtot 3.856
  2318   CX   146   SER    CA 2318    -0.024900     12.01000 ; qtot 3.831
  2319   H1   146   SER    HA 2319     0.084300      1.00800 ; qtot 3.916
  2320  A2C   146   SER    CB 2320     0.211700     12.01000 ; qtot 4.127
  2321   H1   146   SER   HB2 2321     0.035200      1.00800 ; qtot 4.163
  2322   H1   146   SER   HB3 2322     0.035200      1.00800 ; qtot 4.198
  2323   OH   146   SER    OG 2323    -0.654601     16.00000 ; qtot 3.543
  2324   HO   146   SER    HG 2324     0.427500      1.00800 ; qtot 3.971
  2325    C   146   SER     C 2325     0.597301     12.01000 ; qtot 4.568
  2326    O   146   SER     O 2326    -0.567901     16.00000 ; qtot 4.000
  2327    N   147   LEU     N 2327    -0.415700     14.01000 ; qtot 3.584
  2328    H   147   LEU     H 2328     0.271900      1.00800 ; qtot 3.856
  2329   CX   147   LEU    CA 2329    -0.051800     12.01000 ; qtot 3.804
  2330   H1   147   LEU    HA 2330     0.092200      1.00800 ; qtot 3.897
  2331  A2C   147   LEU    CB 2331    -0.110200     12.01000 ; qtot 3.786
  2332   HC   147   LEU   HB2 2332     0.045700      1.00800 ; qtot 3.832
  2333   HC   147   LEU   HB3 2333     0.045700      1.00800 ; qtot 3.878
  2334  A3C   147   LEU    CG 2334     0.353100     12.01000 ; qtot 4.231
  2335   HC   147   LEU    HG 2335    -0.036100      1.00800 ; qtot 4.195
  2336   CT   147   LEU   CD1 2336    -0.412100     12.01000 ; qtot 3.783
  2337   HC   147   LEU  HD11 2337     0.100000      1.00800 ; qtot 3.883
  2338   HC   147   LEU  HD12 2338     0.100000      1.00800 ; qtot 3.983
  2339   HC   147   LEU  HD13 2339     0.100000      1.00800 ; qtot 4.083
  2340   CT   147   LEU   CD2 2340    -0.412100     12.01000 ; qtot 3.671
  2341   HC   147   LEU  HD21 2341     0.100000      1.00800 ; qtot 3.771
  2342   HC   147   LEU  HD22 2342     0.100000      1.00800 ; qtot 3.871
  2343   HC   147   LEU  HD23 2343     0.100000      1.00800 ; qtot 3.971
  2344    C   147   LEU     C 2344     0.597301     12.01000 ; qtot 4.568
  2345    O   147   LEU     O 2345    -0.567901     16.00000 ; qtot 4.000
  2346    N   148   GLU     N 2346    -0.516301     14.01000 ; qtot 3.484
  2347    H   148   GLU     H 2347     0.293600      1.00800 ; qtot 3.777
  2348   CX   148   GLU    CA 2348     0.039700     12.01000 ; qtot 3.817
  2349   H1   148   GLU    HA 2349     0.110500      1.00800 ; qtot 3.928
  2350  A2C   148   GLU    CB 2350     0.056000     12.01000 ; qtot 3.984
  2351   HC   148   GLU   HB2 2351    -0.017300      1.00800 ; qtot 3.966
  2352   HC   148   GLU   HB3 2352    -0.017300      1.00800 ; qtot 3.949
  2353  A2C   148   GLU    CG 2353     0.013600     12.01000 ; qtot 3.963
  2354   HC   148   GLU   HG2 2354    -0.042500      1.00800 ; qtot 3.920
  2355   HC   148   GLU   HG3 2355    -0.042500      1.00800 ; qtot 3.878
  2356   CO   148   GLU    CD 2356     0.805401     12.01000 ; qtot 4.683
  2357   O2   148   GLU   OE1 2357    -0.818801     16.00000 ; qtot 3.864
  2358   O2   148   GLU   OE2 2358    -0.818801     16.00000 ; qtot 3.045
  2359    C   148   GLU     C 2359     0.536601     12.01000 ; qtot 3.582
  2360    O   148   GLU     O 2360    -0.581901     16.00000 ; qtot 3.000
  2361    N   149   TYR     N 2361    -0.415700     14.01000 ; qtot 2.584
  2362    H   149   TYR     H 2362     0.271900      1.00800 ; qtot 2.856
  2363   CX   149   TYR    CA 2363    -0.001400     12.01000 ; qtot 2.855
  2364   H1   149   TYR    HA 2364     0.087600      1.00800 ; qtot 2.942
  2365   CT   149   TYR    CB 2365    -0.015200     12.01000 ; qtot 2.927
  2366   HC   149   TYR   HB2 2366     0.029500      1.00800 ; qtot 2.957
  2367   HC   149   TYR   HB3 2367     0.029500      1.00800 ; qtot 2.986
  2368   CA   149   TYR    CG 2368    -0.001100     12.01000 ; qtot 2.985
  2369   CA   149   TYR   CD1 2369    -0.190600     12.01000 ; qtot 2.795
  2370   HA   149   TYR   HD1 2370     0.169900      1.00800 ; qtot 2.964
  2371   CA   149   TYR   CE1 2371    -0.234100     12.01000 ; qtot 2.730
  2372   HA   149   TYR   HE1 2372     0.165600      1.00800 ; qtot 2.896
  2373    C   149   TYR    CZ 2373     0.322600     12.01000 ; qtot 3.219
  2374   OH   149   TYR    OH 2374    -0.557901     16.00000 ; qtot 2.661
  2375   HO   149   TYR    HH 2375     0.399200      1.00800 ; qtot 3.060
  2376   CA   149   TYR   CE2 2376    -0.234100     12.01000 ; qtot 2.826
  2377   HA   149   TYR   HE2 2377     0.165600      1.00800 ; qtot 2.991
  2378   CA   149   TYR   CD2 2378    -0.190600     12.01000 ; qtot 2.801
  2379   HA   149   TYR   HD2 2379     0.169900      1.00800 ; qtot 2.971
  2380    C   149   TYR     C 2380     0.597301     12.01000 ; qtot 3.568
  2381    O   149   TYR     O 2381    -0.567901     16.00000 ; qtot 3.000
  2382    N   150   ASP     N 2382    -0.516301     14.01000 ; qtot 2.484
  2383    H   150   ASP     H 2383     0.293600      1.00800 ; qtot 2.777
  2384   CX   150   ASP    CA 2384     0.038100     12.01000 ; qtot 2.815
  2385   H1   150   ASP    HA 2385     0.088000      1.00800 ; qtot 2.903
  2386  A2C   150   ASP    CB 2386    -0.030300     12.01000 ; qtot 2.873
  2387   HC   150   ASP   HB2 2387    -0.012200      1.00800 ; qtot 2.861
  2388   HC   150   ASP   HB3 2388    -0.012200      1.00800 ; qtot 2.849
  2389   CO   150   ASP    CG 2389     0.799401     12.01000 ; qtot 3.648
  2390   O2   150   ASP   OD1 2390    -0.801401     16.00000 ; qtot 2.847
  2391   O2   150   ASP   OD2 2391    -0.801401     16.00000 ; qtot 2.045
  2392    C   150   ASP     C 2392     0.536601     12.01000 ; qtot 2.582
  2393    O   150   ASP     O 2393    -0.581901     16.00000 ; qtot 2.000
  2394    N   151   PRO     N 2394    -0.254800     14.01000 ; qtot 1.745
  2395   CT   151   PRO    CD 2395     0.019200     12.01000 ; qtot 1.764
  2396   H1   151   PRO   HD2 2396     0.039100      1.00800 ; qtot 1.804
  2397   H1   151   PRO   HD3 2397     0.039100      1.00800 ; qtot 1.843
  2398   CT   151   PRO    CG 2398     0.018900     12.01000 ; qtot 1.862
  2399   HC   151   PRO   HG2 2399     0.021300      1.00800 ; qtot 1.883
  2400   HC   151   PRO   HG3 2400     0.021300      1.00800 ; qtot 1.904
  2401   CT   151   PRO    CB 2401    -0.007000     12.01000 ; qtot 1.897
  2402   HC   151   PRO   HB2 2402     0.025300      1.00800 ; qtot 1.922
  2403   HC   151   PRO   HB3 2403     0.025300      1.00800 ; qtot 1.948
  2404   CX   151   PRO    CA 2404    -0.026600     12.01000 ; qtot 1.921
  2405   H1   151   PRO    HA 2405     0.064100      1.00800 ; qtot 1.985
  2406    C   151   PRO     C 2406     0.589601     12.01000 ; qtot 2.575
  2407    O   151   PRO     O 2407    -0.574801     16.00000 ; qtot 2.000
  2408    N   152   ARG     N 2408    -0.347900     14.01000 ; qtot 1.652
  2409    H   152   ARG     H 2409     0.274700      1.00800 ; qtot 1.927
  2410   CX   152   ARG    CA 2410    -0.263700     12.01000 ; qtot 1.663
  2411   H1   152   ARG    HA 2411     0.156000      1.00800 ; qtot 1.819
  2412   C8   152   ARG    CB 2412    -0.000700     12.01000 ; qtot 1.818
  2413   HC   152   ARG   HB2 2413     0.032700      1.00800 ; qtot 1.851
  2414   HC   152   ARG   HB3 2414     0.032700      1.00800 ; qtot 1.884
  2415   C8   152   ARG    CG 2415     0.039000     12.01000 ; qtot 1.923
  2416   HC   152   ARG   HG2 2416     0.028500      1.00800 ; qtot 1.951
  2417   HC   152   ARG   HG3 2417     0.028500      1.00800 ; qtot 1.980
  2418   C8   152   ARG    CD 2418     0.048600     12.01000 ; qtot 2.028
  2419   H1   152   ARG   HD2 2419     0.068700      1.00800 ; qtot 2.097
  2420   H1   152   ARG   HD3 2420     0.068700      1.00800 ; qtot 2.166
  2421   N2   152   ARG    NE 2421    -0.529501     14.01000 ; qtot 1.636
  2422    H   152   ARG    HE 2422     0.345600      1.00800 ; qtot 1.982
  2423   CA   152   ARG    CZ 2423     0.807601     12.01000 ; qtot 2.790
  2424   N2   152   ARG   NH1 2424    -0.862701     14.01000 ; qtot 1.927
  2425    H   152   ARG  HH11 2425     0.447800      1.00800 ; qtot 2.375
  2426    H   152   ARG  HH12 2426     0.447800      1.00800 ; qtot 2.822
  2427   N2   152   ARG   NH2 2427    -0.862701     14.01000 ; qtot 1.960
  2428    H   152   ARG  HH21 2428     0.447800      1.00800 ; qtot 2.408
  2429    H   152   ARG  HH22 2429     0.447800      1.00800 ; qtot 2.855
  2430    C   152   ARG     C 2430     0.734101     12.01000 ; qtot 3.589
  2431    O   152   ARG     O 2431    -0.589401     16.00000 ; qtot 3.000
  2432    N   153   ILE     N 2432    -0.415700     14.01000 ; qtot 2.584
  2433    H   153   ILE     H 2433     0.271900      1.00800 ; qtot 2.856
  2434   CX   153   ILE    CA 2434    -0.059700     12.01000 ; qtot 2.797
  2435   H1   153   ILE    HA 2435     0.086900      1.00800 ; qtot 2.883
  2436  A3C   153   ILE    CB 2436     0.130300     12.01000 ; qtot 3.014
  2437   HC   153   ILE    HB 2437     0.018700      1.00800 ; qtot 3.032
  2438   CT   153   ILE   CG2 2438    -0.320400     12.01000 ; qtot 2.712
  2439   HC   153   ILE  HG21 2439     0.088200      1.00800 ; qtot 2.800
  2440   HC   153   ILE  HG22 2440     0.088200      1.00800 ; qtot 2.888
  2441   HC   153   ILE  HG23 2441     0.088200      1.00800 ; qtot 2.977
  2442  A2C   153   ILE   CG1 2442    -0.043000     12.01000 ; qtot 2.934
  2443   HC   153   ILE  HG12 2443     0.023600      1.00800 ; qtot 2.957
  2444   HC   153   ILE  HG13 2444     0.023600      1.00800 ; qtot 2.981
  2445   CT   153   ILE   CD1 2445    -0.066000     12.01000 ; qtot 2.915
  2446   HC   153   ILE  HD11 2446     0.018600      1.00800 ; qtot 2.933
  2447   HC   153   ILE  HD12 2447     0.018600      1.00800 ; qtot 2.952
  2448   HC   153   ILE  HD13 2448     0.018600      1.00800 ; qtot 2.971
  2449    C   153   ILE     C 2449     0.597301     12.01000 ; qtot 3.568
  2450    O   153   ILE     O 2450    -0.567901     16.00000 ; qtot 3.000
  2451    N   154   TYR     N 2451    -0.415700     14.01000 ; qtot 2.584
  2452    H   154   TYR     H 2452     0.271900      1.00800 ; qtot 2.856
  2453   CX   154   TYR    CA 2453    -0.001400     12.01000 ; qtot 2.855
  2454   H1   154   TYR    HA 2454     0.087600      1.00800 ; qtot 2.942
  2455   CT   154   TYR    CB 2455    -0.015200     12.01000 ; qtot 2.927
  2456   HC   154   TYR   HB2 2456     0.029500      1.00800 ; qtot 2.957
  2457   HC   154   TYR   HB3 2457     0.029500      1.00800 ; qtot 2.986
  2458   CA   154   TYR    CG 2458    -0.001100     12.01000 ; qtot 2.985
  2459   CA   154   TYR   CD1 2459    -0.190600     12.01000 ; qtot 2.795
  2460   HA   154   TYR   HD1 2460     0.169900      1.00800 ; qtot 2.964
  2461   CA   154   TYR   CE1 2461    -0.234100     12.01000 ; qtot 2.730
  2462   HA   154   TYR   HE1 2462     0.165600      1.00800 ; qtot 2.896
  2463    C   154   TYR    CZ 2463     0.322600     12.01000 ; qtot 3.219
  2464   OH   154   TYR    OH 2464    -0.557901     16.00000 ; qtot 2.661
  2465   HO   154   TYR    HH 2465     0.399200      1.00800 ; qtot 3.060
  2466   CA   154   TYR   CE2 2466    -0.234100     12.01000 ; qtot 2.826
  2467   HA   154   TYR   HE2 2467     0.165600      1.00800 ; qtot 2.991
  2468   CA   154   TYR   CD2 2468    -0.190600     12.01000 ; qtot 2.801
  2469   HA   154   TYR   HD2 2469     0.169900      1.00800 ; qtot 2.971
  2470    C   154   TYR     C 2470     0.597301     12.01000 ; qtot 3.568
  2471    O   154   TYR     O 2471    -0.567901     16.00000 ; qtot 3.000
  2472    N   155   SER     N 2472    -0.415700     14.01000 ; qtot 2.584
  2473    H   155   SER     H 2473     0.271900      1.00800 ; qtot 2.856
  2474   CX   155   SER    CA 2474    -0.024900     12.01000 ; qtot 2.831
  2475   H1   155   SER    HA 2475     0.084300      1.00800 ; qtot 2.916
  2476  A2C   155   SER    CB 2476     0.211700     12.01000 ; qtot 3.127
  2477   H1   155   SER   HB2 2477     0.035200      1.00800 ; qtot 3.163
  2478   H1   155   SER   HB3 2478     0.035200      1.00800 ; qtot 3.198
  2479   OH   155   SER    OG 2479    -0.654601     16.00000 ; qtot 2.543
  2480   HO   155   SER    HG 2480     0.427500      1.00800 ; qtot 2.971
  2481    C   155   SER     C 2481     0.597301     12.01000 ; qtot 3.568
  2482    O   155   SER     O 2482    -0.567901     16.00000 ; qtot 3.000
  2483    N   156   CYX     N 2483    -0.415700     14.01000 ; qtot 2.584
  2484    H   156   CYX     H 2484     0.271900      1.00800 ; qtot 2.856
  2485   CX   156   CYX    CA 2485     0.042900     12.01000 ; qtot 2.899
  2486   H1   156   CYX    HA 2486     0.076600      1.00800 ; qtot 2.976
  2487  A2C   156   CYX    CB 2487    -0.079000     12.01000 ; qtot 2.897
  2488   H1   156   CYX   HB2 2488     0.091000      1.00800 ; qtot 2.988
  2489   H1   156   CYX   HB3 2489     0.091000      1.00800 ; qtot 3.079
  2490    S   156   CYX    SG 2490    -0.108100     32.06000 ; qtot 2.971
  2491    C   156   CYX     C 2491     0.597301     12.01000 ; qtot 3.568
  2492    O   156   CYX     O 2492    -0.567901     16.00000 ; qtot 3.000
  2493    N   157   THR     N 2493    -0.415700     14.01000 ; qtot 2.584
  2494    H   157   THR     H 2494     0.271900      1.00800 ; qtot 2.856
  2495   CX   157   THR    CA 2495    -0.038900     12.01000 ; qtot 2.817
  2496   H1   157   THR    HA 2496     0.100700      1.00800 ; qtot 2.918
  2497  A3C   157   THR    CB 2497     0.365400     12.01000 ; qtot 3.283
  2498   H1   157   THR    HB 2498     0.004300      1.00800 ; qtot 3.288
  2499   CT   157   THR   CG2 2499    -0.243800     12.01000 ; qtot 3.044
  2500   HC   157   THR  HG21 2500     0.064200      1.00800 ; qtot 3.108
  2501   HC   157   THR  HG22 2501     0.064200      1.00800 ; qtot 3.172
  2502   HC   157   THR  HG23 2502     0.064200      1.00800 ; qtot 3.237
  2503   OH   157   THR   OG1 2503    -0.676101     16.00000 ; qtot 2.560
  2504   HO   157   THR   HG1 2504     0.410200      1.00800 ; qtot 2.971
  2505    C   157   THR     C 2505     0.597301     12.01000 ; qtot 3.568
  2506    O   157   THR     O 2506    -0.567901     16.00000 ; qtot 3.000
  2507    N   158   PHE     N 2507    -0.415700     14.01000 ; qtot 2.584
  2508    H   158   PHE     H 2508     0.271900      1.00800 ; qtot 2.856
  2509   CX   158   PHE    CA 2509    -0.002400     12.01000 ; qtot 2.854
  2510   H1   158   PHE    HA 2510     0.097800      1.00800 ; qtot 2.952
  2511   CT   158   PHE    CB 2511    -0.034300     12.01000 ; qtot 2.917
  2512   HC   158   PHE   HB2 2512     0.029500      1.00800 ; qtot 2.947
  2513   HC   158   PHE   HB3 2513     0.029500      1.00800 ; qtot 2.976
  2514   CA   158   PHE    CG 2514     0.011800     12.01000 ; qtot 2.988
  2515   CA   158   PHE   CD1 2515    -0.125600     12.01000 ; qtot 2.863
  2516   HA   158   PHE   HD1 2516     0.133000      1.00800 ; qtot 2.996
  2517   CA   158   PHE   CE1 2517    -0.170400     12.01000 ; qtot 2.825
  2518   HA   158   PHE   HE1 2518     0.143000      1.00800 ; qtot 2.968
  2519   CA   158   PHE    CZ 2519    -0.107200     12.01000 ; qtot 2.861
  2520   HA   158   PHE    HZ 2520     0.129700      1.00800 ; qtot 2.991
  2521   CA   158   PHE   CE2 2521    -0.170400     12.01000 ; qtot 2.820
  2522   HA   158   PHE   HE2 2522     0.143000      1.00800 ; qtot 2.963
  2523   CA   158   PHE   CD2 2523    -0.125600     12.01000 ; qtot 2.838
  2524   HA   158   PHE   HD2 2524     0.133000      1.00800 ; qtot 2.971
  2525    C   158   PHE     C 2525     0.597301     12.01000 ; qtot 3.568
  2526    O   158   PHE     O 2526    -0.567901     16.00000 ; qtot 3.000
  2527    N   159   ILE     N 2527    -0.415700     14.01000 ; qtot 2.584
  2528    H   159   ILE     H 2528     0.271900      1.00800 ; qtot 2.856
  2529   CX   159   ILE    CA 2529    -0.059700     12.01000 ; qtot 2.797
  2530   H1   159   ILE    HA 2530     0.086900      1.00800 ; qtot 2.883
  2531  A3C   159   ILE    CB 2531     0.130300     12.01000 ; qtot 3.014
  2532   HC   159   ILE    HB 2532     0.018700      1.00800 ; qtot 3.032
  2533   CT   159   ILE   CG2 2533    -0.320400     12.01000 ; qtot 2.712
  2534   HC   159   ILE  HG21 2534     0.088200      1.00800 ; qtot 2.800
  2535   HC   159   ILE  HG22 2535     0.088200      1.00800 ; qtot 2.888
  2536   HC   159   ILE  HG23 2536     0.088200      1.00800 ; qtot 2.977
  2537  A2C   159   ILE   CG1 2537    -0.043000     12.01000 ; qtot 2.934
  2538   HC   159   ILE  HG12 2538     0.023600      1.00800 ; qtot 2.957
  2539   HC   159   ILE  HG13 2539     0.023600      1.00800 ; qtot 2.981
  2540   CT   159   ILE   CD1 2540    -0.066000     12.01000 ; qtot 2.915
  2541   HC   159   ILE  HD11 2541     0.018600      1.00800 ; qtot 2.933
  2542   HC   159   ILE  HD12 2542     0.018600      1.00800 ; qtot 2.952
  2543   HC   159   ILE  HD13 2543     0.018600      1.00800 ; qtot 2.971
  2544    C   159   ILE     C 2544     0.597301     12.01000 ; qtot 3.568
  2545    O   159   ILE     O 2545    -0.567901     16.00000 ; qtot 3.000
  2546    N   160   GLN     N 2546    -0.415700     14.01000 ; qtot 2.584
  2547    H   160   GLN     H 2547     0.271900      1.00800 ; qtot 2.856
  2548   CX   160   GLN    CA 2548    -0.003100     12.01000 ; qtot 2.853
  2549   H1   160   GLN    HA 2549     0.085000      1.00800 ; qtot 2.938
  2550  A2C   160   GLN    CB 2550    -0.003600     12.01000 ; qtot 2.935
  2551   HC   160   GLN   HB2 2551     0.017100      1.00800 ; qtot 2.952
  2552   HC   160   GLN   HB3 2552     0.017100      1.00800 ; qtot 2.969
  2553  A2C   160   GLN    CG 2553    -0.064500     12.01000 ; qtot 2.904
  2554   HC   160   GLN   HG2 2554     0.035200      1.00800 ; qtot 2.939
  2555   HC   160   GLN   HG3 2555     0.035200      1.00800 ; qtot 2.975
  2556    C   160   GLN    CD 2556     0.695101     12.01000 ; qtot 3.670
  2557    O   160   GLN   OE1 2557    -0.608601     16.00000 ; qtot 3.061
  2558    N   160   GLN   NE2 2558    -0.940701     14.01000 ; qtot 2.120
  2559    H   160   GLN  HE21 2559     0.425100      1.00800 ; qtot 2.546
  2560    H   160   GLN  HE22 2560     0.425100      1.00800 ; qtot 2.971
  2561    C   160   GLN     C 2561     0.597301     12.01000 ; qtot 3.568
  2562    O   160   GLN     O 2562    -0.567901     16.00000 ; qtot 3.000
  2563    N   161   THR     N 2563    -0.415700     14.01000 ; qtot 2.584
  2564    H   161   THR     H 2564     0.271900      1.00800 ; qtot 2.856
  2565   CX   161   THR    CA 2565    -0.038900     12.01000 ; qtot 2.817
  2566   H1   161   THR    HA 2566     0.100700      1.00800 ; qtot 2.918
  2567  A3C   161   THR    CB 2567     0.365400     12.01000 ; qtot 3.283
  2568   H1   161   THR    HB 2568     0.004300      1.00800 ; qtot 3.288
  2569   CT   161   THR   CG2 2569    -0.243800     12.01000 ; qtot 3.044
  2570   HC   161   THR  HG21 2570     0.064200      1.00800 ; qtot 3.108
  2571   HC   161   THR  HG22 2571     0.064200      1.00800 ; qtot 3.172
  2572   HC   161   THR  HG23 2572     0.064200      1.00800 ; qtot 3.237
  2573   OH   161   THR   OG1 2573    -0.676101     16.00000 ; qtot 2.560
  2574   HO   161   THR   HG1 2574     0.410200      1.00800 ; qtot 2.971
  2575    C   161   THR     C 2575     0.597301     12.01000 ; qtot 3.568
  2576    O   161   THR     O 2576    -0.567901     16.00000 ; qtot 3.000
  2577    N   162   ALA     N 2577    -0.415700     14.01000 ; qtot 2.584
  2578    H   162   ALA     H 2578     0.271900      1.00800 ; qtot 2.856
  2579   CX   162   ALA    CA 2579     0.033700     12.01000 ; qtot 2.890
  2580   H1   162   ALA    HA 2580     0.082300      1.00800 ; qtot 2.972
  2581   CT   162   ALA    CB 2581    -0.182500     12.01000 ; qtot 2.790
  2582   HC   162   ALA   HB1 2582     0.060300      1.00800 ; qtot 2.850
  2583   HC   162   ALA   HB2 2583     0.060300      1.00800 ; qtot 2.910
  2584   HC   162   ALA   HB3 2584     0.060300      1.00800 ; qtot 2.971
  2585    C   162   ALA     C 2585     0.597301     12.01000 ; qtot 3.568
  2586    O   162   ALA     O 2586    -0.567901     16.00000 ; qtot 3.000
  2587    N   163   SER     N 2587    -0.415700     14.01000 ; qtot 2.584
  2588    H   163   SER     H 2588     0.271900      1.00800 ; qtot 2.856
  2589   CX   163   SER    CA 2589    -0.024900     12.01000 ; qtot 2.831
  2590   H1   163   SER    HA 2590     0.084300      1.00800 ; qtot 2.916
  2591  A2C   163   SER    CB 2591     0.211700     12.01000 ; qtot 3.127
  2592   H1   163   SER   HB2 2592     0.035200      1.00800 ; qtot 3.163
  2593   H1   163   SER   HB3 2593     0.035200      1.00800 ; qtot 3.198
  2594   OH   163   SER    OG 2594    -0.654601     16.00000 ; qtot 2.543
  2595   HO   163   SER    HG 2595     0.427500      1.00800 ; qtot 2.971
  2596    C   163   SER     C 2596     0.597301     12.01000 ; qtot 3.568
  2597    O   163   SER     O 2597    -0.567901     16.00000 ; qtot 3.000
  2598    N   164   THR     N 2598    -0.415700     14.01000 ; qtot 2.584
  2599    H   164   THR     H 2599     0.271900      1.00800 ; qtot 2.856
  2600   CX   164   THR    CA 2600    -0.038900     12.01000 ; qtot 2.817
  2601   H1   164   THR    HA 2601     0.100700      1.00800 ; qtot 2.918
  2602  A3C   164   THR    CB 2602     0.365400     12.01000 ; qtot 3.283
  2603   H1   164   THR    HB 2603     0.004300      1.00800 ; qtot 3.288
  2604   CT   164   THR   CG2 2604    -0.243800     12.01000 ; qtot 3.044
  2605   HC   164   THR  HG21 2605     0.064200      1.00800 ; qtot 3.108
  2606   HC   164   THR  HG22 2606     0.064200      1.00800 ; qtot 3.172
  2607   HC   164   THR  HG23 2607     0.064200      1.00800 ; qtot 3.237
  2608   OH   164   THR   OG1 2608    -0.676101     16.00000 ; qtot 2.560
  2609   HO   164   THR   HG1 2609     0.410200      1.00800 ; qtot 2.971
  2610    C   164   THR     C 2610     0.597301     12.01000 ; qtot 3.568
  2611    O   164   THR     O 2611    -0.567901     16.00000 ; qtot 3.000
  2612    N   165   GLN     N 2612    -0.415700     14.01000 ; qtot 2.584
  2613    H   165   GLN     H 2613     0.271900      1.00800 ; qtot 2.856
  2614   CX   165   GLN    CA 2614    -0.003100     12.01000 ; qtot 2.853
  2615   H1   165   GLN    HA 2615     0.085000      1.00800 ; qtot 2.938
  2616  A2C   165   GLN    CB 2616    -0.003600     12.01000 ; qtot 2.935
  2617   HC   165   GLN   HB2 2617     0.017100      1.00800 ; qtot 2.952
  2618   HC   165   GLN   HB3 2618     0.017100      1.00800 ; qtot 2.969
  2619  A2C   165   GLN    CG 2619    -0.064500     12.01000 ; qtot 2.904
  2620   HC   165   GLN   HG2 2620     0.035200      1.00800 ; qtot 2.939
  2621   HC   165   GLN   HG3 2621     0.035200      1.00800 ; qtot 2.975
  2622    C   165   GLN    CD 2622     0.695101     12.01000 ; qtot 3.670
  2623    O   165   GLN   OE1 2623    -0.608601     16.00000 ; qtot 3.061
  2624    N   165   GLN   NE2 2624    -0.940701     14.01000 ; qtot 2.120
  2625    H   165   GLN  HE21 2625     0.425100      1.00800 ; qtot 2.546
  2626    H   165   GLN  HE22 2626     0.425100      1.00800 ; qtot 2.971
  2627    C   165   GLN     C 2627     0.597301     12.01000 ; qtot 3.568
  2628    O   165   GLN     O 2628    -0.567901     16.00000 ; qtot 3.000
  2629    N   166   TYR     N 2629    -0.415700     14.01000 ; qtot 2.584
  2630    H   166   TYR     H 2630     0.271900      1.00800 ; qtot 2.856
  2631   CX   166   TYR    CA 2631    -0.001400     12.01000 ; qtot 2.855
  2632   H1   166   TYR    HA 2632     0.087600      1.00800 ; qtot 2.942
  2633   CT   166   TYR    CB 2633    -0.015200     12.01000 ; qtot 2.927
  2634   HC   166   TYR   HB2 2634     0.029500      1.00800 ; qtot 2.957
  2635   HC   166   TYR   HB3 2635     0.029500      1.00800 ; qtot 2.986
  2636   CA   166   TYR    CG 2636    -0.001100     12.01000 ; qtot 2.985
  2637   CA   166   TYR   CD1 2637    -0.190600     12.01000 ; qtot 2.795
  2638   HA   166   TYR   HD1 2638     0.169900      1.00800 ; qtot 2.964
  2639   CA   166   TYR   CE1 2639    -0.234100     12.01000 ; qtot 2.730
  2640   HA   166   TYR   HE1 2640     0.165600      1.00800 ; qtot 2.896
  2641    C   166   TYR    CZ 2641     0.322600     12.01000 ; qtot 3.219
  2642   OH   166   TYR    OH 2642    -0.557901     16.00000 ; qtot 2.661
  2643   HO   166   TYR    HH 2643     0.399200      1.00800 ; qtot 3.060
  2644   CA   166   TYR   CE2 2644    -0.234100     12.01000 ; qtot 2.826
  2645   HA   166   TYR   HE2 2645     0.165600      1.00800 ; qtot 2.991
  2646   CA   166   TYR   CD2 2646    -0.190600     12.01000 ; qtot 2.801
  2647   HA   166   TYR   HD2 2647     0.169900      1.00800 ; qtot 2.971
  2648    C   166   TYR     C 2648     0.597301     12.01000 ; qtot 3.568
  2649    O   166   TYR     O 2649    -0.567901     16.00000 ; qtot 3.000
  2650    N   167   THR     N 2650    -0.415700     14.01000 ; qtot 2.584
  2651    H   167   THR     H 2651     0.271900      1.00800 ; qtot 2.856
  2652   CX   167   THR    CA 2652    -0.038900     12.01000 ; qtot 2.817
  2653   H1   167   THR    HA 2653     0.100700      1.00800 ; qtot 2.918
  2654  A3C   167   THR    CB 2654     0.365400     12.01000 ; qtot 3.283
  2655   H1   167   THR    HB 2655     0.004300      1.00800 ; qtot 3.288
  2656   CT   167   THR   CG2 2656    -0.243800     12.01000 ; qtot 3.044
  2657   HC   167   THR  HG21 2657     0.064200      1.00800 ; qtot 3.108
  2658   HC   167   THR  HG22 2658     0.064200      1.00800 ; qtot 3.172
  2659   HC   167   THR  HG23 2659     0.064200      1.00800 ; qtot 3.237
  2660   OH   167   THR   OG1 2660    -0.676101     16.00000 ; qtot 2.560
  2661   HO   167   THR   HG1 2661     0.410200      1.00800 ; qtot 2.971
  2662    C   167   THR     C 2662     0.597301     12.01000 ; qtot 3.568
  2663    O   167   THR     O 2663    -0.567901     16.00000 ; qtot 3.000
  2664    N   168   ALA     N 2664    -0.415700     14.01000 ; qtot 2.584
  2665    H   168   ALA     H 2665     0.271900      1.00800 ; qtot 2.856
  2666   CX   168   ALA    CA 2666     0.033700     12.01000 ; qtot 2.890
  2667   H1   168   ALA    HA 2667     0.082300      1.00800 ; qtot 2.972
  2668   CT   168   ALA    CB 2668    -0.182500     12.01000 ; qtot 2.790
  2669   HC   168   ALA   HB1 2669     0.060300      1.00800 ; qtot 2.850
  2670   HC   168   ALA   HB2 2670     0.060300      1.00800 ; qtot 2.910
  2671   HC   168   ALA   HB3 2671     0.060300      1.00800 ; qtot 2.971
  2672    C   168   ALA     C 2672     0.597301     12.01000 ; qtot 3.568
  2673    O   168   ALA     O 2673    -0.567901     16.00000 ; qtot 3.000
  2674    N   169   ALA     N 2674    -0.415700     14.01000 ; qtot 2.584
  2675    H   169   ALA     H 2675     0.271900      1.00800 ; qtot 2.856
  2676   CX   169   ALA    CA 2676     0.033700     12.01000 ; qtot 2.890
  2677   H1   169   ALA    HA 2677     0.082300      1.00800 ; qtot 2.972
  2678   CT   169   ALA    CB 2678    -0.182500     12.01000 ; qtot 2.790
  2679   HC   169   ALA   HB1 2679     0.060300      1.00800 ; qtot 2.850
  2680   HC   169   ALA   HB2 2680     0.060300      1.00800 ; qtot 2.910
  2681   HC   169   ALA   HB3 2681     0.060300      1.00800 ; qtot 2.971
  2682    C   169   ALA     C 2682     0.597301     12.01000 ; qtot 3.568
  2683    O   169   ALA     O 2683    -0.567901     16.00000 ; qtot 3.000
  2684    N   170   VAL     N 2684    -0.415700     14.01000 ; qtot 2.584
  2685    H   170   VAL     H 2685     0.271900      1.00800 ; qtot 2.856
  2686   CX   170   VAL    CA 2686    -0.087500     12.01000 ; qtot 2.769
  2687   H1   170   VAL    HA 2687     0.096900      1.00800 ; qtot 2.866
  2688  A3C   170   VAL    CB 2688     0.298500     12.01000 ; qtot 3.164
  2689   HC   170   VAL    HB 2689    -0.029700      1.00800 ; qtot 3.134
  2690   CT   170   VAL   CG1 2690    -0.319200     12.01000 ; qtot 2.815
  2691   HC   170   VAL  HG11 2691     0.079100      1.00800 ; qtot 2.894
  2692   HC   170   VAL  HG12 2692     0.079100      1.00800 ; qtot 2.973
  2693   HC   170   VAL  HG13 2693     0.079100      1.00800 ; qtot 3.053
  2694   CT   170   VAL   CG2 2694    -0.319200     12.01000 ; qtot 2.733
  2695   HC   170   VAL  HG21 2695     0.079100      1.00800 ; qtot 2.812
  2696   HC   170   VAL  HG22 2696     0.079100      1.00800 ; qtot 2.892
  2697   HC   170   VAL  HG23 2697     0.079100      1.00800 ; qtot 2.971
  2698    C   170   VAL     C 2698     0.597301     12.01000 ; qtot 3.568
  2699    O   170   VAL     O 2699    -0.567901     16.00000 ; qtot 3.000
  2700    N   171   VAL     N 2700    -0.415700     14.01000 ; qtot 2.584
  2701    H   171   VAL     H 2701     0.271900      1.00800 ; qtot 2.856
  2702   CX   171   VAL    CA 2702    -0.087500     12.01000 ; qtot 2.769
  2703   H1   171   VAL    HA 2703     0.096900      1.00800 ; qtot 2.866
  2704  A3C   171   VAL    CB 2704     0.298500     12.01000 ; qtot 3.164
  2705   HC   171   VAL    HB 2705    -0.029700      1.00800 ; qtot 3.134
  2706   CT   171   VAL   CG1 2706    -0.319200     12.01000 ; qtot 2.815
  2707   HC   171   VAL  HG11 2707     0.079100      1.00800 ; qtot 2.894
  2708   HC   171   VAL  HG12 2708     0.079100      1.00800 ; qtot 2.973
  2709   HC   171   VAL  HG13 2709     0.079100      1.00800 ; qtot 3.053
  2710   CT   171   VAL   CG2 2710    -0.319200     12.01000 ; qtot 2.733
  2711   HC   171   VAL  HG21 2711     0.079100      1.00800 ; qtot 2.812
  2712   HC   171   VAL  HG22 2712     0.079100      1.00800 ; qtot 2.892
  2713   HC   171   VAL  HG23 2713     0.079100      1.00800 ; qtot 2.971
  2714    C   171   VAL     C 2714     0.597301     12.01000 ; qtot 3.568
  2715    O   171   VAL     O 2715    -0.567901     16.00000 ; qtot 3.000
  2716    N   172   VAL     N 2716    -0.415700     14.01000 ; qtot 2.584
  2717    H   172   VAL     H 2717     0.271900      1.00800 ; qtot 2.856
  2718   CX   172   VAL    CA 2718    -0.087500     12.01000 ; qtot 2.769
  2719   H1   172   VAL    HA 2719     0.096900      1.00800 ; qtot 2.866
  2720  A3C   172   VAL    CB 2720     0.298500     12.01000 ; qtot 3.164
  2721   HC   172   VAL    HB 2721    -0.029700      1.00800 ; qtot 3.134
  2722   CT   172   VAL   CG1 2722    -0.319200     12.01000 ; qtot 2.815
  2723   HC   172   VAL  HG11 2723     0.079100      1.00800 ; qtot 2.894
  2724   HC   172   VAL  HG12 2724     0.079100      1.00800 ; qtot 2.973
  2725   HC   172   VAL  HG13 2725     0.079100      1.00800 ; qtot 3.053
  2726   CT   172   VAL   CG2 2726    -0.319200     12.01000 ; qtot 2.733
  2727   HC   172   VAL  HG21 2727     0.079100      1.00800 ; qtot 2.812
  2728   HC   172   VAL  HG22 2728     0.079100      1.00800 ; qtot 2.892
  2729   HC   172   VAL  HG23 2729     0.079100      1.00800 ; qtot 2.971
  2730    C   172   VAL     C 2730     0.597301     12.01000 ; qtot 3.568
  2731    O   172   VAL     O 2731    -0.567901     16.00000 ; qtot 3.000
  2732    N   173   ILE     N 2732    -0.415700     14.01000 ; qtot 2.584
  2733    H   173   ILE     H 2733     0.271900      1.00800 ; qtot 2.856
  2734   CX   173   ILE    CA 2734    -0.059700     12.01000 ; qtot 2.797
  2735   H1   173   ILE    HA 2735     0.086900      1.00800 ; qtot 2.883
  2736  A3C   173   ILE    CB 2736     0.130300     12.01000 ; qtot 3.014
  2737   HC   173   ILE    HB 2737     0.018700      1.00800 ; qtot 3.032
  2738   CT   173   ILE   CG2 2738    -0.320400     12.01000 ; qtot 2.712
  2739   HC   173   ILE  HG21 2739     0.088200      1.00800 ; qtot 2.800
  2740   HC   173   ILE  HG22 2740     0.088200      1.00800 ; qtot 2.888
  2741   HC   173   ILE  HG23 2741     0.088200      1.00800 ; qtot 2.977
  2742  A2C   173   ILE   CG1 2742    -0.043000     12.01000 ; qtot 2.934
  2743   HC   173   ILE  HG12 2743     0.023600      1.00800 ; qtot 2.957
  2744   HC   173   ILE  HG13 2744     0.023600      1.00800 ; qtot 2.981
  2745   CT   173   ILE   CD1 2745    -0.066000     12.01000 ; qtot 2.915
  2746   HC   173   ILE  HD11 2746     0.018600      1.00800 ; qtot 2.933
  2747   HC   173   ILE  HD12 2747     0.018600      1.00800 ; qtot 2.952
  2748   HC   173   ILE  HD13 2748     0.018600      1.00800 ; qtot 2.971
  2749    C   173   ILE     C 2749     0.597301     12.01000 ; qtot 3.568
  2750    O   173   ILE     O 2750    -0.567901     16.00000 ; qtot 3.000
  2751    N   174   HIE     N 2751    -0.415700     14.01000 ; qtot 2.584
  2752    H   174   HIE     H 2752     0.271900      1.00800 ; qtot 2.856
  2753   CX   174   HIE    CA 2753    -0.058100     12.01000 ; qtot 2.798
  2754   H1   174   HIE    HA 2754     0.136000      1.00800 ; qtot 2.934
  2755   CT   174   HIE    CB 2755    -0.007400     12.01000 ; qtot 2.927
  2756   HC   174   HIE   HB2 2756     0.036700      1.00800 ; qtot 2.963
  2757   HC   174   HIE   HB3 2757     0.036700      1.00800 ; qtot 3.000
  2758   CC   174   HIE    CG 2758     0.186800     12.01000 ; qtot 3.187
  2759   NB   174   HIE   ND1 2759    -0.543201     14.01000 ; qtot 2.644
  2760   CR   174   HIE   CE1 2760     0.163500     12.01000 ; qtot 2.807
  2761   H5   174   HIE   HE1 2761     0.143500      1.00800 ; qtot 2.951
  2762   NA   174   HIE   NE2 2762    -0.279500     14.01000 ; qtot 2.671
  2763    H   174   HIE   HE2 2763     0.333900      1.00800 ; qtot 3.005
  2764   CW   174   HIE   CD2 2764    -0.220700     12.01000 ; qtot 2.784
  2765   H4   174   HIE   HD2 2765     0.186200      1.00800 ; qtot 2.971
  2766    C   174   HIE     C 2766     0.597301     12.01000 ; qtot 3.568
  2767    O   174   HIE     O 2767    -0.567901     16.00000 ; qtot 3.000
  2768    N   175   PHE     N 2768    -0.415700     14.01000 ; qtot 2.584
  2769    H   175   PHE     H 2769     0.271900      1.00800 ; qtot 2.856
  2770   CX   175   PHE    CA 2770    -0.002400     12.01000 ; qtot 2.854
  2771   H1   175   PHE    HA 2771     0.097800      1.00800 ; qtot 2.952
  2772   CT   175   PHE    CB 2772    -0.034300     12.01000 ; qtot 2.917
  2773   HC   175   PHE   HB2 2773     0.029500      1.00800 ; qtot 2.947
  2774   HC   175   PHE   HB3 2774     0.029500      1.00800 ; qtot 2.976
  2775   CA   175   PHE    CG 2775     0.011800     12.01000 ; qtot 2.988
  2776   CA   175   PHE   CD1 2776    -0.125600     12.01000 ; qtot 2.863
  2777   HA   175   PHE   HD1 2777     0.133000      1.00800 ; qtot 2.996
  2778   CA   175   PHE   CE1 2778    -0.170400     12.01000 ; qtot 2.825
  2779   HA   175   PHE   HE1 2779     0.143000      1.00800 ; qtot 2.968
  2780   CA   175   PHE    CZ 2780    -0.107200     12.01000 ; qtot 2.861
  2781   HA   175   PHE    HZ 2781     0.129700      1.00800 ; qtot 2.991
  2782   CA   175   PHE   CE2 2782    -0.170400     12.01000 ; qtot 2.820
  2783   HA   175   PHE   HE2 2783     0.143000      1.00800 ; qtot 2.963
  2784   CA   175   PHE   CD2 2784    -0.125600     12.01000 ; qtot 2.838
  2785   HA   175   PHE   HD2 2785     0.133000      1.00800 ; qtot 2.971
  2786    C   175   PHE     C 2786     0.597301     12.01000 ; qtot 3.568
  2787    O   175   PHE     O 2787    -0.567901     16.00000 ; qtot 3.000
  2788    N   176   LEU     N 2788    -0.415700     14.01000 ; qtot 2.584
  2789    H   176   LEU     H 2789     0.271900      1.00800 ; qtot 2.856
  2790   CX   176   LEU    CA 2790    -0.051800     12.01000 ; qtot 2.804
  2791   H1   176   LEU    HA 2791     0.092200      1.00800 ; qtot 2.897
  2792  A2C   176   LEU    CB 2792    -0.110200     12.01000 ; qtot 2.786
  2793   HC   176   LEU   HB2 2793     0.045700      1.00800 ; qtot 2.832
  2794   HC   176   LEU   HB3 2794     0.045700      1.00800 ; qtot 2.878
  2795  A3C   176   LEU    CG 2795     0.353100     12.01000 ; qtot 3.231
  2796   HC   176   LEU    HG 2796    -0.036100      1.00800 ; qtot 3.195
  2797   CT   176   LEU   CD1 2797    -0.412100     12.01000 ; qtot 2.783
  2798   HC   176   LEU  HD11 2798     0.100000      1.00800 ; qtot 2.883
  2799   HC   176   LEU  HD12 2799     0.100000      1.00800 ; qtot 2.983
  2800   HC   176   LEU  HD13 2800     0.100000      1.00800 ; qtot 3.083
  2801   CT   176   LEU   CD2 2801    -0.412100     12.01000 ; qtot 2.671
  2802   HC   176   LEU  HD21 2802     0.100000      1.00800 ; qtot 2.771
  2803   HC   176   LEU  HD22 2803     0.100000      1.00800 ; qtot 2.871
  2804   HC   176   LEU  HD23 2804     0.100000      1.00800 ; qtot 2.971
  2805    C   176   LEU     C 2805     0.597301     12.01000 ; qtot 3.568
  2806    O   176   LEU     O 2806    -0.567901     16.00000 ; qtot 3.000
  2807    N   177   LEU     N 2807    -0.415700     14.01000 ; qtot 2.584
  2808    H   177   LEU     H 2808     0.271900      1.00800 ; qtot 2.856
  2809   CX   177   LEU    CA 2809    -0.051800     12.01000 ; qtot 2.804
  2810   H1   177   LEU    HA 2810     0.092200      1.00800 ; qtot 2.897
  2811  A2C   177   LEU    CB 2811    -0.110200     12.01000 ; qtot 2.786
  2812   HC   177   LEU   HB2 2812     0.045700      1.00800 ; qtot 2.832
  2813   HC   177   LEU   HB3 2813     0.045700      1.00800 ; qtot 2.878
  2814  A3C   177   LEU    CG 2814     0.353100     12.01000 ; qtot 3.231
  2815   HC   177   LEU    HG 2815    -0.036100      1.00800 ; qtot 3.195
  2816   CT   177   LEU   CD1 2816    -0.412100     12.01000 ; qtot 2.783
  2817   HC   177   LEU  HD11 2817     0.100000      1.00800 ; qtot 2.883
  2818   HC   177   LEU  HD12 2818     0.100000      1.00800 ; qtot 2.983
  2819   HC   177   LEU  HD13 2819     0.100000      1.00800 ; qtot 3.083
  2820   CT   177   LEU   CD2 2820    -0.412100     12.01000 ; qtot 2.671
  2821   HC   177   LEU  HD21 2821     0.100000      1.00800 ; qtot 2.771
  2822   HC   177   LEU  HD22 2822     0.100000      1.00800 ; qtot 2.871
  2823   HC   177   LEU  HD23 2823     0.100000      1.00800 ; qtot 2.971
  2824    C   177   LEU     C 2824     0.597301     12.01000 ; qtot 3.568
  2825    O   177   LEU     O 2825    -0.567901     16.00000 ; qtot 3.000
  2826    N   178   PRO     N 2826    -0.254800     14.01000 ; qtot 2.745
  2827   CT   178   PRO    CD 2827     0.019200     12.01000 ; qtot 2.764
  2828   H1   178   PRO   HD2 2828     0.039100      1.00800 ; qtot 2.804
  2829   H1   178   PRO   HD3 2829     0.039100      1.00800 ; qtot 2.843
  2830   CT   178   PRO    CG 2830     0.018900     12.01000 ; qtot 2.862
  2831   HC   178   PRO   HG2 2831     0.021300      1.00800 ; qtot 2.883
  2832   HC   178   PRO   HG3 2832     0.021300      1.00800 ; qtot 2.904
  2833   CT   178   PRO    CB 2833    -0.007000     12.01000 ; qtot 2.897
  2834   HC   178   PRO   HB2 2834     0.025300      1.00800 ; qtot 2.922
  2835   HC   178   PRO   HB3 2835     0.025300      1.00800 ; qtot 2.948
  2836   CX   178   PRO    CA 2836    -0.026600     12.01000 ; qtot 2.921
  2837   H1   178   PRO    HA 2837     0.064100      1.00800 ; qtot 2.985
  2838    C   178   PRO     C 2838     0.589601     12.01000 ; qtot 3.575
  2839    O   178   PRO     O 2839    -0.574801     16.00000 ; qtot 3.000
  2840    N   179   ILE     N 2840    -0.415700     14.01000 ; qtot 2.584
  2841    H   179   ILE     H 2841     0.271900      1.00800 ; qtot 2.856
  2842   CX   179   ILE    CA 2842    -0.059700     12.01000 ; qtot 2.797
  2843   H1   179   ILE    HA 2843     0.086900      1.00800 ; qtot 2.883
  2844  A3C   179   ILE    CB 2844     0.130300     12.01000 ; qtot 3.014
  2845   HC   179   ILE    HB 2845     0.018700      1.00800 ; qtot 3.032
  2846   CT   179   ILE   CG2 2846    -0.320400     12.01000 ; qtot 2.712
  2847   HC   179   ILE  HG21 2847     0.088200      1.00800 ; qtot 2.800
  2848   HC   179   ILE  HG22 2848     0.088200      1.00800 ; qtot 2.888
  2849   HC   179   ILE  HG23 2849     0.088200      1.00800 ; qtot 2.977
  2850  A2C   179   ILE   CG1 2850    -0.043000     12.01000 ; qtot 2.934
  2851   HC   179   ILE  HG12 2851     0.023600      1.00800 ; qtot 2.957
  2852   HC   179   ILE  HG13 2852     0.023600      1.00800 ; qtot 2.981
  2853   CT   179   ILE   CD1 2853    -0.066000     12.01000 ; qtot 2.915
  2854   HC   179   ILE  HD11 2854     0.018600      1.00800 ; qtot 2.933
  2855   HC   179   ILE  HD12 2855     0.018600      1.00800 ; qtot 2.952
  2856   HC   179   ILE  HD13 2856     0.018600      1.00800 ; qtot 2.971
  2857    C   179   ILE     C 2857     0.597301     12.01000 ; qtot 3.568
  2858    O   179   ILE     O 2858    -0.567901     16.00000 ; qtot 3.000
  2859    N   180   ALA     N 2859    -0.415700     14.01000 ; qtot 2.584
  2860    H   180   ALA     H 2860     0.271900      1.00800 ; qtot 2.856
  2861   CX   180   ALA    CA 2861     0.033700     12.01000 ; qtot 2.890
  2862   H1   180   ALA    HA 2862     0.082300      1.00800 ; qtot 2.972
  2863   CT   180   ALA    CB 2863    -0.182500     12.01000 ; qtot 2.790
  2864   HC   180   ALA   HB1 2864     0.060300      1.00800 ; qtot 2.850
  2865   HC   180   ALA   HB2 2865     0.060300      1.00800 ; qtot 2.910
  2866   HC   180   ALA   HB3 2866     0.060300      1.00800 ; qtot 2.971
  2867    C   180   ALA     C 2867     0.597301     12.01000 ; qtot 3.568
  2868    O   180   ALA     O 2868    -0.567901     16.00000 ; qtot 3.000
  2869    N   181   VAL     N 2869    -0.415700     14.01000 ; qtot 2.584
  2870    H   181   VAL     H 2870     0.271900      1.00800 ; qtot 2.856
  2871   CX   181   VAL    CA 2871    -0.087500     12.01000 ; qtot 2.769
  2872   H1   181   VAL    HA 2872     0.096900      1.00800 ; qtot 2.866
  2873  A3C   181   VAL    CB 2873     0.298500     12.01000 ; qtot 3.164
  2874   HC   181   VAL    HB 2874    -0.029700      1.00800 ; qtot 3.134
  2875   CT   181   VAL   CG1 2875    -0.319200     12.01000 ; qtot 2.815
  2876   HC   181   VAL  HG11 2876     0.079100      1.00800 ; qtot 2.894
  2877   HC   181   VAL  HG12 2877     0.079100      1.00800 ; qtot 2.973
  2878   HC   181   VAL  HG13 2878     0.079100      1.00800 ; qtot 3.053
  2879   CT   181   VAL   CG2 2879    -0.319200     12.01000 ; qtot 2.733
  2880   HC   181   VAL  HG21 2880     0.079100      1.00800 ; qtot 2.812
  2881   HC   181   VAL  HG22 2881     0.079100      1.00800 ; qtot 2.892
  2882   HC   181   VAL  HG23 2882     0.079100      1.00800 ; qtot 2.971
  2883    C   181   VAL     C 2883     0.597301     12.01000 ; qtot 3.568
  2884    O   181   VAL     O 2884    -0.567901     16.00000 ; qtot 3.000
  2885    N   182   VAL     N 2885    -0.415700     14.01000 ; qtot 2.584
  2886    H   182   VAL     H 2886     0.271900      1.00800 ; qtot 2.856
  2887   CX   182   VAL    CA 2887    -0.087500     12.01000 ; qtot 2.769
  2888   H1   182   VAL    HA 2888     0.096900      1.00800 ; qtot 2.866
  2889  A3C   182   VAL    CB 2889     0.298500     12.01000 ; qtot 3.164
  2890   HC   182   VAL    HB 2890    -0.029700      1.00800 ; qtot 3.134
  2891   CT   182   VAL   CG1 2891    -0.319200     12.01000 ; qtot 2.815
  2892   HC   182   VAL  HG11 2892     0.079100      1.00800 ; qtot 2.894
  2893   HC   182   VAL  HG12 2893     0.079100      1.00800 ; qtot 2.973
  2894   HC   182   VAL  HG13 2894     0.079100      1.00800 ; qtot 3.053
  2895   CT   182   VAL   CG2 2895    -0.319200     12.01000 ; qtot 2.733
  2896   HC   182   VAL  HG21 2896     0.079100      1.00800 ; qtot 2.812
  2897   HC   182   VAL  HG22 2897     0.079100      1.00800 ; qtot 2.892
  2898   HC   182   VAL  HG23 2898     0.079100      1.00800 ; qtot 2.971
  2899    C   182   VAL     C 2899     0.597301     12.01000 ; qtot 3.568
  2900    O   182   VAL     O 2900    -0.567901     16.00000 ; qtot 3.000
  2901    N   183   SER     N 2901    -0.415700     14.01000 ; qtot 2.584
  2902    H   183   SER     H 2902     0.271900      1.00800 ; qtot 2.856
  2903   CX   183   SER    CA 2903    -0.024900     12.01000 ; qtot 2.831
  2904   H1   183   SER    HA 2904     0.084300      1.00800 ; qtot 2.916
  2905  A2C   183   SER    CB 2905     0.211700     12.01000 ; qtot 3.127
  2906   H1   183   SER   HB2 2906     0.035200      1.00800 ; qtot 3.163
  2907   H1   183   SER   HB3 2907     0.035200      1.00800 ; qtot 3.198
  2908   OH   183   SER    OG 2908    -0.654601     16.00000 ; qtot 2.543
  2909   HO   183   SER    HG 2909     0.427500      1.00800 ; qtot 2.971
  2910    C   183   SER     C 2910     0.597301     12.01000 ; qtot 3.568
  2911    O   183   SER     O 2911    -0.567901     16.00000 ; qtot 3.000
  2912    N   184   PHE     N 2912    -0.415700     14.01000 ; qtot 2.584
  2913    H   184   PHE     H 2913     0.271900      1.00800 ; qtot 2.856
  2914   CX   184   PHE    CA 2914    -0.002400     12.01000 ; qtot 2.854
  2915   H1   184   PHE    HA 2915     0.097800      1.00800 ; qtot 2.952
  2916   CT   184   PHE    CB 2916    -0.034300     12.01000 ; qtot 2.917
  2917   HC   184   PHE   HB2 2917     0.029500      1.00800 ; qtot 2.947
  2918   HC   184   PHE   HB3 2918     0.029500      1.00800 ; qtot 2.976
  2919   CA   184   PHE    CG 2919     0.011800     12.01000 ; qtot 2.988
  2920   CA   184   PHE   CD1 2920    -0.125600     12.01000 ; qtot 2.863
  2921   HA   184   PHE   HD1 2921     0.133000      1.00800 ; qtot 2.996
  2922   CA   184   PHE   CE1 2922    -0.170400     12.01000 ; qtot 2.825
  2923   HA   184   PHE   HE1 2923     0.143000      1.00800 ; qtot 2.968
  2924   CA   184   PHE    CZ 2924    -0.107200     12.01000 ; qtot 2.861
  2925   HA   184   PHE    HZ 2925     0.129700      1.00800 ; qtot 2.991
  2926   CA   184   PHE   CE2 2926    -0.170400     12.01000 ; qtot 2.820
  2927   HA   184   PHE   HE2 2927     0.143000      1.00800 ; qtot 2.963
  2928   CA   184   PHE   CD2 2928    -0.125600     12.01000 ; qtot 2.838
  2929   HA   184   PHE   HD2 2929     0.133000      1.00800 ; qtot 2.971
  2930    C   184   PHE     C 2930     0.597301     12.01000 ; qtot 3.568
  2931    O   184   PHE     O 2931    -0.567901     16.00000 ; qtot 3.000
  2932    N   185   CYS     N 2932    -0.415700     14.01000 ; qtot 2.584
  2933    H   185   CYS     H 2933     0.271900      1.00800 ; qtot 2.856
  2934   CX   185   CYS    CA 2934     0.021300     12.01000 ; qtot 2.878
  2935   H1   185   CYS    HA 2935     0.112400      1.00800 ; qtot 2.990
  2936  A2C   185   CYS    CB 2936    -0.123100     12.01000 ; qtot 2.867
  2937   H1   185   CYS   HB2 2937     0.111200      1.00800 ; qtot 2.978
  2938   H1   185   CYS   HB3 2938     0.111200      1.00800 ; qtot 3.089
  2939   SH   185   CYS    SG 2939    -0.311900     32.06000 ; qtot 2.777
  2940   HS   185   CYS    HG 2940     0.193300      1.00800 ; qtot 2.971
  2941    C   185   CYS     C 2941     0.597301     12.01000 ; qtot 3.568
  2942    O   185   CYS     O 2942    -0.567901     16.00000 ; qtot 3.000
  2943    N   186   TYR     N 2943    -0.415700     14.01000 ; qtot 2.584
  2944    H   186   TYR     H 2944     0.271900      1.00800 ; qtot 2.856
  2945   CX   186   TYR    CA 2945    -0.001400     12.01000 ; qtot 2.855
  2946   H1   186   TYR    HA 2946     0.087600      1.00800 ; qtot 2.942
  2947   CT   186   TYR    CB 2947    -0.015200     12.01000 ; qtot 2.927
  2948   HC   186   TYR   HB2 2948     0.029500      1.00800 ; qtot 2.957
  2949   HC   186   TYR   HB3 2949     0.029500      1.00800 ; qtot 2.986
  2950   CA   186   TYR    CG 2950    -0.001100     12.01000 ; qtot 2.985
  2951   CA   186   TYR   CD1 2951    -0.190600     12.01000 ; qtot 2.795
  2952   HA   186   TYR   HD1 2952     0.169900      1.00800 ; qtot 2.964
  2953   CA   186   TYR   CE1 2953    -0.234100     12.01000 ; qtot 2.730
  2954   HA   186   TYR   HE1 2954     0.165600      1.00800 ; qtot 2.896
  2955    C   186   TYR    CZ 2955     0.322600     12.01000 ; qtot 3.219
  2956   OH   186   TYR    OH 2956    -0.557901     16.00000 ; qtot 2.661
  2957   HO   186   TYR    HH 2957     0.399200      1.00800 ; qtot 3.060
  2958   CA   186   TYR   CE2 2958    -0.234100     12.01000 ; qtot 2.826
  2959   HA   186   TYR   HE2 2959     0.165600      1.00800 ; qtot 2.991
  2960   CA   186   TYR   CD2 2960    -0.190600     12.01000 ; qtot 2.801
  2961   HA   186   TYR   HD2 2961     0.169900      1.00800 ; qtot 2.971
  2962    C   186   TYR     C 2962     0.597301     12.01000 ; qtot 3.568
  2963    O   186   TYR     O 2963    -0.567901     16.00000 ; qtot 3.000
  2964    N   187   LEU     N 2964    -0.415700     14.01000 ; qtot 2.584
  2965    H   187   LEU     H 2965     0.271900      1.00800 ; qtot 2.856
  2966   CX   187   LEU    CA 2966    -0.051800     12.01000 ; qtot 2.804
  2967   H1   187   LEU    HA 2967     0.092200      1.00800 ; qtot 2.897
  2968  A2C   187   LEU    CB 2968    -0.110200     12.01000 ; qtot 2.786
  2969   HC   187   LEU   HB2 2969     0.045700      1.00800 ; qtot 2.832
  2970   HC   187   LEU   HB3 2970     0.045700      1.00800 ; qtot 2.878
  2971  A3C   187   LEU    CG 2971     0.353100     12.01000 ; qtot 3.231
  2972   HC   187   LEU    HG 2972    -0.036100      1.00800 ; qtot 3.195
  2973   CT   187   LEU   CD1 2973    -0.412100     12.01000 ; qtot 2.783
  2974   HC   187   LEU  HD11 2974     0.100000      1.00800 ; qtot 2.883
  2975   HC   187   LEU  HD12 2975     0.100000      1.00800 ; qtot 2.983
  2976   HC   187   LEU  HD13 2976     0.100000      1.00800 ; qtot 3.083
  2977   CT   187   LEU   CD2 2977    -0.412100     12.01000 ; qtot 2.671
  2978   HC   187   LEU  HD21 2978     0.100000      1.00800 ; qtot 2.771
  2979   HC   187   LEU  HD22 2979     0.100000      1.00800 ; qtot 2.871
  2980   HC   187   LEU  HD23 2980     0.100000      1.00800 ; qtot 2.971
  2981    C   187   LEU     C 2981     0.597301     12.01000 ; qtot 3.568
  2982    O   187   LEU     O 2982    -0.567901     16.00000 ; qtot 3.000
  2983    N   188   ARG     N 2983    -0.347900     14.01000 ; qtot 2.652
  2984    H   188   ARG     H 2984     0.274700      1.00800 ; qtot 2.927
  2985   CX   188   ARG    CA 2985    -0.263700     12.01000 ; qtot 2.663
  2986   H1   188   ARG    HA 2986     0.156000      1.00800 ; qtot 2.819
  2987   C8   188   ARG    CB 2987    -0.000700     12.01000 ; qtot 2.818
  2988   HC   188   ARG   HB2 2988     0.032700      1.00800 ; qtot 2.851
  2989   HC   188   ARG   HB3 2989     0.032700      1.00800 ; qtot 2.884
  2990   C8   188   ARG    CG 2990     0.039000     12.01000 ; qtot 2.923
  2991   HC   188   ARG   HG2 2991     0.028500      1.00800 ; qtot 2.951
  2992   HC   188   ARG   HG3 2992     0.028500      1.00800 ; qtot 2.980
  2993   C8   188   ARG    CD 2993     0.048600     12.01000 ; qtot 3.028
  2994   H1   188   ARG   HD2 2994     0.068700      1.00800 ; qtot 3.097
  2995   H1   188   ARG   HD3 2995     0.068700      1.00800 ; qtot 3.166
  2996   N2   188   ARG    NE 2996    -0.529501     14.01000 ; qtot 2.636
  2997    H   188   ARG    HE 2997     0.345600      1.00800 ; qtot 2.982
  2998   CA   188   ARG    CZ 2998     0.807601     12.01000 ; qtot 3.790
  2999   N2   188   ARG   NH1 2999    -0.862701     14.01000 ; qtot 2.927
  3000    H   188   ARG  HH11 3000     0.447800      1.00800 ; qtot 3.375
  3001    H   188   ARG  HH12 3001     0.447800      1.00800 ; qtot 3.822
  3002   N2   188   ARG   NH2 3002    -0.862701     14.01000 ; qtot 2.960
  3003    H   188   ARG  HH21 3003     0.447800      1.00800 ; qtot 3.408
  3004    H   188   ARG  HH22 3004     0.447800      1.00800 ; qtot 3.855
  3005    C   188   ARG     C 3005     0.734101     12.01000 ; qtot 4.589
  3006    O   188   ARG     O 3006    -0.589401     16.00000 ; qtot 4.000
  3007    N   189   ILE     N 3007    -0.415700     14.01000 ; qtot 3.584
  3008    H   189   ILE     H 3008     0.271900      1.00800 ; qtot 3.856
  3009   CX   189   ILE    CA 3009    -0.059700     12.01000 ; qtot 3.797
  3010   H1   189   ILE    HA 3010     0.086900      1.00800 ; qtot 3.883
  3011  A3C   189   ILE    CB 3011     0.130300     12.01000 ; qtot 4.014
  3012   HC   189   ILE    HB 3012     0.018700      1.00800 ; qtot 4.032
  3013   CT   189   ILE   CG2 3013    -0.320400     12.01000 ; qtot 3.712
  3014   HC   189   ILE  HG21 3014     0.088200      1.00800 ; qtot 3.800
  3015   HC   189   ILE  HG22 3015     0.088200      1.00800 ; qtot 3.888
  3016   HC   189   ILE  HG23 3016     0.088200      1.00800 ; qtot 3.977
  3017  A2C   189   ILE   CG1 3017    -0.043000     12.01000 ; qtot 3.934
  3018   HC   189   ILE  HG12 3018     0.023600      1.00800 ; qtot 3.957
  3019   HC   189   ILE  HG13 3019     0.023600      1.00800 ; qtot 3.981
  3020   CT   189   ILE   CD1 3020    -0.066000     12.01000 ; qtot 3.915
  3021   HC   189   ILE  HD11 3021     0.018600      1.00800 ; qtot 3.933
  3022   HC   189   ILE  HD12 3022     0.018600      1.00800 ; qtot 3.952
  3023   HC   189   ILE  HD13 3023     0.018600      1.00800 ; qtot 3.971
  3024    C   189   ILE     C 3024     0.597301     12.01000 ; qtot 4.568
  3025    O   189   ILE     O 3025    -0.567901     16.00000 ; qtot 4.000
  3026    N   190   TRP     N 3026    -0.415700     14.01000 ; qtot 3.584
  3027    H   190   TRP     H 3027     0.271900      1.00800 ; qtot 3.856
  3028   CX   190   TRP    CA 3028    -0.027500     12.01000 ; qtot 3.829
  3029   H1   190   TRP    HA 3029     0.112300      1.00800 ; qtot 3.941
  3030   CT   190   TRP    CB 3030    -0.005000     12.01000 ; qtot 3.936
  3031   HC   190   TRP   HB2 3031     0.033900      1.00800 ; qtot 3.970
  3032   HC   190   TRP   HB3 3032     0.033900      1.00800 ; qtot 4.004
  3033   C*   190   TRP    CG 3033    -0.141500     12.01000 ; qtot 3.862
  3034   CW   190   TRP   CD1 3034    -0.163800     12.01000 ; qtot 3.699
  3035   H4   190   TRP   HD1 3035     0.206200      1.00800 ; qtot 3.905
  3036   NA   190   TRP   NE1 3036    -0.341800     14.01000 ; qtot 3.563
  3037    H   190   TRP   HE1 3037     0.341200      1.00800 ; qtot 3.904
  3038   CN   190   TRP   CE2 3038     0.138000     12.01000 ; qtot 4.042
  3039   CA   190   TRP   CZ2 3039    -0.260100     12.01000 ; qtot 3.782
  3040   HA   190   TRP   HZ2 3040     0.157200      1.00800 ; qtot 3.939
  3041   CA   190   TRP   CH2 3041    -0.113400     12.01000 ; qtot 3.826
  3042   HA   190   TRP   HH2 3042     0.141700      1.00800 ; qtot 3.968
  3043   CA   190   TRP   CZ3 3043    -0.197200     12.01000 ; qtot 3.770
  3044   HA   190   TRP   HZ3 3044     0.144700      1.00800 ; qtot 3.915
  3045   CA   190   TRP   CE3 3045    -0.238700     12.01000 ; qtot 3.676
  3046   HA   190   TRP   HE3 3046     0.170000      1.00800 ; qtot 3.846
  3047   CB   190   TRP   CD2 3047     0.124300     12.01000 ; qtot 3.971
  3048    C   190   TRP     C 3048     0.597301     12.01000 ; qtot 4.568
  3049    O   190   TRP     O 3049    -0.567901     16.00000 ; qtot 4.000
  3050    N   191   VAL     N 3050    -0.415700     14.01000 ; qtot 3.584
  3051    H   191   VAL     H 3051     0.271900      1.00800 ; qtot 3.856
  3052   CX   191   VAL    CA 3052    -0.087500     12.01000 ; qtot 3.769
  3053   H1   191   VAL    HA 3053     0.096900      1.00800 ; qtot 3.866
  3054  A3C   191   VAL    CB 3054     0.298500     12.01000 ; qtot 4.164
  3055   HC   191   VAL    HB 3055    -0.029700      1.00800 ; qtot 4.134
  3056   CT   191   VAL   CG1 3056    -0.319200     12.01000 ; qtot 3.815
  3057   HC   191   VAL  HG11 3057     0.079100      1.00800 ; qtot 3.894
  3058   HC   191   VAL  HG12 3058     0.079100      1.00800 ; qtot 3.973
  3059   HC   191   VAL  HG13 3059     0.079100      1.00800 ; qtot 4.053
  3060   CT   191   VAL   CG2 3060    -0.319200     12.01000 ; qtot 3.733
  3061   HC   191   VAL  HG21 3061     0.079100      1.00800 ; qtot 3.812
  3062   HC   191   VAL  HG22 3062     0.079100      1.00800 ; qtot 3.892
  3063   HC   191   VAL  HG23 3063     0.079100      1.00800 ; qtot 3.971
  3064    C   191   VAL     C 3064     0.597301     12.01000 ; qtot 4.568
  3065    O   191   VAL     O 3065    -0.567901     16.00000 ; qtot 4.000
  3066    N   192   LEU     N 3066    -0.415700     14.01000 ; qtot 3.584
  3067    H   192   LEU     H 3067     0.271900      1.00800 ; qtot 3.856
  3068   CX   192   LEU    CA 3068    -0.051800     12.01000 ; qtot 3.804
  3069   H1   192   LEU    HA 3069     0.092200      1.00800 ; qtot 3.897
  3070  A2C   192   LEU    CB 3070    -0.110200     12.01000 ; qtot 3.786
  3071   HC   192   LEU   HB2 3071     0.045700      1.00800 ; qtot 3.832
  3072   HC   192   LEU   HB3 3072     0.045700      1.00800 ; qtot 3.878
  3073  A3C   192   LEU    CG 3073     0.353100     12.01000 ; qtot 4.231
  3074   HC   192   LEU    HG 3074    -0.036100      1.00800 ; qtot 4.195
  3075   CT   192   LEU   CD1 3075    -0.412100     12.01000 ; qtot 3.783
  3076   HC   192   LEU  HD11 3076     0.100000      1.00800 ; qtot 3.883
  3077   HC   192   LEU  HD12 3077     0.100000      1.00800 ; qtot 3.983
  3078   HC   192   LEU  HD13 3078     0.100000      1.00800 ; qtot 4.083
  3079   CT   192   LEU   CD2 3079    -0.412100     12.01000 ; qtot 3.671
  3080   HC   192   LEU  HD21 3080     0.100000      1.00800 ; qtot 3.771
  3081   HC   192   LEU  HD22 3081     0.100000      1.00800 ; qtot 3.871
  3082   HC   192   LEU  HD23 3082     0.100000      1.00800 ; qtot 3.971
  3083    C   192   LEU     C 3083     0.597301     12.01000 ; qtot 4.568
  3084    O   192   LEU     O 3084    -0.567901     16.00000 ; qtot 4.000
  3085    N   193   VAL     N 3085    -0.415700     14.01000 ; qtot 3.584
  3086    H   193   VAL     H 3086     0.271900      1.00800 ; qtot 3.856
  3087   CX   193   VAL    CA 3087    -0.087500     12.01000 ; qtot 3.769
  3088   H1   193   VAL    HA 3088     0.096900      1.00800 ; qtot 3.866
  3089  A3C   193   VAL    CB 3089     0.298500     12.01000 ; qtot 4.164
  3090   HC   193   VAL    HB 3090    -0.029700      1.00800 ; qtot 4.134
  3091   CT   193   VAL   CG1 3091    -0.319200     12.01000 ; qtot 3.815
  3092   HC   193   VAL  HG11 3092     0.079100      1.00800 ; qtot 3.894
  3093   HC   193   VAL  HG12 3093     0.079100      1.00800 ; qtot 3.973
  3094   HC   193   VAL  HG13 3094     0.079100      1.00800 ; qtot 4.053
  3095   CT   193   VAL   CG2 3095    -0.319200     12.01000 ; qtot 3.733
  3096   HC   193   VAL  HG21 3096     0.079100      1.00800 ; qtot 3.812
  3097   HC   193   VAL  HG22 3097     0.079100      1.00800 ; qtot 3.892
  3098   HC   193   VAL  HG23 3098     0.079100      1.00800 ; qtot 3.971
  3099    C   193   VAL     C 3099     0.597301     12.01000 ; qtot 4.568
  3100    O   193   VAL     O 3100    -0.567901     16.00000 ; qtot 4.000
  3101    N   194   LEU     N 3101    -0.415700     14.01000 ; qtot 3.584
  3102    H   194   LEU     H 3102     0.271900      1.00800 ; qtot 3.856
  3103   CX   194   LEU    CA 3103    -0.051800     12.01000 ; qtot 3.804
  3104   H1   194   LEU    HA 3104     0.092200      1.00800 ; qtot 3.897
  3105  A2C   194   LEU    CB 3105    -0.110200     12.01000 ; qtot 3.786
  3106   HC   194   LEU   HB2 3106     0.045700      1.00800 ; qtot 3.832
  3107   HC   194   LEU   HB3 3107     0.045700      1.00800 ; qtot 3.878
  3108  A3C   194   LEU    CG 3108     0.353100     12.01000 ; qtot 4.231
  3109   HC   194   LEU    HG 3109    -0.036100      1.00800 ; qtot 4.195
  3110   CT   194   LEU   CD1 3110    -0.412100     12.01000 ; qtot 3.783
  3111   HC   194   LEU  HD11 3111     0.100000      1.00800 ; qtot 3.883
  3112   HC   194   LEU  HD12 3112     0.100000      1.00800 ; qtot 3.983
  3113   HC   194   LEU  HD13 3113     0.100000      1.00800 ; qtot 4.083
  3114   CT   194   LEU   CD2 3114    -0.412100     12.01000 ; qtot 3.671
  3115   HC   194   LEU  HD21 3115     0.100000      1.00800 ; qtot 3.771
  3116   HC   194   LEU  HD22 3116     0.100000      1.00800 ; qtot 3.871
  3117   HC   194   LEU  HD23 3117     0.100000      1.00800 ; qtot 3.971
  3118    C   194   LEU     C 3118     0.597301     12.01000 ; qtot 4.568
  3119    O   194   LEU     O 3119    -0.567901     16.00000 ; qtot 4.000
  3120    N   195   GLN     N 3120    -0.415700     14.01000 ; qtot 3.584
  3121    H   195   GLN     H 3121     0.271900      1.00800 ; qtot 3.856
  3122   CX   195   GLN    CA 3122    -0.003100     12.01000 ; qtot 3.853
  3123   H1   195   GLN    HA 3123     0.085000      1.00800 ; qtot 3.938
  3124  A2C   195   GLN    CB 3124    -0.003600     12.01000 ; qtot 3.935
  3125   HC   195   GLN   HB2 3125     0.017100      1.00800 ; qtot 3.952
  3126   HC   195   GLN   HB3 3126     0.017100      1.00800 ; qtot 3.969
  3127  A2C   195   GLN    CG 3127    -0.064500     12.01000 ; qtot 3.904
  3128   HC   195   GLN   HG2 3128     0.035200      1.00800 ; qtot 3.939
  3129   HC   195   GLN   HG3 3129     0.035200      1.00800 ; qtot 3.975
  3130    C   195   GLN    CD 3130     0.695101     12.01000 ; qtot 4.670
  3131    O   195   GLN   OE1 3131    -0.608601     16.00000 ; qtot 4.061
  3132    N   195   GLN   NE2 3132    -0.940701     14.01000 ; qtot 3.120
  3133    H   195   GLN  HE21 3133     0.425100      1.00800 ; qtot 3.546
  3134    H   195   GLN  HE22 3134     0.425100      1.00800 ; qtot 3.971
  3135    C   195   GLN     C 3135     0.597301     12.01000 ; qtot 4.568
  3136    O   195   GLN     O 3136    -0.567901     16.00000 ; qtot 4.000
  3137    N   196   ALA     N 3137    -0.415700     14.01000 ; qtot 3.584
  3138    H   196   ALA     H 3138     0.271900      1.00800 ; qtot 3.856
  3139   CX   196   ALA    CA 3139     0.033700     12.01000 ; qtot 3.890
  3140   H1   196   ALA    HA 3140     0.082300      1.00800 ; qtot 3.972
  3141   CT   196   ALA    CB 3141    -0.182500     12.01000 ; qtot 3.790
  3142   HC   196   ALA   HB1 3142     0.060300      1.00800 ; qtot 3.850
  3143   HC   196   ALA   HB2 3143     0.060300      1.00800 ; qtot 3.910
  3144   HC   196   ALA   HB3 3144     0.060300      1.00800 ; qtot 3.971
  3145    C   196   ALA     C 3145     0.597301     12.01000 ; qtot 4.568
  3146    O   196   ALA     O 3146    -0.567901     16.00000 ; qtot 4.000
  3147    N   197   ARG     N 3147    -0.347900     14.01000 ; qtot 3.652
  3148    H   197   ARG     H 3148     0.274700      1.00800 ; qtot 3.927
  3149   CX   197   ARG    CA 3149    -0.263700     12.01000 ; qtot 3.663
  3150   H1   197   ARG    HA 3150     0.156000      1.00800 ; qtot 3.819
  3151   C8   197   ARG    CB 3151    -0.000700     12.01000 ; qtot 3.818
  3152   HC   197   ARG   HB2 3152     0.032700      1.00800 ; qtot 3.851
  3153   HC   197   ARG   HB3 3153     0.032700      1.00800 ; qtot 3.884
  3154   C8   197   ARG    CG 3154     0.039000     12.01000 ; qtot 3.923
  3155   HC   197   ARG   HG2 3155     0.028500      1.00800 ; qtot 3.951
  3156   HC   197   ARG   HG3 3156     0.028500      1.00800 ; qtot 3.980
  3157   C8   197   ARG    CD 3157     0.048600     12.01000 ; qtot 4.028
  3158   H1   197   ARG   HD2 3158     0.068700      1.00800 ; qtot 4.097
  3159   H1   197   ARG   HD3 3159     0.068700      1.00800 ; qtot 4.166
  3160   N2   197   ARG    NE 3160    -0.529501     14.01000 ; qtot 3.636
  3161    H   197   ARG    HE 3161     0.345600      1.00800 ; qtot 3.982
  3162   CA   197   ARG    CZ 3162     0.807601     12.01000 ; qtot 4.790
  3163   N2   197   ARG   NH1 3163    -0.862701     14.01000 ; qtot 3.927
  3164    H   197   ARG  HH11 3164     0.447800      1.00800 ; qtot 4.375
  3165    H   197   ARG  HH12 3165     0.447800      1.00800 ; qtot 4.822
  3166   N2   197   ARG   NH2 3166    -0.862701     14.01000 ; qtot 3.960
  3167    H   197   ARG  HH21 3167     0.447800      1.00800 ; qtot 4.408
  3168    H   197   ARG  HH22 3168     0.447800      1.00800 ; qtot 4.855
  3169    C   197   ARG     C 3169     0.734101     12.01000 ; qtot 5.589
  3170    O   197   ARG     O 3170    -0.589401     16.00000 ; qtot 5.000
  3171    N   198   ARG     N 3171    -0.347900     14.01000 ; qtot 4.652
  3172    H   198   ARG     H 3172     0.274700      1.00800 ; qtot 4.927
  3173   CX   198   ARG    CA 3173    -0.263700     12.01000 ; qtot 4.663
  3174   H1   198   ARG    HA 3174     0.156000      1.00800 ; qtot 4.819
  3175   C8   198   ARG    CB 3175    -0.000700     12.01000 ; qtot 4.818
  3176   HC   198   ARG   HB2 3176     0.032700      1.00800 ; qtot 4.851
  3177   HC   198   ARG   HB3 3177     0.032700      1.00800 ; qtot 4.884
  3178   C8   198   ARG    CG 3178     0.039000     12.01000 ; qtot 4.923
  3179   HC   198   ARG   HG2 3179     0.028500      1.00800 ; qtot 4.951
  3180   HC   198   ARG   HG3 3180     0.028500      1.00800 ; qtot 4.980
  3181   C8   198   ARG    CD 3181     0.048600     12.01000 ; qtot 5.028
  3182   H1   198   ARG   HD2 3182     0.068700      1.00800 ; qtot 5.097
  3183   H1   198   ARG   HD3 3183     0.068700      1.00800 ; qtot 5.166
  3184   N2   198   ARG    NE 3184    -0.529501     14.01000 ; qtot 4.636
  3185    H   198   ARG    HE 3185     0.345600      1.00800 ; qtot 4.982
  3186   CA   198   ARG    CZ 3186     0.807601     12.01000 ; qtot 5.790
  3187   N2   198   ARG   NH1 3187    -0.862701     14.01000 ; qtot 4.927
  3188    H   198   ARG  HH11 3188     0.447800      1.00800 ; qtot 5.375
  3189    H   198   ARG  HH12 3189     0.447800      1.00800 ; qtot 5.822
  3190   N2   198   ARG   NH2 3190    -0.862701     14.01000 ; qtot 4.960
  3191    H   198   ARG  HH21 3191     0.447800      1.00800 ; qtot 5.408
  3192    H   198   ARG  HH22 3192     0.447800      1.00800 ; qtot 5.855
  3193    C   198   ARG     C 3193     0.734101     12.01000 ; qtot 6.589
  3194    O   198   ARG     O 3194    -0.589401     16.00000 ; qtot 6.000
  3195    N   199   LYS     N 3195    -0.347900     14.01000 ; qtot 5.652
  3196    H   199   LYS     H 3196     0.274700      1.00800 ; qtot 5.927
  3197   CX   199   LYS    CA 3197    -0.240000     12.01000 ; qtot 5.687
  3198   H1   199   LYS    HA 3198     0.142600      1.00800 ; qtot 5.829
  3199   C8   199   LYS    CB 3199    -0.009400     12.01000 ; qtot 5.820
  3200   HC   199   LYS   HB2 3200     0.036200      1.00800 ; qtot 5.856
  3201   HC   199   LYS   HB3 3201     0.036200      1.00800 ; qtot 5.892
  3202   C8   199   LYS    CG 3202     0.018700     12.01000 ; qtot 5.911
  3203   HC   199   LYS   HG2 3203     0.010300      1.00800 ; qtot 5.921
  3204   HC   199   LYS   HG3 3204     0.010300      1.00800 ; qtot 5.932
  3205   C8   199   LYS    CD 3205    -0.047900     12.01000 ; qtot 5.884
  3206   HC   199   LYS   HD2 3206     0.062100      1.00800 ; qtot 5.946
  3207   HC   199   LYS   HD3 3207     0.062100      1.00800 ; qtot 6.008
  3208   C8   199   LYS    CE 3208    -0.014300     12.01000 ; qtot 5.994
  3209   HP   199   LYS   HE2 3209     0.113500      1.00800 ; qtot 6.107
  3210   HP   199   LYS   HE3 3210     0.113500      1.00800 ; qtot 6.221
  3211   N3   199   LYS    NZ 3211    -0.385400     14.01000 ; qtot 5.835
  3212    H   199   LYS   HZ1 3212     0.340000      1.00800 ; qtot 6.175
  3213    H   199   LYS   HZ2 3213     0.340000      1.00800 ; qtot 6.515
  3214    H   199   LYS   HZ3 3214     0.340000      1.00800 ; qtot 6.855
  3215    C   199   LYS     C 3215     0.734101     12.01000 ; qtot 7.589
  3216    O   199   LYS     O 3216    -0.589401     16.00000 ; qtot 7.000
  3217    N   200   ALA     N 3217    -0.415700     14.01000 ; qtot 6.584
  3218    H   200   ALA     H 3218     0.271900      1.00800 ; qtot 6.856
  3219   CX   200   ALA    CA 3219     0.033700     12.01000 ; qtot 6.890
  3220   H1   200   ALA    HA 3220     0.082300      1.00800 ; qtot 6.972
  3221   CT   200   ALA    CB 3221    -0.182500     12.01000 ; qtot 6.790
  3222   HC   200   ALA   HB1 3222     0.060300      1.00800 ; qtot 6.850
  3223   HC   200   ALA   HB2 3223     0.060300      1.00800 ; qtot 6.910
  3224   HC   200   ALA   HB3 3224     0.060300      1.00800 ; qtot 6.971
  3225    C   200   ALA     C 3225     0.597301     12.01000 ; qtot 7.568
  3226    O   200   ALA     O 3226    -0.567901     16.00000 ; qtot 7.000
  3227    N   201   LYS     N 3227    -0.347900     14.01000 ; qtot 6.652
  3228    H   201   LYS     H 3228     0.274700      1.00800 ; qtot 6.927
  3229   CX   201   LYS    CA 3229    -0.240000     12.01000 ; qtot 6.687
  3230   H1   201   LYS    HA 3230     0.142600      1.00800 ; qtot 6.829
  3231   C8   201   LYS    CB 3231    -0.009400     12.01000 ; qtot 6.820
  3232   HC   201   LYS   HB2 3232     0.036200      1.00800 ; qtot 6.856
  3233   HC   201   LYS   HB3 3233     0.036200      1.00800 ; qtot 6.892
  3234   C8   201   LYS    CG 3234     0.018700     12.01000 ; qtot 6.911
  3235   HC   201   LYS   HG2 3235     0.010300      1.00800 ; qtot 6.921
  3236   HC   201   LYS   HG3 3236     0.010300      1.00800 ; qtot 6.932
  3237   C8   201   LYS    CD 3237    -0.047900     12.01000 ; qtot 6.884
  3238   HC   201   LYS   HD2 3238     0.062100      1.00800 ; qtot 6.946
  3239   HC   201   LYS   HD3 3239     0.062100      1.00800 ; qtot 7.008
  3240   C8   201   LYS    CE 3240    -0.014300     12.01000 ; qtot 6.994
  3241   HP   201   LYS   HE2 3241     0.113500      1.00800 ; qtot 7.107
  3242   HP   201   LYS   HE3 3242     0.113500      1.00800 ; qtot 7.221
  3243   N3   201   LYS    NZ 3243    -0.385400     14.01000 ; qtot 6.835
  3244    H   201   LYS   HZ1 3244     0.340000      1.00800 ; qtot 7.175
  3245    H   201   LYS   HZ2 3245     0.340000      1.00800 ; qtot 7.515
  3246    H   201   LYS   HZ3 3246     0.340000      1.00800 ; qtot 7.855
  3247    C   201   LYS     C 3247     0.734101     12.01000 ; qtot 8.589
  3248    O   201   LYS     O 3248    -0.589401     16.00000 ; qtot 8.000
  3249    N   202   PRO     N 3249    -0.254800     14.01000 ; qtot 7.745
  3250   CT   202   PRO    CD 3250     0.019200     12.01000 ; qtot 7.764
  3251   H1   202   PRO   HD2 3251     0.039100      1.00800 ; qtot 7.804
  3252   H1   202   PRO   HD3 3252     0.039100      1.00800 ; qtot 7.843
  3253   CT   202   PRO    CG 3253     0.018900     12.01000 ; qtot 7.862
  3254   HC   202   PRO   HG2 3254     0.021300      1.00800 ; qtot 7.883
  3255   HC   202   PRO   HG3 3255     0.021300      1.00800 ; qtot 7.904
  3256   CT   202   PRO    CB 3256    -0.007000     12.01000 ; qtot 7.897
  3257   HC   202   PRO   HB2 3257     0.025300      1.00800 ; qtot 7.922
  3258   HC   202   PRO   HB3 3258     0.025300      1.00800 ; qtot 7.948
  3259   CX   202   PRO    CA 3259    -0.026600     12.01000 ; qtot 7.921
  3260   H1   202   PRO    HA 3260     0.064100      1.00800 ; qtot 7.985
  3261    C   202   PRO     C 3261     0.589601     12.01000 ; qtot 8.575
  3262    O   202   PRO     O 3262    -0.574801     16.00000 ; qtot 8.000
  3263    N   203   GLU     N 3263    -0.516301     14.01000 ; qtot 7.484
  3264    H   203   GLU     H 3264     0.293600      1.00800 ; qtot 7.777
  3265   CX   203   GLU    CA 3265     0.039700     12.01000 ; qtot 7.817
  3266   H1   203   GLU    HA 3266     0.110500      1.00800 ; qtot 7.928
  3267  A2C   203   GLU    CB 3267     0.056000     12.01000 ; qtot 7.984
  3268   HC   203   GLU   HB2 3268    -0.017300      1.00800 ; qtot 7.966
  3269   HC   203   GLU   HB3 3269    -0.017300      1.00800 ; qtot 7.949
  3270  A2C   203   GLU    CG 3270     0.013600     12.01000 ; qtot 7.963
  3271   HC   203   GLU   HG2 3271    -0.042500      1.00800 ; qtot 7.920
  3272   HC   203   GLU   HG3 3272    -0.042500      1.00800 ; qtot 7.878
  3273   CO   203   GLU    CD 3273     0.805401     12.01000 ; qtot 8.683
  3274   O2   203   GLU   OE1 3274    -0.818801     16.00000 ; qtot 7.864
  3275   O2   203   GLU   OE2 3275    -0.818801     16.00000 ; qtot 7.045
  3276    C   203   GLU     C 3276     0.536601     12.01000 ; qtot 7.582
  3277    O   203   GLU     O 3277    -0.581901     16.00000 ; qtot 7.000
  3278    N   204   SER     N 3278    -0.415700     14.01000 ; qtot 6.584
  3279    H   204   SER     H 3279     0.271900      1.00800 ; qtot 6.856
  3280   CX   204   SER    CA 3280    -0.024900     12.01000 ; qtot 6.831
  3281   H1   204   SER    HA 3281     0.084300      1.00800 ; qtot 6.916
  3282  A2C   204   SER    CB 3282     0.211700     12.01000 ; qtot 7.127
  3283   H1   204   SER   HB2 3283     0.035200      1.00800 ; qtot 7.163
  3284   H1   204   SER   HB3 3284     0.035200      1.00800 ; qtot 7.198
  3285   OH   204   SER    OG 3285    -0.654601     16.00000 ; qtot 6.543
  3286   HO   204   SER    HG 3286     0.427500      1.00800 ; qtot 6.971
  3287    C   204   SER     C 3287     0.597301     12.01000 ; qtot 7.568
  3288    O   204   SER     O 3288    -0.567901     16.00000 ; qtot 7.000
  3289    N   205   ARG     N 3289    -0.347900     14.01000 ; qtot 6.652
  3290    H   205   ARG     H 3290     0.274700      1.00800 ; qtot 6.927
  3291   CX   205   ARG    CA 3291    -0.263700     12.01000 ; qtot 6.663
  3292   H1   205   ARG    HA 3292     0.156000      1.00800 ; qtot 6.819
  3293   C8   205   ARG    CB 3293    -0.000700     12.01000 ; qtot 6.818
  3294   HC   205   ARG   HB2 3294     0.032700      1.00800 ; qtot 6.851
  3295   HC   205   ARG   HB3 3295     0.032700      1.00800 ; qtot 6.884
  3296   C8   205   ARG    CG 3296     0.039000     12.01000 ; qtot 6.923
  3297   HC   205   ARG   HG2 3297     0.028500      1.00800 ; qtot 6.951
  3298   HC   205   ARG   HG3 3298     0.028500      1.00800 ; qtot 6.980
  3299   C8   205   ARG    CD 3299     0.048600     12.01000 ; qtot 7.028
  3300   H1   205   ARG   HD2 3300     0.068700      1.00800 ; qtot 7.097
  3301   H1   205   ARG   HD3 3301     0.068700      1.00800 ; qtot 7.166
  3302   N2   205   ARG    NE 3302    -0.529501     14.01000 ; qtot 6.636
  3303    H   205   ARG    HE 3303     0.345600      1.00800 ; qtot 6.982
  3304   CA   205   ARG    CZ 3304     0.807601     12.01000 ; qtot 7.790
  3305   N2   205   ARG   NH1 3305    -0.862701     14.01000 ; qtot 6.927
  3306    H   205   ARG  HH11 3306     0.447800      1.00800 ; qtot 7.375
  3307    H   205   ARG  HH12 3307     0.447800      1.00800 ; qtot 7.822
  3308   N2   205   ARG   NH2 3308    -0.862701     14.01000 ; qtot 6.960
  3309    H   205   ARG  HH21 3309     0.447800      1.00800 ; qtot 7.408
  3310    H   205   ARG  HH22 3310     0.447800      1.00800 ; qtot 7.855
  3311    C   205   ARG     C 3311     0.734101     12.01000 ; qtot 8.589
  3312    O   205   ARG     O 3312    -0.589401     16.00000 ; qtot 8.000
  3313    N   206   LEU     N 3313    -0.415700     14.01000 ; qtot 7.584
  3314    H   206   LEU     H 3314     0.271900      1.00800 ; qtot 7.856
  3315   CX   206   LEU    CA 3315    -0.051800     12.01000 ; qtot 7.804
  3316   H1   206   LEU    HA 3316     0.092200      1.00800 ; qtot 7.897
  3317  A2C   206   LEU    CB 3317    -0.110200     12.01000 ; qtot 7.786
  3318   HC   206   LEU   HB2 3318     0.045700      1.00800 ; qtot 7.832
  3319   HC   206   LEU   HB3 3319     0.045700      1.00800 ; qtot 7.878
  3320  A3C   206   LEU    CG 3320     0.353100     12.01000 ; qtot 8.231
  3321   HC   206   LEU    HG 3321    -0.036100      1.00800 ; qtot 8.195
  3322   CT   206   LEU   CD1 3322    -0.412100     12.01000 ; qtot 7.783
  3323   HC   206   LEU  HD11 3323     0.100000      1.00800 ; qtot 7.883
  3324   HC   206   LEU  HD12 3324     0.100000      1.00800 ; qtot 7.983
  3325   HC   206   LEU  HD13 3325     0.100000      1.00800 ; qtot 8.083
  3326   CT   206   LEU   CD2 3326    -0.412100     12.01000 ; qtot 7.671
  3327   HC   206   LEU  HD21 3327     0.100000      1.00800 ; qtot 7.771
  3328   HC   206   LEU  HD22 3328     0.100000      1.00800 ; qtot 7.871
  3329   HC   206   LEU  HD23 3329     0.100000      1.00800 ; qtot 7.971
  3330    C   206   LEU     C 3330     0.597301     12.01000 ; qtot 8.568
  3331    O   206   LEU     O 3331    -0.567901     16.00000 ; qtot 8.000
  3332    N   207   CYS     N 3332    -0.415700     14.01000 ; qtot 7.584
  3333    H   207   CYS     H 3333     0.271900      1.00800 ; qtot 7.856
  3334   CX   207   CYS    CA 3334     0.021300     12.01000 ; qtot 7.878
  3335   H1   207   CYS    HA 3335     0.112400      1.00800 ; qtot 7.990
  3336  A2C   207   CYS    CB 3336    -0.123100     12.01000 ; qtot 7.867
  3337   H1   207   CYS   HB2 3337     0.111200      1.00800 ; qtot 7.978
  3338   H1   207   CYS   HB3 3338     0.111200      1.00800 ; qtot 8.089
  3339   SH   207   CYS    SG 3339    -0.311900     32.06000 ; qtot 7.777
  3340   HS   207   CYS    HG 3340     0.193300      1.00800 ; qtot 7.971
  3341    C   207   CYS     C 3341     0.597301     12.01000 ; qtot 8.568
  3342    O   207   CYS     O 3342    -0.567901     16.00000 ; qtot 8.000
  3343    N   208   LEU     N 3343    -0.415700     14.01000 ; qtot 7.584
  3344    H   208   LEU     H 3344     0.271900      1.00800 ; qtot 7.856
  3345   CX   208   LEU    CA 3345    -0.051800     12.01000 ; qtot 7.804
  3346   H1   208   LEU    HA 3346     0.092200      1.00800 ; qtot 7.897
  3347  A2C   208   LEU    CB 3347    -0.110200     12.01000 ; qtot 7.786
  3348   HC   208   LEU   HB2 3348     0.045700      1.00800 ; qtot 7.832
  3349   HC   208   LEU   HB3 3349     0.045700      1.00800 ; qtot 7.878
  3350  A3C   208   LEU    CG 3350     0.353100     12.01000 ; qtot 8.231
  3351   HC   208   LEU    HG 3351    -0.036100      1.00800 ; qtot 8.195
  3352   CT   208   LEU   CD1 3352    -0.412100     12.01000 ; qtot 7.783
  3353   HC   208   LEU  HD11 3353     0.100000      1.00800 ; qtot 7.883
  3354   HC   208   LEU  HD12 3354     0.100000      1.00800 ; qtot 7.983
  3355   HC   208   LEU  HD13 3355     0.100000      1.00800 ; qtot 8.083
  3356   CT   208   LEU   CD2 3356    -0.412100     12.01000 ; qtot 7.671
  3357   HC   208   LEU  HD21 3357     0.100000      1.00800 ; qtot 7.771
  3358   HC   208   LEU  HD22 3358     0.100000      1.00800 ; qtot 7.871
  3359   HC   208   LEU  HD23 3359     0.100000      1.00800 ; qtot 7.971
  3360    C   208   LEU     C 3360     0.597301     12.01000 ; qtot 8.568
  3361    O   208   LEU     O 3361    -0.567901     16.00000 ; qtot 8.000
  3362    N   209   LYS     N 3362    -0.347900     14.01000 ; qtot 7.652
  3363    H   209   LYS     H 3363     0.274700      1.00800 ; qtot 7.927
  3364   CX   209   LYS    CA 3364    -0.240000     12.01000 ; qtot 7.687
  3365   H1   209   LYS    HA 3365     0.142600      1.00800 ; qtot 7.829
  3366   C8   209   LYS    CB 3366    -0.009400     12.01000 ; qtot 7.820
  3367   HC   209   LYS   HB2 3367     0.036200      1.00800 ; qtot 7.856
  3368   HC   209   LYS   HB3 3368     0.036200      1.00800 ; qtot 7.892
  3369   C8   209   LYS    CG 3369     0.018700     12.01000 ; qtot 7.911
  3370   HC   209   LYS   HG2 3370     0.010300      1.00800 ; qtot 7.921
  3371   HC   209   LYS   HG3 3371     0.010300      1.00800 ; qtot 7.932
  3372   C8   209   LYS    CD 3372    -0.047900     12.01000 ; qtot 7.884
  3373   HC   209   LYS   HD2 3373     0.062100      1.00800 ; qtot 7.946
  3374   HC   209   LYS   HD3 3374     0.062100      1.00800 ; qtot 8.008
  3375   C8   209   LYS    CE 3375    -0.014300     12.01000 ; qtot 7.994
  3376   HP   209   LYS   HE2 3376     0.113500      1.00800 ; qtot 8.107
  3377   HP   209   LYS   HE3 3377     0.113500      1.00800 ; qtot 8.221
  3378   N3   209   LYS    NZ 3378    -0.385400     14.01000 ; qtot 7.835
  3379    H   209   LYS   HZ1 3379     0.340000      1.00800 ; qtot 8.175
  3380    H   209   LYS   HZ2 3380     0.340000      1.00800 ; qtot 8.515
  3381    H   209   LYS   HZ3 3381     0.340000      1.00800 ; qtot 8.855
  3382    C   209   LYS     C 3382     0.734101     12.01000 ; qtot 9.589
  3383    O   209   LYS     O 3383    -0.589401     16.00000 ; qtot 9.000
  3384    N   210   PRO     N 3384    -0.254800     14.01000 ; qtot 8.745
  3385   CT   210   PRO    CD 3385     0.019200     12.01000 ; qtot 8.764
  3386   H1   210   PRO   HD2 3386     0.039100      1.00800 ; qtot 8.804
  3387   H1   210   PRO   HD3 3387     0.039100      1.00800 ; qtot 8.843
  3388   CT   210   PRO    CG 3388     0.018900     12.01000 ; qtot 8.862
  3389   HC   210   PRO   HG2 3389     0.021300      1.00800 ; qtot 8.883
  3390   HC   210   PRO   HG3 3390     0.021300      1.00800 ; qtot 8.904
  3391   CT   210   PRO    CB 3391    -0.007000     12.01000 ; qtot 8.897
  3392   HC   210   PRO   HB2 3392     0.025300      1.00800 ; qtot 8.922
  3393   HC   210   PRO   HB3 3393     0.025300      1.00800 ; qtot 8.948
  3394   CX   210   PRO    CA 3394    -0.026600     12.01000 ; qtot 8.921
  3395   H1   210   PRO    HA 3395     0.064100      1.00800 ; qtot 8.985
  3396    C   210   PRO     C 3396     0.589601     12.01000 ; qtot 9.575
  3397    O   210   PRO     O 3397    -0.574801     16.00000 ; qtot 9.000
  3398    N   211   SER     N 3398    -0.415700     14.01000 ; qtot 8.584
  3399    H   211   SER     H 3399     0.271900      1.00800 ; qtot 8.856
  3400   CX   211   SER    CA 3400    -0.024900     12.01000 ; qtot 8.831
  3401   H1   211   SER    HA 3401     0.084300      1.00800 ; qtot 8.916
  3402  A2C   211   SER    CB 3402     0.211700     12.01000 ; qtot 9.127
  3403   H1   211   SER   HB2 3403     0.035200      1.00800 ; qtot 9.163
  3404   H1   211   SER   HB3 3404     0.035200      1.00800 ; qtot 9.198
  3405   OH   211   SER    OG 3405    -0.654601     16.00000 ; qtot 8.543
  3406   HO   211   SER    HG 3406     0.427500      1.00800 ; qtot 8.971
  3407    C   211   SER     C 3407     0.597301     12.01000 ; qtot 9.568
  3408    O   211   SER     O 3408    -0.567901     16.00000 ; qtot 9.000
  3409    N   212   ASP     N 3409    -0.516301     14.01000 ; qtot 8.484
  3410    H   212   ASP     H 3410     0.293600      1.00800 ; qtot 8.777
  3411   CX   212   ASP    CA 3411     0.038100     12.01000 ; qtot 8.815
  3412   H1   212   ASP    HA 3412     0.088000      1.00800 ; qtot 8.903
  3413  A2C   212   ASP    CB 3413    -0.030300     12.01000 ; qtot 8.873
  3414   HC   212   ASP   HB2 3414    -0.012200      1.00800 ; qtot 8.861
  3415   HC   212   ASP   HB3 3415    -0.012200      1.00800 ; qtot 8.849
  3416   CO   212   ASP    CG 3416     0.799401     12.01000 ; qtot 9.648
  3417   O2   212   ASP   OD1 3417    -0.801401     16.00000 ; qtot 8.847
  3418   O2   212   ASP   OD2 3418    -0.801401     16.00000 ; qtot 8.045
  3419    C   212   ASP     C 3419     0.536601     12.01000 ; qtot 8.582
  3420    O   212   ASP     O 3420    -0.581901     16.00000 ; qtot 8.000
  3421    N   213   LEU     N 3421    -0.415700     14.01000 ; qtot 7.584
  3422    H   213   LEU     H 3422     0.271900      1.00800 ; qtot 7.856
  3423   CX   213   LEU    CA 3423    -0.051800     12.01000 ; qtot 7.804
  3424   H1   213   LEU    HA 3424     0.092200      1.00800 ; qtot 7.897
  3425  A2C   213   LEU    CB 3425    -0.110200     12.01000 ; qtot 7.786
  3426   HC   213   LEU   HB2 3426     0.045700      1.00800 ; qtot 7.832
  3427   HC   213   LEU   HB3 3427     0.045700      1.00800 ; qtot 7.878
  3428  A3C   213   LEU    CG 3428     0.353100     12.01000 ; qtot 8.231
  3429   HC   213   LEU    HG 3429    -0.036100      1.00800 ; qtot 8.195
  3430   CT   213   LEU   CD1 3430    -0.412100     12.01000 ; qtot 7.783
  3431   HC   213   LEU  HD11 3431     0.100000      1.00800 ; qtot 7.883
  3432   HC   213   LEU  HD12 3432     0.100000      1.00800 ; qtot 7.983
  3433   HC   213   LEU  HD13 3433     0.100000      1.00800 ; qtot 8.083
  3434   CT   213   LEU   CD2 3434    -0.412100     12.01000 ; qtot 7.671
  3435   HC   213   LEU  HD21 3435     0.100000      1.00800 ; qtot 7.771
  3436   HC   213   LEU  HD22 3436     0.100000      1.00800 ; qtot 7.871
  3437   HC   213   LEU  HD23 3437     0.100000      1.00800 ; qtot 7.971
  3438    C   213   LEU     C 3438     0.597301     12.01000 ; qtot 8.568
  3439    O   213   LEU     O 3439    -0.567901     16.00000 ; qtot 8.000
  3440    N   214   ARG     N 3440    -0.347900     14.01000 ; qtot 7.652
  3441    H   214   ARG     H 3441     0.274700      1.00800 ; qtot 7.927
  3442   CX   214   ARG    CA 3442    -0.263700     12.01000 ; qtot 7.663
  3443   H1   214   ARG    HA 3443     0.156000      1.00800 ; qtot 7.819
  3444   C8   214   ARG    CB 3444    -0.000700     12.01000 ; qtot 7.818
  3445   HC   214   ARG   HB2 3445     0.032700      1.00800 ; qtot 7.851
  3446   HC   214   ARG   HB3 3446     0.032700      1.00800 ; qtot 7.884
  3447   C8   214   ARG    CG 3447     0.039000     12.01000 ; qtot 7.923
  3448   HC   214   ARG   HG2 3448     0.028500      1.00800 ; qtot 7.951
  3449   HC   214   ARG   HG3 3449     0.028500      1.00800 ; qtot 7.980
  3450   C8   214   ARG    CD 3450     0.048600     12.01000 ; qtot 8.028
  3451   H1   214   ARG   HD2 3451     0.068700      1.00800 ; qtot 8.097
  3452   H1   214   ARG   HD3 3452     0.068700      1.00800 ; qtot 8.166
  3453   N2   214   ARG    NE 3453    -0.529501     14.01000 ; qtot 7.636
  3454    H   214   ARG    HE 3454     0.345600      1.00800 ; qtot 7.982
  3455   CA   214   ARG    CZ 3455     0.807601     12.01000 ; qtot 8.790
  3456   N2   214   ARG   NH1 3456    -0.862701     14.01000 ; qtot 7.927
  3457    H   214   ARG  HH11 3457     0.447800      1.00800 ; qtot 8.375
  3458    H   214   ARG  HH12 3458     0.447800      1.00800 ; qtot 8.822
  3459   N2   214   ARG   NH2 3459    -0.862701     14.01000 ; qtot 7.960
  3460    H   214   ARG  HH21 3460     0.447800      1.00800 ; qtot 8.408
  3461    H   214   ARG  HH22 3461     0.447800      1.00800 ; qtot 8.855
  3462    C   214   ARG     C 3462     0.734101     12.01000 ; qtot 9.589
  3463    O   214   ARG     O 3463    -0.589401     16.00000 ; qtot 9.000
  3464    N   215   SER     N 3464    -0.415700     14.01000 ; qtot 8.584
  3465    H   215   SER     H 3465     0.271900      1.00800 ; qtot 8.856
  3466   CX   215   SER    CA 3466    -0.024900     12.01000 ; qtot 8.831
  3467   H1   215   SER    HA 3467     0.084300      1.00800 ; qtot 8.916
  3468  A2C   215   SER    CB 3468     0.211700     12.01000 ; qtot 9.127
  3469   H1   215   SER   HB2 3469     0.035200      1.00800 ; qtot 9.163
  3470   H1   215   SER   HB3 3470     0.035200      1.00800 ; qtot 9.198
  3471   OH   215   SER    OG 3471    -0.654601     16.00000 ; qtot 8.543
  3472   HO   215   SER    HG 3472     0.427500      1.00800 ; qtot 8.971
  3473    C   215   SER     C 3473     0.597301     12.01000 ; qtot 9.568
  3474    O   215   SER     O 3474    -0.567901     16.00000 ; qtot 9.000
  3475    N   216   PHE     N 3475    -0.415700     14.01000 ; qtot 8.584
  3476    H   216   PHE     H 3476     0.271900      1.00800 ; qtot 8.856
  3477   CX   216   PHE    CA 3477    -0.002400     12.01000 ; qtot 8.854
  3478   H1   216   PHE    HA 3478     0.097800      1.00800 ; qtot 8.952
  3479   CT   216   PHE    CB 3479    -0.034300     12.01000 ; qtot 8.917
  3480   HC   216   PHE   HB2 3480     0.029500      1.00800 ; qtot 8.947
  3481   HC   216   PHE   HB3 3481     0.029500      1.00800 ; qtot 8.976
  3482   CA   216   PHE    CG 3482     0.011800     12.01000 ; qtot 8.988
  3483   CA   216   PHE   CD1 3483    -0.125600     12.01000 ; qtot 8.863
  3484   HA   216   PHE   HD1 3484     0.133000      1.00800 ; qtot 8.996
  3485   CA   216   PHE   CE1 3485    -0.170400     12.01000 ; qtot 8.825
  3486   HA   216   PHE   HE1 3486     0.143000      1.00800 ; qtot 8.968
  3487   CA   216   PHE    CZ 3487    -0.107200     12.01000 ; qtot 8.861
  3488   HA   216   PHE    HZ 3488     0.129700      1.00800 ; qtot 8.991
  3489   CA   216   PHE   CE2 3489    -0.170400     12.01000 ; qtot 8.820
  3490   HA   216   PHE   HE2 3490     0.143000      1.00800 ; qtot 8.963
  3491   CA   216   PHE   CD2 3491    -0.125600     12.01000 ; qtot 8.838
  3492   HA   216   PHE   HD2 3492     0.133000      1.00800 ; qtot 8.971
  3493    C   216   PHE     C 3493     0.597301     12.01000 ; qtot 9.568
  3494    O   216   PHE     O 3494    -0.567901     16.00000 ; qtot 9.000
  3495    N   217   LEU     N 3495    -0.415700     14.01000 ; qtot 8.584
  3496    H   217   LEU     H 3496     0.271900      1.00800 ; qtot 8.856
  3497   CX   217   LEU    CA 3497    -0.051800     12.01000 ; qtot 8.804
  3498   H1   217   LEU    HA 3498     0.092200      1.00800 ; qtot 8.897
  3499  A2C   217   LEU    CB 3499    -0.110200     12.01000 ; qtot 8.786
  3500   HC   217   LEU   HB2 3500     0.045700      1.00800 ; qtot 8.832
  3501   HC   217   LEU   HB3 3501     0.045700      1.00800 ; qtot 8.878
  3502  A3C   217   LEU    CG 3502     0.353100     12.01000 ; qtot 9.231
  3503   HC   217   LEU    HG 3503    -0.036100      1.00800 ; qtot 9.195
  3504   CT   217   LEU   CD1 3504    -0.412100     12.01000 ; qtot 8.783
  3505   HC   217   LEU  HD11 3505     0.100000      1.00800 ; qtot 8.883
  3506   HC   217   LEU  HD12 3506     0.100000      1.00800 ; qtot 8.983
  3507   HC   217   LEU  HD13 3507     0.100000      1.00800 ; qtot 9.083
  3508   CT   217   LEU   CD2 3508    -0.412100     12.01000 ; qtot 8.671
  3509   HC   217   LEU  HD21 3509     0.100000      1.00800 ; qtot 8.771
  3510   HC   217   LEU  HD22 3510     0.100000      1.00800 ; qtot 8.871
  3511   HC   217   LEU  HD23 3511     0.100000      1.00800 ; qtot 8.971
  3512    C   217   LEU     C 3512     0.597301     12.01000 ; qtot 9.568
  3513    O   217   LEU     O 3513    -0.567901     16.00000 ; qtot 9.000
  3514    N   218   THR     N 3514    -0.415700     14.01000 ; qtot 8.584
  3515    H   218   THR     H 3515     0.271900      1.00800 ; qtot 8.856
  3516   CX   218   THR    CA 3516    -0.038900     12.01000 ; qtot 8.817
  3517   H1   218   THR    HA 3517     0.100700      1.00800 ; qtot 8.918
  3518  A3C   218   THR    CB 3518     0.365400     12.01000 ; qtot 9.283
  3519   H1   218   THR    HB 3519     0.004300      1.00800 ; qtot 9.288
  3520   CT   218   THR   CG2 3520    -0.243800     12.01000 ; qtot 9.044
  3521   HC   218   THR  HG21 3521     0.064200      1.00800 ; qtot 9.108
  3522   HC   218   THR  HG22 3522     0.064200      1.00800 ; qtot 9.172
  3523   HC   218   THR  HG23 3523     0.064200      1.00800 ; qtot 9.237
  3524   OH   218   THR   OG1 3524    -0.676101     16.00000 ; qtot 8.560
  3525   HO   218   THR   HG1 3525     0.410200      1.00800 ; qtot 8.971
  3526    C   218   THR     C 3526     0.597301     12.01000 ; qtot 9.568
  3527    O   218   THR     O 3527    -0.567901     16.00000 ; qtot 9.000
  3528    N   219   MET     N 3528    -0.415700     14.01000 ; qtot 8.584
  3529    H   219   MET     H 3529     0.271900      1.00800 ; qtot 8.856
  3530   CX   219   MET    CA 3530    -0.023700     12.01000 ; qtot 8.833
  3531   H1   219   MET    HA 3531     0.088000      1.00800 ; qtot 8.921
  3532  A2C   219   MET    CB 3532     0.034200     12.01000 ; qtot 8.955
  3533   HC   219   MET   HB2 3533     0.024100      1.00800 ; qtot 8.979
  3534   HC   219   MET   HB3 3534     0.024100      1.00800 ; qtot 9.003
  3535  A2C   219   MET    CG 3535     0.001800     12.01000 ; qtot 9.005
  3536   H1   219   MET   HG2 3536     0.044000      1.00800 ; qtot 9.049
  3537   H1   219   MET   HG3 3537     0.044000      1.00800 ; qtot 9.093
  3538    S   219   MET    SD 3538    -0.273700     32.06000 ; qtot 8.819
  3539   CT   219   MET    CE 3539    -0.053600     12.01000 ; qtot 8.765
  3540   H1   219   MET   HE1 3540     0.068400      1.00800 ; qtot 8.834
  3541   H1   219   MET   HE2 3541     0.068400      1.00800 ; qtot 8.902
  3542   H1   219   MET   HE3 3542     0.068400      1.00800 ; qtot 8.971
  3543    C   219   MET     C 3543     0.597301     12.01000 ; qtot 9.568
  3544    O   219   MET     O 3544    -0.567901     16.00000 ; qtot 9.000
  3545    N   220   PHE     N 3545    -0.415700     14.01000 ; qtot 8.584
  3546    H   220   PHE     H 3546     0.271900      1.00800 ; qtot 8.856
  3547   CX   220   PHE    CA 3547    -0.002400     12.01000 ; qtot 8.854
  3548   H1   220   PHE    HA 3548     0.097800      1.00800 ; qtot 8.952
  3549   CT   220   PHE    CB 3549    -0.034300     12.01000 ; qtot 8.917
  3550   HC   220   PHE   HB2 3550     0.029500      1.00800 ; qtot 8.947
  3551   HC   220   PHE   HB3 3551     0.029500      1.00800 ; qtot 8.976
  3552   CA   220   PHE    CG 3552     0.011800     12.01000 ; qtot 8.988
  3553   CA   220   PHE   CD1 3553    -0.125600     12.01000 ; qtot 8.863
  3554   HA   220   PHE   HD1 3554     0.133000      1.00800 ; qtot 8.996
  3555   CA   220   PHE   CE1 3555    -0.170400     12.01000 ; qtot 8.825
  3556   HA   220   PHE   HE1 3556     0.143000      1.00800 ; qtot 8.968
  3557   CA   220   PHE    CZ 3557    -0.107200     12.01000 ; qtot 8.861
  3558   HA   220   PHE    HZ 3558     0.129700      1.00800 ; qtot 8.991
  3559   CA   220   PHE   CE2 3559    -0.170400     12.01000 ; qtot 8.820
  3560   HA   220   PHE   HE2 3560     0.143000      1.00800 ; qtot 8.963
  3561   CA   220   PHE   CD2 3561    -0.125600     12.01000 ; qtot 8.838
  3562   HA   220   PHE   HD2 3562     0.133000      1.00800 ; qtot 8.971
  3563    C   220   PHE     C 3563     0.597301     12.01000 ; qtot 9.568
  3564    O   220   PHE     O 3564    -0.567901     16.00000 ; qtot 9.000
  3565    N   221   VAL     N 3565    -0.415700     14.01000 ; qtot 8.584
  3566    H   221   VAL     H 3566     0.271900      1.00800 ; qtot 8.856
  3567   CX   221   VAL    CA 3567    -0.087500     12.01000 ; qtot 8.769
  3568   H1   221   VAL    HA 3568     0.096900      1.00800 ; qtot 8.866
  3569  A3C   221   VAL    CB 3569     0.298500     12.01000 ; qtot 9.164
  3570   HC   221   VAL    HB 3570    -0.029700      1.00800 ; qtot 9.134
  3571   CT   221   VAL   CG1 3571    -0.319200     12.01000 ; qtot 8.815
  3572   HC   221   VAL  HG11 3572     0.079100      1.00800 ; qtot 8.894
  3573   HC   221   VAL  HG12 3573     0.079100      1.00800 ; qtot 8.973
  3574   HC   221   VAL  HG13 3574     0.079100      1.00800 ; qtot 9.053
  3575   CT   221   VAL   CG2 3575    -0.319200     12.01000 ; qtot 8.733
  3576   HC   221   VAL  HG21 3576     0.079100      1.00800 ; qtot 8.812
  3577   HC   221   VAL  HG22 3577     0.079100      1.00800 ; qtot 8.892
  3578   HC   221   VAL  HG23 3578     0.079100      1.00800 ; qtot 8.971
  3579    C   221   VAL     C 3579     0.597301     12.01000 ; qtot 9.568
  3580    O   221   VAL     O 3580    -0.567901     16.00000 ; qtot 9.000
  3581    N   222   VAL     N 3581    -0.415700     14.01000 ; qtot 8.584
  3582    H   222   VAL     H 3582     0.271900      1.00800 ; qtot 8.856
  3583   CX   222   VAL    CA 3583    -0.087500     12.01000 ; qtot 8.769
  3584   H1   222   VAL    HA 3584     0.096900      1.00800 ; qtot 8.866
  3585  A3C   222   VAL    CB 3585     0.298500     12.01000 ; qtot 9.164
  3586   HC   222   VAL    HB 3586    -0.029700      1.00800 ; qtot 9.134
  3587   CT   222   VAL   CG1 3587    -0.319200     12.01000 ; qtot 8.815
  3588   HC   222   VAL  HG11 3588     0.079100      1.00800 ; qtot 8.894
  3589   HC   222   VAL  HG12 3589     0.079100      1.00800 ; qtot 8.973
  3590   HC   222   VAL  HG13 3590     0.079100      1.00800 ; qtot 9.053
  3591   CT   222   VAL   CG2 3591    -0.319200     12.01000 ; qtot 8.733
  3592   HC   222   VAL  HG21 3592     0.079100      1.00800 ; qtot 8.812
  3593   HC   222   VAL  HG22 3593     0.079100      1.00800 ; qtot 8.892
  3594   HC   222   VAL  HG23 3594     0.079100      1.00800 ; qtot 8.971
  3595    C   222   VAL     C 3595     0.597301     12.01000 ; qtot 9.568
  3596    O   222   VAL     O 3596    -0.567901     16.00000 ; qtot 9.000
  3597    N   223   PHE     N 3597    -0.415700     14.01000 ; qtot 8.584
  3598    H   223   PHE     H 3598     0.271900      1.00800 ; qtot 8.856
  3599   CX   223   PHE    CA 3599    -0.002400     12.01000 ; qtot 8.854
  3600   H1   223   PHE    HA 3600     0.097800      1.00800 ; qtot 8.952
  3601   CT   223   PHE    CB 3601    -0.034300     12.01000 ; qtot 8.917
  3602   HC   223   PHE   HB2 3602     0.029500      1.00800 ; qtot 8.947
  3603   HC   223   PHE   HB3 3603     0.029500      1.00800 ; qtot 8.976
  3604   CA   223   PHE    CG 3604     0.011800     12.01000 ; qtot 8.988
  3605   CA   223   PHE   CD1 3605    -0.125600     12.01000 ; qtot 8.863
  3606   HA   223   PHE   HD1 3606     0.133000      1.00800 ; qtot 8.996
  3607   CA   223   PHE   CE1 3607    -0.170400     12.01000 ; qtot 8.825
  3608   HA   223   PHE   HE1 3608     0.143000      1.00800 ; qtot 8.968
  3609   CA   223   PHE    CZ 3609    -0.107200     12.01000 ; qtot 8.861
  3610   HA   223   PHE    HZ 3610     0.129700      1.00800 ; qtot 8.991
  3611   CA   223   PHE   CE2 3611    -0.170400     12.01000 ; qtot 8.820
  3612   HA   223   PHE   HE2 3612     0.143000      1.00800 ; qtot 8.963
  3613   CA   223   PHE   CD2 3613    -0.125600     12.01000 ; qtot 8.838
  3614   HA   223   PHE   HD2 3614     0.133000      1.00800 ; qtot 8.971
  3615    C   223   PHE     C 3615     0.597301     12.01000 ; qtot 9.568
  3616    O   223   PHE     O 3616    -0.567901     16.00000 ; qtot 9.000
  3617    N   224   VAL     N 3617    -0.415700     14.01000 ; qtot 8.584
  3618    H   224   VAL     H 3618     0.271900      1.00800 ; qtot 8.856
  3619   CX   224   VAL    CA 3619    -0.087500     12.01000 ; qtot 8.769
  3620   H1   224   VAL    HA 3620     0.096900      1.00800 ; qtot 8.866
  3621  A3C   224   VAL    CB 3621     0.298500     12.01000 ; qtot 9.164
  3622   HC   224   VAL    HB 3622    -0.029700      1.00800 ; qtot 9.134
  3623   CT   224   VAL   CG1 3623    -0.319200     12.01000 ; qtot 8.815
  3624   HC   224   VAL  HG11 3624     0.079100      1.00800 ; qtot 8.894
  3625   HC   224   VAL  HG12 3625     0.079100      1.00800 ; qtot 8.973
  3626   HC   224   VAL  HG13 3626     0.079100      1.00800 ; qtot 9.053
  3627   CT   224   VAL   CG2 3627    -0.319200     12.01000 ; qtot 8.733
  3628   HC   224   VAL  HG21 3628     0.079100      1.00800 ; qtot 8.812
  3629   HC   224   VAL  HG22 3629     0.079100      1.00800 ; qtot 8.892
  3630   HC   224   VAL  HG23 3630     0.079100      1.00800 ; qtot 8.971
  3631    C   224   VAL     C 3631     0.597301     12.01000 ; qtot 9.568
  3632    O   224   VAL     O 3632    -0.567901     16.00000 ; qtot 9.000
  3633    N   225   ILE     N 3633    -0.415700     14.01000 ; qtot 8.584
  3634    H   225   ILE     H 3634     0.271900      1.00800 ; qtot 8.856
  3635   CX   225   ILE    CA 3635    -0.059700     12.01000 ; qtot 8.797
  3636   H1   225   ILE    HA 3636     0.086900      1.00800 ; qtot 8.883
  3637  A3C   225   ILE    CB 3637     0.130300     12.01000 ; qtot 9.014
  3638   HC   225   ILE    HB 3638     0.018700      1.00800 ; qtot 9.032
  3639   CT   225   ILE   CG2 3639    -0.320400     12.01000 ; qtot 8.712
  3640   HC   225   ILE  HG21 3640     0.088200      1.00800 ; qtot 8.800
  3641   HC   225   ILE  HG22 3641     0.088200      1.00800 ; qtot 8.888
  3642   HC   225   ILE  HG23 3642     0.088200      1.00800 ; qtot 8.977
  3643  A2C   225   ILE   CG1 3643    -0.043000     12.01000 ; qtot 8.934
  3644   HC   225   ILE  HG12 3644     0.023600      1.00800 ; qtot 8.957
  3645   HC   225   ILE  HG13 3645     0.023600      1.00800 ; qtot 8.981
  3646   CT   225   ILE   CD1 3646    -0.066000     12.01000 ; qtot 8.915
  3647   HC   225   ILE  HD11 3647     0.018600      1.00800 ; qtot 8.933
  3648   HC   225   ILE  HD12 3648     0.018600      1.00800 ; qtot 8.952
  3649   HC   225   ILE  HD13 3649     0.018600      1.00800 ; qtot 8.971
  3650    C   225   ILE     C 3650     0.597301     12.01000 ; qtot 9.568
  3651    O   225   ILE     O 3651    -0.567901     16.00000 ; qtot 9.000
  3652    N   226   PHE     N 3652    -0.415700     14.01000 ; qtot 8.584
  3653    H   226   PHE     H 3653     0.271900      1.00800 ; qtot 8.856
  3654   CX   226   PHE    CA 3654    -0.002400     12.01000 ; qtot 8.854
  3655   H1   226   PHE    HA 3655     0.097800      1.00800 ; qtot 8.952
  3656   CT   226   PHE    CB 3656    -0.034300     12.01000 ; qtot 8.917
  3657   HC   226   PHE   HB2 3657     0.029500      1.00800 ; qtot 8.947
  3658   HC   226   PHE   HB3 3658     0.029500      1.00800 ; qtot 8.976
  3659   CA   226   PHE    CG 3659     0.011800     12.01000 ; qtot 8.988
  3660   CA   226   PHE   CD1 3660    -0.125600     12.01000 ; qtot 8.863
  3661   HA   226   PHE   HD1 3661     0.133000      1.00800 ; qtot 8.996
  3662   CA   226   PHE   CE1 3662    -0.170400     12.01000 ; qtot 8.825
  3663   HA   226   PHE   HE1 3663     0.143000      1.00800 ; qtot 8.968
  3664   CA   226   PHE    CZ 3664    -0.107200     12.01000 ; qtot 8.861
  3665   HA   226   PHE    HZ 3665     0.129700      1.00800 ; qtot 8.991
  3666   CA   226   PHE   CE2 3666    -0.170400     12.01000 ; qtot 8.820
  3667   HA   226   PHE   HE2 3667     0.143000      1.00800 ; qtot 8.963
  3668   CA   226   PHE   CD2 3668    -0.125600     12.01000 ; qtot 8.838
  3669   HA   226   PHE   HD2 3669     0.133000      1.00800 ; qtot 8.971
  3670    C   226   PHE     C 3670     0.597301     12.01000 ; qtot 9.568
  3671    O   226   PHE     O 3671    -0.567901     16.00000 ; qtot 9.000
  3672    N   227   ALA     N 3672    -0.415700     14.01000 ; qtot 8.584
  3673    H   227   ALA     H 3673     0.271900      1.00800 ; qtot 8.856
  3674   CX   227   ALA    CA 3674     0.033700     12.01000 ; qtot 8.890
  3675   H1   227   ALA    HA 3675     0.082300      1.00800 ; qtot 8.972
  3676   CT   227   ALA    CB 3676    -0.182500     12.01000 ; qtot 8.790
  3677   HC   227   ALA   HB1 3677     0.060300      1.00800 ; qtot 8.850
  3678   HC   227   ALA   HB2 3678     0.060300      1.00800 ; qtot 8.910
  3679   HC   227   ALA   HB3 3679     0.060300      1.00800 ; qtot 8.971
  3680    C   227   ALA     C 3680     0.597301     12.01000 ; qtot 9.568
  3681    O   227   ALA     O 3681    -0.567901     16.00000 ; qtot 9.000
  3682    N   228   ILE     N 3682    -0.415700     14.01000 ; qtot 8.584
  3683    H   228   ILE     H 3683     0.271900      1.00800 ; qtot 8.856
  3684   CX   228   ILE    CA 3684    -0.059700     12.01000 ; qtot 8.797
  3685   H1   228   ILE    HA 3685     0.086900      1.00800 ; qtot 8.883
  3686  A3C   228   ILE    CB 3686     0.130300     12.01000 ; qtot 9.014
  3687   HC   228   ILE    HB 3687     0.018700      1.00800 ; qtot 9.032
  3688   CT   228   ILE   CG2 3688    -0.320400     12.01000 ; qtot 8.712
  3689   HC   228   ILE  HG21 3689     0.088200      1.00800 ; qtot 8.800
  3690   HC   228   ILE  HG22 3690     0.088200      1.00800 ; qtot 8.888
  3691   HC   228   ILE  HG23 3691     0.088200      1.00800 ; qtot 8.977
  3692  A2C   228   ILE   CG1 3692    -0.043000     12.01000 ; qtot 8.934
  3693   HC   228   ILE  HG12 3693     0.023600      1.00800 ; qtot 8.957
  3694   HC   228   ILE  HG13 3694     0.023600      1.00800 ; qtot 8.981
  3695   CT   228   ILE   CD1 3695    -0.066000     12.01000 ; qtot 8.915
  3696   HC   228   ILE  HD11 3696     0.018600      1.00800 ; qtot 8.933
  3697   HC   228   ILE  HD12 3697     0.018600      1.00800 ; qtot 8.952
  3698   HC   228   ILE  HD13 3698     0.018600      1.00800 ; qtot 8.971
  3699    C   228   ILE     C 3699     0.597301     12.01000 ; qtot 9.568
  3700    O   228   ILE     O 3700    -0.567901     16.00000 ; qtot 9.000
  3701    N   229   CYS     N 3701    -0.415700     14.01000 ; qtot 8.584
  3702    H   229   CYS     H 3702     0.271900      1.00800 ; qtot 8.856
  3703   CX   229   CYS    CA 3703     0.021300     12.01000 ; qtot 8.878
  3704   H1   229   CYS    HA 3704     0.112400      1.00800 ; qtot 8.990
  3705  A2C   229   CYS    CB 3705    -0.123100     12.01000 ; qtot 8.867
  3706   H1   229   CYS   HB2 3706     0.111200      1.00800 ; qtot 8.978
  3707   H1   229   CYS   HB3 3707     0.111200      1.00800 ; qtot 9.089
  3708   SH   229   CYS    SG 3708    -0.311900     32.06000 ; qtot 8.777
  3709   HS   229   CYS    HG 3709     0.193300      1.00800 ; qtot 8.971
  3710    C   229   CYS     C 3710     0.597301     12.01000 ; qtot 9.568
  3711    O   229   CYS     O 3711    -0.567901     16.00000 ; qtot 9.000
  3712    N   230   TRP     N 3712    -0.415700     14.01000 ; qtot 8.584
  3713    H   230   TRP     H 3713     0.271900      1.00800 ; qtot 8.856
  3714   CX   230   TRP    CA 3714    -0.027500     12.01000 ; qtot 8.829
  3715   H1   230   TRP    HA 3715     0.112300      1.00800 ; qtot 8.941
  3716   CT   230   TRP    CB 3716    -0.005000     12.01000 ; qtot 8.936
  3717   HC   230   TRP   HB2 3717     0.033900      1.00800 ; qtot 8.970
  3718   HC   230   TRP   HB3 3718     0.033900      1.00800 ; qtot 9.004
  3719   C*   230   TRP    CG 3719    -0.141500     12.01000 ; qtot 8.862
  3720   CW   230   TRP   CD1 3720    -0.163800     12.01000 ; qtot 8.699
  3721   H4   230   TRP   HD1 3721     0.206200      1.00800 ; qtot 8.905
  3722   NA   230   TRP   NE1 3722    -0.341800     14.01000 ; qtot 8.563
  3723    H   230   TRP   HE1 3723     0.341200      1.00800 ; qtot 8.904
  3724   CN   230   TRP   CE2 3724     0.138000     12.01000 ; qtot 9.042
  3725   CA   230   TRP   CZ2 3725    -0.260100     12.01000 ; qtot 8.782
  3726   HA   230   TRP   HZ2 3726     0.157200      1.00800 ; qtot 8.939
  3727   CA   230   TRP   CH2 3727    -0.113400     12.01000 ; qtot 8.826
  3728   HA   230   TRP   HH2 3728     0.141700      1.00800 ; qtot 8.968
  3729   CA   230   TRP   CZ3 3729    -0.197200     12.01000 ; qtot 8.770
  3730   HA   230   TRP   HZ3 3730     0.144700      1.00800 ; qtot 8.915
  3731   CA   230   TRP   CE3 3731    -0.238700     12.01000 ; qtot 8.676
  3732   HA   230   TRP   HE3 3732     0.170000      1.00800 ; qtot 8.846
  3733   CB   230   TRP   CD2 3733     0.124300     12.01000 ; qtot 8.971
  3734    C   230   TRP     C 3734     0.597301     12.01000 ; qtot 9.568
  3735    O   230   TRP     O 3735    -0.567901     16.00000 ; qtot 9.000
  3736    N   231   ALA     N 3736    -0.415700     14.01000 ; qtot 8.584
  3737    H   231   ALA     H 3737     0.271900      1.00800 ; qtot 8.856
  3738   CX   231   ALA    CA 3738     0.033700     12.01000 ; qtot 8.890
  3739   H1   231   ALA    HA 3739     0.082300      1.00800 ; qtot 8.972
  3740   CT   231   ALA    CB 3740    -0.182500     12.01000 ; qtot 8.790
  3741   HC   231   ALA   HB1 3741     0.060300      1.00800 ; qtot 8.850
  3742   HC   231   ALA   HB2 3742     0.060300      1.00800 ; qtot 8.910
  3743   HC   231   ALA   HB3 3743     0.060300      1.00800 ; qtot 8.971
  3744    C   231   ALA     C 3744     0.597301     12.01000 ; qtot 9.568
  3745    O   231   ALA     O 3745    -0.567901     16.00000 ; qtot 9.000
  3746    N   232   PRO     N 3746    -0.254800     14.01000 ; qtot 8.745
  3747   CT   232   PRO    CD 3747     0.019200     12.01000 ; qtot 8.764
  3748   H1   232   PRO   HD2 3748     0.039100      1.00800 ; qtot 8.804
  3749   H1   232   PRO   HD3 3749     0.039100      1.00800 ; qtot 8.843
  3750   CT   232   PRO    CG 3750     0.018900     12.01000 ; qtot 8.862
  3751   HC   232   PRO   HG2 3751     0.021300      1.00800 ; qtot 8.883
  3752   HC   232   PRO   HG3 3752     0.021300      1.00800 ; qtot 8.904
  3753   CT   232   PRO    CB 3753    -0.007000     12.01000 ; qtot 8.897
  3754   HC   232   PRO   HB2 3754     0.025300      1.00800 ; qtot 8.922
  3755   HC   232   PRO   HB3 3755     0.025300      1.00800 ; qtot 8.948
  3756   CX   232   PRO    CA 3756    -0.026600     12.01000 ; qtot 8.921
  3757   H1   232   PRO    HA 3757     0.064100      1.00800 ; qtot 8.985
  3758    C   232   PRO     C 3758     0.589601     12.01000 ; qtot 9.575
  3759    O   232   PRO     O 3759    -0.574801     16.00000 ; qtot 9.000
  3760    N   233   LEU     N 3760    -0.415700     14.01000 ; qtot 8.584
  3761    H   233   LEU     H 3761     0.271900      1.00800 ; qtot 8.856
  3762   CX   233   LEU    CA 3762    -0.051800     12.01000 ; qtot 8.804
  3763   H1   233   LEU    HA 3763     0.092200      1.00800 ; qtot 8.897
  3764  A2C   233   LEU    CB 3764    -0.110200     12.01000 ; qtot 8.786
  3765   HC   233   LEU   HB2 3765     0.045700      1.00800 ; qtot 8.832
  3766   HC   233   LEU   HB3 3766     0.045700      1.00800 ; qtot 8.878
  3767  A3C   233   LEU    CG 3767     0.353100     12.01000 ; qtot 9.231
  3768   HC   233   LEU    HG 3768    -0.036100      1.00800 ; qtot 9.195
  3769   CT   233   LEU   CD1 3769    -0.412100     12.01000 ; qtot 8.783
  3770   HC   233   LEU  HD11 3770     0.100000      1.00800 ; qtot 8.883
  3771   HC   233   LEU  HD12 3771     0.100000      1.00800 ; qtot 8.983
  3772   HC   233   LEU  HD13 3772     0.100000      1.00800 ; qtot 9.083
  3773   CT   233   LEU   CD2 3773    -0.412100     12.01000 ; qtot 8.671
  3774   HC   233   LEU  HD21 3774     0.100000      1.00800 ; qtot 8.771
  3775   HC   233   LEU  HD22 3775     0.100000      1.00800 ; qtot 8.871
  3776   HC   233   LEU  HD23 3776     0.100000      1.00800 ; qtot 8.971
  3777    C   233   LEU     C 3777     0.597301     12.01000 ; qtot 9.568
  3778    O   233   LEU     O 3778    -0.567901     16.00000 ; qtot 9.000
  3779    N   234   ASN     N 3779    -0.415700     14.01000 ; qtot 8.584
  3780    H   234   ASN     H 3780     0.271900      1.00800 ; qtot 8.856
  3781   CX   234   ASN    CA 3781     0.014300     12.01000 ; qtot 8.871
  3782   H1   234   ASN    HA 3782     0.104800      1.00800 ; qtot 8.975
  3783  A2C   234   ASN    CB 3783    -0.204100     12.01000 ; qtot 8.771
  3784   HC   234   ASN   HB2 3784     0.079700      1.00800 ; qtot 8.851
  3785   HC   234   ASN   HB3 3785     0.079700      1.00800 ; qtot 8.931
  3786    C   234   ASN    CG 3786     0.713001     12.01000 ; qtot 9.644
  3787    O   234   ASN   OD1 3787    -0.593101     16.00000 ; qtot 9.051
  3788    N   234   ASN   ND2 3788    -0.919101     14.01000 ; qtot 8.131
  3789    H   234   ASN  HD21 3789     0.419600      1.00800 ; qtot 8.551
  3790    H   234   ASN  HD22 3790     0.419600      1.00800 ; qtot 8.971
  3791    C   234   ASN     C 3791     0.597301     12.01000 ; qtot 9.568
  3792    O   234   ASN     O 3792    -0.567901     16.00000 ; qtot 9.000
  3793    N   235   CYS     N 3793    -0.415700     14.01000 ; qtot 8.584
  3794    H   235   CYS     H 3794     0.271900      1.00800 ; qtot 8.856
  3795   CX   235   CYS    CA 3795     0.021300     12.01000 ; qtot 8.878
  3796   H1   235   CYS    HA 3796     0.112400      1.00800 ; qtot 8.990
  3797  A2C   235   CYS    CB 3797    -0.123100     12.01000 ; qtot 8.867
  3798   H1   235   CYS   HB2 3798     0.111200      1.00800 ; qtot 8.978
  3799   H1   235   CYS   HB3 3799     0.111200      1.00800 ; qtot 9.089
  3800   SH   235   CYS    SG 3800    -0.311900     32.06000 ; qtot 8.777
  3801   HS   235   CYS    HG 3801     0.193300      1.00800 ; qtot 8.971
  3802    C   235   CYS     C 3802     0.597301     12.01000 ; qtot 9.568
  3803    O   235   CYS     O 3803    -0.567901     16.00000 ; qtot 9.000
  3804    N   236   ILE     N 3804    -0.415700     14.01000 ; qtot 8.584
  3805    H   236   ILE     H 3805     0.271900      1.00800 ; qtot 8.856
  3806   CX   236   ILE    CA 3806    -0.059700     12.01000 ; qtot 8.797
  3807   H1   236   ILE    HA 3807     0.086900      1.00800 ; qtot 8.883
  3808  A3C   236   ILE    CB 3808     0.130300     12.01000 ; qtot 9.014
  3809   HC   236   ILE    HB 3809     0.018700      1.00800 ; qtot 9.032
  3810   CT   236   ILE   CG2 3810    -0.320400     12.01000 ; qtot 8.712
  3811   HC   236   ILE  HG21 3811     0.088200      1.00800 ; qtot 8.800
  3812   HC   236   ILE  HG22 3812     0.088200      1.00800 ; qtot 8.888
  3813   HC   236   ILE  HG23 3813     0.088200      1.00800 ; qtot 8.977
  3814  A2C   236   ILE   CG1 3814    -0.043000     12.01000 ; qtot 8.934
  3815   HC   236   ILE  HG12 3815     0.023600      1.00800 ; qtot 8.957
  3816   HC   236   ILE  HG13 3816     0.023600      1.00800 ; qtot 8.981
  3817   CT   236   ILE   CD1 3817    -0.066000     12.01000 ; qtot 8.915
  3818   HC   236   ILE  HD11 3818     0.018600      1.00800 ; qtot 8.933
  3819   HC   236   ILE  HD12 3819     0.018600      1.00800 ; qtot 8.952
  3820   HC   236   ILE  HD13 3820     0.018600      1.00800 ; qtot 8.971
  3821    C   236   ILE     C 3821     0.597301     12.01000 ; qtot 9.568
  3822    O   236   ILE     O 3822    -0.567901     16.00000 ; qtot 9.000
  3823    N   237   GLY     N 3823    -0.415700     14.01000 ; qtot 8.584
  3824    H   237   GLY     H 3824     0.271900      1.00800 ; qtot 8.856
  3825   CX   237   GLY    CA 3825    -0.025200     12.01000 ; qtot 8.831
  3826   H1   237   GLY   HA2 3826     0.069800      1.00800 ; qtot 8.901
  3827   H1   237   GLY   HA3 3827     0.069800      1.00800 ; qtot 8.971
  3828    C   237   GLY     C 3828     0.597301     12.01000 ; qtot 9.568
  3829    O   237   GLY     O 3829    -0.567901     16.00000 ; qtot 9.000
  3830    N   238   LEU     N 3830    -0.415700     14.01000 ; qtot 8.584
  3831    H   238   LEU     H 3831     0.271900      1.00800 ; qtot 8.856
  3832   CX   238   LEU    CA 3832    -0.051800     12.01000 ; qtot 8.804
  3833   H1   238   LEU    HA 3833     0.092200      1.00800 ; qtot 8.897
  3834  A2C   238   LEU    CB 3834    -0.110200     12.01000 ; qtot 8.786
  3835   HC   238   LEU   HB2 3835     0.045700      1.00800 ; qtot 8.832
  3836   HC   238   LEU   HB3 3836     0.045700      1.00800 ; qtot 8.878
  3837  A3C   238   LEU    CG 3837     0.353100     12.01000 ; qtot 9.231
  3838   HC   238   LEU    HG 3838    -0.036100      1.00800 ; qtot 9.195
  3839   CT   238   LEU   CD1 3839    -0.412100     12.01000 ; qtot 8.783
  3840   HC   238   LEU  HD11 3840     0.100000      1.00800 ; qtot 8.883
  3841   HC   238   LEU  HD12 3841     0.100000      1.00800 ; qtot 8.983
  3842   HC   238   LEU  HD13 3842     0.100000      1.00800 ; qtot 9.083
  3843   CT   238   LEU   CD2 3843    -0.412100     12.01000 ; qtot 8.671
  3844   HC   238   LEU  HD21 3844     0.100000      1.00800 ; qtot 8.771
  3845   HC   238   LEU  HD22 3845     0.100000      1.00800 ; qtot 8.871
  3846   HC   238   LEU  HD23 3846     0.100000      1.00800 ; qtot 8.971
  3847    C   238   LEU     C 3847     0.597301     12.01000 ; qtot 9.568
  3848    O   238   LEU     O 3848    -0.567901     16.00000 ; qtot 9.000
  3849    N   239   ALA     N 3849    -0.415700     14.01000 ; qtot 8.584
  3850    H   239   ALA     H 3850     0.271900      1.00800 ; qtot 8.856
  3851   CX   239   ALA    CA 3851     0.033700     12.01000 ; qtot 8.890
  3852   H1   239   ALA    HA 3852     0.082300      1.00800 ; qtot 8.972
  3853   CT   239   ALA    CB 3853    -0.182500     12.01000 ; qtot 8.790
  3854   HC   239   ALA   HB1 3854     0.060300      1.00800 ; qtot 8.850
  3855   HC   239   ALA   HB2 3855     0.060300      1.00800 ; qtot 8.910
  3856   HC   239   ALA   HB3 3856     0.060300      1.00800 ; qtot 8.971
  3857    C   239   ALA     C 3857     0.597301     12.01000 ; qtot 9.568
  3858    O   239   ALA     O 3858    -0.567901     16.00000 ; qtot 9.000
  3859    N   240   VAL     N 3859    -0.415700     14.01000 ; qtot 8.584
  3860    H   240   VAL     H 3860     0.271900      1.00800 ; qtot 8.856
  3861   CX   240   VAL    CA 3861    -0.087500     12.01000 ; qtot 8.769
  3862   H1   240   VAL    HA 3862     0.096900      1.00800 ; qtot 8.866
  3863  A3C   240   VAL    CB 3863     0.298500     12.01000 ; qtot 9.164
  3864   HC   240   VAL    HB 3864    -0.029700      1.00800 ; qtot 9.134
  3865   CT   240   VAL   CG1 3865    -0.319200     12.01000 ; qtot 8.815
  3866   HC   240   VAL  HG11 3866     0.079100      1.00800 ; qtot 8.894
  3867   HC   240   VAL  HG12 3867     0.079100      1.00800 ; qtot 8.973
  3868   HC   240   VAL  HG13 3868     0.079100      1.00800 ; qtot 9.053
  3869   CT   240   VAL   CG2 3869    -0.319200     12.01000 ; qtot 8.733
  3870   HC   240   VAL  HG21 3870     0.079100      1.00800 ; qtot 8.812
  3871   HC   240   VAL  HG22 3871     0.079100      1.00800 ; qtot 8.892
  3872   HC   240   VAL  HG23 3872     0.079100      1.00800 ; qtot 8.971
  3873    C   240   VAL     C 3873     0.597301     12.01000 ; qtot 9.568
  3874    O   240   VAL     O 3874    -0.567901     16.00000 ; qtot 9.000
  3875    N   241   ALA     N 3875    -0.415700     14.01000 ; qtot 8.584
  3876    H   241   ALA     H 3876     0.271900      1.00800 ; qtot 8.856
  3877   CX   241   ALA    CA 3877     0.033700     12.01000 ; qtot 8.890
  3878   H1   241   ALA    HA 3878     0.082300      1.00800 ; qtot 8.972
  3879   CT   241   ALA    CB 3879    -0.182500     12.01000 ; qtot 8.790
  3880   HC   241   ALA   HB1 3880     0.060300      1.00800 ; qtot 8.850
  3881   HC   241   ALA   HB2 3881     0.060300      1.00800 ; qtot 8.910
  3882   HC   241   ALA   HB3 3882     0.060300      1.00800 ; qtot 8.971
  3883    C   241   ALA     C 3883     0.597301     12.01000 ; qtot 9.568
  3884    O   241   ALA     O 3884    -0.567901     16.00000 ; qtot 9.000
  3885    N   242   ILE     N 3885    -0.415700     14.01000 ; qtot 8.584
  3886    H   242   ILE     H 3886     0.271900      1.00800 ; qtot 8.856
  3887   CX   242   ILE    CA 3887    -0.059700     12.01000 ; qtot 8.797
  3888   H1   242   ILE    HA 3888     0.086900      1.00800 ; qtot 8.883
  3889  A3C   242   ILE    CB 3889     0.130300     12.01000 ; qtot 9.014
  3890   HC   242   ILE    HB 3890     0.018700      1.00800 ; qtot 9.032
  3891   CT   242   ILE   CG2 3891    -0.320400     12.01000 ; qtot 8.712
  3892   HC   242   ILE  HG21 3892     0.088200      1.00800 ; qtot 8.800
  3893   HC   242   ILE  HG22 3893     0.088200      1.00800 ; qtot 8.888
  3894   HC   242   ILE  HG23 3894     0.088200      1.00800 ; qtot 8.977
  3895  A2C   242   ILE   CG1 3895    -0.043000     12.01000 ; qtot 8.934
  3896   HC   242   ILE  HG12 3896     0.023600      1.00800 ; qtot 8.957
  3897   HC   242   ILE  HG13 3897     0.023600      1.00800 ; qtot 8.981
  3898   CT   242   ILE   CD1 3898    -0.066000     12.01000 ; qtot 8.915
  3899   HC   242   ILE  HD11 3899     0.018600      1.00800 ; qtot 8.933
  3900   HC   242   ILE  HD12 3900     0.018600      1.00800 ; qtot 8.952
  3901   HC   242   ILE  HD13 3901     0.018600      1.00800 ; qtot 8.971
  3902    C   242   ILE     C 3902     0.597301     12.01000 ; qtot 9.568
  3903    O   242   ILE     O 3903    -0.567901     16.00000 ; qtot 9.000
  3904    N   243   ASN     N 3904    -0.415700     14.01000 ; qtot 8.584
  3905    H   243   ASN     H 3905     0.271900      1.00800 ; qtot 8.856
  3906   CX   243   ASN    CA 3906     0.014300     12.01000 ; qtot 8.871
  3907   H1   243   ASN    HA 3907     0.104800      1.00800 ; qtot 8.975
  3908  A2C   243   ASN    CB 3908    -0.204100     12.01000 ; qtot 8.771
  3909   HC   243   ASN   HB2 3909     0.079700      1.00800 ; qtot 8.851
  3910   HC   243   ASN   HB3 3910     0.079700      1.00800 ; qtot 8.931
  3911    C   243   ASN    CG 3911     0.713001     12.01000 ; qtot 9.644
  3912    O   243   ASN   OD1 3912    -0.593101     16.00000 ; qtot 9.051
  3913    N   243   ASN   ND2 3913    -0.919101     14.01000 ; qtot 8.131
  3914    H   243   ASN  HD21 3914     0.419600      1.00800 ; qtot 8.551
  3915    H   243   ASN  HD22 3915     0.419600      1.00800 ; qtot 8.971
  3916    C   243   ASN     C 3916     0.597301     12.01000 ; qtot 9.568
  3917    O   243   ASN     O 3917    -0.567901     16.00000 ; qtot 9.000
  3918    N   244   PRO     N 3918    -0.254800     14.01000 ; qtot 8.745
  3919   CT   244   PRO    CD 3919     0.019200     12.01000 ; qtot 8.764
  3920   H1   244   PRO   HD2 3920     0.039100      1.00800 ; qtot 8.804
  3921   H1   244   PRO   HD3 3921     0.039100      1.00800 ; qtot 8.843
  3922   CT   244   PRO    CG 3922     0.018900     12.01000 ; qtot 8.862
  3923   HC   244   PRO   HG2 3923     0.021300      1.00800 ; qtot 8.883
  3924   HC   244   PRO   HG3 3924     0.021300      1.00800 ; qtot 8.904
  3925   CT   244   PRO    CB 3925    -0.007000     12.01000 ; qtot 8.897
  3926   HC   244   PRO   HB2 3926     0.025300      1.00800 ; qtot 8.922
  3927   HC   244   PRO   HB3 3927     0.025300      1.00800 ; qtot 8.948
  3928   CX   244   PRO    CA 3928    -0.026600     12.01000 ; qtot 8.921
  3929   H1   244   PRO    HA 3929     0.064100      1.00800 ; qtot 8.985
  3930    C   244   PRO     C 3930     0.589601     12.01000 ; qtot 9.575
  3931    O   244   PRO     O 3931    -0.574801     16.00000 ; qtot 9.000
  3932    N   245   GLN     N 3932    -0.415700     14.01000 ; qtot 8.584
  3933    H   245   GLN     H 3933     0.271900      1.00800 ; qtot 8.856
  3934   CX   245   GLN    CA 3934    -0.003100     12.01000 ; qtot 8.853
  3935   H1   245   GLN    HA 3935     0.085000      1.00800 ; qtot 8.938
  3936  A2C   245   GLN    CB 3936    -0.003600     12.01000 ; qtot 8.935
  3937   HC   245   GLN   HB2 3937     0.017100      1.00800 ; qtot 8.952
  3938   HC   245   GLN   HB3 3938     0.017100      1.00800 ; qtot 8.969
  3939  A2C   245   GLN    CG 3939    -0.064500     12.01000 ; qtot 8.904
  3940   HC   245   GLN   HG2 3940     0.035200      1.00800 ; qtot 8.939
  3941   HC   245   GLN   HG3 3941     0.035200      1.00800 ; qtot 8.975
  3942    C   245   GLN    CD 3942     0.695101     12.01000 ; qtot 9.670
  3943    O   245   GLN   OE1 3943    -0.608601     16.00000 ; qtot 9.061
  3944    N   245   GLN   NE2 3944    -0.940701     14.01000 ; qtot 8.120
  3945    H   245   GLN  HE21 3945     0.425100      1.00800 ; qtot 8.546
  3946    H   245   GLN  HE22 3946     0.425100      1.00800 ; qtot 8.971
  3947    C   245   GLN     C 3947     0.597301     12.01000 ; qtot 9.568
  3948    O   245   GLN     O 3948    -0.567901     16.00000 ; qtot 9.000
  3949    N   246   GLU     N 3949    -0.516301     14.01000 ; qtot 8.484
  3950    H   246   GLU     H 3950     0.293600      1.00800 ; qtot 8.777
  3951   CX   246   GLU    CA 3951     0.039700     12.01000 ; qtot 8.817
  3952   H1   246   GLU    HA 3952     0.110500      1.00800 ; qtot 8.928
  3953  A2C   246   GLU    CB 3953     0.056000     12.01000 ; qtot 8.984
  3954   HC   246   GLU   HB2 3954    -0.017300      1.00800 ; qtot 8.966
  3955   HC   246   GLU   HB3 3955    -0.017300      1.00800 ; qtot 8.949
  3956  A2C   246   GLU    CG 3956     0.013600     12.01000 ; qtot 8.963
  3957   HC   246   GLU   HG2 3957    -0.042500      1.00800 ; qtot 8.920
  3958   HC   246   GLU   HG3 3958    -0.042500      1.00800 ; qtot 8.878
  3959   CO   246   GLU    CD 3959     0.805401     12.01000 ; qtot 9.683
  3960   O2   246   GLU   OE1 3960    -0.818801     16.00000 ; qtot 8.864
  3961   O2   246   GLU   OE2 3961    -0.818801     16.00000 ; qtot 8.045
  3962    C   246   GLU     C 3962     0.536601     12.01000 ; qtot 8.582
  3963    O   246   GLU     O 3963    -0.581901     16.00000 ; qtot 8.000
  3964    N   247   MET     N 3964    -0.415700     14.01000 ; qtot 7.584
  3965    H   247   MET     H 3965     0.271900      1.00800 ; qtot 7.856
  3966   CX   247   MET    CA 3966    -0.023700     12.01000 ; qtot 7.833
  3967   H1   247   MET    HA 3967     0.088000      1.00800 ; qtot 7.921
  3968  A2C   247   MET    CB 3968     0.034200     12.01000 ; qtot 7.955
  3969   HC   247   MET   HB2 3969     0.024100      1.00800 ; qtot 7.979
  3970   HC   247   MET   HB3 3970     0.024100      1.00800 ; qtot 8.003
  3971  A2C   247   MET    CG 3971     0.001800     12.01000 ; qtot 8.005
  3972   H1   247   MET   HG2 3972     0.044000      1.00800 ; qtot 8.049
  3973   H1   247   MET   HG3 3973     0.044000      1.00800 ; qtot 8.093
  3974    S   247   MET    SD 3974    -0.273700     32.06000 ; qtot 7.819
  3975   CT   247   MET    CE 3975    -0.053600     12.01000 ; qtot 7.765
  3976   H1   247   MET   HE1 3976     0.068400      1.00800 ; qtot 7.834
  3977   H1   247   MET   HE2 3977     0.068400      1.00800 ; qtot 7.902
  3978   H1   247   MET   HE3 3978     0.068400      1.00800 ; qtot 7.971
  3979    C   247   MET     C 3979     0.597301     12.01000 ; qtot 8.568
  3980    O   247   MET     O 3980    -0.567901     16.00000 ; qtot 8.000
  3981    N   248   ALA     N 3981    -0.415700     14.01000 ; qtot 7.584
  3982    H   248   ALA     H 3982     0.271900      1.00800 ; qtot 7.856
  3983   CX   248   ALA    CA 3983     0.033700     12.01000 ; qtot 7.890
  3984   H1   248   ALA    HA 3984     0.082300      1.00800 ; qtot 7.972
  3985   CT   248   ALA    CB 3985    -0.182500     12.01000 ; qtot 7.790
  3986   HC   248   ALA   HB1 3986     0.060300      1.00800 ; qtot 7.850
  3987   HC   248   ALA   HB2 3987     0.060300      1.00800 ; qtot 7.910
  3988   HC   248   ALA   HB3 3988     0.060300      1.00800 ; qtot 7.971
  3989    C   248   ALA     C 3989     0.597301     12.01000 ; qtot 8.568
  3990    O   248   ALA     O 3990    -0.567901     16.00000 ; qtot 8.000
  3991    N   249   PRO     N 3991    -0.254800     14.01000 ; qtot 7.745
  3992   CT   249   PRO    CD 3992     0.019200     12.01000 ; qtot 7.764
  3993   H1   249   PRO   HD2 3993     0.039100      1.00800 ; qtot 7.804
  3994   H1   249   PRO   HD3 3994     0.039100      1.00800 ; qtot 7.843
  3995   CT   249   PRO    CG 3995     0.018900     12.01000 ; qtot 7.862
  3996   HC   249   PRO   HG2 3996     0.021300      1.00800 ; qtot 7.883
  3997   HC   249   PRO   HG3 3997     0.021300      1.00800 ; qtot 7.904
  3998   CT   249   PRO    CB 3998    -0.007000     12.01000 ; qtot 7.897
  3999   HC   249   PRO   HB2 3999     0.025300      1.00800 ; qtot 7.922
  4000   HC   249   PRO   HB3 4000     0.025300      1.00800 ; qtot 7.948
  4001   CX   249   PRO    CA 4001    -0.026600     12.01000 ; qtot 7.921
  4002   H1   249   PRO    HA 4002     0.064100      1.00800 ; qtot 7.985
  4003    C   249   PRO     C 4003     0.589601     12.01000 ; qtot 8.575
  4004    O   249   PRO     O 4004    -0.574801     16.00000 ; qtot 8.000
  4005    N   250   GLN     N 4005    -0.415700     14.01000 ; qtot 7.584
  4006    H   250   GLN     H 4006     0.271900      1.00800 ; qtot 7.856
  4007   CX   250   GLN    CA 4007    -0.003100     12.01000 ; qtot 7.853
  4008   H1   250   GLN    HA 4008     0.085000      1.00800 ; qtot 7.938
  4009  A2C   250   GLN    CB 4009    -0.003600     12.01000 ; qtot 7.935
  4010   HC   250   GLN   HB2 4010     0.017100      1.00800 ; qtot 7.952
  4011   HC   250   GLN   HB3 4011     0.017100      1.00800 ; qtot 7.969
  4012  A2C   250   GLN    CG 4012    -0.064500     12.01000 ; qtot 7.904
  4013   HC   250   GLN   HG2 4013     0.035200      1.00800 ; qtot 7.939
  4014   HC   250   GLN   HG3 4014     0.035200      1.00800 ; qtot 7.975
  4015    C   250   GLN    CD 4015     0.695101     12.01000 ; qtot 8.670
  4016    O   250   GLN   OE1 4016    -0.608601     16.00000 ; qtot 8.061
  4017    N   250   GLN   NE2 4017    -0.940701     14.01000 ; qtot 7.120
  4018    H   250   GLN  HE21 4018     0.425100      1.00800 ; qtot 7.546
  4019    H   250   GLN  HE22 4019     0.425100      1.00800 ; qtot 7.971
  4020    C   250   GLN     C 4020     0.597301     12.01000 ; qtot 8.568
  4021    O   250   GLN     O 4021    -0.567901     16.00000 ; qtot 8.000
  4022    N   251   ILE     N 4022    -0.415700     14.01000 ; qtot 7.584
  4023    H   251   ILE     H 4023     0.271900      1.00800 ; qtot 7.856
  4024   CX   251   ILE    CA 4024    -0.059700     12.01000 ; qtot 7.797
  4025   H1   251   ILE    HA 4025     0.086900      1.00800 ; qtot 7.883
  4026  A3C   251   ILE    CB 4026     0.130300     12.01000 ; qtot 8.014
  4027   HC   251   ILE    HB 4027     0.018700      1.00800 ; qtot 8.032
  4028   CT   251   ILE   CG2 4028    -0.320400     12.01000 ; qtot 7.712
  4029   HC   251   ILE  HG21 4029     0.088200      1.00800 ; qtot 7.800
  4030   HC   251   ILE  HG22 4030     0.088200      1.00800 ; qtot 7.888
  4031   HC   251   ILE  HG23 4031     0.088200      1.00800 ; qtot 7.977
  4032  A2C   251   ILE   CG1 4032    -0.043000     12.01000 ; qtot 7.934
  4033   HC   251   ILE  HG12 4033     0.023600      1.00800 ; qtot 7.957
  4034   HC   251   ILE  HG13 4034     0.023600      1.00800 ; qtot 7.981
  4035   CT   251   ILE   CD1 4035    -0.066000     12.01000 ; qtot 7.915
  4036   HC   251   ILE  HD11 4036     0.018600      1.00800 ; qtot 7.933
  4037   HC   251   ILE  HD12 4037     0.018600      1.00800 ; qtot 7.952
  4038   HC   251   ILE  HD13 4038     0.018600      1.00800 ; qtot 7.971
  4039    C   251   ILE     C 4039     0.597301     12.01000 ; qtot 8.568
  4040    O   251   ILE     O 4040    -0.567901     16.00000 ; qtot 8.000
  4041    N   252   PRO     N 4041    -0.254800     14.01000 ; qtot 7.745
  4042   CT   252   PRO    CD 4042     0.019200     12.01000 ; qtot 7.764
  4043   H1   252   PRO   HD2 4043     0.039100      1.00800 ; qtot 7.804
  4044   H1   252   PRO   HD3 4044     0.039100      1.00800 ; qtot 7.843
  4045   CT   252   PRO    CG 4045     0.018900     12.01000 ; qtot 7.862
  4046   HC   252   PRO   HG2 4046     0.021300      1.00800 ; qtot 7.883
  4047   HC   252   PRO   HG3 4047     0.021300      1.00800 ; qtot 7.904
  4048   CT   252   PRO    CB 4048    -0.007000     12.01000 ; qtot 7.897
  4049   HC   252   PRO   HB2 4049     0.025300      1.00800 ; qtot 7.922
  4050   HC   252   PRO   HB3 4050     0.025300      1.00800 ; qtot 7.948
  4051   CX   252   PRO    CA 4051    -0.026600     12.01000 ; qtot 7.921
  4052   H1   252   PRO    HA 4052     0.064100      1.00800 ; qtot 7.985
  4053    C   252   PRO     C 4053     0.589601     12.01000 ; qtot 8.575
  4054    O   252   PRO     O 4054    -0.574801     16.00000 ; qtot 8.000
  4055    N   253   GLU     N 4055    -0.516301     14.01000 ; qtot 7.484
  4056    H   253   GLU     H 4056     0.293600      1.00800 ; qtot 7.777
  4057   CX   253   GLU    CA 4057     0.039700     12.01000 ; qtot 7.817
  4058   H1   253   GLU    HA 4058     0.110500      1.00800 ; qtot 7.928
  4059  A2C   253   GLU    CB 4059     0.056000     12.01000 ; qtot 7.984
  4060   HC   253   GLU   HB2 4060    -0.017300      1.00800 ; qtot 7.966
  4061   HC   253   GLU   HB3 4061    -0.017300      1.00800 ; qtot 7.949
  4062  A2C   253   GLU    CG 4062     0.013600     12.01000 ; qtot 7.963
  4063   HC   253   GLU   HG2 4063    -0.042500      1.00800 ; qtot 7.920
  4064   HC   253   GLU   HG3 4064    -0.042500      1.00800 ; qtot 7.878
  4065   CO   253   GLU    CD 4065     0.805401     12.01000 ; qtot 8.683
  4066   O2   253   GLU   OE1 4066    -0.818801     16.00000 ; qtot 7.864
  4067   O2   253   GLU   OE2 4067    -0.818801     16.00000 ; qtot 7.045
  4068    C   253   GLU     C 4068     0.536601     12.01000 ; qtot 7.582
  4069    O   253   GLU     O 4069    -0.581901     16.00000 ; qtot 7.000
  4070    N   254   GLY     N 4070    -0.415700     14.01000 ; qtot 6.584
  4071    H   254   GLY     H 4071     0.271900      1.00800 ; qtot 6.856
  4072   CX   254   GLY    CA 4072    -0.025200     12.01000 ; qtot 6.831
  4073   H1   254   GLY   HA2 4073     0.069800      1.00800 ; qtot 6.901
  4074   H1   254   GLY   HA3 4074     0.069800      1.00800 ; qtot 6.971
  4075    C   254   GLY     C 4075     0.597301     12.01000 ; qtot 7.568
  4076    O   254   GLY     O 4076    -0.567901     16.00000 ; qtot 7.000
  4077    N   255   LEU     N 4077    -0.415700     14.01000 ; qtot 6.584
  4078    H   255   LEU     H 4078     0.271900      1.00800 ; qtot 6.856
  4079   CX   255   LEU    CA 4079    -0.051800     12.01000 ; qtot 6.804
  4080   H1   255   LEU    HA 4080     0.092200      1.00800 ; qtot 6.897
  4081  A2C   255   LEU    CB 4081    -0.110200     12.01000 ; qtot 6.786
  4082   HC   255   LEU   HB2 4082     0.045700      1.00800 ; qtot 6.832
  4083   HC   255   LEU   HB3 4083     0.045700      1.00800 ; qtot 6.878
  4084  A3C   255   LEU    CG 4084     0.353100     12.01000 ; qtot 7.231
  4085   HC   255   LEU    HG 4085    -0.036100      1.00800 ; qtot 7.195
  4086   CT   255   LEU   CD1 4086    -0.412100     12.01000 ; qtot 6.783
  4087   HC   255   LEU  HD11 4087     0.100000      1.00800 ; qtot 6.883
  4088   HC   255   LEU  HD12 4088     0.100000      1.00800 ; qtot 6.983
  4089   HC   255   LEU  HD13 4089     0.100000      1.00800 ; qtot 7.083
  4090   CT   255   LEU   CD2 4090    -0.412100     12.01000 ; qtot 6.671
  4091   HC   255   LEU  HD21 4091     0.100000      1.00800 ; qtot 6.771
  4092   HC   255   LEU  HD22 4092     0.100000      1.00800 ; qtot 6.871
  4093   HC   255   LEU  HD23 4093     0.100000      1.00800 ; qtot 6.971
  4094    C   255   LEU     C 4094     0.597301     12.01000 ; qtot 7.568
  4095    O   255   LEU     O 4095    -0.567901     16.00000 ; qtot 7.000
  4096    N   256   PHE     N 4096    -0.415700     14.01000 ; qtot 6.584
  4097    H   256   PHE     H 4097     0.271900      1.00800 ; qtot 6.856
  4098   CX   256   PHE    CA 4098    -0.002400     12.01000 ; qtot 6.854
  4099   H1   256   PHE    HA 4099     0.097800      1.00800 ; qtot 6.952
  4100   CT   256   PHE    CB 4100    -0.034300     12.01000 ; qtot 6.917
  4101   HC   256   PHE   HB2 4101     0.029500      1.00800 ; qtot 6.947
  4102   HC   256   PHE   HB3 4102     0.029500      1.00800 ; qtot 6.976
  4103   CA   256   PHE    CG 4103     0.011800     12.01000 ; qtot 6.988
  4104   CA   256   PHE   CD1 4104    -0.125600     12.01000 ; qtot 6.863
  4105   HA   256   PHE   HD1 4105     0.133000      1.00800 ; qtot 6.996
  4106   CA   256   PHE   CE1 4106    -0.170400     12.01000 ; qtot 6.825
  4107   HA   256   PHE   HE1 4107     0.143000      1.00800 ; qtot 6.968
  4108   CA   256   PHE    CZ 4108    -0.107200     12.01000 ; qtot 6.861
  4109   HA   256   PHE    HZ 4109     0.129700      1.00800 ; qtot 6.991
  4110   CA   256   PHE   CE2 4110    -0.170400     12.01000 ; qtot 6.820
  4111   HA   256   PHE   HE2 4111     0.143000      1.00800 ; qtot 6.963
  4112   CA   256   PHE   CD2 4112    -0.125600     12.01000 ; qtot 6.838
  4113   HA   256   PHE   HD2 4113     0.133000      1.00800 ; qtot 6.971
  4114    C   256   PHE     C 4114     0.597301     12.01000 ; qtot 7.568
  4115    O   256   PHE     O 4115    -0.567901     16.00000 ; qtot 7.000
  4116    N   257   VAL     N 4116    -0.415700     14.01000 ; qtot 6.584
  4117    H   257   VAL     H 4117     0.271900      1.00800 ; qtot 6.856
  4118   CX   257   VAL    CA 4118    -0.087500     12.01000 ; qtot 6.769
  4119   H1   257   VAL    HA 4119     0.096900      1.00800 ; qtot 6.866
  4120  A3C   257   VAL    CB 4120     0.298500     12.01000 ; qtot 7.164
  4121   HC   257   VAL    HB 4121    -0.029700      1.00800 ; qtot 7.134
  4122   CT   257   VAL   CG1 4122    -0.319200     12.01000 ; qtot 6.815
  4123   HC   257   VAL  HG11 4123     0.079100      1.00800 ; qtot 6.894
  4124   HC   257   VAL  HG12 4124     0.079100      1.00800 ; qtot 6.973
  4125   HC   257   VAL  HG13 4125     0.079100      1.00800 ; qtot 7.053
  4126   CT   257   VAL   CG2 4126    -0.319200     12.01000 ; qtot 6.733
  4127   HC   257   VAL  HG21 4127     0.079100      1.00800 ; qtot 6.812
  4128   HC   257   VAL  HG22 4128     0.079100      1.00800 ; qtot 6.892
  4129   HC   257   VAL  HG23 4129     0.079100      1.00800 ; qtot 6.971
  4130    C   257   VAL     C 4130     0.597301     12.01000 ; qtot 7.568
  4131    O   257   VAL     O 4131    -0.567901     16.00000 ; qtot 7.000
  4132    N   258   THR     N 4132    -0.415700     14.01000 ; qtot 6.584
  4133    H   258   THR     H 4133     0.271900      1.00800 ; qtot 6.856
  4134   CX   258   THR    CA 4134    -0.038900     12.01000 ; qtot 6.817
  4135   H1   258   THR    HA 4135     0.100700      1.00800 ; qtot 6.918
  4136  A3C   258   THR    CB 4136     0.365400     12.01000 ; qtot 7.283
  4137   H1   258   THR    HB 4137     0.004300      1.00800 ; qtot 7.288
  4138   CT   258   THR   CG2 4138    -0.243800     12.01000 ; qtot 7.044
  4139   HC   258   THR  HG21 4139     0.064200      1.00800 ; qtot 7.108
  4140   HC   258   THR  HG22 4140     0.064200      1.00800 ; qtot 7.172
  4141   HC   258   THR  HG23 4141     0.064200      1.00800 ; qtot 7.237
  4142   OH   258   THR   OG1 4142    -0.676101     16.00000 ; qtot 6.560
  4143   HO   258   THR   HG1 4143     0.410200      1.00800 ; qtot 6.971
  4144    C   258   THR     C 4144     0.597301     12.01000 ; qtot 7.568
  4145    O   258   THR     O 4145    -0.567901     16.00000 ; qtot 7.000
  4146    N   259   SER     N 4146    -0.415700     14.01000 ; qtot 6.584
  4147    H   259   SER     H 4147     0.271900      1.00800 ; qtot 6.856
  4148   CX   259   SER    CA 4148    -0.024900     12.01000 ; qtot 6.831
  4149   H1   259   SER    HA 4149     0.084300      1.00800 ; qtot 6.916
  4150  A2C   259   SER    CB 4150     0.211700     12.01000 ; qtot 7.127
  4151   H1   259   SER   HB2 4151     0.035200      1.00800 ; qtot 7.163
  4152   H1   259   SER   HB3 4152     0.035200      1.00800 ; qtot 7.198
  4153   OH   259   SER    OG 4153    -0.654601     16.00000 ; qtot 6.543
  4154   HO   259   SER    HG 4154     0.427500      1.00800 ; qtot 6.971
  4155    C   259   SER     C 4155     0.597301     12.01000 ; qtot 7.568
  4156    O   259   SER     O 4156    -0.567901     16.00000 ; qtot 7.000
  4157    N   260   TYR     N 4157    -0.415700     14.01000 ; qtot 6.584
  4158    H   260   TYR     H 4158     0.271900      1.00800 ; qtot 6.856
  4159   CX   260   TYR    CA 4159    -0.001400     12.01000 ; qtot 6.855
  4160   H1   260   TYR    HA 4160     0.087600      1.00800 ; qtot 6.942
  4161   CT   260   TYR    CB 4161    -0.015200     12.01000 ; qtot 6.927
  4162   HC   260   TYR   HB2 4162     0.029500      1.00800 ; qtot 6.957
  4163   HC   260   TYR   HB3 4163     0.029500      1.00800 ; qtot 6.986
  4164   CA   260   TYR    CG 4164    -0.001100     12.01000 ; qtot 6.985
  4165   CA   260   TYR   CD1 4165    -0.190600     12.01000 ; qtot 6.795
  4166   HA   260   TYR   HD1 4166     0.169900      1.00800 ; qtot 6.964
  4167   CA   260   TYR   CE1 4167    -0.234100     12.01000 ; qtot 6.730
  4168   HA   260   TYR   HE1 4168     0.165600      1.00800 ; qtot 6.896
  4169    C   260   TYR    CZ 4169     0.322600     12.01000 ; qtot 7.219
  4170   OH   260   TYR    OH 4170    -0.557901     16.00000 ; qtot 6.661
  4171   HO   260   TYR    HH 4171     0.399200      1.00800 ; qtot 7.060
  4172   CA   260   TYR   CE2 4172    -0.234100     12.01000 ; qtot 6.826
  4173   HA   260   TYR   HE2 4173     0.165600      1.00800 ; qtot 6.991
  4174   CA   260   TYR   CD2 4174    -0.190600     12.01000 ; qtot 6.801
  4175   HA   260   TYR   HD2 4175     0.169900      1.00800 ; qtot 6.971
  4176    C   260   TYR     C 4176     0.597301     12.01000 ; qtot 7.568
  4177    O   260   TYR     O 4177    -0.567901     16.00000 ; qtot 7.000
  4178    N   261   LEU     N 4178    -0.415700     14.01000 ; qtot 6.584
  4179    H   261   LEU     H 4179     0.271900      1.00800 ; qtot 6.856
  4180   CX   261   LEU    CA 4180    -0.051800     12.01000 ; qtot 6.804
  4181   H1   261   LEU    HA 4181     0.092200      1.00800 ; qtot 6.897
  4182  A2C   261   LEU    CB 4182    -0.110200     12.01000 ; qtot 6.786
  4183   HC   261   LEU   HB2 4183     0.045700      1.00800 ; qtot 6.832
  4184   HC   261   LEU   HB3 4184     0.045700      1.00800 ; qtot 6.878
  4185  A3C   261   LEU    CG 4185     0.353100     12.01000 ; qtot 7.231
  4186   HC   261   LEU    HG 4186    -0.036100      1.00800 ; qtot 7.195
  4187   CT   261   LEU   CD1 4187    -0.412100     12.01000 ; qtot 6.783
  4188   HC   261   LEU  HD11 4188     0.100000      1.00800 ; qtot 6.883
  4189   HC   261   LEU  HD12 4189     0.100000      1.00800 ; qtot 6.983
  4190   HC   261   LEU  HD13 4190     0.100000      1.00800 ; qtot 7.083
  4191   CT   261   LEU   CD2 4191    -0.412100     12.01000 ; qtot 6.671
  4192   HC   261   LEU  HD21 4192     0.100000      1.00800 ; qtot 6.771
  4193   HC   261   LEU  HD22 4193     0.100000      1.00800 ; qtot 6.871
  4194   HC   261   LEU  HD23 4194     0.100000      1.00800 ; qtot 6.971
  4195    C   261   LEU     C 4195     0.597301     12.01000 ; qtot 7.568
  4196    O   261   LEU     O 4196    -0.567901     16.00000 ; qtot 7.000
  4197    N   262   LEU     N 4197    -0.415700     14.01000 ; qtot 6.584
  4198    H   262   LEU     H 4198     0.271900      1.00800 ; qtot 6.856
  4199   CX   262   LEU    CA 4199    -0.051800     12.01000 ; qtot 6.804
  4200   H1   262   LEU    HA 4200     0.092200      1.00800 ; qtot 6.897
  4201  A2C   262   LEU    CB 4201    -0.110200     12.01000 ; qtot 6.786
  4202   HC   262   LEU   HB2 4202     0.045700      1.00800 ; qtot 6.832
  4203   HC   262   LEU   HB3 4203     0.045700      1.00800 ; qtot 6.878
  4204  A3C   262   LEU    CG 4204     0.353100     12.01000 ; qtot 7.231
  4205   HC   262   LEU    HG 4205    -0.036100      1.00800 ; qtot 7.195
  4206   CT   262   LEU   CD1 4206    -0.412100     12.01000 ; qtot 6.783
  4207   HC   262   LEU  HD11 4207     0.100000      1.00800 ; qtot 6.883
  4208   HC   262   LEU  HD12 4208     0.100000      1.00800 ; qtot 6.983
  4209   HC   262   LEU  HD13 4209     0.100000      1.00800 ; qtot 7.083
  4210   CT   262   LEU   CD2 4210    -0.412100     12.01000 ; qtot 6.671
  4211   HC   262   LEU  HD21 4211     0.100000      1.00800 ; qtot 6.771
  4212   HC   262   LEU  HD22 4212     0.100000      1.00800 ; qtot 6.871
  4213   HC   262   LEU  HD23 4213     0.100000      1.00800 ; qtot 6.971
  4214    C   262   LEU     C 4214     0.597301     12.01000 ; qtot 7.568
  4215    O   262   LEU     O 4215    -0.567901     16.00000 ; qtot 7.000
  4216    N   263   ALA     N 4216    -0.415700     14.01000 ; qtot 6.584
  4217    H   263   ALA     H 4217     0.271900      1.00800 ; qtot 6.856
  4218   CX   263   ALA    CA 4218     0.033700     12.01000 ; qtot 6.890
  4219   H1   263   ALA    HA 4219     0.082300      1.00800 ; qtot 6.972
  4220   CT   263   ALA    CB 4220    -0.182500     12.01000 ; qtot 6.790
  4221   HC   263   ALA   HB1 4221     0.060300      1.00800 ; qtot 6.850
  4222   HC   263   ALA   HB2 4222     0.060300      1.00800 ; qtot 6.910
  4223   HC   263   ALA   HB3 4223     0.060300      1.00800 ; qtot 6.971
  4224    C   263   ALA     C 4224     0.597301     12.01000 ; qtot 7.568
  4225    O   263   ALA     O 4225    -0.567901     16.00000 ; qtot 7.000
  4226    N   264   TYR     N 4226    -0.415700     14.01000 ; qtot 6.584
  4227    H   264   TYR     H 4227     0.271900      1.00800 ; qtot 6.856
  4228   CX   264   TYR    CA 4228    -0.001400     12.01000 ; qtot 6.855
  4229   H1   264   TYR    HA 4229     0.087600      1.00800 ; qtot 6.942
  4230   CT   264   TYR    CB 4230    -0.015200     12.01000 ; qtot 6.927
  4231   HC   264   TYR   HB2 4231     0.029500      1.00800 ; qtot 6.957
  4232   HC   264   TYR   HB3 4232     0.029500      1.00800 ; qtot 6.986
  4233   CA   264   TYR    CG 4233    -0.001100     12.01000 ; qtot 6.985
  4234   CA   264   TYR   CD1 4234    -0.190600     12.01000 ; qtot 6.795
  4235   HA   264   TYR   HD1 4235     0.169900      1.00800 ; qtot 6.964
  4236   CA   264   TYR   CE1 4236    -0.234100     12.01000 ; qtot 6.730
  4237   HA   264   TYR   HE1 4237     0.165600      1.00800 ; qtot 6.896
  4238    C   264   TYR    CZ 4238     0.322600     12.01000 ; qtot 7.219
  4239   OH   264   TYR    OH 4239    -0.557901     16.00000 ; qtot 6.661
  4240   HO   264   TYR    HH 4240     0.399200      1.00800 ; qtot 7.060
  4241   CA   264   TYR   CE2 4241    -0.234100     12.01000 ; qtot 6.826
  4242   HA   264   TYR   HE2 4242     0.165600      1.00800 ; qtot 6.991
  4243   CA   264   TYR   CD2 4243    -0.190600     12.01000 ; qtot 6.801
  4244   HA   264   TYR   HD2 4244     0.169900      1.00800 ; qtot 6.971
  4245    C   264   TYR     C 4245     0.597301     12.01000 ; qtot 7.568
  4246    O   264   TYR     O 4246    -0.567901     16.00000 ; qtot 7.000
  4247    N   265   PHE     N 4247    -0.415700     14.01000 ; qtot 6.584
  4248    H   265   PHE     H 4248     0.271900      1.00800 ; qtot 6.856
  4249   CX   265   PHE    CA 4249    -0.002400     12.01000 ; qtot 6.854
  4250   H1   265   PHE    HA 4250     0.097800      1.00800 ; qtot 6.952
  4251   CT   265   PHE    CB 4251    -0.034300     12.01000 ; qtot 6.917
  4252   HC   265   PHE   HB2 4252     0.029500      1.00800 ; qtot 6.947
  4253   HC   265   PHE   HB3 4253     0.029500      1.00800 ; qtot 6.976
  4254   CA   265   PHE    CG 4254     0.011800     12.01000 ; qtot 6.988
  4255   CA   265   PHE   CD1 4255    -0.125600     12.01000 ; qtot 6.863
  4256   HA   265   PHE   HD1 4256     0.133000      1.00800 ; qtot 6.996
  4257   CA   265   PHE   CE1 4257    -0.170400     12.01000 ; qtot 6.825
  4258   HA   265   PHE   HE1 4258     0.143000      1.00800 ; qtot 6.968
  4259   CA   265   PHE    CZ 4259    -0.107200     12.01000 ; qtot 6.861
  4260   HA   265   PHE    HZ 4260     0.129700      1.00800 ; qtot 6.991
  4261   CA   265   PHE   CE2 4261    -0.170400     12.01000 ; qtot 6.820
  4262   HA   265   PHE   HE2 4262     0.143000      1.00800 ; qtot 6.963
  4263   CA   265   PHE   CD2 4263    -0.125600     12.01000 ; qtot 6.838
  4264   HA   265   PHE   HD2 4264     0.133000      1.00800 ; qtot 6.971
  4265    C   265   PHE     C 4265     0.597301     12.01000 ; qtot 7.568
  4266    O   265   PHE     O 4266    -0.567901     16.00000 ; qtot 7.000
  4267    N   266   ASN     N 4267    -0.415700     14.01000 ; qtot 6.584
  4268    H   266   ASN     H 4268     0.271900      1.00800 ; qtot 6.856
  4269   CX   266   ASN    CA 4269     0.014300     12.01000 ; qtot 6.871
  4270   H1   266   ASN    HA 4270     0.104800      1.00800 ; qtot 6.975
  4271  A2C   266   ASN    CB 4271    -0.204100     12.01000 ; qtot 6.771
  4272   HC   266   ASN   HB2 4272     0.079700      1.00800 ; qtot 6.851
  4273   HC   266   ASN   HB3 4273     0.079700      1.00800 ; qtot 6.931
  4274    C   266   ASN    CG 4274     0.713001     12.01000 ; qtot 7.644
  4275    O   266   ASN   OD1 4275    -0.593101     16.00000 ; qtot 7.051
  4276    N   266   ASN   ND2 4276    -0.919101     14.01000 ; qtot 6.131
  4277    H   266   ASN  HD21 4277     0.419600      1.00800 ; qtot 6.551
  4278    H   266   ASN  HD22 4278     0.419600      1.00800 ; qtot 6.971
  4279    C   266   ASN     C 4279     0.597301     12.01000 ; qtot 7.568
  4280    O   266   ASN     O 4280    -0.567901     16.00000 ; qtot 7.000
  4281    N   267   SER     N 4281    -0.415700     14.01000 ; qtot 6.584
  4282    H   267   SER     H 4282     0.271900      1.00800 ; qtot 6.856
  4283   CX   267   SER    CA 4283    -0.024900     12.01000 ; qtot 6.831
  4284   H1   267   SER    HA 4284     0.084300      1.00800 ; qtot 6.916
  4285  A2C   267   SER    CB 4285     0.211700     12.01000 ; qtot 7.127
  4286   H1   267   SER   HB2 4286     0.035200      1.00800 ; qtot 7.163
  4287   H1   267   SER   HB3 4287     0.035200      1.00800 ; qtot 7.198
  4288   OH   267   SER    OG 4288    -0.654601     16.00000 ; qtot 6.543
  4289   HO   267   SER    HG 4289     0.427500      1.00800 ; qtot 6.971
  4290    C   267   SER     C 4290     0.597301     12.01000 ; qtot 7.568
  4291    O   267   SER     O 4291    -0.567901     16.00000 ; qtot 7.000
  4292    N   268   CYS     N 4292    -0.415700     14.01000 ; qtot 6.584
  4293    H   268   CYS     H 4293     0.271900      1.00800 ; qtot 6.856
  4294   CX   268   CYS    CA 4294     0.021300     12.01000 ; qtot 6.878
  4295   H1   268   CYS    HA 4295     0.112400      1.00800 ; qtot 6.990
  4296  A2C   268   CYS    CB 4296    -0.123100     12.01000 ; qtot 6.867
  4297   H1   268   CYS   HB2 4297     0.111200      1.00800 ; qtot 6.978
  4298   H1   268   CYS   HB3 4298     0.111200      1.00800 ; qtot 7.089
  4299   SH   268   CYS    SG 4299    -0.311900     32.06000 ; qtot 6.777
  4300   HS   268   CYS    HG 4300     0.193300      1.00800 ; qtot 6.971
  4301    C   268   CYS     C 4301     0.597301     12.01000 ; qtot 7.568
  4302    O   268   CYS     O 4302    -0.567901     16.00000 ; qtot 7.000
  4303    N   269   LEU     N 4303    -0.415700     14.01000 ; qtot 6.584
  4304    H   269   LEU     H 4304     0.271900      1.00800 ; qtot 6.856
  4305   CX   269   LEU    CA 4305    -0.051800     12.01000 ; qtot 6.804
  4306   H1   269   LEU    HA 4306     0.092200      1.00800 ; qtot 6.897
  4307  A2C   269   LEU    CB 4307    -0.110200     12.01000 ; qtot 6.786
  4308   HC   269   LEU   HB2 4308     0.045700      1.00800 ; qtot 6.832
  4309   HC   269   LEU   HB3 4309     0.045700      1.00800 ; qtot 6.878
  4310  A3C   269   LEU    CG 4310     0.353100     12.01000 ; qtot 7.231
  4311   HC   269   LEU    HG 4311    -0.036100      1.00800 ; qtot 7.195
  4312   CT   269   LEU   CD1 4312    -0.412100     12.01000 ; qtot 6.783
  4313   HC   269   LEU  HD11 4313     0.100000      1.00800 ; qtot 6.883
  4314   HC   269   LEU  HD12 4314     0.100000      1.00800 ; qtot 6.983
  4315   HC   269   LEU  HD13 4315     0.100000      1.00800 ; qtot 7.083
  4316   CT   269   LEU   CD2 4316    -0.412100     12.01000 ; qtot 6.671
  4317   HC   269   LEU  HD21 4317     0.100000      1.00800 ; qtot 6.771
  4318   HC   269   LEU  HD22 4318     0.100000      1.00800 ; qtot 6.871
  4319   HC   269   LEU  HD23 4319     0.100000      1.00800 ; qtot 6.971
  4320    C   269   LEU     C 4320     0.597301     12.01000 ; qtot 7.568
  4321    O   269   LEU     O 4321    -0.567901     16.00000 ; qtot 7.000
  4322    N   270   ASN     N 4322    -0.415700     14.01000 ; qtot 6.584
  4323    H   270   ASN     H 4323     0.271900      1.00800 ; qtot 6.856
  4324   CX   270   ASN    CA 4324     0.014300     12.01000 ; qtot 6.871
  4325   H1   270   ASN    HA 4325     0.104800      1.00800 ; qtot 6.975
  4326  A2C   270   ASN    CB 4326    -0.204100     12.01000 ; qtot 6.771
  4327   HC   270   ASN   HB2 4327     0.079700      1.00800 ; qtot 6.851
  4328   HC   270   ASN   HB3 4328     0.079700      1.00800 ; qtot 6.931
  4329    C   270   ASN    CG 4329     0.713001     12.01000 ; qtot 7.644
  4330    O   270   ASN   OD1 4330    -0.593101     16.00000 ; qtot 7.051
  4331    N   270   ASN   ND2 4331    -0.919101     14.01000 ; qtot 6.131
  4332    H   270   ASN  HD21 4332     0.419600      1.00800 ; qtot 6.551
  4333    H   270   ASN  HD22 4333     0.419600      1.00800 ; qtot 6.971
  4334    C   270   ASN     C 4334     0.597301     12.01000 ; qtot 7.568
  4335    O   270   ASN     O 4335    -0.567901     16.00000 ; qtot 7.000
  4336    N   271   ALA     N 4336    -0.415700     14.01000 ; qtot 6.584
  4337    H   271   ALA     H 4337     0.271900      1.00800 ; qtot 6.856
  4338   CX   271   ALA    CA 4338     0.033700     12.01000 ; qtot 6.890
  4339   H1   271   ALA    HA 4339     0.082300      1.00800 ; qtot 6.972
  4340   CT   271   ALA    CB 4340    -0.182500     12.01000 ; qtot 6.790
  4341   HC   271   ALA   HB1 4341     0.060300      1.00800 ; qtot 6.850
  4342   HC   271   ALA   HB2 4342     0.060300      1.00800 ; qtot 6.910
  4343   HC   271   ALA   HB3 4343     0.060300      1.00800 ; qtot 6.971
  4344    C   271   ALA     C 4344     0.597301     12.01000 ; qtot 7.568
  4345    O   271   ALA     O 4345    -0.567901     16.00000 ; qtot 7.000
  4346    N   272   ILE     N 4346    -0.415700     14.01000 ; qtot 6.584
  4347    H   272   ILE     H 4347     0.271900      1.00800 ; qtot 6.856
  4348   CX   272   ILE    CA 4348    -0.059700     12.01000 ; qtot 6.797
  4349   H1   272   ILE    HA 4349     0.086900      1.00800 ; qtot 6.883
  4350  A3C   272   ILE    CB 4350     0.130300     12.01000 ; qtot 7.014
  4351   HC   272   ILE    HB 4351     0.018700      1.00800 ; qtot 7.032
  4352   CT   272   ILE   CG2 4352    -0.320400     12.01000 ; qtot 6.712
  4353   HC   272   ILE  HG21 4353     0.088200      1.00800 ; qtot 6.800
  4354   HC   272   ILE  HG22 4354     0.088200      1.00800 ; qtot 6.888
  4355   HC   272   ILE  HG23 4355     0.088200      1.00800 ; qtot 6.977
  4356  A2C   272   ILE   CG1 4356    -0.043000     12.01000 ; qtot 6.934
  4357   HC   272   ILE  HG12 4357     0.023600      1.00800 ; qtot 6.957
  4358   HC   272   ILE  HG13 4358     0.023600      1.00800 ; qtot 6.981
  4359   CT   272   ILE   CD1 4359    -0.066000     12.01000 ; qtot 6.915
  4360   HC   272   ILE  HD11 4360     0.018600      1.00800 ; qtot 6.933
  4361   HC   272   ILE  HD12 4361     0.018600      1.00800 ; qtot 6.952
  4362   HC   272   ILE  HD13 4362     0.018600      1.00800 ; qtot 6.971
  4363    C   272   ILE     C 4363     0.597301     12.01000 ; qtot 7.568
  4364    O   272   ILE     O 4364    -0.567901     16.00000 ; qtot 7.000
  4365    N   273   VAL     N 4365    -0.415700     14.01000 ; qtot 6.584
  4366    H   273   VAL     H 4366     0.271900      1.00800 ; qtot 6.856
  4367   CX   273   VAL    CA 4367    -0.087500     12.01000 ; qtot 6.769
  4368   H1   273   VAL    HA 4368     0.096900      1.00800 ; qtot 6.866
  4369  A3C   273   VAL    CB 4369     0.298500     12.01000 ; qtot 7.164
  4370   HC   273   VAL    HB 4370    -0.029700      1.00800 ; qtot 7.134
  4371   CT   273   VAL   CG1 4371    -0.319200     12.01000 ; qtot 6.815
  4372   HC   273   VAL  HG11 4372     0.079100      1.00800 ; qtot 6.894
  4373   HC   273   VAL  HG12 4373     0.079100      1.00800 ; qtot 6.973
  4374   HC   273   VAL  HG13 4374     0.079100      1.00800 ; qtot 7.053
  4375   CT   273   VAL   CG2 4375    -0.319200     12.01000 ; qtot 6.733
  4376   HC   273   VAL  HG21 4376     0.079100      1.00800 ; qtot 6.812
  4377   HC   273   VAL  HG22 4377     0.079100      1.00800 ; qtot 6.892
  4378   HC   273   VAL  HG23 4378     0.079100      1.00800 ; qtot 6.971
  4379    C   273   VAL     C 4379     0.597301     12.01000 ; qtot 7.568
  4380    O   273   VAL     O 4380    -0.567901     16.00000 ; qtot 7.000
  4381    N   274   TYR     N 4381    -0.415700     14.01000 ; qtot 6.584
  4382    H   274   TYR     H 4382     0.271900      1.00800 ; qtot 6.856
  4383   CX   274   TYR    CA 4383    -0.001400     12.01000 ; qtot 6.855
  4384   H1   274   TYR    HA 4384     0.087600      1.00800 ; qtot 6.942
  4385   CT   274   TYR    CB 4385    -0.015200     12.01000 ; qtot 6.927
  4386   HC   274   TYR   HB2 4386     0.029500      1.00800 ; qtot 6.957
  4387   HC   274   TYR   HB3 4387     0.029500      1.00800 ; qtot 6.986
  4388   CA   274   TYR    CG 4388    -0.001100     12.01000 ; qtot 6.985
  4389   CA   274   TYR   CD1 4389    -0.190600     12.01000 ; qtot 6.795
  4390   HA   274   TYR   HD1 4390     0.169900      1.00800 ; qtot 6.964
  4391   CA   274   TYR   CE1 4391    -0.234100     12.01000 ; qtot 6.730
  4392   HA   274   TYR   HE1 4392     0.165600      1.00800 ; qtot 6.896
  4393    C   274   TYR    CZ 4393     0.322600     12.01000 ; qtot 7.219
  4394   OH   274   TYR    OH 4394    -0.557901     16.00000 ; qtot 6.661
  4395   HO   274   TYR    HH 4395     0.399200      1.00800 ; qtot 7.060
  4396   CA   274   TYR   CE2 4396    -0.234100     12.01000 ; qtot 6.826
  4397   HA   274   TYR   HE2 4397     0.165600      1.00800 ; qtot 6.991
  4398   CA   274   TYR   CD2 4398    -0.190600     12.01000 ; qtot 6.801
  4399   HA   274   TYR   HD2 4399     0.169900      1.00800 ; qtot 6.971
  4400    C   274   TYR     C 4400     0.597301     12.01000 ; qtot 7.568
  4401    O   274   TYR     O 4401    -0.567901     16.00000 ; qtot 7.000
  4402    N   275   GLY     N 4402    -0.415700     14.01000 ; qtot 6.584
  4403    H   275   GLY     H 4403     0.271900      1.00800 ; qtot 6.856
  4404   CX   275   GLY    CA 4404    -0.025200     12.01000 ; qtot 6.831
  4405   H1   275   GLY   HA2 4405     0.069800      1.00800 ; qtot 6.901
  4406   H1   275   GLY   HA3 4406     0.069800      1.00800 ; qtot 6.971
  4407    C   275   GLY     C 4407     0.597301     12.01000 ; qtot 7.568
  4408    O   275   GLY     O 4408    -0.567901     16.00000 ; qtot 7.000
  4409    N   276   LEU     N 4409    -0.415700     14.01000 ; qtot 6.584
  4410    H   276   LEU     H 4410     0.271900      1.00800 ; qtot 6.856
  4411   CX   276   LEU    CA 4411    -0.051800     12.01000 ; qtot 6.804
  4412   H1   276   LEU    HA 4412     0.092200      1.00800 ; qtot 6.897
  4413  A2C   276   LEU    CB 4413    -0.110200     12.01000 ; qtot 6.786
  4414   HC   276   LEU   HB2 4414     0.045700      1.00800 ; qtot 6.832
  4415   HC   276   LEU   HB3 4415     0.045700      1.00800 ; qtot 6.878
  4416  A3C   276   LEU    CG 4416     0.353100     12.01000 ; qtot 7.231
  4417   HC   276   LEU    HG 4417    -0.036100      1.00800 ; qtot 7.195
  4418   CT   276   LEU   CD1 4418    -0.412100     12.01000 ; qtot 6.783
  4419   HC   276   LEU  HD11 4419     0.100000      1.00800 ; qtot 6.883
  4420   HC   276   LEU  HD12 4420     0.100000      1.00800 ; qtot 6.983
  4421   HC   276   LEU  HD13 4421     0.100000      1.00800 ; qtot 7.083
  4422   CT   276   LEU   CD2 4422    -0.412100     12.01000 ; qtot 6.671
  4423   HC   276   LEU  HD21 4423     0.100000      1.00800 ; qtot 6.771
  4424   HC   276   LEU  HD22 4424     0.100000      1.00800 ; qtot 6.871
  4425   HC   276   LEU  HD23 4425     0.100000      1.00800 ; qtot 6.971
  4426    C   276   LEU     C 4426     0.597301     12.01000 ; qtot 7.568
  4427    O   276   LEU     O 4427    -0.567901     16.00000 ; qtot 7.000
  4428    N   277   LEU     N 4428    -0.415700     14.01000 ; qtot 6.584
  4429    H   277   LEU     H 4429     0.271900      1.00800 ; qtot 6.856
  4430   CX   277   LEU    CA 4430    -0.051800     12.01000 ; qtot 6.804
  4431   H1   277   LEU    HA 4431     0.092200      1.00800 ; qtot 6.897
  4432  A2C   277   LEU    CB 4432    -0.110200     12.01000 ; qtot 6.786
  4433   HC   277   LEU   HB2 4433     0.045700      1.00800 ; qtot 6.832
  4434   HC   277   LEU   HB3 4434     0.045700      1.00800 ; qtot 6.878
  4435  A3C   277   LEU    CG 4435     0.353100     12.01000 ; qtot 7.231
  4436   HC   277   LEU    HG 4436    -0.036100      1.00800 ; qtot 7.195
  4437   CT   277   LEU   CD1 4437    -0.412100     12.01000 ; qtot 6.783
  4438   HC   277   LEU  HD11 4438     0.100000      1.00800 ; qtot 6.883
  4439   HC   277   LEU  HD12 4439     0.100000      1.00800 ; qtot 6.983
  4440   HC   277   LEU  HD13 4440     0.100000      1.00800 ; qtot 7.083
  4441   CT   277   LEU   CD2 4441    -0.412100     12.01000 ; qtot 6.671
  4442   HC   277   LEU  HD21 4442     0.100000      1.00800 ; qtot 6.771
  4443   HC   277   LEU  HD22 4443     0.100000      1.00800 ; qtot 6.871
  4444   HC   277   LEU  HD23 4444     0.100000      1.00800 ; qtot 6.971
  4445    C   277   LEU     C 4445     0.597301     12.01000 ; qtot 7.568
  4446    O   277   LEU     O 4446    -0.567901     16.00000 ; qtot 7.000
  4447    N   278   ASN     N 4447    -0.415700     14.01000 ; qtot 6.584
  4448    H   278   ASN     H 4448     0.271900      1.00800 ; qtot 6.856
  4449   CX   278   ASN    CA 4449     0.014300     12.01000 ; qtot 6.871
  4450   H1   278   ASN    HA 4450     0.104800      1.00800 ; qtot 6.975
  4451  A2C   278   ASN    CB 4451    -0.204100     12.01000 ; qtot 6.771
  4452   HC   278   ASN   HB2 4452     0.079700      1.00800 ; qtot 6.851
  4453   HC   278   ASN   HB3 4453     0.079700      1.00800 ; qtot 6.931
  4454    C   278   ASN    CG 4454     0.713001     12.01000 ; qtot 7.644
  4455    O   278   ASN   OD1 4455    -0.593101     16.00000 ; qtot 7.051
  4456    N   278   ASN   ND2 4456    -0.919101     14.01000 ; qtot 6.131
  4457    H   278   ASN  HD21 4457     0.419600      1.00800 ; qtot 6.551
  4458    H   278   ASN  HD22 4458     0.419600      1.00800 ; qtot 6.971
  4459    C   278   ASN     C 4459     0.597301     12.01000 ; qtot 7.568
  4460    O   278   ASN     O 4460    -0.567901     16.00000 ; qtot 7.000
  4461    N   279   GLN     N 4461    -0.415700     14.01000 ; qtot 6.584
  4462    H   279   GLN     H 4462     0.271900      1.00800 ; qtot 6.856
  4463   CX   279   GLN    CA 4463    -0.003100     12.01000 ; qtot 6.853
  4464   H1   279   GLN    HA 4464     0.085000      1.00800 ; qtot 6.938
  4465  A2C   279   GLN    CB 4465    -0.003600     12.01000 ; qtot 6.935
  4466   HC   279   GLN   HB2 4466     0.017100      1.00800 ; qtot 6.952
  4467   HC   279   GLN   HB3 4467     0.017100      1.00800 ; qtot 6.969
  4468  A2C   279   GLN    CG 4468    -0.064500     12.01000 ; qtot 6.904
  4469   HC   279   GLN   HG2 4469     0.035200      1.00800 ; qtot 6.939
  4470   HC   279   GLN   HG3 4470     0.035200      1.00800 ; qtot 6.975
  4471    C   279   GLN    CD 4471     0.695101     12.01000 ; qtot 7.670
  4472    O   279   GLN   OE1 4472    -0.608601     16.00000 ; qtot 7.061
  4473    N   279   GLN   NE2 4473    -0.940701     14.01000 ; qtot 6.120
  4474    H   279   GLN  HE21 4474     0.425100      1.00800 ; qtot 6.546
  4475    H   279   GLN  HE22 4475     0.425100      1.00800 ; qtot 6.971
  4476    C   279   GLN     C 4476     0.597301     12.01000 ; qtot 7.568
  4477    O   279   GLN     O 4477    -0.567901     16.00000 ; qtot 7.000
  4478    N   280   ASN     N 4478    -0.415700     14.01000 ; qtot 6.584
  4479    H   280   ASN     H 4479     0.271900      1.00800 ; qtot 6.856
  4480   CX   280   ASN    CA 4480     0.014300     12.01000 ; qtot 6.871
  4481   H1   280   ASN    HA 4481     0.104800      1.00800 ; qtot 6.975
  4482  A2C   280   ASN    CB 4482    -0.204100     12.01000 ; qtot 6.771
  4483   HC   280   ASN   HB2 4483     0.079700      1.00800 ; qtot 6.851
  4484   HC   280   ASN   HB3 4484     0.079700      1.00800 ; qtot 6.931
  4485    C   280   ASN    CG 4485     0.713001     12.01000 ; qtot 7.644
  4486    O   280   ASN   OD1 4486    -0.593101     16.00000 ; qtot 7.051
  4487    N   280   ASN   ND2 4487    -0.919101     14.01000 ; qtot 6.131
  4488    H   280   ASN  HD21 4488     0.419600      1.00800 ; qtot 6.551
  4489    H   280   ASN  HD22 4489     0.419600      1.00800 ; qtot 6.971
  4490    C   280   ASN     C 4490     0.597301     12.01000 ; qtot 7.568
  4491    O   280   ASN     O 4491    -0.567901     16.00000 ; qtot 7.000
  4492    N   281   PHE     N 4492    -0.415700     14.01000 ; qtot 6.584
  4493    H   281   PHE     H 4493     0.271900      1.00800 ; qtot 6.856
  4494   CX   281   PHE    CA 4494    -0.002400     12.01000 ; qtot 6.854
  4495   H1   281   PHE    HA 4495     0.097800      1.00800 ; qtot 6.952
  4496   CT   281   PHE    CB 4496    -0.034300     12.01000 ; qtot 6.917
  4497   HC   281   PHE   HB2 4497     0.029500      1.00800 ; qtot 6.947
  4498   HC   281   PHE   HB3 4498     0.029500      1.00800 ; qtot 6.976
  4499   CA   281   PHE    CG 4499     0.011800     12.01000 ; qtot 6.988
  4500   CA   281   PHE   CD1 4500    -0.125600     12.01000 ; qtot 6.863
  4501   HA   281   PHE   HD1 4501     0.133000      1.00800 ; qtot 6.996
  4502   CA   281   PHE   CE1 4502    -0.170400     12.01000 ; qtot 6.825
  4503   HA   281   PHE   HE1 4503     0.143000      1.00800 ; qtot 6.968
  4504   CA   281   PHE    CZ 4504    -0.107200     12.01000 ; qtot 6.861
  4505   HA   281   PHE    HZ 4505     0.129700      1.00800 ; qtot 6.991
  4506   CA   281   PHE   CE2 4506    -0.170400     12.01000 ; qtot 6.820
  4507   HA   281   PHE   HE2 4507     0.143000      1.00800 ; qtot 6.963
  4508   CA   281   PHE   CD2 4508    -0.125600     12.01000 ; qtot 6.838
  4509   HA   281   PHE   HD2 4509     0.133000      1.00800 ; qtot 6.971
  4510    C   281   PHE     C 4510     0.597301     12.01000 ; qtot 7.568
  4511    O   281   PHE     O 4511    -0.567901     16.00000 ; qtot 7.000
  4512    N   282   ARG     N 4512    -0.347900     14.01000 ; qtot 6.652
  4513    H   282   ARG     H 4513     0.274700      1.00800 ; qtot 6.927
  4514   CX   282   ARG    CA 4514    -0.263700     12.01000 ; qtot 6.663
  4515   H1   282   ARG    HA 4515     0.156000      1.00800 ; qtot 6.819
  4516   C8   282   ARG    CB 4516    -0.000700     12.01000 ; qtot 6.818
  4517   HC   282   ARG   HB2 4517     0.032700      1.00800 ; qtot 6.851
  4518   HC   282   ARG   HB3 4518     0.032700      1.00800 ; qtot 6.884
  4519   C8   282   ARG    CG 4519     0.039000     12.01000 ; qtot 6.923
  4520   HC   282   ARG   HG2 4520     0.028500      1.00800 ; qtot 6.951
  4521   HC   282   ARG   HG3 4521     0.028500      1.00800 ; qtot 6.980
  4522   C8   282   ARG    CD 4522     0.048600     12.01000 ; qtot 7.028
  4523   H1   282   ARG   HD2 4523     0.068700      1.00800 ; qtot 7.097
  4524   H1   282   ARG   HD3 4524     0.068700      1.00800 ; qtot 7.166
  4525   N2   282   ARG    NE 4525    -0.529501     14.01000 ; qtot 6.636
  4526    H   282   ARG    HE 4526     0.345600      1.00800 ; qtot 6.982
  4527   CA   282   ARG    CZ 4527     0.807601     12.01000 ; qtot 7.790
  4528   N2   282   ARG   NH1 4528    -0.862701     14.01000 ; qtot 6.927
  4529    H   282   ARG  HH11 4529     0.447800      1.00800 ; qtot 7.375
  4530    H   282   ARG  HH12 4530     0.447800      1.00800 ; qtot 7.822
  4531   N2   282   ARG   NH2 4531    -0.862701     14.01000 ; qtot 6.960
  4532    H   282   ARG  HH21 4532     0.447800      1.00800 ; qtot 7.408
  4533    H   282   ARG  HH22 4533     0.447800      1.00800 ; qtot 7.855
  4534    C   282   ARG     C 4534     0.734101     12.01000 ; qtot 8.589
  4535    O   282   ARG     O 4535    -0.589401     16.00000 ; qtot 8.000
  4536    N   283   ARG     N 4536    -0.347900     14.01000 ; qtot 7.652
  4537    H   283   ARG     H 4537     0.274700      1.00800 ; qtot 7.927
  4538   CX   283   ARG    CA 4538    -0.263700     12.01000 ; qtot 7.663
  4539   H1   283   ARG    HA 4539     0.156000      1.00800 ; qtot 7.819
  4540   C8   283   ARG    CB 4540    -0.000700     12.01000 ; qtot 7.818
  4541   HC   283   ARG   HB2 4541     0.032700      1.00800 ; qtot 7.851
  4542   HC   283   ARG   HB3 4542     0.032700      1.00800 ; qtot 7.884
  4543   C8   283   ARG    CG 4543     0.039000     12.01000 ; qtot 7.923
  4544   HC   283   ARG   HG2 4544     0.028500      1.00800 ; qtot 7.951
  4545   HC   283   ARG   HG3 4545     0.028500      1.00800 ; qtot 7.980
  4546   C8   283   ARG    CD 4546     0.048600     12.01000 ; qtot 8.028
  4547   H1   283   ARG   HD2 4547     0.068700      1.00800 ; qtot 8.097
  4548   H1   283   ARG   HD3 4548     0.068700      1.00800 ; qtot 8.166
  4549   N2   283   ARG    NE 4549    -0.529501     14.01000 ; qtot 7.636
  4550    H   283   ARG    HE 4550     0.345600      1.00800 ; qtot 7.982
  4551   CA   283   ARG    CZ 4551     0.807601     12.01000 ; qtot 8.790
  4552   N2   283   ARG   NH1 4552    -0.862701     14.01000 ; qtot 7.927
  4553    H   283   ARG  HH11 4553     0.447800      1.00800 ; qtot 8.375
  4554    H   283   ARG  HH12 4554     0.447800      1.00800 ; qtot 8.822
  4555   N2   283   ARG   NH2 4555    -0.862701     14.01000 ; qtot 7.960
  4556    H   283   ARG  HH21 4556     0.447800      1.00800 ; qtot 8.408
  4557    H   283   ARG  HH22 4557     0.447800      1.00800 ; qtot 8.855
  4558    C   283   ARG     C 4558     0.734101     12.01000 ; qtot 9.589
  4559    O   283   ARG     O 4559    -0.589401     16.00000 ; qtot 9.000
  4560    N   284   GLU     N 4560    -0.516301     14.01000 ; qtot 8.484
  4561    H   284   GLU     H 4561     0.293600      1.00800 ; qtot 8.777
  4562   CX   284   GLU    CA 4562     0.039700     12.01000 ; qtot 8.817
  4563   H1   284   GLU    HA 4563     0.110500      1.00800 ; qtot 8.928
  4564  A2C   284   GLU    CB 4564     0.056000     12.01000 ; qtot 8.984
  4565   HC   284   GLU   HB2 4565    -0.017300      1.00800 ; qtot 8.966
  4566   HC   284   GLU   HB3 4566    -0.017300      1.00800 ; qtot 8.949
  4567  A2C   284   GLU    CG 4567     0.013600     12.01000 ; qtot 8.963
  4568   HC   284   GLU   HG2 4568    -0.042500      1.00800 ; qtot 8.920
  4569   HC   284   GLU   HG3 4569    -0.042500      1.00800 ; qtot 8.878
  4570   CO   284   GLU    CD 4570     0.805401     12.01000 ; qtot 9.683
  4571   O2   284   GLU   OE1 4571    -0.818801     16.00000 ; qtot 8.864
  4572   O2   284   GLU   OE2 4572    -0.818801     16.00000 ; qtot 8.045
  4573    C   284   GLU     C 4573     0.536601     12.01000 ; qtot 8.582
  4574    O   284   GLU     O 4574    -0.581901     16.00000 ; qtot 8.000
  4575    N   285   TYR     N 4575    -0.415700     14.01000 ; qtot 7.584
  4576    H   285   TYR     H 4576     0.271900      1.00800 ; qtot 7.856
  4577   CX   285   TYR    CA 4577    -0.001400     12.01000 ; qtot 7.855
  4578   H1   285   TYR    HA 4578     0.087600      1.00800 ; qtot 7.942
  4579   CT   285   TYR    CB 4579    -0.015200     12.01000 ; qtot 7.927
  4580   HC   285   TYR   HB2 4580     0.029500      1.00800 ; qtot 7.957
  4581   HC   285   TYR   HB3 4581     0.029500      1.00800 ; qtot 7.986
  4582   CA   285   TYR    CG 4582    -0.001100     12.01000 ; qtot 7.985
  4583   CA   285   TYR   CD1 4583    -0.190600     12.01000 ; qtot 7.795
  4584   HA   285   TYR   HD1 4584     0.169900      1.00800 ; qtot 7.964
  4585   CA   285   TYR   CE1 4585    -0.234100     12.01000 ; qtot 7.730
  4586   HA   285   TYR   HE1 4586     0.165600      1.00800 ; qtot 7.896
  4587    C   285   TYR    CZ 4587     0.322600     12.01000 ; qtot 8.219
  4588   OH   285   TYR    OH 4588    -0.557901     16.00000 ; qtot 7.661
  4589   HO   285   TYR    HH 4589     0.399200      1.00800 ; qtot 8.060
  4590   CA   285   TYR   CE2 4590    -0.234100     12.01000 ; qtot 7.826
  4591   HA   285   TYR   HE2 4591     0.165600      1.00800 ; qtot 7.991
  4592   CA   285   TYR   CD2 4592    -0.190600     12.01000 ; qtot 7.801
  4593   HA   285   TYR   HD2 4593     0.169900      1.00800 ; qtot 7.971
  4594    C   285   TYR     C 4594     0.597301     12.01000 ; qtot 8.568
  4595    O   285   TYR     O 4595    -0.567901     16.00000 ; qtot 8.000
  4596    N   286   LYS     N 4596    -0.347900     14.01000 ; qtot 7.652
  4597    H   286   LYS     H 4597     0.274700      1.00800 ; qtot 7.927
  4598   CX   286   LYS    CA 4598    -0.240000     12.01000 ; qtot 7.687
  4599   H1   286   LYS    HA 4599     0.142600      1.00800 ; qtot 7.829
  4600   C8   286   LYS    CB 4600    -0.009400     12.01000 ; qtot 7.820
  4601   HC   286   LYS   HB2 4601     0.036200      1.00800 ; qtot 7.856
  4602   HC   286   LYS   HB3 4602     0.036200      1.00800 ; qtot 7.892
  4603   C8   286   LYS    CG 4603     0.018700     12.01000 ; qtot 7.911
  4604   HC   286   LYS   HG2 4604     0.010300      1.00800 ; qtot 7.921
  4605   HC   286   LYS   HG3 4605     0.010300      1.00800 ; qtot 7.932
  4606   C8   286   LYS    CD 4606    -0.047900     12.01000 ; qtot 7.884
  4607   HC   286   LYS   HD2 4607     0.062100      1.00800 ; qtot 7.946
  4608   HC   286   LYS   HD3 4608     0.062100      1.00800 ; qtot 8.008
  4609   C8   286   LYS    CE 4609    -0.014300     12.01000 ; qtot 7.994
  4610   HP   286   LYS   HE2 4610     0.113500      1.00800 ; qtot 8.107
  4611   HP   286   LYS   HE3 4611     0.113500      1.00800 ; qtot 8.221
  4612   N3   286   LYS    NZ 4612    -0.385400     14.01000 ; qtot 7.835
  4613    H   286   LYS   HZ1 4613     0.340000      1.00800 ; qtot 8.175
  4614    H   286   LYS   HZ2 4614     0.340000      1.00800 ; qtot 8.515
  4615    H   286   LYS   HZ3 4615     0.340000      1.00800 ; qtot 8.855
  4616    C   286   LYS     C 4616     0.734101     12.01000 ; qtot 9.589
  4617    O   286   LYS     O 4617    -0.589401     16.00000 ; qtot 9.000
  4618    N   287   ARG     N 4618    -0.347900     14.01000 ; qtot 8.652
  4619    H   287   ARG     H 4619     0.274700      1.00800 ; qtot 8.927
  4620   CX   287   ARG    CA 4620    -0.263700     12.01000 ; qtot 8.663
  4621   H1   287   ARG    HA 4621     0.156000      1.00800 ; qtot 8.819
  4622   C8   287   ARG    CB 4622    -0.000700     12.01000 ; qtot 8.818
  4623   HC   287   ARG   HB2 4623     0.032700      1.00800 ; qtot 8.851
  4624   HC   287   ARG   HB3 4624     0.032700      1.00800 ; qtot 8.884
  4625   C8   287   ARG    CG 4625     0.039000     12.01000 ; qtot 8.923
  4626   HC   287   ARG   HG2 4626     0.028500      1.00800 ; qtot 8.951
  4627   HC   287   ARG   HG3 4627     0.028500      1.00800 ; qtot 8.980
  4628   C8   287   ARG    CD 4628     0.048600     12.01000 ; qtot 9.028
  4629   H1   287   ARG   HD2 4629     0.068700      1.00800 ; qtot 9.097
  4630   H1   287   ARG   HD3 4630     0.068700      1.00800 ; qtot 9.166
  4631   N2   287   ARG    NE 4631    -0.529501     14.01000 ; qtot 8.636
  4632    H   287   ARG    HE 4632     0.345600      1.00800 ; qtot 8.982
  4633   CA   287   ARG    CZ 4633     0.807601     12.01000 ; qtot 9.790
  4634   N2   287   ARG   NH1 4634    -0.862701     14.01000 ; qtot 8.927
  4635    H   287   ARG  HH11 4635     0.447800      1.00800 ; qtot 9.375
  4636    H   287   ARG  HH12 4636     0.447800      1.00800 ; qtot 9.822
  4637   N2   287   ARG   NH2 4637    -0.862701     14.01000 ; qtot 8.960
  4638    H   287   ARG  HH21 4638     0.447800      1.00800 ; qtot 9.408
  4639    H   287   ARG  HH22 4639     0.447800      1.00800 ; qtot 9.855
  4640    C   287   ARG     C 4640     0.734101     12.01000 ; qtot 10.589
  4641    O   287   ARG     O 4641    -0.589401     16.00000 ; qtot 10.000
  4642    N   288   ILE     N 4642    -0.415700     14.01000 ; qtot 9.584
  4643    H   288   ILE     H 4643     0.271900      1.00800 ; qtot 9.856
  4644   CX   288   ILE    CA 4644    -0.059700     12.01000 ; qtot 9.797
  4645   H1   288   ILE    HA 4645     0.086900      1.00800 ; qtot 9.883
  4646  A3C   288   ILE    CB 4646     0.130300     12.01000 ; qtot 10.014
  4647   HC   288   ILE    HB 4647     0.018700      1.00800 ; qtot 10.032
  4648   CT   288   ILE   CG2 4648    -0.320400     12.01000 ; qtot 9.712
  4649   HC   288   ILE  HG21 4649     0.088200      1.00800 ; qtot 9.800
  4650   HC   288   ILE  HG22 4650     0.088200      1.00800 ; qtot 9.888
  4651   HC   288   ILE  HG23 4651     0.088200      1.00800 ; qtot 9.977
  4652  A2C   288   ILE   CG1 4652    -0.043000     12.01000 ; qtot 9.934
  4653   HC   288   ILE  HG12 4653     0.023600      1.00800 ; qtot 9.957
  4654   HC   288   ILE  HG13 4654     0.023600      1.00800 ; qtot 9.981
  4655   CT   288   ILE   CD1 4655    -0.066000     12.01000 ; qtot 9.915
  4656   HC   288   ILE  HD11 4656     0.018600      1.00800 ; qtot 9.933
  4657   HC   288   ILE  HD12 4657     0.018600      1.00800 ; qtot 9.952
  4658   HC   288   ILE  HD13 4658     0.018600      1.00800 ; qtot 9.971
  4659    C   288   ILE     C 4659     0.597301     12.01000 ; qtot 10.568
  4660    O   288   ILE     O 4660    -0.567901     16.00000 ; qtot 10.000
  4661    N   289   LEU     N 4661    -0.415700     14.01000 ; qtot 9.584
  4662    H   289   LEU     H 4662     0.271900      1.00800 ; qtot 9.856
  4663   CX   289   LEU    CA 4663    -0.051800     12.01000 ; qtot 9.804
  4664   H1   289   LEU    HA 4664     0.092200      1.00800 ; qtot 9.897
  4665  A2C   289   LEU    CB 4665    -0.110200     12.01000 ; qtot 9.786
  4666   HC   289   LEU   HB2 4666     0.045700      1.00800 ; qtot 9.832
  4667   HC   289   LEU   HB3 4667     0.045700      1.00800 ; qtot 9.878
  4668  A3C   289   LEU    CG 4668     0.353100     12.01000 ; qtot 10.231
  4669   HC   289   LEU    HG 4669    -0.036100      1.00800 ; qtot 10.195
  4670   CT   289   LEU   CD1 4670    -0.412100     12.01000 ; qtot 9.783
  4671   HC   289   LEU  HD11 4671     0.100000      1.00800 ; qtot 9.883
  4672   HC   289   LEU  HD12 4672     0.100000      1.00800 ; qtot 9.983
  4673   HC   289   LEU  HD13 4673     0.100000      1.00800 ; qtot 10.083
  4674   CT   289   LEU   CD2 4674    -0.412100     12.01000 ; qtot 9.671
  4675   HC   289   LEU  HD21 4675     0.100000      1.00800 ; qtot 9.771
  4676   HC   289   LEU  HD22 4676     0.100000      1.00800 ; qtot 9.871
  4677   HC   289   LEU  HD23 4677     0.100000      1.00800 ; qtot 9.971
  4678    C   289   LEU     C 4678     0.597301     12.01000 ; qtot 10.568
  4679    O   289   LEU     O 4679    -0.567901     16.00000 ; qtot 10.000
  4680    N   290   LEU     N 4680    -0.415700     14.01000 ; qtot 9.584
  4681    H   290   LEU     H 4681     0.271900      1.00800 ; qtot 9.856
  4682   CX   290   LEU    CA 4682    -0.051800     12.01000 ; qtot 9.804
  4683   H1   290   LEU    HA 4683     0.092200      1.00800 ; qtot 9.897
  4684  A2C   290   LEU    CB 4684    -0.110200     12.01000 ; qtot 9.786
  4685   HC   290   LEU   HB2 4685     0.045700      1.00800 ; qtot 9.832
  4686   HC   290   LEU   HB3 4686     0.045700      1.00800 ; qtot 9.878
  4687  A3C   290   LEU    CG 4687     0.353100     12.01000 ; qtot 10.231
  4688   HC   290   LEU    HG 4688    -0.036100      1.00800 ; qtot 10.195
  4689   CT   290   LEU   CD1 4689    -0.412100     12.01000 ; qtot 9.783
  4690   HC   290   LEU  HD11 4690     0.100000      1.00800 ; qtot 9.883
  4691   HC   290   LEU  HD12 4691     0.100000      1.00800 ; qtot 9.983
  4692   HC   290   LEU  HD13 4692     0.100000      1.00800 ; qtot 10.083
  4693   CT   290   LEU   CD2 4693    -0.412100     12.01000 ; qtot 9.671
  4694   HC   290   LEU  HD21 4694     0.100000      1.00800 ; qtot 9.771
  4695   HC   290   LEU  HD22 4695     0.100000      1.00800 ; qtot 9.871
  4696   HC   290   LEU  HD23 4696     0.100000      1.00800 ; qtot 9.971
  4697    C   290   LEU     C 4697     0.597301     12.01000 ; qtot 10.568
  4698    O   290   LEU     O 4698    -0.567901     16.00000 ; qtot 10.000
  4699    N   291   ALA     N 4699    -0.415700     14.01000 ; qtot 9.584
  4700    H   291   ALA     H 4700     0.271900      1.00800 ; qtot 9.856
  4701   CX   291   ALA    CA 4701     0.033700     12.01000 ; qtot 9.890
  4702   H1   291   ALA    HA 4702     0.082300      1.00800 ; qtot 9.972
  4703   CT   291   ALA    CB 4703    -0.182500     12.01000 ; qtot 9.790
  4704   HC   291   ALA   HB1 4704     0.060300      1.00800 ; qtot 9.850
  4705   HC   291   ALA   HB2 4705     0.060300      1.00800 ; qtot 9.910
  4706   HC   291   ALA   HB3 4706     0.060300      1.00800 ; qtot 9.971
  4707    C   291   ALA     C 4707     0.597301     12.01000 ; qtot 10.568
  4708    O   291   ALA     O 4708    -0.567901     16.00000 ; qtot 10.000
  4709    N   292   LEU     N 4709    -0.415700     14.01000 ; qtot 9.584
  4710    H   292   LEU     H 4710     0.271900      1.00800 ; qtot 9.856
  4711   CX   292   LEU    CA 4711    -0.051800     12.01000 ; qtot 9.804
  4712   H1   292   LEU    HA 4712     0.092200      1.00800 ; qtot 9.897
  4713  A2C   292   LEU    CB 4713    -0.110200     12.01000 ; qtot 9.786
  4714   HC   292   LEU   HB2 4714     0.045700      1.00800 ; qtot 9.832
  4715   HC   292   LEU   HB3 4715     0.045700      1.00800 ; qtot 9.878
  4716  A3C   292   LEU    CG 4716     0.353100     12.01000 ; qtot 10.231
  4717   HC   292   LEU    HG 4717    -0.036100      1.00800 ; qtot 10.195
  4718   CT   292   LEU   CD1 4718    -0.412100     12.01000 ; qtot 9.783
  4719   HC   292   LEU  HD11 4719     0.100000      1.00800 ; qtot 9.883
  4720   HC   292   LEU  HD12 4720     0.100000      1.00800 ; qtot 9.983
  4721   HC   292   LEU  HD13 4721     0.100000      1.00800 ; qtot 10.083
  4722   CT   292   LEU   CD2 4722    -0.412100     12.01000 ; qtot 9.671
  4723   HC   292   LEU  HD21 4723     0.100000      1.00800 ; qtot 9.771
  4724   HC   292   LEU  HD22 4724     0.100000      1.00800 ; qtot 9.871
  4725   HC   292   LEU  HD23 4725     0.100000      1.00800 ; qtot 9.971
  4726    C   292   LEU     C 4726     0.597301     12.01000 ; qtot 10.568
  4727    O   292   LEU     O 4727    -0.567901     16.00000 ; qtot 10.000
  4728    N   293   TRP     N 4728    -0.415700     14.01000 ; qtot 9.584
  4729    H   293   TRP     H 4729     0.271900      1.00800 ; qtot 9.856
  4730   CX   293   TRP    CA 4730    -0.027500     12.01000 ; qtot 9.829
  4731   H1   293   TRP    HA 4731     0.112300      1.00800 ; qtot 9.941
  4732   CT   293   TRP    CB 4732    -0.005000     12.01000 ; qtot 9.936
  4733   HC   293   TRP   HB2 4733     0.033900      1.00800 ; qtot 9.970
  4734   HC   293   TRP   HB3 4734     0.033900      1.00800 ; qtot 10.004
  4735   C*   293   TRP    CG 4735    -0.141500     12.01000 ; qtot 9.862
  4736   CW   293   TRP   CD1 4736    -0.163800     12.01000 ; qtot 9.699
  4737   H4   293   TRP   HD1 4737     0.206200      1.00800 ; qtot 9.905
  4738   NA   293   TRP   NE1 4738    -0.341800     14.01000 ; qtot 9.563
  4739    H   293   TRP   HE1 4739     0.341200      1.00800 ; qtot 9.904
  4740   CN   293   TRP   CE2 4740     0.138000     12.01000 ; qtot 10.042
  4741   CA   293   TRP   CZ2 4741    -0.260100     12.01000 ; qtot 9.782
  4742   HA   293   TRP   HZ2 4742     0.157200      1.00800 ; qtot 9.939
  4743   CA   293   TRP   CH2 4743    -0.113400     12.01000 ; qtot 9.826
  4744   HA   293   TRP   HH2 4744     0.141700      1.00800 ; qtot 9.968
  4745   CA   293   TRP   CZ3 4745    -0.197200     12.01000 ; qtot 9.770
  4746   HA   293   TRP   HZ3 4746     0.144700      1.00800 ; qtot 9.915
  4747   CA   293   TRP   CE3 4747    -0.238700     12.01000 ; qtot 9.676
  4748   HA   293   TRP   HE3 4748     0.170000      1.00800 ; qtot 9.846
  4749   CB   293   TRP   CD2 4749     0.124300     12.01000 ; qtot 9.971
  4750    C   293   TRP     C 4750     0.597301     12.01000 ; qtot 10.568
  4751    O   293   TRP     O 4751    -0.567901     16.00000 ; qtot 10.000
  4752    N   294   ASN     N 4752    -0.415700     14.01000 ; qtot 9.584
  4753    H   294   ASN     H 4753     0.271900      1.00800 ; qtot 9.856
  4754   CX   294   ASN    CA 4754     0.014300     12.01000 ; qtot 9.871
  4755   H1   294   ASN    HA 4755     0.104800      1.00800 ; qtot 9.975
  4756  A2C   294   ASN    CB 4756    -0.204100     12.01000 ; qtot 9.771
  4757   HC   294   ASN   HB2 4757     0.079700      1.00800 ; qtot 9.851
  4758   HC   294   ASN   HB3 4758     0.079700      1.00800 ; qtot 9.931
  4759    C   294   ASN    CG 4759     0.713001     12.01000 ; qtot 10.644
  4760    O   294   ASN   OD1 4760    -0.593101     16.00000 ; qtot 10.051
  4761    N   294   ASN   ND2 4761    -0.919101     14.01000 ; qtot 9.131
  4762    H   294   ASN  HD21 4762     0.419600      1.00800 ; qtot 9.551
  4763    H   294   ASN  HD22 4763     0.419600      1.00800 ; qtot 9.971
  4764    C   294   ASN     C 4764     0.597301     12.01000 ; qtot 10.568
  4765    O   294   ASN     O 4765    -0.567901     16.00000 ; qtot 10.000
  4766    N   295   NME     N 4766    -0.415700     14.01000 ; qtot 9.584
  4767    H   295   NME     H 4767     0.271900      1.00800 ; qtot 9.856
  4768   CT   295   NME   CH3 4768    -0.149000     12.01000 ; qtot 9.707
  4769   H1   295   NME  HH31 4769     0.097600      1.00800 ; qtot 9.805
  4770   H1   295   NME  HH32 4770     0.097600      1.00800 ; qtot 9.902
  4771   H1   295   NME  HH33 4771     0.097600      1.00800 ; qtot 10.000
  4772    O   296   JEY    O1 4772    -0.665401     16.00000 ; qtot 9.335
  4773    C   296   JEY    C3 4773     0.893701     12.01000 ; qtot 10.228
  4774   c3   296   JEY    C4 4774    -0.540601     12.01000 ; qtot 9.688
  4775   HC   296   JEY    H5 4775     0.132800      1.00800 ; qtot 9.821
  4776   HC   296   JEY    H6 4776     0.132200      1.00800 ; qtot 9.953
  4777   HC   296   JEY    H7 4777     0.159000      1.00800 ; qtot 10.112
  4778    N   296   JEY    N1 4778    -0.786301     14.01000 ; qtot 9.325
  4779   hn   296   JEY    H8 4779     0.349100      1.00800 ; qtot 9.675
  4780   c3   296   JEY    C2 4780     0.401900     12.01000 ; qtot 10.076
  4781   H1   296   JEY    H3 4781    -0.028700      1.00800 ; qtot 10.048
  4782   H1   296   JEY    H4 4782     0.003000      1.00800 ; qtot 10.051
  4783   c3   296   JEY    C1 4783    -0.098300     12.01000 ; qtot 9.952
  4784   HC   296   JEY    H1 4784     0.053800      1.00800 ; qtot 10.006
  4785   HC   296   JEY    H2 4785     0.016400      1.00800 ; qtot 10.023
  4786   CC   296   JEY    C9 4786     0.115900     12.01000 ; qtot 10.139
  4787   CA   296   JEY    C7 4787    -0.118000     12.01000 ; qtot 10.021
  4788   CA   296   JEY    C6 4788    -0.349200     12.01000 ; qtot 9.671
  4789   HA   296   JEY    H9 4789     0.187800      1.00800 ; qtot 9.859
  4790   CA   296   JEY    C5 4790     0.461700     12.01000 ; qtot 10.321
  4791   os   296   JEY    O2 4791    -0.435100     16.00000 ; qtot 9.886
  4792   c3   296   JEY    C8 4792     0.102500     12.01000 ; qtot 9.988
  4793   H1   296   JEY   H10 4793     0.071400      1.00800 ; qtot 10.060
  4794   H1   296   JEY   H11 4794     0.027200      1.00800 ; qtot 10.087
  4795   H1   296   JEY   H12 4795     0.036300      1.00800 ; qtot 10.123
  4796   CA   296   JEY   C13 4796    -0.328700     12.01000 ; qtot 9.794
  4797   HA   296   JEY   H15 4797     0.191500      1.00800 ; qtot 9.986
  4798   CA   296   JEY   C12 4798    -0.305000     12.01000 ; qtot 9.681
  4799   HA   296   JEY   H14 4799     0.215400      1.00800 ; qtot 9.896
  4800   CA   296   JEY   C11 4800     0.222500     12.01000 ; qtot 10.119
  4801   NA   296   JEY    N2 4801    -0.227000     14.01000 ; qtot 9.892
  4802   hn   296   JEY   H13 4802     0.298900      1.00800 ; qtot 10.191
  4803   cd   296   JEY   C10 4803    -0.251700     12.01000 ; qtot 9.939
  4804    i   296   JEY    I1 4804     0.061000    126.90000 ; qtot 10.000
  4805   cD   297    PA  C116 4805    -0.125447     12.01000 ; qtot 9.875
  4806   hL   297    PA  H16R 4806     0.029046      1.00800 ; qtot 9.904
  4807   hL   297    PA  H16S 4807     0.029046      1.00800 ; qtot 9.933
  4808   hL   297    PA  H16T 4808     0.029046      1.00800 ; qtot 9.962
  4809   cD   297    PA  C115 4809     0.013975     12.01000 ; qtot 9.976
  4810   hL   297    PA  H15R 4810     0.009292      1.00800 ; qtot 9.985
  4811   hL   297    PA  H15S 4811     0.009292      1.00800 ; qtot 9.994
  4812   cD   297    PA  C114 4812    -0.020086     12.01000 ; qtot 9.974
  4813   hL   297    PA  H14R 4813     0.015929      1.00800 ; qtot 9.990
  4814   hL   297    PA  H14S 4814     0.015929      1.00800 ; qtot 10.006
  4815   cD   297    PA  C113 4815    -0.033096     12.01000 ; qtot 9.973
  4816   hL   297    PA  H13R 4816     0.014621      1.00800 ; qtot 9.988
  4817   hL   297    PA  H13S 4817     0.014621      1.00800 ; qtot 10.002
  4818   cD   297    PA  C112 4818    -0.027633     12.01000 ; qtot 9.975
  4819   hL   297    PA  H12R 4819     0.011368      1.00800 ; qtot 9.986
  4820   hL   297    PA  H12S 4820     0.011368      1.00800 ; qtot 9.997
  4821   cD   297    PA  C111 4821    -0.025206     12.01000 ; qtot 9.972
  4822   hL   297    PA  H11R 4822     0.014334      1.00800 ; qtot 9.986
  4823   hL   297    PA  H11S 4823     0.014334      1.00800 ; qtot 10.001
  4824   cD   297    PA  C110 4824    -0.028831     12.01000 ; qtot 9.972
  4825   hL   297    PA  H10R 4825     0.014691      1.00800 ; qtot 9.987
  4826   hL   297    PA  H10S 4826     0.014691      1.00800 ; qtot 10.001
  4827   cD   297    PA   C19 4827    -0.030472     12.01000 ; qtot 9.971
  4828   hL   297    PA   H9R 4828     0.013897      1.00800 ; qtot 9.985
  4829   hL   297    PA   H9S 4829     0.013897      1.00800 ; qtot 9.999
  4830   cD   297    PA   C18 4830    -0.015793     12.01000 ; qtot 9.983
  4831   hL   297    PA   H8R 4831     0.009067      1.00800 ; qtot 9.992
  4832   hL   297    PA   H8S 4832     0.009067      1.00800 ; qtot 10.001
  4833   cD   297    PA   C17 4833    -0.019630     12.01000 ; qtot 9.981
  4834   hL   297    PA   H7R 4834     0.011041      1.00800 ; qtot 9.992
  4835   hL   297    PA   H7S 4835     0.011041      1.00800 ; qtot 10.003
  4836   cD   297    PA   C16 4836    -0.024427     12.01000 ; qtot 9.979
  4837   hL   297    PA   H6R 4837     0.013334      1.00800 ; qtot 9.992
  4838   hL   297    PA   H6S 4838     0.013334      1.00800 ; qtot 10.006
  4839   cD   297    PA   C15 4839    -0.029387     12.01000 ; qtot 9.976
  4840   hL   297    PA   H5R 4840     0.016763      1.00800 ; qtot 9.993
  4841   hL   297    PA   H5S 4841     0.016763      1.00800 ; qtot 10.010
  4842   cD   297    PA   C14 4842    -0.030099     12.01000 ; qtot 9.980
  4843   hL   297    PA   H4R 4843     0.020877      1.00800 ; qtot 10.001
  4844   hL   297    PA   H4S 4844     0.020877      1.00800 ; qtot 10.021
  4845   cD   297    PA   C13 4845    -0.004882     12.01000 ; qtot 10.017
  4846   hL   297    PA   H3R 4846     0.019007      1.00800 ; qtot 10.036
  4847   hL   297    PA   H3S 4847     0.019007      1.00800 ; qtot 10.055
  4848   cD   297    PA   C12 4848    -0.149259     12.01000 ; qtot 9.905
  4849   hL   297    PA   H2R 4849     0.047345      1.00800 ; qtot 9.953
  4850   hL   297    PA   H2S 4850     0.047345      1.00800 ; qtot 10.000
  4851   cC   298    PC   C11 4851     0.798860     12.01000 ; qtot 10.799
  4852   oC   298    PC   O12 4852    -0.627538     16.00000 ; qtot 10.171
  4853   oS   298    PC   O11 4853    -0.424905     16.00000 ; qtot 9.746
  4854   cA   298    PC    C1 4854    -0.002091     12.01000 ; qtot 9.744
  4855   hE   298    PC    HR 4855     0.119283      1.00800 ; qtot 9.864
  4856   hE   298    PC    HS 4856     0.119283      1.00800 ; qtot 9.983
  4857   cA   298    PC    C2 4857     0.081076     12.01000 ; qtot 10.064
  4858   hE   298    PC    HX 4858     0.131246      1.00800 ; qtot 10.195
  4859   cA   298    PC    C3 4859     0.095565     12.01000 ; qtot 10.291
  4860   hE   298    PC    HA 4860     0.069089      1.00800 ; qtot 10.360
  4861   hE   298    PC    HB 4861     0.069089      1.00800 ; qtot 10.429
  4862   oT   298    PC   O31 4862    -0.445682     16.00000 ; qtot 9.983
  4863   pA   298    PC   P31 4863     1.076567     30.97000 ; qtot 11.060
  4864   oT   298    PC   O32 4864    -0.445682     16.00000 ; qtot 10.614
  4865   cA   298    PC   C31 4865     0.363063     12.01000 ; qtot 10.977
  4866   hE   298    PC   H1A 4866     0.013458      1.00800 ; qtot 10.991
  4867   hE   298    PC   H1B 4867     0.013458      1.00800 ; qtot 11.004
  4868   cA   298    PC   C32 4868    -0.282326     12.01000 ; qtot 10.722
  4869   hX   298    PC   H2A 4869     0.164858      1.00800 ; qtot 10.887
  4870   hX   298    PC   H2B 4870     0.164858      1.00800 ; qtot 11.052
  4871   nA   298    PC   N31 4871     0.198554     14.01000 ; qtot 11.250
  4872   cA   298    PC   C33 4872    -0.395982     12.01000 ; qtot 10.854
  4873   hX   298    PC   H3A 4873     0.194775      1.00800 ; qtot 11.049
  4874   hX   298    PC   H3B 4874     0.194775      1.00800 ; qtot 11.244
  4875   hX   298    PC   H3C 4875     0.194775      1.00800 ; qtot 11.438
  4876   cA   298    PC   C34 4876    -0.395982     12.01000 ; qtot 11.042
  4877   hX   298    PC   H4A 4877     0.194775      1.00800 ; qtot 11.237
  4878   hX   298    PC   H4B 4878     0.194775      1.00800 ; qtot 11.432
  4879   hX   298    PC   H4C 4879     0.194775      1.00800 ; qtot 11.627
  4880   cA   298    PC   C35 4880    -0.395982     12.01000 ; qtot 11.231
  4881   hX   298    PC   H5A 4881     0.194775      1.00800 ; qtot 11.426
  4882   hX   298    PC   H5B 4882     0.194775      1.00800 ; qtot 11.620
  4883   hX   298    PC   H5C 4883     0.194775      1.00800 ; qtot 11.815
  4884   oP   298    PC   O33 4884    -0.793093     16.00000 ; qtot 11.022
  4885   oP   298    PC   O34 4885    -0.793093     16.00000 ; qtot 10.229
  4886   oS   298    PC   O21 4886    -0.390929     16.00000 ; qtot 9.838
  4887   cC   298    PC   C21 4887     0.787559     12.01000 ; qtot 10.626
  4888   oC   298    PC   O22 4888    -0.625552     16.00000 ; qtot 10.000
  4889   cD   299    OL   C12 4889    -0.143418     12.01000 ; qtot 9.857
  4890   hL   299    OL   H2R 4890     0.042860      1.00800 ; qtot 9.899
  4891   hL   299    OL   H2S 4891     0.042860      1.00800 ; qtot 9.942
  4892   cD   299    OL   C13 4892     0.001619     12.01000 ; qtot 9.944
  4893   hL   299    OL   H3R 4893     0.019529      1.00800 ; qtot 9.963
  4894   hL   299    OL   H3S 4894     0.019529      1.00800 ; qtot 9.983
  4895   cD   299    OL   C14 4895    -0.022960     12.01000 ; qtot 9.960
  4896   hL   299    OL   H4R 4896     0.018134      1.00800 ; qtot 9.978
  4897   hL   299    OL   H4S 4897     0.018134      1.00800 ; qtot 9.996
  4898   cD   299    OL   C15 4898    -0.016692     12.01000 ; qtot 9.980
  4899   hL   299    OL   H5R 4899     0.008690      1.00800 ; qtot 9.988
  4900   hL   299    OL   H5S 4900     0.008690      1.00800 ; qtot 9.997
  4901   cD   299    OL   C16 4901    -0.023789     12.01000 ; qtot 9.973
  4902   hL   299    OL   H6R 4902     0.009266      1.00800 ; qtot 9.982
  4903   hL   299    OL   H6S 4903     0.009266      1.00800 ; qtot 9.992
  4904   cD   299    OL   C17 4904    -0.017495     12.01000 ; qtot 9.974
  4905   hL   299    OL   H7R 4905     0.019598      1.00800 ; qtot 9.994
  4906   hL   299    OL   H7S 4906     0.019598      1.00800 ; qtot 10.013
  4907   cD   299    OL   C18 4907     0.031775     12.01000 ; qtot 10.045
  4908   hL   299    OL   H8R 4908     0.032685      1.00800 ; qtot 10.078
  4909   hL   299    OL   H8S 4909     0.032685      1.00800 ; qtot 10.111
  4910   cB   299    OL   C19 4910    -0.244228     12.01000 ; qtot 9.866
  4911   hB   299    OL   H9R 4911     0.131512      1.00800 ; qtot 9.998
  4912   cB   299    OL  C110 4912    -0.239284     12.01000 ; qtot 9.759
  4913   hB   299    OL  H10R 4913     0.126878      1.00800 ; qtot 9.885
  4914   cD   299    OL  C111 4914     0.029059     12.01000 ; qtot 9.915
  4915   hL   299    OL  H11R 4915     0.033531      1.00800 ; qtot 9.948
  4916   hL   299    OL  H11S 4916     0.033531      1.00800 ; qtot 9.982
  4917   cD   299    OL  C112 4917    -0.026353     12.01000 ; qtot 9.955
  4918   hL   299    OL  H12R 4918     0.019717      1.00800 ; qtot 9.975
  4919   hL   299    OL  H12S 4919     0.019717      1.00800 ; qtot 9.995
  4920   cD   299    OL  C113 4920    -0.018257     12.01000 ; qtot 9.976
  4921   hL   299    OL  H13R 4921     0.013800      1.00800 ; qtot 9.990
  4922   hL   299    OL  H13S 4922     0.013800      1.00800 ; qtot 10.004
  4923   cD   299    OL  C114 4923    -0.024849     12.01000 ; qtot 9.979
  4924   hL   299    OL  H14R 4924     0.008572      1.00800 ; qtot 9.988
  4925   hL   299    OL  H14S 4925     0.008572      1.00800 ; qtot 9.996
  4926   cD   299    OL  C115 4926    -0.023247     12.01000 ; qtot 9.973
  4927   hL   299    OL  H15R 4927     0.010403      1.00800 ; qtot 9.983
  4928   hL   299    OL  H15S 4928     0.010403      1.00800 ; qtot 9.994
  4929   cD   299    OL  C116 4929    -0.012488     12.01000 ; qtot 9.981
  4930   hL   299    OL  H16R 4930     0.013659      1.00800 ; qtot 9.995
  4931   hL   299    OL  H16S 4931     0.013659      1.00800 ; qtot 10.009
  4932   cD   299    OL  C117 4932     0.008684     12.01000 ; qtot 10.017
  4933   hL   299    OL  H17R 4933     0.010026      1.00800 ; qtot 10.027
  4934   hL   299    OL  H17S 4934     0.010026      1.00800 ; qtot 10.037
  4935   cD   299    OL  C118 4935    -0.117290     12.01000 ; qtot 9.920
  4936   hL   299    OL  H18R 4936     0.026627      1.00800 ; qtot 9.947
  4937   hL   299    OL  H18S 4937     0.026627      1.00800 ; qtot 9.973
  4938   hL   299    OL  H18T 4938     0.026627      1.00800 ; qtot 10.000
  4939   cD   300    PA  C116 4939    -0.125447     12.01000 ; qtot 9.875
  4940   hL   300    PA  H16R 4940     0.029046      1.00800 ; qtot 9.904
  4941   hL   300    PA  H16S 4941     0.029046      1.00800 ; qtot 9.933
  4942   hL   300    PA  H16T 4942     0.029046      1.00800 ; qtot 9.962
  4943   cD   300    PA  C115 4943     0.013975     12.01000 ; qtot 9.976
  4944   hL   300    PA  H15R 4944     0.009292      1.00800 ; qtot 9.985
  4945   hL   300    PA  H15S 4945     0.009292      1.00800 ; qtot 9.994
  4946   cD   300    PA  C114 4946    -0.020086     12.01000 ; qtot 9.974
  4947   hL   300    PA  H14R 4947     0.015929      1.00800 ; qtot 9.990
  4948   hL   300    PA  H14S 4948     0.015929      1.00800 ; qtot 10.006
  4949   cD   300    PA  C113 4949    -0.033096     12.01000 ; qtot 9.973
  4950   hL   300    PA  H13R 4950     0.014621      1.00800 ; qtot 9.988
  4951   hL   300    PA  H13S 4951     0.014621      1.00800 ; qtot 10.002
  4952   cD   300    PA  C112 4952    -0.027633     12.01000 ; qtot 9.975
  4953   hL   300    PA  H12R 4953     0.011368      1.00800 ; qtot 9.986
  4954   hL   300    PA  H12S 4954     0.011368      1.00800 ; qtot 9.997
  4955   cD   300    PA  C111 4955    -0.025206     12.01000 ; qtot 9.972
  4956   hL   300    PA  H11R 4956     0.014334      1.00800 ; qtot 9.986
  4957   hL   300    PA  H11S 4957     0.014334      1.00800 ; qtot 10.001
  4958   cD   300    PA  C110 4958    -0.028831     12.01000 ; qtot 9.972
  4959   hL   300    PA  H10R 4959     0.014691      1.00800 ; qtot 9.987
  4960   hL   300    PA  H10S 4960     0.014691      1.00800 ; qtot 10.001
  4961   cD   300    PA   C19 4961    -0.030472     12.01000 ; qtot 9.971
  4962   hL   300    PA   H9R 4962     0.013897      1.00800 ; qtot 9.985
  4963   hL   300    PA   H9S 4963     0.013897      1.00800 ; qtot 9.999
  4964   cD   300    PA   C18 4964    -0.015793     12.01000 ; qtot 9.983
  4965   hL   300    PA   H8R 4965     0.009067      1.00800 ; qtot 9.992
  4966   hL   300    PA   H8S 4966     0.009067      1.00800 ; qtot 10.001
  4967   cD   300    PA   C17 4967    -0.019630     12.01000 ; qtot 9.981
  4968   hL   300    PA   H7R 4968     0.011041      1.00800 ; qtot 9.992
  4969   hL   300    PA   H7S 4969     0.011041      1.00800 ; qtot 10.003
  4970   cD   300    PA   C16 4970    -0.024427     12.01000 ; qtot 9.979
  4971   hL   300    PA   H6R 4971     0.013334      1.00800 ; qtot 9.992
  4972   hL   300    PA   H6S 4972     0.013334      1.00800 ; qtot 10.006
  4973   cD   300    PA   C15 4973    -0.029387     12.01000 ; qtot 9.976
  4974   hL   300    PA   H5R 4974     0.016763      1.00800 ; qtot 9.993
  4975   hL   300    PA   H5S 4975     0.016763      1.00800 ; qtot 10.010
  4976   cD   300    PA   C14 4976    -0.030099     12.01000 ; qtot 9.980
  4977   hL   300    PA   H4R 4977     0.020877      1.00800 ; qtot 10.001
  4978   hL   300    PA   H4S 4978     0.020877      1.00800 ; qtot 10.021
  4979   cD   300    PA   C13 4979    -0.004882     12.01000 ; qtot 10.017
  4980   hL   300    PA   H3R 4980     0.019007      1.00800 ; qtot 10.036
  4981   hL   300    PA   H3S 4981     0.019007      1.00800 ; qtot 10.055
  4982   cD   300    PA   C12 4982    -0.149259     12.01000 ; qtot 9.905
  4983   hL   300    PA   H2R 4983     0.047345      1.00800 ; qtot 9.953
  4984   hL   300    PA   H2S 4984     0.047345      1.00800 ; qtot 10.000
  4985   cC   301    PC   C11 4985     0.798860     12.01000 ; qtot 10.799
  4986   oC   301    PC   O12 4986    -0.627538     16.00000 ; qtot 10.171
  4987   oS   301    PC   O11 4987    -0.424905     16.00000 ; qtot 9.746
  4988   cA   301    PC    C1 4988    -0.002091     12.01000 ; qtot 9.744
  4989   hE   301    PC    HR 4989     0.119283      1.00800 ; qtot 9.864
  4990   hE   301    PC    HS 4990     0.119283      1.00800 ; qtot 9.983
  4991   cA   301    PC    C2 4991     0.081076     12.01000 ; qtot 10.064
  4992   hE   301    PC    HX 4992     0.131246      1.00800 ; qtot 10.195
  4993   cA   301    PC    C3 4993     0.095565     12.01000 ; qtot 10.291
  4994   hE   301    PC    HA 4994     0.069089      1.00800 ; qtot 10.360
  4995   hE   301    PC    HB 4995     0.069089      1.00800 ; qtot 10.429
  4996   oT   301    PC   O31 4996    -0.445682     16.00000 ; qtot 9.983
  4997   pA   301    PC   P31 4997     1.076567     30.97000 ; qtot 11.060
  4998   oT   301    PC   O32 4998    -0.445682     16.00000 ; qtot 10.614
  4999   cA   301    PC   C31 4999     0.363063     12.01000 ; qtot 10.977
  5000   hE   301    PC   H1A 5000     0.013458      1.00800 ; qtot 10.991
  5001   hE   301    PC   H1B 5001     0.013458      1.00800 ; qtot 11.004
  5002   cA   301    PC   C32 5002    -0.282326     12.01000 ; qtot 10.722
  5003   hX   301    PC   H2A 5003     0.164858      1.00800 ; qtot 10.887
  5004   hX   301    PC   H2B 5004     0.164858      1.00800 ; qtot 11.052
  5005   nA   301    PC   N31 5005     0.198554     14.01000 ; qtot 11.250
  5006   cA   301    PC   C33 5006    -0.395982     12.01000 ; qtot 10.854
  5007   hX   301    PC   H3A 5007     0.194775      1.00800 ; qtot 11.049
  5008   hX   301    PC   H3B 5008     0.194775      1.00800 ; qtot 11.244
  5009   hX   301    PC   H3C 5009     0.194775      1.00800 ; qtot 11.438
  5010   cA   301    PC   C34 5010    -0.395982     12.01000 ; qtot 11.042
  5011   hX   301    PC   H4A 5011     0.194775      1.00800 ; qtot 11.237
  5012   hX   301    PC   H4B 5012     0.194775      1.00800 ; qtot 11.432
  5013   hX   301    PC   H4C 5013     0.194775      1.00800 ; qtot 11.627
  5014   cA   301    PC   C35 5014    -0.395982     12.01000 ; qtot 11.231
  5015   hX   301    PC   H5A 5015     0.194775      1.00800 ; qtot 11.426
  5016   hX   301    PC   H5B 5016     0.194775      1.00800 ; qtot 11.620
  5017   hX   301    PC   H5C 5017     0.194775      1.00800 ; qtot 11.815
  5018   oP   301    PC   O33 5018    -0.793093     16.00000 ; qtot 11.022
  5019   oP   301    PC   O34 5019    -0.793093     16.00000 ; qtot 10.229
  5020   oS   301    PC   O21 5020    -0.390929     16.00000 ; qtot 9.838
  5021   cC   301    PC   C21 5021     0.787559     12.01000 ; qtot 10.626
  5022   oC   301    PC   O22 5022    -0.625552     16.00000 ; qtot 10.000
  5023   cD   302    OL   C12 5023    -0.143418     12.01000 ; qtot 9.857
  5024   hL   302    OL   H2R 5024     0.042860      1.00800 ; qtot 9.899
  5025   hL   302    OL   H2S 5025     0.042860      1.00800 ; qtot 9.942
  5026   cD   302    OL   C13 5026     0.001619     12.01000 ; qtot 9.944
  5027   hL   302    OL   H3R 5027     0.019529      1.00800 ; qtot 9.963
  5028   hL   302    OL   H3S 5028     0.019529      1.00800 ; qtot 9.983
  5029   cD   302    OL   C14 5029    -0.022960     12.01000 ; qtot 9.960
  5030   hL   302    OL   H4R 5030     0.018134      1.00800 ; qtot 9.978
  5031   hL   302    OL   H4S 5031     0.018134      1.00800 ; qtot 9.996
  5032   cD   302    OL   C15 5032    -0.016692     12.01000 ; qtot 9.980
  5033   hL   302    OL   H5R 5033     0.008690      1.00800 ; qtot 9.988
  5034   hL   302    OL   H5S 5034     0.008690      1.00800 ; qtot 9.997
  5035   cD   302    OL   C16 5035    -0.023789     12.01000 ; qtot 9.973
  5036   hL   302    OL   H6R 5036     0.009266      1.00800 ; qtot 9.982
  5037   hL   302    OL   H6S 5037     0.009266      1.00800 ; qtot 9.992
  5038   cD   302    OL   C17 5038    -0.017495     12.01000 ; qtot 9.974
  5039   hL   302    OL   H7R 5039     0.019598      1.00800 ; qtot 9.994
  5040   hL   302    OL   H7S 5040     0.019598      1.00800 ; qtot 10.013
  5041   cD   302    OL   C18 5041     0.031775     12.01000 ; qtot 10.045
  5042   hL   302    OL   H8R 5042     0.032685      1.00800 ; qtot 10.078
  5043   hL   302    OL   H8S 5043     0.032685      1.00800 ; qtot 10.111
  5044   cB   302    OL   C19 5044    -0.244228     12.01000 ; qtot 9.866
  5045   hB   302    OL   H9R 5045     0.131512      1.00800 ; qtot 9.998
  5046   cB   302    OL  C110 5046    -0.239284     12.01000 ; qtot 9.759
  5047   hB   302    OL  H10R 5047     0.126878      1.00800 ; qtot 9.885
  5048   cD   302    OL  C111 5048     0.029059     12.01000 ; qtot 9.915
  5049   hL   302    OL  H11R 5049     0.033531      1.00800 ; qtot 9.948
  5050   hL   302    OL  H11S 5050     0.033531      1.00800 ; qtot 9.982
  5051   cD   302    OL  C112 5051    -0.026353     12.01000 ; qtot 9.955
  5052   hL   302    OL  H12R 5052     0.019717      1.00800 ; qtot 9.975
  5053   hL   302    OL  H12S 5053     0.019717      1.00800 ; qtot 9.995
  5054   cD   302    OL  C113 5054    -0.018257     12.01000 ; qtot 9.976
  5055   hL   302    OL  H13R 5055     0.013800      1.00800 ; qtot 9.990
  5056   hL   302    OL  H13S 5056     0.013800      1.00800 ; qtot 10.004
  5057   cD   302    OL  C114 5057    -0.024849     12.01000 ; qtot 9.979
  5058   hL   302    OL  H14R 5058     0.008572      1.00800 ; qtot 9.988
  5059   hL   302    OL  H14S 5059     0.008572      1.00800 ; qtot 9.996
  5060   cD   302    OL  C115 5060    -0.023247     12.01000 ; qtot 9.973
  5061   hL   302    OL  H15R 5061     0.010403      1.00800 ; qtot 9.983
  5062   hL   302    OL  H15S 5062     0.010403      1.00800 ; qtot 9.994
  5063   cD   302    OL  C116 5063    -0.012488     12.01000 ; qtot 9.981
  5064   hL   302    OL  H16R 5064     0.013659      1.00800 ; qtot 9.995
  5065   hL   302    OL  H16S 5065     0.013659      1.00800 ; qtot 10.009
  5066   cD   302    OL  C117 5066     0.008684     12.01000 ; qtot 10.017
  5067   hL   302    OL  H17R 5067     0.010026      1.00800 ; qtot 10.027
  5068   hL   302    OL  H17S 5068     0.010026      1.00800 ; qtot 10.037
  5069   cD   302    OL  C118 5069    -0.117290     12.01000 ; qtot 9.920
  5070   hL   302    OL  H18R 5070     0.026627      1.00800 ; qtot 9.947
  5071   hL   302    OL  H18S 5071     0.026627      1.00800 ; qtot 9.973
  5072   hL   302    OL  H18T 5072     0.026627      1.00800 ; qtot 10.000
  5073   cD   303    PA  C116 5073    -0.125447     12.01000 ; qtot 9.875
  5074   hL   303    PA  H16R 5074     0.029046      1.00800 ; qtot 9.904
  5075   hL   303    PA  H16S 5075     0.029046      1.00800 ; qtot 9.933
  5076   hL   303    PA  H16T 5076     0.029046      1.00800 ; qtot 9.962
  5077   cD   303    PA  C115 5077     0.013975     12.01000 ; qtot 9.976
  5078   hL   303    PA  H15R 5078     0.009292      1.00800 ; qtot 9.985
  5079   hL   303    PA  H15S 5079     0.009292      1.00800 ; qtot 9.994
  5080   cD   303    PA  C114 5080    -0.020086     12.01000 ; qtot 9.974
  5081   hL   303    PA  H14R 5081     0.015929      1.00800 ; qtot 9.990
  5082   hL   303    PA  H14S 5082     0.015929      1.00800 ; qtot 10.006
  5083   cD   303    PA  C113 5083    -0.033096     12.01000 ; qtot 9.973
  5084   hL   303    PA  H13R 5084     0.014621      1.00800 ; qtot 9.988
  5085   hL   303    PA  H13S 5085     0.014621      1.00800 ; qtot 10.002
  5086   cD   303    PA  C112 5086    -0.027633     12.01000 ; qtot 9.975
  5087   hL   303    PA  H12R 5087     0.011368      1.00800 ; qtot 9.986
  5088   hL   303    PA  H12S 5088     0.011368      1.00800 ; qtot 9.997
  5089   cD   303    PA  C111 5089    -0.025206     12.01000 ; qtot 9.972
  5090   hL   303    PA  H11R 5090     0.014334      1.00800 ; qtot 9.986
  5091   hL   303    PA  H11S 5091     0.014334      1.00800 ; qtot 10.001
  5092   cD   303    PA  C110 5092    -0.028831     12.01000 ; qtot 9.972
  5093   hL   303    PA  H10R 5093     0.014691      1.00800 ; qtot 9.987
  5094   hL   303    PA  H10S 5094     0.014691      1.00800 ; qtot 10.001
  5095   cD   303    PA   C19 5095    -0.030472     12.01000 ; qtot 9.971
  5096   hL   303    PA   H9R 5096     0.013897      1.00800 ; qtot 9.985
  5097   hL   303    PA   H9S 5097     0.013897      1.00800 ; qtot 9.999
  5098   cD   303    PA   C18 5098    -0.015793     12.01000 ; qtot 9.983
  5099   hL   303    PA   H8R 5099     0.009067      1.00800 ; qtot 9.992
  5100   hL   303    PA   H8S 5100     0.009067      1.00800 ; qtot 10.001
  5101   cD   303    PA   C17 5101    -0.019630     12.01000 ; qtot 9.981
  5102   hL   303    PA   H7R 5102     0.011041      1.00800 ; qtot 9.992
  5103   hL   303    PA   H7S 5103     0.011041      1.00800 ; qtot 10.003
  5104   cD   303    PA   C16 5104    -0.024427     12.01000 ; qtot 9.979
  5105   hL   303    PA   H6R 5105     0.013334      1.00800 ; qtot 9.992
  5106   hL   303    PA   H6S 5106     0.013334      1.00800 ; qtot 10.006
  5107   cD   303    PA   C15 5107    -0.029387     12.01000 ; qtot 9.976
  5108   hL   303    PA   H5R 5108     0.016763      1.00800 ; qtot 9.993
  5109   hL   303    PA   H5S 5109     0.016763      1.00800 ; qtot 10.010
  5110   cD   303    PA   C14 5110    -0.030099     12.01000 ; qtot 9.980
  5111   hL   303    PA   H4R 5111     0.020877      1.00800 ; qtot 10.001
  5112   hL   303    PA   H4S 5112     0.020877      1.00800 ; qtot 10.021
  5113   cD   303    PA   C13 5113    -0.004882     12.01000 ; qtot 10.017
  5114   hL   303    PA   H3R 5114     0.019007      1.00800 ; qtot 10.036
  5115   hL   303    PA   H3S 5115     0.019007      1.00800 ; qtot 10.055
  5116   cD   303    PA   C12 5116    -0.149259     12.01000 ; qtot 9.905
  5117   hL   303    PA   H2R 5117     0.047345      1.00800 ; qtot 9.953
  5118   hL   303    PA   H2S 5118     0.047345      1.00800 ; qtot 10.000
  5119   cC   304    PC   C11 5119     0.798860     12.01000 ; qtot 10.799
  5120   oC   304    PC   O12 5120    -0.627538     16.00000 ; qtot 10.171
  5121   oS   304    PC   O11 5121    -0.424905     16.00000 ; qtot 9.746
  5122   cA   304    PC    C1 5122    -0.002091     12.01000 ; qtot 9.744
  5123   hE   304    PC    HR 5123     0.119283      1.00800 ; qtot 9.864
  5124   hE   304    PC    HS 5124     0.119283      1.00800 ; qtot 9.983
  5125   cA   304    PC    C2 5125     0.081076     12.01000 ; qtot 10.064
  5126   hE   304    PC    HX 5126     0.131246      1.00800 ; qtot 10.195
  5127   cA   304    PC    C3 5127     0.095565     12.01000 ; qtot 10.291
  5128   hE   304    PC    HA 5128     0.069089      1.00800 ; qtot 10.360
  5129   hE   304    PC    HB 5129     0.069089      1.00800 ; qtot 10.429
  5130   oT   304    PC   O31 5130    -0.445682     16.00000 ; qtot 9.983
  5131   pA   304    PC   P31 5131     1.076567     30.97000 ; qtot 11.060
  5132   oT   304    PC   O32 5132    -0.445682     16.00000 ; qtot 10.614
  5133   cA   304    PC   C31 5133     0.363063     12.01000 ; qtot 10.977
  5134   hE   304    PC   H1A 5134     0.013458      1.00800 ; qtot 10.991
  5135   hE   304    PC   H1B 5135     0.013458      1.00800 ; qtot 11.004
  5136   cA   304    PC   C32 5136    -0.282326     12.01000 ; qtot 10.722
  5137   hX   304    PC   H2A 5137     0.164858      1.00800 ; qtot 10.887
  5138   hX   304    PC   H2B 5138     0.164858      1.00800 ; qtot 11.052
  5139   nA   304    PC   N31 5139     0.198554     14.01000 ; qtot 11.250
  5140   cA   304    PC   C33 5140    -0.395982     12.01000 ; qtot 10.854
  5141   hX   304    PC   H3A 5141     0.194775      1.00800 ; qtot 11.049
  5142   hX   304    PC   H3B 5142     0.194775      1.00800 ; qtot 11.244
  5143   hX   304    PC   H3C 5143     0.194775      1.00800 ; qtot 11.438
  5144   cA   304    PC   C34 5144    -0.395982     12.01000 ; qtot 11.042
  5145   hX   304    PC   H4A 5145     0.194775      1.00800 ; qtot 11.237
  5146   hX   304    PC   H4B 5146     0.194775      1.00800 ; qtot 11.432
  5147   hX   304    PC   H4C 5147     0.194775      1.00800 ; qtot 11.627
  5148   cA   304    PC   C35 5148    -0.395982     12.01000 ; qtot 11.231
  5149   hX   304    PC   H5A 5149     0.194775      1.00800 ; qtot 11.426
  5150   hX   304    PC   H5B 5150     0.194775      1.00800 ; qtot 11.620
  5151   hX   304    PC   H5C 5151     0.194775      1.00800 ; qtot 11.815
  5152   oP   304    PC   O33 5152    -0.793093     16.00000 ; qtot 11.022
  5153   oP   304    PC   O34 5153    -0.793093     16.00000 ; qtot 10.229
  5154   oS   304    PC   O21 5154    -0.390929     16.00000 ; qtot 9.838
  5155   cC   304    PC   C21 5155     0.787559     12.01000 ; qtot 10.626
  5156   oC   304    PC   O22 5156    -0.625552     16.00000 ; qtot 10.000
  5157   cD   305    OL   C12 5157    -0.143418     12.01000 ; qtot 9.857
  5158   hL   305    OL   H2R 5158     0.042860      1.00800 ; qtot 9.899
  5159   hL   305    OL   H2S 5159     0.042860      1.00800 ; qtot 9.942
  5160   cD   305    OL   C13 5160     0.001619     12.01000 ; qtot 9.944
  5161   hL   305    OL   H3R 5161     0.019529      1.00800 ; qtot 9.963
  5162   hL   305    OL   H3S 5162     0.019529      1.00800 ; qtot 9.983
  5163   cD   305    OL   C14 5163    -0.022960     12.01000 ; qtot 9.960
  5164   hL   305    OL   H4R 5164     0.018134      1.00800 ; qtot 9.978
  5165   hL   305    OL   H4S 5165     0.018134      1.00800 ; qtot 9.996
  5166   cD   305    OL   C15 5166    -0.016692     12.01000 ; qtot 9.980
  5167   hL   305    OL   H5R 5167     0.008690      1.00800 ; qtot 9.988
  5168   hL   305    OL   H5S 5168     0.008690      1.00800 ; qtot 9.997
  5169   cD   305    OL   C16 5169    -0.023789     12.01000 ; qtot 9.973
  5170   hL   305    OL   H6R 5170     0.009266      1.00800 ; qtot 9.982
  5171   hL   305    OL   H6S 5171     0.009266      1.00800 ; qtot 9.992
  5172   cD   305    OL   C17 5172    -0.017495     12.01000 ; qtot 9.974
  5173   hL   305    OL   H7R 5173     0.019598      1.00800 ; qtot 9.994
  5174   hL   305    OL   H7S 5174     0.019598      1.00800 ; qtot 10.013
  5175   cD   305    OL   C18 5175     0.031775     12.01000 ; qtot 10.045
  5176   hL   305    OL   H8R 5176     0.032685      1.00800 ; qtot 10.078
  5177   hL   305    OL   H8S 5177     0.032685      1.00800 ; qtot 10.111
  5178   cB   305    OL   C19 5178    -0.244228     12.01000 ; qtot 9.866
  5179   hB   305    OL   H9R 5179     0.131512      1.00800 ; qtot 9.998
  5180   cB   305    OL  C110 5180    -0.239284     12.01000 ; qtot 9.759
  5181   hB   305    OL  H10R 5181     0.126878      1.00800 ; qtot 9.885
  5182   cD   305    OL  C111 5182     0.029059     12.01000 ; qtot 9.915
  5183   hL   305    OL  H11R 5183     0.033531      1.00800 ; qtot 9.948
  5184   hL   305    OL  H11S 5184     0.033531      1.00800 ; qtot 9.982
  5185   cD   305    OL  C112 5185    -0.026353     12.01000 ; qtot 9.955
  5186   hL   305    OL  H12R 5186     0.019717      1.00800 ; qtot 9.975
  5187   hL   305    OL  H12S 5187     0.019717      1.00800 ; qtot 9.995
  5188   cD   305    OL  C113 5188    -0.018257     12.01000 ; qtot 9.976
  5189   hL   305    OL  H13R 5189     0.013800      1.00800 ; qtot 9.990
  5190   hL   305    OL  H13S 5190     0.013800      1.00800 ; qtot 10.004
  5191   cD   305    OL  C114 5191    -0.024849     12.01000 ; qtot 9.979
  5192   hL   305    OL  H14R 5192     0.008572      1.00800 ; qtot 9.988
  5193   hL   305    OL  H14S 5193     0.008572      1.00800 ; qtot 9.996
  5194   cD   305    OL  C115 5194    -0.023247     12.01000 ; qtot 9.973
  5195   hL   305    OL  H15R 5195     0.010403      1.00800 ; qtot 9.983
  5196   hL   305    OL  H15S 5196     0.010403      1.00800 ; qtot 9.994
  5197   cD   305    OL  C116 5197    -0.012488     12.01000 ; qtot 9.981
  5198   hL   305    OL  H16R 5198     0.013659      1.00800 ; qtot 9.995
  5199   hL   305    OL  H16S 5199     0.013659      1.00800 ; qtot 10.009
  5200   cD   305    OL  C117 5200     0.008684     12.01000 ; qtot 10.017
  5201   hL   305    OL  H17R 5201     0.010026      1.00800 ; qtot 10.027
  5202   hL   305    OL  H17S 5202     0.010026      1.00800 ; qtot 10.037
  5203   cD   305    OL  C118 5203    -0.117290     12.01000 ; qtot 9.920
  5204   hL   305    OL  H18R 5204     0.026627      1.00800 ; qtot 9.947
  5205   hL   305    OL  H18S 5205     0.026627      1.00800 ; qtot 9.973
  5206   hL   305    OL  H18T 5206     0.026627      1.00800 ; qtot 10.000
  5207   cD   306    PA  C116 5207    -0.125447     12.01000 ; qtot 9.875
  5208   hL   306    PA  H16R 5208     0.029046      1.00800 ; qtot 9.904
  5209   hL   306    PA  H16S 5209     0.029046      1.00800 ; qtot 9.933
  5210   hL   306    PA  H16T 5210     0.029046      1.00800 ; qtot 9.962
  5211   cD   306    PA  C115 5211     0.013975     12.01000 ; qtot 9.976
  5212   hL   306    PA  H15R 5212     0.009292      1.00800 ; qtot 9.985
  5213   hL   306    PA  H15S 5213     0.009292      1.00800 ; qtot 9.994
  5214   cD   306    PA  C114 5214    -0.020086     12.01000 ; qtot 9.974
  5215   hL   306    PA  H14R 5215     0.015929      1.00800 ; qtot 9.990
  5216   hL   306    PA  H14S 5216     0.015929      1.00800 ; qtot 10.006
  5217   cD   306    PA  C113 5217    -0.033096     12.01000 ; qtot 9.973
  5218   hL   306    PA  H13R 5218     0.014621      1.00800 ; qtot 9.988
  5219   hL   306    PA  H13S 5219     0.014621      1.00800 ; qtot 10.002
  5220   cD   306    PA  C112 5220    -0.027633     12.01000 ; qtot 9.975
  5221   hL   306    PA  H12R 5221     0.011368      1.00800 ; qtot 9.986
  5222   hL   306    PA  H12S 5222     0.011368      1.00800 ; qtot 9.997
  5223   cD   306    PA  C111 5223    -0.025206     12.01000 ; qtot 9.972
  5224   hL   306    PA  H11R 5224     0.014334      1.00800 ; qtot 9.986
  5225   hL   306    PA  H11S 5225     0.014334      1.00800 ; qtot 10.001
  5226   cD   306    PA  C110 5226    -0.028831     12.01000 ; qtot 9.972
  5227   hL   306    PA  H10R 5227     0.014691      1.00800 ; qtot 9.987
  5228   hL   306    PA  H10S 5228     0.014691      1.00800 ; qtot 10.001
  5229   cD   306    PA   C19 5229    -0.030472     12.01000 ; qtot 9.971
  5230   hL   306    PA   H9R 5230     0.013897      1.00800 ; qtot 9.985
  5231   hL   306    PA   H9S 5231     0.013897      1.00800 ; qtot 9.999
  5232   cD   306    PA   C18 5232    -0.015793     12.01000 ; qtot 9.983
  5233   hL   306    PA   H8R 5233     0.009067      1.00800 ; qtot 9.992
  5234   hL   306    PA   H8S 5234     0.009067      1.00800 ; qtot 10.001
  5235   cD   306    PA   C17 5235    -0.019630     12.01000 ; qtot 9.981
  5236   hL   306    PA   H7R 5236     0.011041      1.00800 ; qtot 9.992
  5237   hL   306    PA   H7S 5237     0.011041      1.00800 ; qtot 10.003
  5238   cD   306    PA   C16 5238    -0.024427     12.01000 ; qtot 9.979
  5239   hL   306    PA   H6R 5239     0.013334      1.00800 ; qtot 9.992
  5240   hL   306    PA   H6S 5240     0.013334      1.00800 ; qtot 10.006
  5241   cD   306    PA   C15 5241    -0.029387     12.01000 ; qtot 9.976
  5242   hL   306    PA   H5R 5242     0.016763      1.00800 ; qtot 9.993
  5243   hL   306    PA   H5S 5243     0.016763      1.00800 ; qtot 10.010
  5244   cD   306    PA   C14 5244    -0.030099     12.01000 ; qtot 9.980
  5245   hL   306    PA   H4R 5245     0.020877      1.00800 ; qtot 10.001
  5246   hL   306    PA   H4S 5246     0.020877      1.00800 ; qtot 10.021
  5247   cD   306    PA   C13 5247    -0.004882     12.01000 ; qtot 10.017
  5248   hL   306    PA   H3R 5248     0.019007      1.00800 ; qtot 10.036
  5249   hL   306    PA   H3S 5249     0.019007      1.00800 ; qtot 10.055
  5250   cD   306    PA   C12 5250    -0.149259     12.01000 ; qtot 9.905
  5251   hL   306    PA   H2R 5251     0.047345      1.00800 ; qtot 9.953
  5252   hL   306    PA   H2S 5252     0.047345      1.00800 ; qtot 10.000
  5253   cC   307    PC   C11 5253     0.798860     12.01000 ; qtot 10.799
  5254   oC   307    PC   O12 5254    -0.627538     16.00000 ; qtot 10.171
  5255   oS   307    PC   O11 5255    -0.424905     16.00000 ; qtot 9.746
  5256   cA   307    PC    C1 5256    -0.002091     12.01000 ; qtot 9.744
  5257   hE   307    PC    HR 5257     0.119283      1.00800 ; qtot 9.864
  5258   hE   307    PC    HS 5258     0.119283      1.00800 ; qtot 9.983
  5259   cA   307    PC    C2 5259     0.081076     12.01000 ; qtot 10.064
  5260   hE   307    PC    HX 5260     0.131246      1.00800 ; qtot 10.195
  5261   cA   307    PC    C3 5261     0.095565     12.01000 ; qtot 10.291
  5262   hE   307    PC    HA 5262     0.069089      1.00800 ; qtot 10.360
  5263   hE   307    PC    HB 5263     0.069089      1.00800 ; qtot 10.429
  5264   oT   307    PC   O31 5264    -0.445682     16.00000 ; qtot 9.983
  5265   pA   307    PC   P31 5265     1.076567     30.97000 ; qtot 11.060
  5266   oT   307    PC   O32 5266    -0.445682     16.00000 ; qtot 10.614
  5267   cA   307    PC   C31 5267     0.363063     12.01000 ; qtot 10.977
  5268   hE   307    PC   H1A 5268     0.013458      1.00800 ; qtot 10.991
  5269   hE   307    PC   H1B 5269     0.013458      1.00800 ; qtot 11.004
  5270   cA   307    PC   C32 5270    -0.282326     12.01000 ; qtot 10.722
  5271   hX   307    PC   H2A 5271     0.164858      1.00800 ; qtot 10.887
  5272   hX   307    PC   H2B 5272     0.164858      1.00800 ; qtot 11.052
  5273   nA   307    PC   N31 5273     0.198554     14.01000 ; qtot 11.250
  5274   cA   307    PC   C33 5274    -0.395982     12.01000 ; qtot 10.854
  5275   hX   307    PC   H3A 5275     0.194775      1.00800 ; qtot 11.049
  5276   hX   307    PC   H3B 5276     0.194775      1.00800 ; qtot 11.244
  5277   hX   307    PC   H3C 5277     0.194775      1.00800 ; qtot 11.438
  5278   cA   307    PC   C34 5278    -0.395982     12.01000 ; qtot 11.042
  5279   hX   307    PC   H4A 5279     0.194775      1.00800 ; qtot 11.237
  5280   hX   307    PC   H4B 5280     0.194775      1.00800 ; qtot 11.432
  5281   hX   307    PC   H4C 5281     0.194775      1.00800 ; qtot 11.627
  5282   cA   307    PC   C35 5282    -0.395982     12.01000 ; qtot 11.231
  5283   hX   307    PC   H5A 5283     0.194775      1.00800 ; qtot 11.426
  5284   hX   307    PC   H5B 5284     0.194775      1.00800 ; qtot 11.620
  5285   hX   307    PC   H5C 5285     0.194775      1.00800 ; qtot 11.815
  5286   oP   307    PC   O33 5286    -0.793093     16.00000 ; qtot 11.022
  5287   oP   307    PC   O34 5287    -0.793093     16.00000 ; qtot 10.229
  5288   oS   307    PC   O21 5288    -0.390929     16.00000 ; qtot 9.838
  5289   cC   307    PC   C21 5289     0.787559     12.01000 ; qtot 10.626
  5290   oC   307    PC   O22 5290    -0.625552     16.00000 ; qtot 10.000
  5291   cD   308    OL   C12 5291    -0.143418     12.01000 ; qtot 9.857
  5292   hL   308    OL   H2R 5292     0.042860      1.00800 ; qtot 9.899
  5293   hL   308    OL   H2S 5293     0.042860      1.00800 ; qtot 9.942
  5294   cD   308    OL   C13 5294     0.001619     12.01000 ; qtot 9.944
  5295   hL   308    OL   H3R 5295     0.019529      1.00800 ; qtot 9.963
  5296   hL   308    OL   H3S 5296     0.019529      1.00800 ; qtot 9.983
  5297   cD   308    OL   C14 5297    -0.022960     12.01000 ; qtot 9.960
  5298   hL   308    OL   H4R 5298     0.018134      1.00800 ; qtot 9.978
  5299   hL   308    OL   H4S 5299     0.018134      1.00800 ; qtot 9.996
  5300   cD   308    OL   C15 5300    -0.016692     12.01000 ; qtot 9.980
  5301   hL   308    OL   H5R 5301     0.008690      1.00800 ; qtot 9.988
  5302   hL   308    OL   H5S 5302     0.008690      1.00800 ; qtot 9.997
  5303   cD   308    OL   C16 5303    -0.023789     12.01000 ; qtot 9.973
  5304   hL   308    OL   H6R 5304     0.009266      1.00800 ; qtot 9.982
  5305   hL   308    OL   H6S 5305     0.009266      1.00800 ; qtot 9.992
  5306   cD   308    OL   C17 5306    -0.017495     12.01000 ; qtot 9.974
  5307   hL   308    OL   H7R 5307     0.019598      1.00800 ; qtot 9.994
  5308   hL   308    OL   H7S 5308     0.019598      1.00800 ; qtot 10.013
  5309   cD   308    OL   C18 5309     0.031775     12.01000 ; qtot 10.045
  5310   hL   308    OL   H8R 5310     0.032685      1.00800 ; qtot 10.078
  5311   hL   308    OL   H8S 5311     0.032685      1.00800 ; qtot 10.111
  5312   cB   308    OL   C19 5312    -0.244228     12.01000 ; qtot 9.866
  5313   hB   308    OL   H9R 5313     0.131512      1.00800 ; qtot 9.998
  5314   cB   308    OL  C110 5314    -0.239284     12.01000 ; qtot 9.759
  5315   hB   308    OL  H10R 5315     0.126878      1.00800 ; qtot 9.885
  5316   cD   308    OL  C111 5316     0.029059     12.01000 ; qtot 9.915
  5317   hL   308    OL  H11R 5317     0.033531      1.00800 ; qtot 9.948
  5318   hL   308    OL  H11S 5318     0.033531      1.00800 ; qtot 9.982
[truncated: 18,097,788 more chars]
