# Supplementary material for: Free-Energy Simulations Support a Lipophilic Binding Route for Melatonin Receptors
Source: J Chem Inf Model. 2021 Dec 21;62(1):210–22. doi: 10.1021/acs.jcim.1c01183 (PMC8757440; doi:10.1021/acs.jcim.1c01183)
Supplement: Supplementary file 2 — ci1c01183_si_002.zip [file ci1c01183_si_002.zip › Elisi_input_files/plumed_MT1_metad1D.dat]

RESTART

UNITS ENERGY=kcal/mol LENGTH=A

chi1: TORSION ATOMS=2608,2610,2612,2615

METAD   ARG=chi1 SIGMA=0.0523 HEIGHT=0.2 PACE=1500 FILE=HILLS BIASFACTOR=15 TEMP=298 GRID_MIN=-pi GRID_MAX=pi  GRID_WSTRIDE=5000000 GRID_WFILE=GRID.dat

PRINT   ARG=*  STRIDE=500 FILE=COLVAR

ENDPLUMED
