# Supplementary material for: Free-Energy Simulations Support a Lipophilic Binding Route for Melatonin Receptors
Source: J Chem Inf Model. 2021 Dec 21;62(1):210–22. doi: 10.1021/acs.jcim.1c01183 (PMC8757440; doi:10.1021/acs.jcim.1c01183)
Supplement: Supplementary file 2 — ci1c01183_si_002.zip [file ci1c01183_si_002.zip › Elisi_input_files/plumed_MT1_metad2D.dat]

RESTART

UNITS ENERGY=kcal/mol LENGTH=A

chi1: TORSION ATOMS=2608,2610,2612,2615
chi2: TORSION ATOMS=2610,2612,2615,2616

MATHEVAL ...
  LABEL=chi2_heaviside
  ARG=chi2
  VAR=chi2
  FUNC=chi2+pi*step(-sin(chi2))
  PERIODIC=0,pi
... MATHEVAL

METAD   ARG=chi1,chi2_heaviside SIGMA=0.0872,0.1744 HEIGHT=0.2 PACE=2500 FILE=HILLS BIASFACTOR=30 TEMP=298 GRID_MIN=-pi,0 GRID_MAX=pi,pi  GRID_WSTRIDE=5000000 GRID_WFILE=GRID.dat

PRINT   ARG=*  STRIDE=500 FILE=COLVAR

ENDPLUMED
