# Supplementary material for: Free-Energy Simulations Support a Lipophilic Binding Route for Melatonin Receptors
Source: J Chem Inf Model. 2021 Dec 21;62(1):210–22. doi: 10.1021/acs.jcim.1c01183 (PMC8757440; doi:10.1021/acs.jcim.1c01183)
Supplement: Supplementary file 2 — ci1c01183_si_002.zip [file ci1c01183_si_002.zip › Elisi_input_files/plumed_MT2_steered.dat]

RESTART

UNITS  ENERGY=kcal/mol LENGTH=A

P0: COM ATOMS=4786,4787,4788,4790,4796,4798,4800,4801,4803 #COM indole
C0: POSITION ATOM=P0 NOPBC

#TM IV & V plane
H1ref: COM ATOMS=1939,1961,1967,1986,2003,2022,2033,2052,2071,2095,2114,2133 #restraint TM helix IV residues 157-168
H2ref: COM ATOMS=2945,2966,2985,3009,3028,3052,3068,3087,3103,3122,3139,3149 #restraint TM helix V residues 220-231
H3ref: COM ATOMS=2147,2163,2179,2189,2208,2235,2241,2255,2652,2666,2676,2686,2702,2718,2734,2753 #Calpha residues 169-176,201-208

H1: POSITION ATOM=H1ref NOPBC
H2: POSITION ATOM=H2ref NOPBC
H3: POSITION ATOM=H3ref NOPBC

MATHEVAL ...
  LABEL=CV
  ARG=C0.x,C0.y,C0.z,H1.x,H1.y,H1.z,H2.x,H2.y,H2.z,H3.x,H3.y,H3.z
  VAR=p.x,p.y,p.z,a1.x,a1.y,a1.z,b1.x,b1.y,b1.z,c1.x,c1.y,c1.z
  FUNC=(((b1.y-a1.y)*(c1.z-a1.z)-(c1.y-a1.y)*(b1.z-a1.z))*p.x+((b1.z-a1.z)*(c1.x-a1.x)-(c1.z-a1.z)*(b1.x-a1.x))*p.y+((b1.x-a1.x)*(c1.y-a1.y)-(c1.x-a1.x)*(b1.y-a1.y))*p.z+(-((b1.y-a1.y)*(c1.z-a1.z)-(c1.y-a1.y)*(b1.z-a1.z))*a1.x-((b1.z-a1.z)*(c1.x-a1.x)-(c1.z-a1.z)*(b1.x-a1.x))*a1.y-((b1.x-a1.x)*(c1.y-a1.y)-(c1.x-a1.x)*(b1.y-a1.y))*a1.z))/(sqrt(((b1.y-a1.y)*(c1.z-a1.z)-(c1.y-a1.y)*(b1.z-a1.z))^2+((b1.z-a1.z)*(c1.x-a1.x)-(c1.z-a1.z)*(b1.x-a1.x))^2+((b1.x-a1.x)*(c1.y-a1.y)-(c1.x-a1.x)*(b1.y-a1.y))^2))
  PERIODIC=NO
... MATHEVAL

MOVINGRESTRAINT ...
	ARG=CV
	STEP0=0		AT0=-8	KAPPA0=0	
	STEP1=50000 	AT1=-8	KAPPA1=50	
	STEP2=15050000	AT2=12	KAPPA2=50	
...

PRINT  ARG=*  STRIDE=5000 FILE=COLVAR_steered 

ENDPLUMED
