# Supplementary material for: Free-Energy Simulations Support a Lipophilic Binding Route for Melatonin Receptors
Source: J Chem Inf Model. 2021 Dec 21;62(1):210–22. doi: 10.1021/acs.jcim.1c01183 (PMC8757440; doi:10.1021/acs.jcim.1c01183)
Supplement: Supplementary file 2 — ci1c01183_si_002.zip [file ci1c01183_si_002.zip › Elisi_input_files/plumed_path.dat]

RESTART

UNITS LENGTH=A ENERGY=kcal/mol

p1: PATHMSD REFERENCE=last.pdb  LAMBDA=6.936 NEIGH_STRIDE=4 NEIGH_SIZE=8

wall_z: UPPER_WALLS ARG=p1.zzz AT=0.25 KAPPA=1000.0


MOVINGRESTRAINT ...
        ARG=p1.sss
        STEP0=0          AT0=1  KAPPA0=5
...

PRINT   ARG=*  STRIDE=500 FILE=COLVAR

ENDPLUMED
