# Supplementary material for: Free-Energy Simulations Support a Lipophilic Binding Route for Melatonin Receptors
Source: J Chem Inf Model. 2021 Dec 21;62(1):210–22. doi: 10.1021/acs.jcim.1c01183 (PMC8757440; doi:10.1021/acs.jcim.1c01183)
Supplement: Supplementary file 2 — ci1c01183_si_002.zip [file ci1c01183_si_002.zip › Elisi_input_files/README.txt]

Here different input files are reported:
*GROMACS topology and parameters files of MT1 complexes with 2-iodomelatonin and compound 1 and of MT2 complex with 2-iodomelatonin.
*GROMACS coordinates files of the equilibrated complexes.
*GROMACS index files
*GROMACS coordinates files of the MT1 and MT2 reference structures for restraints.
*Reference configurations for PCV-US simulations of 2-iodomelatonin unbinding from the MT1 receptor.
*PLUMED input files for all the enhanced sampling simulations.
