# Supplementary material for: Free-Energy Simulations Support a Lipophilic Binding Route for Melatonin Receptors
Source: J Chem Inf Model. 2021 Dec 21;62(1):210–22. doi: 10.1021/acs.jcim.1c01183 (PMC8757440; doi:10.1021/acs.jcim.1c01183)
Supplement: Supplementary file 2 — ci1c01183_si_002.zip [file ci1c01183_si_002.zip › Elisi_input_files/reference_MT1.gro]

MT1-iodoMLT_mini
 4858
    1ACE   HH31    1   3.671   5.632   8.731
    1ACE    CH3    2   3.646   5.736   8.709
    1ACE   HH32    3   3.655   5.754   8.602
    1ACE   HH33    4   3.713   5.802   8.763
    1ACE      C    5   3.503   5.767   8.751
    1ACE      O    6   3.436   5.677   8.802
    2PRO      N    7   3.456   5.893   8.732
    2PRO     CD    8   3.535   6.003   8.676
    2PRO    HD2    9   3.535   5.994   8.568
    2PRO    HD3   10   3.637   5.996   8.714
    2PRO     CG   11   3.464   6.129   8.723
    2PRO    HG2   12   3.477   6.210   8.651
    2PRO    HG3   13   3.502   6.161   8.821
    2PRO     CB   14   3.319   6.086   8.734
    2PRO    HB2   15   3.266   6.102   8.639
    2PRO    HB3   16   3.269   6.143   8.813
    2PRO     CA   17   3.320   5.937   8.769
    2PRO     HA   18   3.311   5.923   8.877
    2PRO      C   19   3.205   5.861   8.698
    2PRO      O   20   3.231   5.782   8.606
    3SER      N   21   3.081   5.888   8.738
    3SER      H   22   3.072   5.953   8.814
    3SER     CA   23   2.958   5.822   8.687
    3SER     HA   24   2.960   5.716   8.711
    3SER     CB   25   2.834   5.886   8.755
    3SER    HB2   26   2.847   5.877   8.863
    3SER    HB3   27   2.832   5.992   8.727
    3SER     OG   28   2.711   5.824   8.717
    3SER     HG   29   2.639   5.868   8.761
    3SER      C   30   2.944   5.825   8.534
    3SER      O   31   2.903   5.725   8.474
    4TRP      N   32   2.984   5.938   8.471
    4TRP      H   33   3.010   6.017   8.527
    4TRP     CA   34   2.979   5.953   8.325
    4TRP     HA   35   2.880   5.924   8.289
    4TRP     CB   36   3.007   6.100   8.285
    4TRP    HB2   37   2.993   6.114   8.178
    4TRP    HB3   38   2.933   6.159   8.340
    4TRP     CG   39   3.141   6.157   8.319
    4TRP    CD1   40   3.171   6.225   8.431
    4TRP    HD1   41   3.091   6.244   8.501
    4TRP    NE1   42   3.305   6.257   8.430
    4TRP    HE1   43   3.349   6.310   8.504
    4TRP    CE2   44   3.369   6.209   8.318
    4TRP    CZ2   45   3.502   6.214   8.272
    4TRP    HZ2   46   3.574   6.265   8.336
    4TRP    CH2   47   3.535   6.153   8.150
    4TRP    HH2   48   3.637   6.155   8.111
    4TRP    CZ3   49   3.435   6.087   8.075
    4TRP    HZ3   50   3.456   6.040   7.980
    4TRP    CE3   51   3.302   6.084   8.122
    4TRP    HE3   52   3.230   6.032   8.058
    4TRP    CD2   53   3.266   6.144   8.244
    4TRP      C   54   3.074   5.856   8.254
    4TRP      O   55   3.039   5.807   8.147
    5LEU      N   56   3.190   5.828   8.314
    5LEU      H   57   3.210   5.877   8.400
    5LEU     CA   58   3.293   5.739   8.260
    5LEU     HA   59   3.320   5.770   8.159
    5LEU     CB   60   3.420   5.747   8.349
    5LEU    HB2   61   3.408   5.842   8.401
    5LEU    HB3   62   3.423   5.666   8.421
    5LEU     CG   63   3.552   5.749   8.268
    5LEU     HG   64   3.529   5.778   8.166
    5LEU    CD1   65   3.655   5.846   8.328
    5LEU   HD11   66   3.678   5.816   8.430
    5LEU   HD12   67   3.746   5.844   8.268
    5LEU   HD13   68   3.613   5.947   8.328
    5LEU    CD2   69   3.612   5.608   8.254
    5LEU   HD21   70   3.541   5.543   8.202
    5LEU   HD22   71   3.705   5.613   8.197
    5LEU   HD23   72   3.633   5.567   8.353
    5LEU      C   73   3.243   5.595   8.247
    5LEU      O   74   3.274   5.529   8.148
    6ALA      N   75   3.161   5.551   8.343
    6ALA      H   76   3.148   5.608   8.425
    6ALA     CA   77   3.096   5.420   8.340
    6ALA     HA   78   3.172   5.344   8.322
    6ALA     CB   79   3.030   5.392   8.475
    6ALA    HB1   80   2.952   5.467   8.493
    6ALA    HB2   81   2.984   5.293   8.474
    6ALA    HB3   82   3.104   5.396   8.554
    6ALA      C   83   2.994   5.409   8.225
    6ALA      O   84   2.998   5.313   8.149
    7SER      N   85   2.909   5.512   8.210
    7SER      H   86   2.910   5.585   8.279
    7SER     CA   87   2.810   5.520   8.102
    7SER     HA   88   2.754   5.427   8.097
    7SER     CB   89   2.713   5.636   8.130
    7SER    HB2   90   2.770   5.728   8.137
    7SER    HB3   91   2.643   5.643   8.047
    7SER     OG   92   2.641   5.614   8.251
    7SER     HG   93   2.581   5.687   8.266
    7SER      C   94   2.876   5.536   7.964
    7SER      O   95   2.822   5.486   7.865
    8ALA      N   96   2.991   5.604   7.958
    8ALA      H   97   3.023   5.647   8.043
    8ALA     CA   98   3.069   5.624   7.837
    8ALA     HA   99   3.003   5.667   7.762
    8ALA     CB  100   3.184   5.722   7.863
    8ALA    HB1  101   3.251   5.680   7.937
    8ALA    HB2  102   3.238   5.740   7.770
    8ALA    HB3  103   3.144   5.816   7.900
    8ALA      C  104   3.122   5.492   7.780
    8ALA      O  105   3.109   5.471   7.660
    9LEU      N  106   3.174   5.404   7.866
    9LEU      H  107   3.183   5.432   7.962
    9LEU     CA  108   3.223   5.270   7.828
    9LEU     HA  109   3.294   5.279   7.747
    9LEU     CB  110   3.292   5.202   7.947
    9LEU    HB2  111   3.215   5.204   8.025
    9LEU    HB3  112   3.315   5.099   7.922
    9LEU     CG  113   3.418   5.273   7.999
    9LEU     HG  114   3.402   5.381   7.998
    9LEU    CD1  115   3.450   5.228   8.142
    9LEU   HD11  116   3.466   5.120   8.144
    9LEU   HD12  117   3.539   5.278   8.177
    9LEU   HD13  118   3.366   5.253   8.207
    9LEU    CD2  119   3.539   5.250   7.908
    9LEU   HD21  120   3.518   5.289   7.808
    9LEU   HD22  121   3.626   5.301   7.949
    9LEU   HD23  122   3.561   5.142   7.902
    9LEU      C  123   3.110   5.179   7.775
    9LEU      O  124   3.132   5.098   7.685
   10ALA      N  125   2.989   5.197   7.831
   10ALA      H  126   2.981   5.258   7.911
   10ALA     CA  127   2.868   5.126   7.788
   10ALA     HA  128   2.890   5.019   7.787
   10ALA     CB  129   2.754   5.152   7.886
   10ALA    HB1  130   2.730   5.258   7.887
   10ALA    HB2  131   2.665   5.095   7.856
   10ALA    HB3  132   2.784   5.121   7.986
   10ALA      C  133   2.826   5.163   7.644
   10ALA      O  134   2.785   5.076   7.569
   11CYS      N  135   2.845   5.291   7.607
   11CYS      H  136   2.874   5.356   7.678
   11CYS     CA  137   2.819   5.343   7.472
   11CYS     HA  138   2.716   5.318   7.444
   11CYS     CB  139   2.836   5.496   7.461
   11CYS    HB2  140   2.933   5.528   7.499
   11CYS    HB3  141   2.823   5.532   7.359
   11CYS     SG  142   2.711   5.583   7.561
   11CYS     HG  143   2.752   5.706   7.532
   11CYS      C  144   2.908   5.275   7.367
   11CYS      O  145   2.859   5.238   7.261
   12VAL      N  146   3.036   5.257   7.402
   12VAL      H  147   3.067   5.297   7.490
   12VAL     CA  148   3.136   5.191   7.317
   12VAL     HA  149   3.141   5.238   7.220
   12VAL     CB  150   3.279   5.193   7.381
   12VAL     HB  151   3.276   5.131   7.471
   12VAL    CG1  152   3.387   5.139   7.286
   12VAL   HG11  153   3.390   5.201   7.196
   12VAL   HG12  154   3.484   5.143   7.335
   12VAL   HG13  155   3.365   5.036   7.258
   12VAL    CG2  156   3.320   5.334   7.427
   12VAL   HG21  157   3.249   5.370   7.501
   12VAL   HG22  158   3.420   5.331   7.470
   12VAL   HG23  159   3.320   5.401   7.341
   12VAL      C  160   3.095   5.046   7.289
   12VAL      O  161   3.087   5.009   7.173
   13LEU      N  162   3.059   4.969   7.394
   13LEU      H  163   3.075   5.006   7.487
   13LEU     CA  164   3.008   4.833   7.382
   13LEU     HA  165   3.079   4.773   7.324
   13LEU     CB  166   2.989   4.767   7.520
   13LEU    HB2  167   2.965   4.848   7.588
   13LEU    HB3  168   2.905   4.699   7.514
   13LEU     CG  169   3.113   4.691   7.572
   13LEU     HG  170   3.202   4.752   7.556
   13LEU    CD1  171   3.096   4.662   7.721
   13LEU   HD11  172   3.007   4.601   7.736
   13LEU   HD12  173   3.184   4.608   7.757
   13LEU   HD13  174   3.086   4.756   7.775
   13LEU    CD2  175   3.136   4.559   7.497
   13LEU   HD21  176   3.152   4.579   7.391
   13LEU   HD22  177   3.225   4.509   7.538
   13LEU   HD23  178   3.050   4.494   7.510
   13LEU      C  179   2.878   4.826   7.301
   13LEU      O  180   2.871   4.743   7.211
   14ILE      N  181   2.779   4.911   7.332
   14ILE      H  182   2.790   4.967   7.416
   14ILE     CA  183   2.652   4.919   7.260
   14ILE     HA  184   2.601   4.822   7.258
   14ILE     CB  185   2.556   5.027   7.320
   14ILE     HB  186   2.619   5.110   7.352
   14ILE    CG2  187   2.447   5.080   7.224
   14ILE   HG21  188   2.384   4.997   7.192
   14ILE   HG22  189   2.386   5.154   7.275
   14ILE   HG23  190   2.494   5.125   7.137
   14ILE    CG1  191   2.489   4.974   7.448
   14ILE   HG12  192   2.403   4.914   7.417
   14ILE   HG13  193   2.561   4.911   7.498
   14ILE    CD1  194   2.441   5.084   7.545
   14ILE   HD11  195   2.368   5.148   7.495
   14ILE   HD12  196   2.395   5.038   7.633
   14ILE   HD13  197   2.527   5.144   7.577
   14ILE      C  198   2.673   4.939   7.109
   14ILE      O  199   2.614   4.865   7.030
   15PHE      N  200   2.759   5.035   7.072
   15PHE      H  201   2.791   5.099   7.145
   15PHE     CA  202   2.801   5.059   6.935
   15PHE     HA  203   2.714   5.078   6.873
   15PHE     CB  204   2.894   5.183   6.928
   15PHE    HB2  205   2.829   5.265   6.959
   15PHE    HB3  206   2.980   5.178   6.995
   15PHE     CG  207   2.948   5.218   6.790
   15PHE    CD1  208   2.872   5.299   6.703
   15PHE    HD1  209   2.776   5.339   6.736
   15PHE    CE1  210   2.919   5.327   6.576
   15PHE    HE1  211   2.861   5.392   6.510
   15PHE     CZ  212   3.040   5.274   6.532
   15PHE     HZ  213   3.078   5.299   6.433
   15PHE    CE2  214   3.112   5.189   6.613
   15PHE    HE2  215   3.205   5.145   6.578
   15PHE    CD2  216   3.066   5.159   6.741
   15PHE    HD2  217   3.122   5.090   6.804
   15PHE      C  218   2.866   4.934   6.873
   15PHE      O  219   2.816   4.884   6.773
   16THR      N  220   2.973   4.885   6.937
   16THR      H  221   3.004   4.936   7.019
   16THR     CA  222   3.050   4.769   6.894
   16THR     HA  223   3.096   4.791   6.798
   16THR     CB  224   3.162   4.735   6.996
   16THR     HB  225   3.113   4.718   7.091
   16THR    CG2  226   3.248   4.613   6.960
   16THR   HG21  227   3.298   4.630   6.865
   16THR   HG22  228   3.323   4.597   7.038
   16THR   HG23  229   3.185   4.525   6.953
   16THR    OG1  230   3.250   4.845   7.005
   16THR    HG1  231   3.320   4.824   7.068
   16THR      C  232   2.964   4.645   6.870
   16THR      O  233   2.975   4.586   6.763
   17ILE      N  234   2.876   4.610   6.966
   17ILE      H  235   2.881   4.660   7.053
   17ILE     CA  236   2.784   4.497   6.955
   17ILE     HA  237   2.836   4.404   6.930
   17ILE     CB  238   2.703   4.476   7.087
   17ILE     HB  239   2.669   4.575   7.118
   17ILE    CG2  240   2.581   4.382   7.073
   17ILE   HG21  241   2.615   4.283   7.041
   17ILE   HG22  242   2.530   4.373   7.169
   17ILE   HG23  243   2.511   4.422   6.999
   17ILE    CG1  244   2.794   4.426   7.201
   17ILE   HG12  245   2.799   4.317   7.192
   17ILE   HG13  246   2.893   4.469   7.185
   17ILE    CD1  247   2.745   4.463   7.342
   17ILE   HD11  248   2.646   4.420   7.358
   17ILE   HD12  249   2.815   4.424   7.416
   17ILE   HD13  250   2.739   4.571   7.351
   17ILE      C  251   2.692   4.510   6.832
   17ILE      O  252   2.688   4.419   6.749
   18VAL      N  253   2.621   4.624   6.820
   18VAL      H  254   2.626   4.691   6.896
   18VAL     CA  255   2.531   4.652   6.709
   18VAL     HA  256   2.458   4.572   6.695
   18VAL     CB  257   2.454   4.787   6.729
   18VAL     HB  258   2.528   4.860   6.761
   18VAL    CG1  259   2.380   4.839   6.604
   18VAL   HG11  260   2.306   4.765   6.573
   18VAL   HG12  261   2.330   4.933   6.628
   18VAL   HG13  262   2.451   4.855   6.524
   18VAL    CG2  263   2.354   4.775   6.845
   18VAL   HG21  264   2.407   4.751   6.937
   18VAL   HG22  265   2.302   4.870   6.858
   18VAL   HG23  266   2.282   4.696   6.823
   18VAL      C  267   2.603   4.650   6.573
   18VAL      O  268   2.559   4.579   6.482
   19VAL      N  269   2.713   4.726   6.561
   19VAL      H  270   2.740   4.782   6.639
   19VAL     CA  271   2.789   4.736   6.437
   19VAL     HA  272   2.723   4.754   6.352
   19VAL     CB  273   2.894   4.849   6.443
   19VAL     HB  274   2.955   4.832   6.532
   19VAL    CG1  275   2.984   4.857   6.319
   19VAL   HG11  276   2.923   4.876   6.230
   19VAL   HG12  277   3.055   4.939   6.331
   19VAL   HG13  278   3.039   4.764   6.307
   19VAL    CG2  279   2.826   4.986   6.463
   19VAL   HG21  280   2.769   4.985   6.556
   19VAL   HG22  281   2.902   5.064   6.467
   19VAL   HG23  282   2.758   5.005   6.379
   19VAL      C  283   2.857   4.604   6.398
   19VAL      O  284   2.862   4.574   6.279
   20ASP      N  285   2.902   4.525   6.496
   20ASP      H  286   2.908   4.563   6.589
   20ASP     CA  287   2.959   4.393   6.472
   20ASP     HA  288   3.031   4.399   6.390
   20ASP     CB  289   3.031   4.337   6.596
   20ASP    HB2  290   3.116   4.401   6.618
   20ASP    HB3  291   2.958   4.343   6.678
   20ASP     CG  292   3.079   4.192   6.581
   20ASP    OD1  293   3.124   4.156   6.471
   20ASP    OD2  294   3.070   4.122   6.684
   20ASP      C  295   2.853   4.297   6.417
   20ASP      O  296   2.876   4.237   6.312
   21ILE      N  297   2.737   4.288   6.484
   21ILE      H  298   2.729   4.338   6.572
   21ILE     CA  299   2.630   4.198   6.447
   21ILE     HA  300   2.669   4.097   6.435
   21ILE     CB  301   2.511   4.197   6.547
   21ILE     HB  302   2.488   4.301   6.571
   21ILE    CG2  303   2.383   4.127   6.494
   21ILE   HG21  304   2.406   4.023   6.470
   21ILE   HG22  305   2.305   4.131   6.570
   21ILE   HG23  306   2.349   4.178   6.404
   21ILE    CG1  307   2.555   4.129   6.680
   21ILE   HG12  308   2.553   4.022   6.663
   21ILE   HG13  309   2.657   4.160   6.699
   21ILE    CD1  310   2.467   4.163   6.800
   21ILE   HD11  311   2.364   4.131   6.781
   21ILE   HD12  312   2.505   4.111   6.889
   21ILE   HD13  313   2.468   4.271   6.817
   21ILE      C  314   2.583   4.222   6.302
   21ILE      O  315   2.596   4.132   6.220
   22LEU      N  316   2.537   4.344   6.272
   22LEU      H  317   2.533   4.414   6.345
   22LEU     CA  318   2.487   4.380   6.139
   22LEU     HA  319   2.416   4.305   6.105
   22LEU     CB  320   2.417   4.517   6.143
   22LEU    HB2  321   2.500   4.587   6.157
   22LEU    HB3  322   2.370   4.536   6.046
   22LEU     CG  323   2.313   4.538   6.255
   22LEU     HG  324   2.352   4.495   6.348
   22LEU    CD1  325   2.287   4.688   6.275
   22LEU   HD11  326   2.249   4.730   6.182
   22LEU   HD12  327   2.214   4.701   6.355
   22LEU   HD13  328   2.380   4.738   6.302
   22LEU    CD2  329   2.183   4.462   6.230
   22LEU   HD21  330   2.203   4.355   6.223
   22LEU   HD22  331   2.113   4.480   6.312
   22LEU   HD23  332   2.138   4.497   6.136
   22LEU      C  333   2.600   4.382   6.035
   22LEU      O  334   2.584   4.327   5.926
   23GLY      N  335   2.713   4.446   6.070
   23GLY      H  336   2.716   4.481   6.165
   23GLY     CA  337   2.827   4.470   5.983
   23GLY    HA2  338   2.795   4.526   5.896
   23GLY    HA3  339   2.902   4.528   6.038
   23GLY      C  340   2.891   4.339   5.937
   23GLY      O  341   2.902   4.318   5.817
   24ASN      N  342   2.930   4.248   6.027
   24ASN      H  343   2.924   4.270   6.125
   24ASN     CA  344   2.994   4.121   5.987
   24ASN     HA  345   3.062   4.139   5.904
   24ASN     CB  346   3.072   4.061   6.104
   24ASN    HB2  347   3.019   4.074   6.198
   24ASN    HB3  348   3.085   3.954   6.084
   24ASN     CG  349   3.210   4.123   6.117
   24ASN    OD1  350   3.295   4.104   6.029
   24ASN    ND2  351   3.233   4.202   6.221
   24ASN   HD21  352   3.324   4.245   6.232
   24ASN   HD22  353   3.160   4.217   6.289
   24ASN      C  354   2.894   4.021   5.928
   24ASN      O  355   2.937   3.936   5.850
   25LEU      N  356   2.763   4.036   5.956
   25LEU      H  357   2.735   4.096   6.032
   25LEU     CA  358   2.660   3.962   5.884
   25LEU     HA  359   2.685   3.856   5.882
   25LEU     CB  360   2.521   3.980   5.950
   25LEU    HB2  361   2.526   4.075   6.003
   25LEU    HB3  362   2.446   3.987   5.871
   25LEU     CG  363   2.482   3.867   6.048
   25LEU     HG  364   2.568   3.845   6.110
   25LEU    CD1  365   2.364   3.910   6.136
   25LEU   HD11  366   2.278   3.933   6.073
   25LEU   HD12  367   2.338   3.829   6.204
   25LEU   HD13  368   2.391   3.999   6.193
   25LEU    CD2  369   2.444   3.738   5.972
   25LEU   HD21  370   2.530   3.704   5.914
   25LEU   HD22  371   2.417   3.661   6.044
   25LEU   HD23  372   2.360   3.757   5.906
   25LEU      C  373   2.654   4.005   5.736
   25LEU      O  374   2.642   3.918   5.650
   26LEU      N  375   2.668   4.136   5.710
   26LEU      H  376   2.668   4.199   5.789
   26LEU     CA  377   2.677   4.193   5.576
   26LEU     HA  378   2.590   4.162   5.518
   26LEU     CB  379   2.679   4.348   5.580
   26LEU    HB2  380   2.741   4.372   5.667
   26LEU    HB3  381   2.728   4.382   5.489
   26LEU     CG  382   2.542   4.418   5.594
   26LEU     HG  383   2.482   4.364   5.667
   26LEU    CD1  384   2.561   4.562   5.641
   26LEU   HD11  385   2.622   4.616   5.568
   26LEU   HD12  386   2.464   4.611   5.650
   26LEU   HD13  387   2.612   4.562   5.738
   26LEU    CD2  388   2.466   4.416   5.461
   26LEU   HD21  389   2.450   4.313   5.430
   26LEU   HD22  390   2.370   4.465   5.474
   26LEU   HD23  391   2.524   4.468   5.385
   26LEU      C  392   2.799   4.141   5.500
   26LEU      O  393   2.786   4.109   5.383
   27VAL      N  394   2.915   4.130   5.566
   27VAL      H  395   2.918   4.160   5.663
   27VAL     CA  396   3.039   4.080   5.505
   27VAL     HA  397   3.062   4.138   5.415
   27VAL     CB  398   3.161   4.088   5.601
   27VAL     HB  399   3.137   4.026   5.687
   27VAL    CG1  400   3.292   4.039   5.537
   27VAL   HG11  401   3.316   4.101   5.450
   27VAL   HG12  402   3.373   4.047   5.610
   27VAL   HG13  403   3.282   3.935   5.506
   27VAL    CG2  404   3.182   4.231   5.651
   27VAL   HG21  405   3.094   4.264   5.705
   27VAL   HG22  406   3.268   4.233   5.719
   27VAL   HG23  407   3.201   4.296   5.566
   27VAL      C  408   3.023   3.935   5.456
   27VAL      O  409   3.054   3.905   5.340
   28ILE      N  410   2.967   3.849   5.542
   28ILE      H  411   2.952   3.882   5.637
   28ILE     CA  412   2.939   3.710   5.511
   28ILE     HA  413   3.024   3.660   5.465
   28ILE     CB  414   2.895   3.630   5.638
   28ILE     HB  415   2.818   3.689   5.687
   28ILE    CG2  416   2.842   3.488   5.610
   28ILE   HG21  417   2.920   3.429   5.561
   28ILE   HG22  418   2.814   3.440   5.703
   28ILE   HG23  419   2.755   3.494   5.545
   28ILE    CG1  420   3.013   3.625   5.739
   28ILE   HG12  421   3.080   3.547   5.702
   28ILE   HG13  422   3.063   3.722   5.732
   28ILE    CD1  423   2.977   3.597   5.884
   28ILE   HD11  424   2.927   3.500   5.891
   28ILE   HD12  425   3.067   3.595   5.945
   28ILE   HD13  426   2.910   3.675   5.920
   28ILE      C  427   2.835   3.698   5.399
   28ILE      O  428   2.858   3.624   5.303
   29LEU      N  429   2.727   3.777   5.406
   29LEU      H  430   2.711   3.827   5.492
   29LEU     CA  431   2.624   3.782   5.303
   29LEU     HA  432   2.587   3.682   5.280
   29LEU     CB  433   2.507   3.866   5.358
   29LEU    HB2  434   2.581   3.800   5.312
   29LEU    HB3  435   2.477   3.827   5.454
   29LEU     CG  436   2.385   3.874   5.266
   29LEU     HG  437   2.345   3.774   5.249
   29LEU    CD1  438   2.279   3.961   5.332
   29LEU   HD11  439   2.319   4.061   5.349
   29LEU   HD12  440   2.192   3.966   5.267
   29LEU   HD13  441   2.251   3.917   5.428
   29LEU    CD2  442   2.328   3.736   5.232
   29LEU   HD21  443   2.298   3.686   5.324
   29LEU   HD22  444   2.241   3.747   5.167
   29LEU   HD23  445   2.404   3.676   5.182
   29LEU      C  446   2.677   3.830   5.166
   29LEU      O  447   2.645   3.768   5.065
   30SER      N  448   2.760   3.935   5.167
   30SER      H  449   2.782   3.977   5.256
   30SER     CA  450   2.818   3.994   5.046
   30SER     HA  451   2.739   4.020   4.976
   30SER     CB  452   2.897   4.122   5.081
   30SER    HB2  453   2.962   4.099   5.166
   30SER    HB3  454   2.958   4.149   4.995
   30SER     OG  455   2.811   4.229   5.114
   30SER     HG  456   2.863   4.307   5.135
   30SER      C  457   2.911   3.899   4.969
   30SER      O  458   2.908   3.900   4.846
   31VAL      N  459   2.991   3.819   5.040
   31VAL      H  460   2.995   3.829   5.140
   31VAL     CA  461   3.084   3.725   4.978
   31VAL     HA  462   3.142   3.773   4.898
   31VAL     CB  463   3.184   3.662   5.081
   31VAL     HB  464   3.124   3.634   5.168
   31VAL    CG1  465   3.263   3.539   5.031
   31VAL   HG11  466   3.323   3.568   4.944
   31VAL   HG12  467   3.329   3.504   5.110
   31VAL   HG13  468   3.194   3.460   5.003
   31VAL    CG2  469   3.284   3.769   5.129
   31VAL   HG21  470   3.230   3.851   5.176
   31VAL   HG22  471   3.353   3.724   5.201
   31VAL   HG23  472   3.340   3.806   5.043
   31VAL      C  473   3.011   3.616   4.897
   31VAL      O  474   3.059   3.578   4.791
   32TYR      N  475   2.892   3.573   4.942
   32TYR      H  476   2.861   3.602   5.034
   32TYR     CA  477   2.812   3.474   4.871
   32TYR     HA  478   2.875   3.415   4.805
   32TYR     CB  479   2.743   3.378   4.971
   32TYR    HB2  480   2.686   3.440   5.041
   32TYR    HB3  481   2.675   3.316   4.913
   32TYR     CG  482   2.840   3.290   5.048
   32TYR    CD1  483   2.895   3.174   4.989
   32TYR    HD1  484   2.866   3.146   4.888
   32TYR    CE1  485   2.986   3.094   5.061
   32TYR    HE1  486   3.027   3.005   5.015
   32TYR     CZ  487   3.023   3.129   5.192
   32TYR     OH  488   3.111   3.051   5.262
   32TYR     HH  489   3.140   2.975   5.212
   32TYR    CE2  490   2.968   3.244   5.252
   32TYR    HE2  491   2.997   3.273   5.353
   32TYR    CD2  492   2.876   3.324   5.180
   32TYR    HD2  493   2.832   3.412   5.226
   32TYR      C  494   2.712   3.536   4.771
   32TYR      O  495   2.663   3.464   4.684
   33ARG      N  496   2.682   3.667   4.782
   33ARG      H  497   2.719   3.716   4.862
   33ARG     CA  498   2.588   3.738   4.693
   33ARG     HA  499   2.526   3.666   4.640
   33ARG     CB  500   2.497   3.831   4.776
   33ARG    HB2  501   2.557   3.877   4.855
   33ARG    HB3  502   2.459   3.909   4.710
   33ARG     CG  503   2.378   3.757   4.839
   33ARG    HG2  504   2.328   3.703   4.759
   33ARG    HG3  505   2.419   3.687   4.912
   33ARG     CD  506   2.278   3.850   4.909
   33ARG    HD2  507   2.327   3.902   4.992
   33ARG    HD3  508   2.241   3.924   4.838
   33ARG     NE  509   2.165   3.773   4.963
   33ARG     HE  510   2.161   3.678   4.931
   33ARG     CZ  511   2.068   3.820   5.044
   33ARG    NH1  512   2.059   3.950   5.073
   33ARG   HH11  513   2.125   4.014   5.034
   33ARG   HH12  514   1.986   3.982   5.134
   33ARG    NH2  515   1.982   3.735   5.098
   33ARG   HH21  516   1.989   3.636   5.077
   33ARG   HH22  517   1.909   3.769   5.160
   33ARG      C  518   2.657   3.813   4.578
   33ARG      O  519   2.587   3.864   4.491
   34ASN      N  520   2.791   3.818   4.573
   34ASN      H  521   2.843   3.766   4.643
   34ASN     CA  522   2.865   3.894   4.472
   34ASN     HA  523   2.797   3.933   4.397
   34ASN     CB  524   2.937   4.011   4.542
   34ASN    HB2  525   2.865   4.056   4.610
   34ASN    HB3  526   3.021   3.972   4.597
   34ASN     CG  527   2.988   4.119   4.446
   34ASN    OD1  528   3.075   4.094   4.364
   34ASN    ND2  529   2.937   4.240   4.459
   34ASN   HD21  530   2.967   4.315   4.398
   34ASN   HD22  531   2.866   4.258   4.529
   34ASN      C  532   2.969   3.802   4.406
   34ASN      O  533   3.049   3.744   4.479
   35LYS      N  534   2.969   3.795   4.273
   35LYS      H  535   2.896   3.845   4.225
   35LYS     CA  536   3.061   3.713   4.192
   35LYS     HA  537   3.059   3.610   4.225
   35LYS     CB  538   3.016   3.718   4.044
   35LYS    HB2  539   2.913   3.682   4.041
   35LYS    HB3  540   3.017   3.823   4.014
   35LYS     CG  541   3.102   3.635   3.946
   35LYS    HG2  542   3.204   3.672   3.951
   35LYS    HG3  543   3.099   3.531   3.979
   35LYS     CD  544   3.052   3.644   3.801
   35LYS    HD2  545   2.949   3.608   3.799
   35LYS    HD3  546   3.054   3.749   3.771
   35LYS     CE  547   3.138   3.562   3.704
   35LYS    HE2  548   3.240   3.598   3.709
   35LYS    HE3  549   3.136   3.458   3.736
   35LYS     NZ  550   3.089   3.572   3.565
   35LYS    HZ1  551   3.091   3.668   3.536
   35LYS    HZ2  552   3.148   3.517   3.505
   35LYS    HZ3  553   2.994   3.537   3.561
   35LYS      C  554   3.208   3.757   4.207
   35LYS      O  555   3.296   3.672   4.217
   36LYS      N  556   3.229   3.888   4.210
   36LYS      H  557   3.148   3.948   4.203
   36LYS     CA  558   3.361   3.951   4.214
   36LYS     HA  559   3.431   3.901   4.145
   36LYS     CB  560   3.343   4.097   4.168
   36LYS    HB2  561   3.268   4.094   4.088
   36LYS    HB3  562   3.302   4.150   4.255
   36LYS     CG  563   3.469   4.169   4.119
   36LYS    HG2  564   3.540   4.178   4.199
   36LYS    HG3  565   3.513   4.111   4.037
   36LYS     CD  566   3.433   4.309   4.067
   36LYS    HD2  567   3.376   4.295   3.974
   36LYS    HD3  568   3.367   4.354   4.142
   36LYS     CE  569   3.552   4.403   4.042
   36LYS    HE2  570   3.628   4.385   4.119
   36LYS    HE3  571   3.594   4.380   3.944
   36LYS     NZ  572   3.511   4.544   4.045
   36LYS    HZ1  573   3.473   4.566   4.136
   36LYS    HZ2  574   3.592   4.603   4.028
   36LYS    HZ3  575   3.442   4.561   3.974
   36LYS      C  576   3.428   3.937   4.353
   36LYS      O  577   3.550   3.944   4.362
   37LEU      N  578   3.346   3.913   4.456
   37LEU      H  579   3.247   3.918   4.439
   37LEU     CA  580   3.391   3.887   4.594
   37LEU     HA  581   3.495   3.914   4.605
   37LEU     CB  582   3.307   3.970   4.693
   37LEU    HB2  583   3.203   3.942   4.673
   37LEU    HB3  584   3.333   3.938   4.794
   37LEU     CG  585   3.323   4.123   4.682
   37LEU     HG  586   3.325   4.150   4.576
   37LEU    CD1  587   3.206   4.195   4.750
   37LEU   HD11  588   3.203   4.168   4.856
   37LEU   HD12  589   3.219   4.302   4.740
   37LEU   HD13  590   3.112   4.165   4.703
   37LEU    CD2  591   3.455   4.170   4.744
   37LEU   HD21  592   3.538   4.122   4.691
   37LEU   HD22  593   3.463   4.278   4.733
   37LEU   HD23  594   3.458   4.143   4.848
   37LEU      C  595   3.384   3.737   4.630
   37LEU      O  596   3.428   3.701   4.740
   38ARG      N  597   3.333   3.650   4.541
   38ARG      H  598   3.304   3.688   4.452
   38ARG     CA  599   3.310   3.507   4.568
   38ARG     HA  600   3.282   3.494   4.672
   38ARG     CB  601   3.196   3.452   4.478
   38ARG    HB2  602   3.135   3.537   4.447
   38ARG    HB3  603   3.242   3.406   4.391
   38ARG     CG  604   3.107   3.349   4.550
   38ARG    HG2  605   3.166   3.259   4.565
   38ARG    HG3  606   3.078   3.391   4.646
   38ARG     CD  607   2.981   3.315   4.469
   38ARG    HD2  608   2.925   3.406   4.450
   38ARG    HD3  609   3.011   3.270   4.374
   38ARG     NE  610   2.895   3.220   4.542
   38ARG     HE  611   2.929   3.189   4.632
   38ARG     CZ  612   2.776   3.174   4.499
   38ARG    NH1  613   2.728   3.212   4.381
   38ARG   HH11  614   2.781   3.277   4.323
   38ARG   HH12  615   2.639   3.178   4.349
   38ARG    NH2  616   2.708   3.088   4.574
   38ARG   HH21  617   2.745   3.059   4.663
   38ARG   HH22  618   2.618   3.053   4.541
   38ARG      C  619   3.436   3.419   4.551
   38ARG      O  620   3.423   3.297   4.554
   39ASN      N  621   3.553   3.477   4.527
   39ASN      H  622   3.555   3.577   4.509
   39ASN     CA  623   3.678   3.402   4.509
   39ASN     HA  624   3.660   3.320   4.440
   39ASN     CB  625   3.791   3.491   4.452
   39ASN    HB2  626   3.864   3.424   4.407
   39ASN    HB3  627   3.748   3.555   4.375
   39ASN     CG  628   3.862   3.580   4.555
   39ASN    OD1  629   3.806   3.680   4.598
   39ASN    ND2  630   3.985   3.546   4.592
   39ASN   HD21  631   4.034   3.602   4.660
   39ASN   HD22  632   4.028   3.463   4.553
   39ASN      C  633   3.719   3.327   4.638
   39ASN      O  634   3.690   3.372   4.749
   40ALA      N  635   3.790   3.214   4.621
   40ALA      H  636   3.811   3.189   4.525
   40ALA     CA  637   3.832   3.124   4.727
   40ALA     HA  638   3.743   3.091   4.780
   40ALA     CB  639   3.901   3.002   4.666
   40ALA    HB1  640   3.991   3.034   4.613
   40ALA    HB2  641   3.928   2.932   4.745
   40ALA    HB3  642   3.833   2.954   4.595
   40ALA      C  643   3.928   3.189   4.831
   40ALA      O  644   3.927   3.151   4.947
   41GLY      N  645   4.007   3.287   4.786
   41GLY      H  646   4.001   3.310   4.688
   41GLY     CA  647   4.101   3.361   4.869
   41GLY    HA2  648   4.166   3.288   4.919
   41GLY    HA3  649   4.161   3.425   4.804
   41GLY      C  650   4.032   3.448   4.974
   41GLY      O  651   4.101   3.496   5.064
   42ASN      N  652   3.900   3.467   4.966
   42ASN      H  653   3.855   3.432   4.882
   42ASN     CA  654   3.820   3.544   5.060
   42ASN     HA  655   3.884   3.607   5.121
   42ASN     CB  656   3.720   3.634   4.984
   42ASN    HB2  657   3.680   3.575   4.902
   42ASN    HB3  658   3.639   3.663   5.051
   42ASN     CG  659   3.783   3.761   4.926
   42ASN    OD1  660   3.894   3.802   4.963
   42ASN    ND2  661   3.712   3.827   4.836
   42ASN   HD21  662   3.749   3.911   4.795
   42ASN   HD22  663   3.621   3.792   4.809
   42ASN      C  664   3.750   3.454   5.163
   42ASN      O  665   3.669   3.505   5.240
   43ILE      N  666   3.786   3.325   5.171
   43ILE      H  667   3.840   3.285   5.095
   43ILE     CA  668   3.742   3.236   5.279
   43ILE     HA  669   3.635   3.244   5.299
   43ILE     CB  670   3.778   3.088   5.246
   43ILE     HB  671   3.867   3.092   5.183
   43ILE    CG2  672   3.805   2.995   5.367
   43ILE   HG21  673   3.716   2.991   5.430
   43ILE   HG22  674   3.828   2.895   5.332
   43ILE   HG23  675   3.889   3.035   5.425
   43ILE    CG1  676   3.667   3.027   5.156
   43ILE   HG12  677   3.587   2.994   5.223
   43ILE   HG13  678   3.631   3.108   5.094
   43ILE    CD1  679   3.712   2.910   5.068
   43ILE   HD11  680   3.749   2.829   5.131
   43ILE   HD12  681   3.628   2.874   5.009
   43ILE   HD13  682   3.792   2.943   5.002
   43ILE      C  683   3.795   3.281   5.416
   43ILE      O  684   3.724   3.273   5.516
   44PHE      N  685   3.918   3.335   5.416
   44PHE      H  686   3.969   3.331   5.330
   44PHE     CA  687   3.983   3.395   5.533
   44PHE     HA  688   3.986   3.323   5.615
   44PHE     CB  689   4.126   3.435   5.496
   44PHE    HB2  690   4.127   3.508   5.416
   44PHE    HB3  691   4.167   3.480   5.587
   44PHE     CG  692   4.222   3.324   5.456
   44PHE    CD1  693   4.279   3.239   5.552
   44PHE    HD1  694   4.256   3.255   5.658
   44PHE    CE1  695   4.363   3.136   5.514
   44PHE    HE1  696   4.408   3.072   5.589
   44PHE     CZ  697   4.390   3.114   5.379
   44PHE     HZ  698   4.457   3.033   5.350
   44PHE    CE2  699   4.333   3.195   5.282
   44PHE    HE2  700   4.355   3.177   5.177
   44PHE    CD2  701   4.248   3.298   5.319
   44PHE    HD2  702   4.201   3.360   5.243
   44PHE      C  703   3.907   3.518   5.587
   44PHE      O  704   3.910   3.543   5.707
   45VAL      N  705   3.837   3.591   5.498
   45VAL      H  706   3.843   3.564   5.401
   45VAL     CA  707   3.758   3.709   5.533
   45VAL     HA  708   3.813   3.772   5.602
   45VAL     CB  709   3.719   3.792   5.408
   45VAL     HB  710   3.650   3.734   5.348
   45VAL    CG1  711   3.654   3.927   5.444
   45VAL   HG11  712   3.723   3.986   5.504
   45VAL   HG12  713   3.629   3.982   5.353
   45VAL   HG13  714   3.563   3.908   5.501
   45VAL    CG2  715   3.842   3.821   5.320
   45VAL   HG21  716   3.886   3.727   5.286
   45VAL   HG22  717   3.812   3.881   5.233
   45VAL   HG23  718   3.916   3.877   5.378
   45VAL      C  719   3.629   3.667   5.607
   45VAL      O  720   3.595   3.728   5.708
   46VAL      N  721   3.564   3.561   5.559
   46VAL      H  722   3.597   3.521   5.472
   46VAL     CA  723   3.447   3.502   5.623
   46VAL     HA  724   3.374   3.579   5.647
   46VAL     CB  725   3.379   3.396   5.532
   46VAL     HB  726   3.448   3.312   5.522
   46VAL    CG1  727   3.245   3.345   5.586
   46VAL   HG11  728   3.175   3.429   5.596
   46VAL   HG12  729   3.203   3.271   5.517
   46VAL   HG13  730   3.260   3.299   5.684
   46VAL    CG2  731   3.354   3.451   5.391
   46VAL   HG21  732   3.449   3.480   5.345
   46VAL   HG22  733   3.306   3.374   5.329
   46VAL   HG23  734   3.289   3.538   5.397
   46VAL      C  735   3.486   3.436   5.758
   46VAL      O  736   3.413   3.453   5.856
   47SER      N  737   3.603   3.370   5.764
   47SER      H  738   3.650   3.354   5.676
   47SER     CA  739   3.660   3.313   5.886
   47SER     HA  740   3.591   3.243   5.932
   47SER     CB  741   3.790   3.237   5.849
   47SER    HB2  742   3.767   3.175   5.763
   47SER    HB3  743   3.865   3.311   5.821
   47SER     OG  744   3.840   3.156   5.954
   47SER     HG  745   3.920   3.112   5.924
   47SER      C  746   3.685   3.421   5.994
   47SER      O  747   3.647   3.402   6.110
   48LEU      N  748   3.741   3.535   5.953
   48LEU      H  749   3.778   3.536   5.859
   48LEU     CA  750   3.760   3.653   6.037
   48LEU     HA  751   3.809   3.626   6.130
   48LEU     CB  752   3.849   3.754   5.961
   48LEU    HB2  753   3.945   3.703   5.957
   48LEU    HB3  754   3.811   3.767   5.860
   48LEU     CG  755   3.867   3.892   6.028
   48LEU     HG  756   3.810   3.892   6.121
   48LEU    CD1  757   4.013   3.922   6.058
   48LEU   HD11  758   4.070   3.922   5.965
   48LEU   HD12  759   4.021   4.020   6.106
   48LEU   HD13  760   4.053   3.846   6.125
   48LEU    CD2  761   3.804   4.002   5.943
   48LEU   HD21  762   3.697   3.982   5.930
   48LEU   HD22  763   3.817   4.098   5.992
   48LEU   HD23  764   3.852   4.004   5.845
   48LEU      C  765   3.626   3.714   6.081
   48LEU      O  766   3.613   3.749   6.198
   49ALA      N  767   3.528   3.723   5.990
   49ALA      H  768   3.549   3.695   5.895
   49ALA     CA  769   3.397   3.777   6.018
   49ALA     HA  770   3.410   3.878   6.057
   49ALA     CB  771   3.316   3.785   5.889
   49ALA    HB1  772   3.300   3.686   5.849
   49ALA    HB2  773   3.219   3.831   5.909
   49ALA    HB3  774   3.369   3.845   5.815
   49ALA      C  775   3.320   3.696   6.125
   49ALA      O  776   3.251   3.755   6.206
   50VAL      N  777   3.339   3.564   6.125
   50VAL      H  778   3.388   3.522   6.047
   50VAL     CA  779   3.285   3.476   6.228
   50VAL     HA  780   3.181   3.500   6.250
   50VAL     CB  781   3.294   3.326   6.189
   50VAL     HB  782   3.397   3.307   6.157
   50VAL    CG1  783   3.257   3.228   6.302
   50VAL   HG11  784   3.154   3.247   6.333
   50VAL   HG12  785   3.266   3.125   6.266
   50VAL   HG13  786   3.324   3.243   6.387
   50VAL    CG2  787   3.205   3.296   6.067
   50VAL   HG21  788   3.237   3.357   5.982
   50VAL   HG22  789   3.213   3.190   6.041
   50VAL   HG23  790   3.101   3.321   6.091
   50VAL      C  791   3.357   3.499   6.362
   50VAL      O  792   3.289   3.517   6.463
   51ALA      N  793   3.491   3.502   6.361
   51ALA      H  794   3.537   3.477   6.275
   51ALA     CA  795   3.575   3.535   6.477
   51ALA     HA  796   3.562   3.455   6.550
   51ALA     CB  797   3.723   3.543   6.437
   51ALA    HB1  798   3.737   3.624   6.365
   51ALA    HB2  799   3.783   3.562   6.526
   51ALA    HB3  800   3.753   3.449   6.393
   51ALA      C  801   3.534   3.667   6.544
   51ALA      O  802   3.522   3.671   6.666
   52ASP      N  803   3.508   3.770   6.463
   52ASP      H  804   3.535   3.761   6.366
   52ASP     CA  805   3.456   3.898   6.509
   52ASP     HA  806   3.518   3.933   6.591
   52ASP     CB  807   3.453   4.007   6.400
   52ASP    HB2  808   3.395   3.957   6.323
   52ASP    HB3  809   3.400   4.096   6.434
   52ASP     CG  810   3.588   4.048   6.344
   52ASP    OD1  811   3.690   4.036   6.415
   52ASP    OD2  812   3.587   4.103   6.232
   52ASP      C  813   3.318   3.885   6.576
   52ASP      O  814   3.301   3.941   6.683
   53LEU      N  815   3.227   3.806   6.516
   53LEU      H  816   3.257   3.757   6.433
   53LEU     CA  817   3.088   3.794   6.559
   53LEU     HA  818   3.045   3.893   6.574
   53LEU     CB  819   3.007   3.721   6.450
   53LEU    HB2  820   3.077   3.653   6.402
   53LEU    HB3  821   2.927   3.663   6.497
   53LEU     CG  822   2.946   3.815   6.345
   53LEU     HG  823   3.020   3.892   6.321
   53LEU    CD1  824   2.909   3.740   6.217
   53LEU   HD11  825   2.835   3.663   6.241
   53LEU   HD12  826   2.866   3.809   6.145
   53LEU   HD13  827   2.997   3.693   6.175
   53LEU    CD2  828   2.823   3.889   6.399
   53LEU   HD21  829   2.852   3.947   6.486
   53LEU   HD22  830   2.783   3.955   6.322
   53LEU   HD23  831   2.747   3.817   6.427
   53LEU      C  832   3.067   3.724   6.694
   53LEU      O  833   2.970   3.757   6.763
   54VAL      N  834   3.151   3.625   6.729
   54VAL      H  835   3.228   3.601   6.668
   54VAL     CA  836   3.129   3.543   6.848
   54VAL     HA  837   3.024   3.510   6.860
   54VAL     CB  838   3.220   3.418   6.857
   54VAL     HB  839   3.198   3.367   6.951
   54VAL    CG1  840   3.200   3.320   6.740
   54VAL   HG11  841   3.222   3.371   6.647
   54VAL   HG12  842   3.267   3.235   6.752
   54VAL   HG13  843   3.097   3.285   6.740
   54VAL    CG2  844   3.369   3.450   6.876
   54VAL   HG21  845   3.383   3.506   6.968
   54VAL   HG22  846   3.426   3.357   6.881
   54VAL   HG23  847   3.404   3.509   6.791
   54VAL      C  848   3.137   3.621   6.981
   54VAL      O  849   3.078   3.576   7.079
   55VAL      N  850   3.208   3.735   6.985
   55VAL      H  851   3.268   3.758   6.908
   55VAL     CA  852   3.213   3.818   7.105
   55VAL     HA  853   3.203   3.760   7.197
   55VAL     CB  854   3.338   3.907   7.116
   55VAL     HB  855   3.314   3.993   7.178
   55VAL    CG1  856   3.456   3.831   7.177
   55VAL   HG11  857   3.480   3.745   7.114
   55VAL   HG12  858   3.543   3.896   7.183
   55VAL   HG13  859   3.429   3.796   7.277
   55VAL    CG2  860   3.379   3.974   6.985
   55VAL   HG21  861   3.297   4.039   6.950
   55VAL   HG22  862   3.467   4.035   7.001
   55VAL   HG23  863   3.400   3.899   6.910
   55VAL      C  864   3.086   3.903   7.129
   55VAL      O  865   3.055   3.929   7.245
   56ALA      N  866   3.013   3.943   7.025
   56ALA      H  867   3.044   3.922   6.931
   56ALA     CA  868   2.893   4.026   7.042
   56ALA     HA  869   2.914   4.089   7.128
   56ALA     CB  870   2.872   4.114   6.920
   56ALA    HB1  871   2.850   4.052   6.833
   56ALA    HB2  872   2.789   4.182   6.938
   56ALA    HB3  873   2.962   4.172   6.901
   56ALA      C  874   2.765   3.946   7.074
   56ALA      O  875   2.667   4.008   7.114
   57ILE      N  876   2.766   3.813   7.054
   57ILE      H  877   2.848   3.770   7.012
   57ILE     CA  878   2.650   3.729   7.082
   57ILE     HA  879   2.557   3.787   7.082
   57ILE     CB  880   2.636   3.609   6.984
   57ILE     HB  881   2.559   3.541   7.021
   57ILE    CG2  882   2.596   3.658   6.843
   57ILE   HG21  883   2.672   3.726   6.805
   57ILE   HG22  884   2.587   3.572   6.776
   57ILE   HG23  885   2.501   3.711   6.849
   57ILE    CG1  886   2.760   3.517   6.976
   57ILE   HG12  887   2.775   3.494   6.870
   57ILE   HG13  888   2.845   3.574   7.013
   57ILE    CD1  889   2.746   3.387   7.055
   57ILE   HD11  890   2.661   3.329   7.017
   57ILE   HD12  891   2.837   3.328   7.044
   57ILE   HD13  892   2.730   3.410   7.160
   57ILE      C  893   2.645   3.678   7.227
   57ILE      O  894   2.534   3.657   7.277
   58TYR      N  895   2.760   3.661   7.295
   58TYR      H  896   2.846   3.667   7.243
   58TYR     CA  897   2.764   3.608   7.432
   58TYR     HA  898   2.670   3.631   7.483
   58TYR     CB  899   2.784   3.455   7.433
   58TYR    HB2  900   2.698   3.413   7.380
   58TYR    HB3  901   2.875   3.434   7.376
   58TYR     CG  902   2.795   3.391   7.570
   58TYR    CD1  903   2.678   3.351   7.637
   58TYR    HD1  904   2.580   3.366   7.591
   58TYR    CE1  905   2.686   3.291   7.764
   58TYR    HE1  906   2.596   3.259   7.816
   58TYR     CZ  907   2.812   3.271   7.824
   58TYR     OH  908   2.821   3.213   7.947
   58TYR     HH  909   2.735   3.189   7.984
   58TYR    CE2  910   2.929   3.312   7.758
   58TYR    HE2  911   3.026   3.298   7.805
   58TYR    CD2  912   2.920   3.372   7.631
   58TYR    HD2  913   3.011   3.404   7.580
   58TYR      C  914   2.856   3.685   7.530
   58TYR      O  915   2.802   3.737   7.628
   59PRO      N  916   2.990   3.696   7.505
   59PRO     CD  917   3.068   3.633   7.400
   59PRO    HD2  918   3.061   3.695   7.310
   59PRO    HD3  919   3.026   3.534   7.380
   59PRO     CG  920   3.210   3.626   7.454
   59PRO    HG2  921   3.283   3.628   7.374
   59PRO    HG3  922   3.224   3.535   7.513
   59PRO     CB  923   3.220   3.749   7.542
   59PRO    HB2  924   3.250   3.838   7.488
   59PRO    HB3  925   3.291   3.729   7.622
   59PRO     CA  926   3.079   3.768   7.599
   59PRO     HA  927   3.073   3.714   7.694
   59PRO      C  928   3.045   3.916   7.622
   59PRO      O  929   3.021   3.953   7.736
   60TYR      N  930   3.042   3.998   7.517
   60TYR      H  931   3.070   3.962   7.427
   60TYR     CA  932   3.017   4.143   7.530
   60TYR     HA  933   3.088   4.187   7.600
   60TYR     CB  934   3.032   4.213   7.394
   60TYR    HB2  935   2.969   4.156   7.326
   60TYR    HB3  936   2.988   4.313   7.408
   60TYR     CG  937   3.171   4.227   7.335
   60TYR    CD1  938   3.285   4.180   7.403
   60TYR    HD1  939   3.274   4.133   7.501
   60TYR    CE1  940   3.412   4.191   7.344
   60TYR    HE1  941   3.500   4.154   7.396
   60TYR     CZ  942   3.426   4.253   7.219
   60TYR     OH  943   3.548   4.262   7.160
   60TYR     HH  944   3.618   4.222   7.213
   60TYR    CE2  945   3.313   4.305   7.153
   60TYR    HE2  946   3.325   4.355   7.057
   60TYR    CD2  947   3.186   4.291   7.210
   60TYR    HD2  948   3.098   4.330   7.158
   60TYR      C  949   2.884   4.183   7.598
   60TYR      O  950   2.891   4.272   7.683
   61PRO      N  951   2.769   4.118   7.568
   61PRO     CD  952   2.745   4.026   7.457
   61PRO    HD2  953   2.789   3.929   7.482
   61PRO    HD3  954   2.795   4.065   7.368
   61PRO     CG  955   2.594   4.019   7.441
   61PRO    HG2  956   2.564   3.920   7.406
   61PRO    HG3  957   2.560   4.095   7.370
   61PRO     CB  958   2.543   4.048   7.581
   61PRO    HB2  959   2.535   3.957   7.641
   61PRO    HB3  960   2.445   4.096   7.575
   61PRO     CA  961   2.645   4.144   7.642
   61PRO     HA  962   2.616   4.246   7.620
   61PRO      C  963   2.655   4.125   7.795
   61PRO      O  964   2.604   4.209   7.869
   62LEU      N  965   2.725   4.018   7.840
   62LEU      H  966   2.757   3.950   7.772
   62LEU     CA  967   2.753   3.993   7.981
   62LEU     HA  968   2.659   3.987   8.037
   62LEU     CB  969   2.829   3.859   7.998
   62LEU    HB2  970   2.904   3.856   7.919
   62LEU    HB3  971   2.879   3.863   8.095
   62LEU     CG  972   2.742   3.732   7.991
   62LEU     HG  973   2.661   3.749   7.921
   62LEU    CD1  974   2.825   3.612   7.944
   62LEU   HD11  975   2.907   3.595   8.014
   62LEU   HD12  976   2.762   3.523   7.940
   62LEU   HD13  977   2.866   3.632   7.845
   62LEU    CD2  978   2.682   3.699   8.127
   62LEU   HD21  979   2.620   3.782   8.161
   62LEU   HD22  980   2.621   3.609   8.120
   62LEU   HD23  981   2.762   3.683   8.199
   62LEU      C  982   2.834   4.107   8.045
   62LEU      O  983   2.803   4.149   8.156
   63VAL      N  984   2.934   4.158   7.972
   63VAL      H  985   2.954   4.114   7.883
   63VAL     CA  986   3.022   4.267   8.016
   63VAL     HA  987   3.057   4.252   8.118
   63VAL     CB  988   3.145   4.283   7.923
   63VAL     HB  989   3.106   4.297   7.822
   63VAL    CG1  990   3.238   4.400   7.960
   63VAL   HG11  991   3.276   4.386   8.061
   63VAL   HG12  992   3.321   4.404   7.889
   63VAL   HG13  993   3.182   4.494   7.955
   63VAL    CG2  994   3.227   4.154   7.920
   63VAL   HG21  995   3.165   4.072   7.883
   63VAL   HG22  996   3.312   4.167   7.854
   63VAL   HG23  997   3.261   4.130   8.020
   63VAL      C  998   2.945   4.401   8.025
   63VAL      O  999   2.964   4.473   8.123
   64LEU      N 1000   2.857   4.429   7.928
   64LEU      H 1001   2.854   4.367   7.848
   64LEU     CA 1002   2.771   4.548   7.927
   64LEU     HA 1003   2.832   4.638   7.933
   64LEU     CB 1004   2.688   4.553   7.796
   64LEU    HB2 1005   2.765   4.559   7.720
   64LEU    HB3 1006   2.632   4.461   7.784
   64LEU     CG 1007   2.592   4.675   7.783
   64LEU     HG 1008   2.543   4.690   7.879
   64LEU    CD1 1009   2.666   4.803   7.742
   64LEU   HD11 1010   2.714   4.787   7.645
   64LEU   HD12 1011   2.594   4.885   7.733
   64LEU   HD13 1012   2.741   4.826   7.817
   64LEU    CD2 1013   2.478   4.644   7.686
   64LEU   HD21 1014   2.422   4.558   7.722
   64LEU   HD22 1015   2.412   4.730   7.678
   64LEU   HD23 1016   2.519   4.621   7.588
   64LEU      C 1017   2.680   4.554   8.052
   64LEU      O 1018   2.671   4.659   8.116
   65MET      N 1019   2.617   4.441   8.085
   65MET      H 1020   2.621   4.363   8.020
   65MET     CA 1021   2.535   4.427   8.205
   65MET     HA 1022   2.461   4.507   8.209
   65MET     CB 1023   2.460   4.292   8.201
   65MET    HB2 1024   2.533   4.214   8.180
   65MET    HB3 1025   2.416   4.275   8.299
   65MET     CG 1026   2.350   4.289   8.094
   65MET    HG2 1027   2.268   4.352   8.130
   65MET    HG3 1028   2.391   4.332   8.003
   65MET     SD 1029   2.284   4.123   8.059
   65MET     CE 1030   2.151   4.115   8.181
   65MET    HE1 1031   2.080   4.196   8.161
   65MET    HE2 1032   2.099   4.019   8.173
   65MET    HE3 1033   2.192   4.127   8.281
   65MET      C 1034   2.618   4.443   8.333
   65MET      O 1035   2.572   4.510   8.426
   66SER      N 1036   2.740   4.390   8.334
   66SER      H 1037   2.765   4.332   8.255
   66SER     CA 1038   2.835   4.400   8.445
   66SER     HA 1039   2.786   4.372   8.539
   66SER     CB 1040   2.954   4.306   8.422
   66SER    HB2 1041   2.996   4.325   8.323
   66SER    HB3 1042   3.030   4.325   8.497
   66SER     OG 1043   2.912   4.171   8.430
   66SER     HG 1044   2.987   4.113   8.415
   66SER      C 1045   2.883   4.544   8.475
   66SER      O 1046   2.929   4.568   8.586
   67ILE      N 1047   2.869   4.637   8.379
   67ILE      H 1048   2.842   4.607   8.287
   67ILE     CA 1049   2.898   4.779   8.401
   67ILE     HA 1050   2.989   4.791   8.460
   67ILE     CB 1051   2.911   4.860   8.268
   67ILE     HB 1052   2.822   4.840   8.208
   67ILE    CG2 1053   2.925   5.012   8.291
   67ILE   HG21 1054   3.015   5.032   8.350
   67ILE   HG22 1055   2.935   5.062   8.194
   67ILE   HG23 1056   2.838   5.049   8.343
   67ILE    CG1 1057   3.030   4.809   8.183
   67ILE   HG12 1058   3.121   4.843   8.233
   67ILE   HG13 1059   3.027   4.700   8.186
   67ILE    CD1 1060   3.031   4.856   8.038
   67ILE   HD11 1061   3.035   4.965   8.035
   67ILE   HD12 1062   3.118   4.816   7.986
   67ILE   HD13 1063   2.940   4.822   7.988
   67ILE      C 1064   2.789   4.841   8.490
   67ILE      O 1065   2.821   4.901   8.593
   68PHE      N 1066   2.662   4.821   8.452
   68PHE      H 1067   2.647   4.774   8.363
   68PHE     CA 1068   2.544   4.866   8.526
   68PHE     HA 1069   2.553   4.973   8.546
   68PHE     CB 1070   2.415   4.841   8.445
   68PHE    HB2 1071   2.407   4.735   8.418
   68PHE    HB3 1072   2.331   4.868   8.509
   68PHE     CG 1073   2.400   4.921   8.317
   68PHE    CD1 1074   2.381   5.060   8.323
   68PHE    HD1 1075   2.374   5.111   8.419
   68PHE    CE1 1076   2.369   5.132   8.205
   68PHE    HE1 1077   2.352   5.240   8.209
   68PHE     CZ 1078   2.377   5.069   8.082
   68PHE     HZ 1079   2.368   5.127   7.990
   68PHE    CE2 1080   2.399   4.932   8.075
   68PHE    HE2 1081   2.406   4.882   7.978
   68PHE    CD2 1082   2.412   4.857   8.192
   68PHE    HD2 1083   2.431   4.750   8.187
   68PHE      C 1084   2.533   4.800   8.665
   68PHE      O 1085   2.501   4.868   8.762
   69ASN      N 1086   2.561   4.669   8.671
   69ASN      H 1087   2.581   4.621   8.585
   69ASN     CA 1088   2.563   4.592   8.796
   69ASN     HA 1089   2.471   4.610   8.852
   69ASN     CB 1090   2.574   4.440   8.767
   69ASN    HB2 1091   2.662   4.429   8.705
   69ASN    HB3 1092   2.589   4.388   8.862
   69ASN     CG 1093   2.454   4.378   8.696
   69ASN    OD1 1094   2.339   4.418   8.714
   69ASN    ND2 1095   2.479   4.276   8.615
   69ASN   HD21 1096   2.403   4.231   8.565
   69ASN   HD22 1097   2.574   4.243   8.603
   69ASN      C 1098   2.680   4.632   8.887
   69ASN      O 1099   2.671   4.613   9.008
   70ASN      N 1100   2.788   4.684   8.827
   70ASN      H 1101   2.781   4.689   8.726
   70ASN     CA 1102   2.914   4.724   8.890
   70ASN     HA 1103   2.987   4.749   8.813
   70ASN     CB 1104   2.894   4.847   8.981
   70ASN    HB2 1105   2.822   4.914   8.933
   70ASN    HB3 1106   2.850   4.809   9.074
   70ASN     CG 1107   3.020   4.927   9.016
   70ASN    OD1 1108   3.115   4.936   8.939
   70ASN    ND2 1109   3.025   4.992   9.131
   70ASN   HD21 1110   3.107   5.045   9.156
   70ASN   HD22 1111   2.946   4.987   9.194
   70ASN      C 1112   2.979   4.603   8.962
   70ASN      O 1113   3.020   4.614   9.078
   71GLY      N 1114   2.981   4.488   8.894
   71GLY      H 1115   2.950   4.488   8.798
   71GLY     CA 1116   3.027   4.362   8.951
   71GLY    HA2 1117   3.136   4.359   8.953
   71GLY    HA3 1118   2.989   4.351   9.053
   71GLY      C 1119   2.976   4.245   8.866
   71GLY      O 1120   2.891   4.262   8.779
   72TRP      N 1121   3.029   4.125   8.894
   72TRP      H 1122   3.103   4.121   8.963
   72TRP     CA 1123   2.992   4.000   8.826
   72TRP     HA 1124   2.954   4.022   8.727
   72TRP     CB 1125   3.113   3.908   8.813
   72TRP    HB2 1126   3.207   3.957   8.787
   72TRP    HB3 1127   3.124   3.860   8.911
   72TRP     CG 1128   3.093   3.798   8.714
   72TRP    CD1 1129   3.060   3.670   8.741
   72TRP    HD1 1130   3.054   3.641   8.846
   72TRP    NE1 1131   3.040   3.601   8.623
   72TRP    HE1 1132   3.015   3.503   8.620
   72TRP    CE2 1133   3.059   3.683   8.513
   72TRP    CZ2 1134   3.050   3.664   8.375
   72TRP    HZ2 1135   3.023   3.564   8.341
   72TRP    CH2 1136   3.076   3.771   8.288
   72TRP    HH2 1137   3.071   3.758   8.180
   72TRP    CZ3 1138   3.109   3.898   8.340
   72TRP    HZ3 1139   3.129   3.983   8.275
   72TRP    CE3 1140   3.116   3.916   8.479
   72TRP    HE3 1141   3.141   4.017   8.512
   72TRP    CD2 1142   3.092   3.810   8.569
   72TRP      C 1143   2.878   3.933   8.904
   72TRP      O 1144   2.901   3.878   9.012
   73ASN      N 1145   2.757   3.941   8.849
   73ASN      H 1146   2.750   3.990   8.761
   73ASN     CA 1147   2.632   3.890   8.910
   73ASN     HA 1148   2.647   3.871   9.016
   73ASN     CB 1149   2.519   3.993   8.893
   73ASN    HB2 1150   2.515   4.019   8.787
   73ASN    HB3 1151   2.426   3.944   8.922
   73ASN     CG 1152   2.534   4.122   8.975
   73ASN    OD1 1153   2.428   4.202   8.980
   73ASN    ND2 1154   2.638   4.151   9.033
   73ASN   HD21 1155   2.643   4.237   9.085
   73ASN   HD22 1156   2.718   4.089   9.027
   73ASN      C 1157   2.592   3.754   8.848
   73ASN      O 1158   2.482   3.705   8.877
   74LEU      N 1159   2.679   3.695   8.766
   74LEU      H 1160   2.761   3.747   8.742
   74LEU     CA 1161   2.657   3.565   8.701
   74LEU     HA 1162   2.555   3.531   8.717
   74LEU     CB 1163   2.681   3.578   8.548
   74LEU    HB2 1164   2.786   3.608   8.554
   74LEU    HB3 1165   2.674   3.484   8.493
   74LEU     CG 1166   2.600   3.688   8.475
   74LEU     HG 1167   2.615   3.673   8.368
   74LEU    CD1 1168   2.449   3.687   8.507
   74LEU   HD11 1169   2.434   3.702   8.614
   74LEU   HD12 1170   2.400   3.767   8.452
   74LEU   HD13 1171   2.407   3.591   8.478
   74LEU    CD2 1172   2.663   3.829   8.486
   74LEU   HD21 1173   2.762   3.827   8.441
   74LEU   HD22 1174   2.600   3.900   8.433
   74LEU   HD23 1175   2.670   3.858   8.590
   74LEU      C 1176   2.748   3.459   8.767
   74LEU      O 1177   2.822   3.490   8.860
   75GLY      N 1178   2.737   3.334   8.722
   75GLY      H 1179   2.674   3.316   8.645
   75GLY     CA 1180   2.812   3.221   8.778
   75GLY    HA2 1181   2.803   3.222   8.886
   75GLY    HA3 1182   2.769   3.128   8.739
   75GLY      C 1183   2.961   3.224   8.740
   75GLY      O 1184   3.006   3.308   8.661
   76TYR      N 1185   3.038   3.129   8.794
   76TYR      H 1186   2.998   3.070   8.866
   76TYR     CA 1187   3.181   3.112   8.762
   76TYR     HA 1188   3.228   3.210   8.754
   76TYR     CB 1189   3.253   3.030   8.871
   76TYR    HB2 1190   3.355   3.067   8.881
   76TYR    HB3 1191   3.197   3.054   8.962
   76TYR     CG 1192   3.254   2.879   8.851
   76TYR    CD1 1193   3.137   2.804   8.873
   76TYR    HD1 1194   3.047   2.853   8.910
   76TYR    CE1 1195   3.136   2.666   8.847
   76TYR    HE1 1196   3.045   2.608   8.864
   76TYR     CZ 1197   3.252   2.602   8.799
   76TYR     OH 1198   3.251   2.468   8.774
   76TYR     HH 1199   3.165   2.427   8.792
   76TYR    CE2 1200   3.370   2.677   8.777
   76TYR    HE2 1201   3.460   2.628   8.740
   76TYR    CD2 1202   3.370   2.815   8.803
   76TYR    HD2 1203   3.461   2.873   8.786
   76TYR      C 1204   3.197   3.050   8.621
   76TYR      O 1205   3.289   3.089   8.549
   77LEU      N 1206   3.105   2.958   8.583
   77LEU      H 1207   3.037   2.930   8.652
   77LEU     CA 1208   3.101   2.895   8.451
   77LEU     HA 1209   3.198   2.849   8.428
   77LEU     CB 1210   2.992   2.787   8.445
   77LEU    HB2 1211   2.916   2.823   8.515
   77LEU    HB3 1212   2.950   2.781   8.345
   77LEU     CG 1213   3.041   2.648   8.490
   77LEU     HG 1214   3.123   2.659   8.561
   77LEU    CD1 1215   2.927   2.569   8.556
   77LEU   HD11 1216   2.845   2.556   8.486
   77LEU   HD12 1217   2.964   2.471   8.587
   77LEU   HD13 1218   2.892   2.623   8.644
   77LEU    CD2 1219   3.100   2.568   8.373
   77LEU   HD21 1220   3.185   2.623   8.331
   77LEU   HD22 1221   3.133   2.470   8.408
   77LEU   HD23 1222   3.024   2.555   8.295
   77LEU      C 1223   3.075   3.001   8.342
   77LEU      O 1224   3.140   2.998   8.238
   78HIE      N 1225   2.987   3.096   8.373
   78HIE      H 1226   2.930   3.083   8.455
   78HIE     CA 1227   2.961   3.213   8.289
   78HIE     HA 1228   2.934   3.180   8.188
   78HIE     CB 1229   2.846   3.297   8.346
   78HIE    HB2 1230   2.847   3.291   8.454
   78HIE    HB3 1231   2.852   3.401   8.315
   78HIE     CG 1232   2.711   3.248   8.302
   78HIE    ND1 1233   2.661   3.273   8.176
   78HIE    CE1 1234   2.543   3.212   8.166
   78HIE    HE1 1235   2.491   3.222   8.071
   78HIE    NE2 1236   2.509   3.150   8.278
   78HIE    HE2 1237   2.425   3.096   8.301
   78HIE    CD2 1238   2.616   3.172   8.365
   78HIE    HD2 1239   2.614   3.131   8.466
   78HIE      C 1240   3.086   3.299   8.269
   78HIE      O 1241   3.109   3.343   8.157
   79CYX      N 1242   3.165   3.315   8.376
   79CYX      H 1243   3.131   3.283   8.465
   79CYX     CA 1244   3.291   3.388   8.372
   79CYX     HA 1245   3.279   3.482   8.318
   79CYX     CB 1246   3.338   3.420   8.515
   79CYX    HB2 1247   3.257   3.468   8.570
   79CYX    HB3 1248   3.366   3.328   8.566
   79CYX     SG 1249   3.486   3.524   8.534
   79CYX      C 1250   3.398   3.313   8.291
   79CYX      O 1251   3.468   3.374   8.210
   80GLN      N 1252   3.406   3.180   8.309
   80GLN      H 1253   3.347   3.139   8.380
   80GLN     CA 1254   3.501   3.093   8.240
   80GLN     HA 1255   3.601   3.139   8.242
   80GLN     CB 1256   3.508   2.956   8.308
   80GLN    HB2 1257   3.406   2.920   8.318
   80GLN    HB3 1258   3.563   2.890   8.241
   80GLN     CG 1259   3.577   2.957   8.447
   80GLN    HG2 1260   3.543   3.044   8.503
   80GLN    HG3 1261   3.547   2.866   8.499
   80GLN     CD 1262   3.729   2.960   8.438
   80GLN    OE1 1263   3.790   3.066   8.448
   80GLN    NE2 1264   3.793   2.845   8.420
   80GLN   HE21 1265   3.894   2.843   8.414
   80GLN   HE22 1266   3.740   2.759   8.413
   80GLN      C 1267   3.470   3.080   8.090
   80GLN      O 1268   3.562   3.092   8.009
   81VAL      N 1269   3.343   3.060   8.053
   81VAL      H 1270   3.274   3.044   8.126
   81VAL     CA 1271   3.300   3.049   7.914
   81VAL     HA 1272   3.370   2.989   7.857
   81VAL     CB 1273   3.158   2.987   7.899
   81VAL     HB 1274   3.091   3.044   7.963
   81VAL    CG1 1275   3.103   2.989   7.754
   81VAL   HG11 1276   3.170   2.932   7.690
   81VAL   HG12 1277   3.004   2.944   7.752
   81VAL   HG13 1278   3.098   3.092   7.718
   81VAL    CG2 1279   3.155   2.842   7.949
   81VAL   HG21 1280   3.183   2.840   8.054
   81VAL   HG22 1281   3.055   2.801   7.937
   81VAL   HG23 1282   3.226   2.782   7.891
   81VAL      C 1283   3.308   3.185   7.841
   81VAL      O 1284   3.358   3.189   7.729
   82SER      N 1285   3.266   3.294   7.907
   82SER      H 1286   3.214   3.279   7.993
   82SER     CA 1287   3.279   3.432   7.858
   82SER     HA 1288   3.226   3.443   7.763
   82SER     CB 1289   3.219   3.531   7.961
   82SER    HB2 1290   3.112   3.512   7.965
   82SER    HB3 1291   3.265   3.508   8.057
   82SER     OG 1292   3.241   3.668   7.931
   82SER     HG 1293   3.201   3.722   7.999
   82SER      C 1294   3.425   3.466   7.822
   82SER      O 1295   3.451   3.520   7.715
   83GLY      N 1296   3.518   3.424   7.909
   83GLY      H 1297   3.488   3.375   7.993
   83GLY     CA 1298   3.661   3.442   7.889
   83GLY    HA2 1299   3.680   3.546   7.862
   83GLY    HA3 1300   3.714   3.418   7.981
   83GLY      C 1301   3.713   3.351   7.777
   83GLY      O 1302   3.781   3.398   7.687
   84PHE      N 1303   3.676   3.221   7.776
   84PHE      H 1304   3.622   3.187   7.854
   84PHE     CA 1305   3.722   3.126   7.676
   84PHE     HA 1306   3.831   3.125   7.669
   84PHE     CB 1307   3.676   2.984   7.713
   84PHE    HB2 1308   3.723   2.963   7.809
   84PHE    HB3 1309   3.567   2.975   7.723
   84PHE     CG 1310   3.719   2.873   7.619
   84PHE    CD1 1311   3.855   2.832   7.614
   84PHE    HD1 1312   3.927   2.877   7.682
   84PHE    CE1 1313   3.895   2.736   7.523
   84PHE    HE1 1314   4.000   2.706   7.520
   84PHE     CZ 1315   3.804   2.679   7.436
   84PHE     HZ 1316   3.837   2.602   7.366
   84PHE    CE2 1317   3.671   2.718   7.438
   84PHE    HE2 1318   3.600   2.672   7.370
   84PHE    CD2 1319   3.628   2.816   7.527
   84PHE    HD2 1320   3.525   2.849   7.525
   84PHE      C 1321   3.683   3.163   7.531
   84PHE      O 1322   3.765   3.153   7.440
   85LEU      N 1323   3.560   3.213   7.512
   85LEU      H 1324   3.496   3.215   7.590
   85LEU     CA 1325   3.512   3.254   7.381
   85LEU     HA 1326   3.540   3.180   7.306
   85LEU     CB 1327   3.358   3.267   7.381
   85LEU    HB2 1328   3.338   3.335   7.464
   85LEU    HB3 1329   3.326   3.313   7.288
   85LEU     CG 1330   3.281   3.135   7.403
   85LEU     HG 1331   3.317   3.088   7.495
   85LEU    CD1 1332   3.131   3.163   7.415
   85LEU   HD11 1333   3.096   3.210   7.323
   85LEU   HD12 1334   3.078   3.069   7.430
   85LEU   HD13 1335   3.113   3.229   7.499
   85LEU    CD2 1336   3.306   3.032   7.293
   85LEU   HD21 1337   3.412   3.007   7.288
   85LEU   HD22 1338   3.249   2.941   7.314
   85LEU   HD23 1339   3.274   3.073   7.197
   85LEU      C 1340   3.579   3.385   7.331
   85LEU      O 1341   3.590   3.403   7.210
   86MET      N 1342   3.622   3.472   7.423
   86MET      H 1343   3.600   3.453   7.520
   86MET     CA 1344   3.695   3.594   7.391
   86MET     HA 1345   3.641   3.650   7.314
   86MET     CB 1346   3.711   3.684   7.515
   86MET    HB2 1347   3.714   3.618   7.602
   86MET    HB3 1348   3.806   3.736   7.505
   86MET     CG 1349   3.599   3.785   7.532
   86MET    HG2 1350   3.571   3.825   7.435
   86MET    HG3 1351   3.513   3.736   7.577
   86MET     SD 1352   3.653   3.919   7.639
   86MET     CE 1353   3.493   3.994   7.676
   86MET    HE1 1354   3.429   3.920   7.725
   86MET    HE2 1355   3.507   4.080   7.741
   86MET    HE3 1356   3.446   4.026   7.583
   86MET      C 1357   3.834   3.565   7.335
   86MET      O 1358   3.877   3.631   7.240
   87GLY      N 1359   3.903   3.467   7.394
   87GLY      H 1360   3.861   3.419   7.472
   87GLY     CA 1361   4.037   3.425   7.351
   87GLY    HA2 1362   4.102   3.512   7.346
   87GLY    HA3 1363   4.076   3.352   7.421
   87GLY      C 1364   4.028   3.362   7.212
   87GLY      O 1365   4.110   3.393   7.127
   88LEU      N 1366   3.926   3.278   7.188
   88LEU      H 1367   3.866   3.252   7.265
   88LEU     CA 1368   3.900   3.216   7.057
   88LEU     HA 1369   3.988   3.160   7.025
   88LEU     CB 1370   3.779   3.120   7.064
   88LEU    HB2 1371   3.704   3.173   7.122
   88LEU    HB3 1372   3.743   3.108   6.961
   88LEU     CG 1373   3.805   2.981   7.125
   88LEU     HG 1374   3.843   2.994   7.226
   88LEU    CD1 1375   3.675   2.901   7.128
   88LEU   HD11 1376   3.637   2.889   7.026
   88LEU   HD12 1377   3.693   2.803   7.172
   88LEU   HD13 1378   3.601   2.954   7.188
   88LEU    CD2 1379   3.911   2.901   7.048
   88LEU   HD21 1380   4.005   2.955   7.048
   88LEU   HD22 1381   3.925   2.804   7.096
   88LEU   HD23 1382   3.877   2.886   6.945
   88LEU      C 1383   3.877   3.322   6.948
   88LEU      O 1384   3.925   3.305   6.837
   89SER      N 1385   3.808   3.431   6.984
   89SER      H 1386   3.763   3.429   7.075
   89SER     CA 1387   3.784   3.546   6.899
   89SER     HA 1388   3.746   3.514   6.802
   89SER     CB 1389   3.679   3.637   6.965
   89SER    HB2 1390   3.585   3.582   6.966
   89SER    HB3 1391   3.712   3.655   7.067
   89SER     OG 1392   3.661   3.761   6.899
   89SER     HG 1393   3.594   3.812   6.945
   89SER      C 1394   3.914   3.621   6.865
   89SER      O 1395   3.951   3.627   6.748
   90VAL      N 1396   3.981   3.674   6.968
   90VAL      H 1397   3.943   3.660   7.061
   90VAL     CA 1398   4.098   3.760   6.954
   90VAL     HA 1399   4.083   3.842   6.884
   90VAL     CB 1400   4.139   3.819   7.092
   90VAL     HB 1401   4.129   3.739   7.164
   90VAL    CG1 1402   4.282   3.876   7.099
   90VAL   HG11 1403   4.292   3.957   7.026
   90VAL   HG12 1404   4.301   3.915   7.199
   90VAL   HG13 1405   4.354   3.798   7.076
   90VAL    CG2 1406   4.037   3.925   7.132
   90VAL   HG21 1407   3.938   3.880   7.139
   90VAL   HG22 1408   4.064   3.968   7.228
   90VAL   HG23 1409   4.035   4.004   7.056
   90VAL      C 1410   4.217   3.688   6.888
   90VAL      O 1411   4.278   3.744   6.798
   91ILE      N 1412   4.247   3.566   6.933
   91ILE      H 1413   4.201   3.531   7.016
   91ILE     CA 1414   4.355   3.487   6.876
   91ILE     HA 1415   4.440   3.552   6.855
   91ILE     CB 1416   4.402   3.373   6.973
   91ILE     HB 1417   4.314   3.312   6.995
   91ILE    CG2 1418   4.514   3.284   6.917
   91ILE   HG21 1419   4.601   3.346   6.895
   91ILE   HG22 1420   4.540   3.209   6.991
   91ILE   HG23 1421   4.480   3.236   6.825
   91ILE    CG1 1422   4.453   3.437   7.104
   91ILE   HG12 1423   4.552   3.479   7.083
   91ILE   HG13 1424   4.385   3.516   7.131
   91ILE    CD1 1425   4.464   3.339   7.218
   91ILE   HD11 1426   4.534   3.259   7.192
   91ILE   HD12 1427   4.502   3.391   7.308
   91ILE   HD13 1428   4.366   3.296   7.240
   91ILE      C 1429   4.317   3.435   6.735
   91ILE      O 1430   4.403   3.426   6.648
   92GLY      N 1431   4.187   3.410   6.714
   92GLY      H 1432   4.128   3.414   6.795
   92GLY     CA 1433   4.125   3.379   6.585
   92GLY    HA2 1434   4.168   3.285   6.548
   92GLY    HA3 1435   4.018   3.366   6.600
   92GLY      C 1436   4.148   3.488   6.481
   92GLY      O 1437   4.198   3.459   6.373
   93SER      N 1438   4.114   3.612   6.514
   93SER      H 1439   4.064   3.625   6.601
   93SER     CA 1440   4.127   3.725   6.424
   93SER     HA 1441   4.087   3.700   6.326
   93SER     CB 1442   4.047   3.844   6.480
   93SER    HB2 1443   4.063   3.930   6.414
   93SER    HB3 1444   3.942   3.818   6.481
   93SER     OG 1445   4.089   3.878   6.611
   93SER     HG 1446   4.037   3.953   6.642
   93SER      C 1447   4.272   3.759   6.387
   93SER      O 1448   4.297   3.783   6.269
   94ILE      N 1449   4.367   3.754   6.483
   94ILE      H 1450   4.339   3.743   6.580
   94ILE     CA 1451   4.508   3.782   6.453
   94ILE     HA 1452   4.518   3.865   6.384
   94ILE     CB 1453   4.599   3.807   6.578
   94ILE     HB 1454   4.567   3.900   6.624
   94ILE    CG2 1455   4.594   3.693   6.681
   94ILE   HG21 1456   4.626   3.600   6.635
   94ILE   HG22 1457   4.660   3.717   6.765
   94ILE   HG23 1458   4.492   3.683   6.718
   94ILE    CG1 1459   4.748   3.836   6.547
   94ILE   HG12 1460   4.798   3.848   6.643
   94ILE   HG13 1461   4.787   3.748   6.496
   94ILE    CD1 1462   4.772   3.961   6.460
   94ILE   HD11 1463   4.733   4.049   6.511
   94ILE   HD12 1464   4.879   3.973   6.444
   94ILE   HD13 1465   4.722   3.950   6.364
   94ILE      C 1466   4.568   3.675   6.360
   94ILE      O 1467   4.633   3.713   6.262
   95PHE      N 1468   4.539   3.546   6.382
   95PHE      H 1469   4.494   3.518   6.468
   95PHE     CA 1470   4.587   3.441   6.292
   95PHE     HA 1471   4.688   3.466   6.259
   95PHE     CB 1472   4.590   3.303   6.357
   95PHE    HB2 1473   4.499   3.273   6.409
   95PHE    HB3 1474   4.608   3.236   6.273
   95PHE     CG 1475   4.704   3.281   6.454
   95PHE    CD1 1476   4.678   3.211   6.573
   95PHE    HD1 1477   4.576   3.182   6.597
   95PHE    CE1 1478   4.781   3.179   6.659
   95PHE    HE1 1479   4.759   3.125   6.751
   95PHE     CZ 1480   4.911   3.217   6.631
   95PHE     HZ 1481   4.991   3.196   6.702
   95PHE    CE2 1482   4.940   3.280   6.511
   95PHE    HE2 1483   5.043   3.306   6.487
   95PHE    CD2 1484   4.839   3.310   6.422
   95PHE    HD2 1485   4.862   3.358   6.326
   95PHE      C 1486   4.516   3.436   6.156
   95PHE      O 1487   4.577   3.392   6.058
   96ASN      N 1488   4.391   3.484   6.149
   96ASN      H 1489   4.342   3.505   6.234
   96ASN     CA 1490   4.320   3.497   6.021
   96ASN     HA 1491   4.334   3.407   5.962
   96ASN     CB 1492   4.169   3.517   6.045
   96ASN    HB2 1493   4.157   3.563   6.143
   96ASN    HB3 1494   4.128   3.584   5.968
   96ASN     CG 1495   4.092   3.386   6.042
   96ASN    OD1 1496   4.101   3.309   5.947
   96ASN    ND2 1497   4.013   3.360   6.145
   96ASN   HD21 1498   3.960   3.274   6.147
   96ASN   HD22 1499   4.005   3.425   6.221
   96ASN      C 1500   4.379   3.610   5.937
   96ASN      O 1501   4.391   3.591   5.816
   97ILE      N 1502   4.419   3.721   5.999
   97ILE      H 1503   4.394   3.734   6.096
   97ILE     CA 1504   4.490   3.830   5.931
   97ILE     HA 1505   4.440   3.855   5.837
   97ILE     CB 1506   4.503   3.957   6.020
   97ILE     HB 1507   4.541   3.925   6.117
   97ILE    CG2 1508   4.595   4.067   5.962
   97ILE   HG21 1509   4.556   4.099   5.866
   97ILE   HG22 1510   4.598   4.152   6.031
   97ILE   HG23 1511   4.695   4.027   5.950
   97ILE    CG1 1512   4.363   4.018   6.047
   97ILE   HG12 1513   4.336   4.076   5.958
   97ILE   HG13 1514   4.294   3.935   6.059
   97ILE    CD1 1515   4.355   4.109   6.170
   97ILE   HD11 1516   4.424   4.192   6.159
   97ILE   HD12 1517   4.254   4.147   6.181
   97ILE   HD13 1518   4.382   4.052   6.259
   97ILE      C 1519   4.628   3.783   5.879
   97ILE      O 1520   4.667   3.819   5.767
   98THR      N 1521   4.695   3.696   5.955
   98THR      H 1522   4.661   3.680   6.049
   98THR     CA 1523   4.818   3.628   5.914
   98THR     HA 1524   4.890   3.704   5.884
   98THR     CB 1525   4.879   3.543   6.028
   98THR     HB 1526   4.816   3.455   6.038
   98THR    CG2 1527   5.024   3.499   6.005
   98THR   HG21 1528   5.088   3.587   5.995
   98THR   HG22 1529   5.058   3.439   6.091
   98THR   HG23 1530   5.030   3.438   5.915
   98THR    OG1 1531   4.878   3.620   6.146
   98THR    HG1 1532   4.916   3.569   6.218
   98THR      C 1533   4.799   3.540   5.789
   98THR      O 1534   4.883   3.541   5.699
   99GLY      N 1535   4.685   3.469   5.783
   99GLY      H 1536   4.622   3.476   5.862
   99GLY     CA 1537   4.646   3.384   5.669
   99GLY    HA2 1538   4.724   3.310   5.652
   99GLY    HA3 1539   4.553   3.334   5.694
   99GLY      C 1540   4.625   3.466   5.542
   99GLY      O 1541   4.676   3.427   5.437
  100ILE      N 1542   4.556   3.581   5.552
  100ILE      H 1543   4.512   3.603   5.640
  100ILE     CA 1544   4.533   3.673   5.439
  100ILE     HA 1545   4.496   3.616   5.353
  100ILE     CB 1546   4.432   3.788   5.472
  100ILE     HB 1547   4.469   3.840   5.560
  100ILE    CG2 1548   4.413   3.888   5.356
  100ILE   HG21 1549   4.376   3.835   5.268
  100ILE   HG22 1550   4.343   3.965   5.385
  100ILE   HG23 1551   4.509   3.934   5.332
  100ILE    CG1 1552   4.295   3.728   5.511
  100ILE   HG12 1553   4.260   3.675   5.422
  100ILE   HG13 1554   4.316   3.656   5.590
  100ILE    CD1 1555   4.187   3.826   5.558
  100ILE   HD11 1556   4.167   3.898   5.479
  100ILE   HD12 1557   4.096   3.771   5.582
  100ILE   HD13 1558   4.223   3.879   5.647
  100ILE      C 1559   4.665   3.732   5.387
  100ILE      O 1560   4.688   3.731   5.266
  101ALA      N 1561   4.753   3.775   5.479
  101ALA      H 1562   4.723   3.774   5.575
  101ALA     CA 1563   4.885   3.829   5.447
  101ALA     HA 1564   4.872   3.920   5.390
  101ALA     CB 1565   4.958   3.862   5.577
  101ALA    HB1 1566   4.974   3.771   5.635
  101ALA    HB2 1567   5.056   3.907   5.554
  101ALA    HB3 1568   4.899   3.932   5.635
  101ALA      C 1569   4.970   3.733   5.361
  101ALA      O 1570   5.030   3.777   5.263
  102ILE      N 1571   4.971   3.605   5.398
  102ILE      H 1572   4.926   3.581   5.485
  102ILE     CA 1573   5.041   3.500   5.324
  102ILE     HA 1574   5.141   3.532   5.293
  102ILE     CB 1575   5.053   3.369   5.408
  102ILE     HB 1576   4.953   3.347   5.447
  102ILE    CG2 1577   5.105   3.247   5.329
  102ILE   HG21 1578   5.204   3.268   5.289
  102ILE   HG22 1579   5.110   3.160   5.394
  102ILE   HG23 1580   5.037   3.225   5.246
  102ILE    CG1 1581   5.143   3.393   5.532
  102ILE   HG12 1582   5.246   3.380   5.499
  102ILE   HG13 1583   5.127   3.496   5.563
  102ILE    CD1 1584   5.115   3.299   5.651
  102ILE   HD11 1585   5.131   3.196   5.620
  102ILE   HD12 1586   5.183   3.324   5.733
  102ILE   HD13 1587   5.012   3.312   5.684
  102ILE      C 1588   4.975   3.473   5.187
  102ILE      O 1589   5.046   3.470   5.086
  103ASN      N 1590   4.842   3.461   5.184
  103ASN      H 1591   4.794   3.458   5.274
  103ASN     CA 1592   4.764   3.437   5.062
  103ASN     HA 1593   4.799   3.346   5.013
  103ASN     CB 1594   4.614   3.420   5.097
  103ASN    HB2 1595   4.605   3.355   5.183
  103ASN    HB3 1596   4.571   3.518   5.120
  103ASN     CG 1597   4.535   3.358   4.980
  103ASN    OD1 1598   4.423   3.418   4.945
  103ASN    ND2 1599   4.574   3.255   4.924
  103ASN   HD21 1600   4.521   3.216   4.848
  103ASN   HD22 1601   4.660   3.211   4.954
  103ASN      C 1602   4.787   3.546   4.956
  103ASN      O 1603   4.813   3.513   4.841
  104ARG      N 1604   4.783   3.674   4.996
  104ARG      H 1605   4.753   3.692   5.091
  104ARG     CA 1606   4.804   3.789   4.907
  104ARG     HA 1607   4.752   3.773   4.813
  104ARG     CB 1608   4.752   3.919   4.972
  104ARG    HB2 1609   4.809   3.934   5.063
  104ARG    HB3 1610   4.772   4.000   4.902
  104ARG     CG 1611   4.602   3.915   5.005
  104ARG    HG2 1612   4.585   3.830   5.071
  104ARG    HG3 1613   4.578   4.007   5.058
  104ARG     CD 1614   4.510   3.903   4.881
  104ARG    HD2 1615   4.471   4.001   4.855
  104ARG    HD3 1616   4.567   3.863   4.797
  104ARG     NE 1617   4.397   3.813   4.910
  104ARG     HE 1618   4.412   3.717   4.884
  104ARG     CZ 1619   4.281   3.848   4.966
  104ARG    NH1 1620   4.254   3.974   4.996
  104ARG   HH11 1621   4.323   4.046   4.976
  104ARG   HH12 1622   4.166   3.998   5.038
  104ARG    NH2 1623   4.189   3.755   4.993
  104ARG   HH21 1624   4.207   3.659   4.971
  104ARG   HH22 1625   4.102   3.783   5.036
  104ARG      C 1626   4.950   3.805   4.860
  104ARG      O 1627   4.971   3.846   4.746
  105TYR      N 1628   5.048   3.766   4.943
  105TYR      H 1629   5.026   3.749   5.040
  105TYR     CA 1630   5.189   3.764   4.902
  105TYR     HA 1631   5.213   3.856   4.849
  105TYR     CB 1632   5.282   3.751   5.025
  105TYR    HB2 1633   5.275   3.849   5.072
  105TYR    HB3 1634   5.244   3.676   5.093
  105TYR     CG 1635   5.427   3.721   4.991
  105TYR    CD1 1636   5.510   3.822   4.937
  105TYR    HD1 1637   5.472   3.924   4.926
  105TYR    CE1 1638   5.641   3.791   4.897
  105TYR    HE1 1639   5.704   3.868   4.853
  105TYR     CZ 1640   5.692   3.661   4.914
  105TYR     OH 1641   5.820   3.633   4.878
  105TYR     HH 1642   5.866   3.709   4.841
  105TYR    CE2 1643   5.610   3.560   4.968
  105TYR    HE2 1644   5.648   3.459   4.980
  105TYR    CD2 1645   5.477   3.590   5.005
  105TYR    HD2 1646   5.413   3.512   5.045
  105TYR      C 1647   5.214   3.655   4.796
  105TYR      O 1648   5.282   3.680   4.696
  106CYS      N 1649   5.153   3.537   4.815
  106CYS      H 1650   5.105   3.523   4.903
  106CYS     CA 1651   5.160   3.426   4.721
  106CYS     HA 1652   5.264   3.409   4.692
  106CYS     CB 1653   5.105   3.296   4.783
  106CYS    HB2 1654   5.008   3.310   4.831
  106CYS    HB3 1655   5.098   3.215   4.710
  106CYS     SG 1656   5.218   3.236   4.913
  106CYS     HG 1657   5.146   3.128   4.945
  106CYS      C 1658   5.087   3.457   4.589
  106CYS      O 1659   5.130   3.408   4.484
  107TYR      N 1660   4.983   3.541   4.596
  107TYR      H 1661   4.955   3.571   4.688
  107TYR     CA 1662   4.903   3.585   4.481
  107TYR     HA 1663   4.867   3.498   4.426
  107TYR     CB 1664   4.781   3.666   4.531
  107TYR    HB2 1665   4.730   3.603   4.604
  107TYR    HB3 1666   4.821   3.754   4.580
  107TYR     CG 1667   4.682   3.708   4.423
  107TYR    CD1 1668   4.576   3.622   4.389
  107TYR    HD1 1669   4.566   3.529   4.444
  107TYR    CE1 1670   4.485   3.656   4.288
  107TYR    HE1 1671   4.406   3.587   4.259
  107TYR     CZ 1672   4.497   3.780   4.223
  107TYR     OH 1673   4.406   3.816   4.128
  107TYR     HH 1674   4.339   3.750   4.113
  107TYR    CE2 1675   4.602   3.868   4.257
  107TYR    HE2 1676   4.611   3.964   4.206
  107TYR    CD2 1677   4.695   3.831   4.356
  107TYR    HD2 1678   4.777   3.898   4.381
  107TYR      C 1679   4.986   3.665   4.380
  107TYR      O 1680   4.987   3.629   4.262
  108ILE      N 1681   5.057   3.768   4.429
  108ILE      H 1682   5.044   3.793   4.525
  108ILE     CA 1683   5.143   3.853   4.346
  108ILE     HA 1684   5.097   3.883   4.251
  108ILE     CB 1685   5.190   3.981   4.423
  108ILE     HB 1686   5.208   3.950   4.526
  108ILE    CG2 1687   5.315   4.052   4.368
  108ILE   HG21 1688   5.296   4.084   4.265
  108ILE   HG22 1689   5.338   4.139   4.429
  108ILE   HG23 1690   5.399   3.983   4.370
  108ILE    CG1 1691   5.075   4.084   4.439
  108ILE   HG12 1692   4.993   4.031   4.489
  108ILE   HG13 1693   5.113   4.162   4.505
  108ILE    CD1 1694   5.022   4.147   4.309
  108ILE   HD11 1695   4.984   4.069   4.243
  108ILE   HD12 1696   4.943   4.217   4.332
  108ILE   HD13 1697   5.104   4.200   4.259
  108ILE      C 1698   5.263   3.776   4.286
  108ILE      O 1699   5.302   3.802   4.173
  109CYS      N 1700   5.317   3.680   4.362
  109CYS      H 1701   5.287   3.673   4.459
  109CYS     CA 1702   5.425   3.594   4.315
  109CYS     HA 1703   5.499   3.654   4.263
  109CYS     CB 1704   5.493   3.520   4.432
  109CYS    HB2 1705   5.422   3.481   4.505
  109CYS    HB3 1706   5.559   3.440   4.399
  109CYS     SG 1707   5.600   3.638   4.523
  109CYS     HG 1708   5.643   3.550   4.613
  109CYS      C 1709   5.376   3.495   4.207
  109CYS      O 1710   5.448   3.472   4.110
  110HIE      N 1711   5.255   3.439   4.222
  110HIE      H 1712   5.204   3.458   4.308
  110HIE     CA 1713   5.197   3.347   4.125
  110HIE     HA 1714   5.268   3.270   4.099
  110HIE     CB 1715   5.072   3.278   4.185
  110HIE    HB2 1716   5.096   3.235   4.282
  110HIE    HB3 1717   4.992   3.350   4.197
  110HIE     CG 1718   5.018   3.165   4.101
  110HIE    ND1 1719   5.036   3.029   4.110
  110HIE    CE1 1720   4.965   2.965   4.008
  110HIE    HE1 1721   4.963   2.857   3.992
  110HIE    NE2 1722   4.907   3.065   3.941
  110HIE    HE2 1723   4.849   3.048   3.860
  110HIE    CD2 1724   4.934   3.184   3.993
  110HIE    HD2 1725   4.890   3.275   3.948
  110HIE      C 1726   5.163   3.415   3.992
  110HIE      O 1727   5.194   3.360   3.887
  111SER      N 1728   5.102   3.535   3.998
  111SER      H 1729   5.070   3.567   4.090
  111SER     CA 1730   5.069   3.615   3.882
  111SER     HA 1731   5.017   3.555   3.808
  111SER     CB 1732   4.977   3.732   3.923
  111SER    HB2 1733   4.948   3.787   3.833
  111SER    HB3 1734   4.888   3.691   3.970
  111SER     OG 1735   5.041   3.820   4.013
  111SER     HG 1736   4.981   3.891   4.037
  111SER      C 1737   5.194   3.663   3.804
  111SER      O 1738   5.184   3.688   3.684
  112LEU      N 1739   5.309   3.672   3.872
  112LEU      H 1740   5.306   3.661   3.972
  112LEU     CA 1741   5.438   3.702   3.810
  112LEU     HA 1742   5.426   3.783   3.738
  112LEU     CB 1743   5.541   3.744   3.917
  112LEU    HB2 1744   5.501   3.706   4.011
  112LEU    HB3 1745   5.634   3.693   3.893
  112LEU     CG 1746   5.568   3.896   3.930
  112LEU     HG 1747   5.476   3.946   3.959
  112LEU    CD1 1748   5.674   3.920   4.037
  112LEU   HD11 1749   5.767   3.869   4.009
  112LEU   HD12 1750   5.693   4.027   4.046
  112LEU   HD13 1751   5.640   3.881   4.133
  112LEU    CD2 1752   5.614   3.962   3.799
  112LEU   HD21 1753   5.537   3.949   3.723
  112LEU   HD22 1754   5.630   4.068   3.816
  112LEU   HD23 1755   5.706   3.915   3.765
  112LEU      C 1756   5.489   3.581   3.729
  112LEU      O 1757   5.530   3.597   3.614
  113LYS      N 1758   5.489   3.463   3.792
  113LYS      H 1759   5.452   3.461   3.887
  113LYS     CA 1760   5.545   3.340   3.737
  113LYS     HA 1761   5.637   3.362   3.685
  113LYS     CB 1762   5.575   3.241   3.851
  113LYS    HB2 1763   5.483   3.228   3.908
  113LYS    HB3 1764   5.602   3.146   3.804
  113LYS     CG 1765   5.688   3.287   3.945
  113LYS    HG2 1766   5.769   3.326   3.883
  113LYS    HG3 1767   5.650   3.366   4.008
  113LYS     CD 1768   5.742   3.172   4.032
  113LYS    HD2 1769   5.776   3.214   4.126
  113LYS    HD3 1770   5.660   3.103   4.051
  113LYS     CE 1771   5.858   3.096   3.965
  113LYS    HE2 1772   5.823   3.059   3.869
  113LYS    HE3 1773   5.939   3.167   3.949
  113LYS     NZ 1774   5.906   2.984   4.048
  113LYS    HZ1 1775   5.830   2.919   4.063
  113LYS    HZ2 1776   5.982   2.938   4.000
  113LYS    HZ3 1777   5.938   3.019   4.137
  113LYS      C 1778   5.457   3.273   3.630
  113LYS      O 1779   5.514   3.216   3.537
  114TYR      N 1780   5.324   3.277   3.645
  114TYR      H 1781   5.286   3.330   3.722
  114TYR     CA 1782   5.232   3.204   3.559
  114TYR     HA 1783   5.287   3.157   3.477
  114TYR     CB 1784   5.160   3.094   3.639
  114TYR    HB2 1785   5.104   3.142   3.719
  114TYR    HB3 1786   5.091   3.046   3.570
  114TYR     CG 1787   5.252   2.988   3.699
  114TYR    CD1 1788   5.294   2.877   3.623
  114TYR    HD1 1789   5.259   2.866   3.520
  114TYR    CE1 1790   5.380   2.781   3.679
  114TYR    HE1 1791   5.411   2.695   3.620
  114TYR     CZ 1792   5.426   2.796   3.811
  114TYR     OH 1793   5.510   2.703   3.865
  114TYR     HH 1794   5.530   2.631   3.804
  114TYR    CE2 1795   5.385   2.907   3.887
  114TYR    HE2 1796   5.421   2.919   3.989
  114TYR    CD2 1797   5.298   3.002   3.832
  114TYR    HD2 1798   5.265   3.088   3.891
  114TYR      C 1799   5.130   3.298   3.494
  114TYR      O 1800   5.086   3.395   3.556
  115ASP      N 1801   5.093   3.267   3.369
  115ASP      H 1802   5.147   3.196   3.323
  115ASP     CA 1803   4.989   3.337   3.292
  115ASP     HA 1804   5.001   3.445   3.304
  115ASP     CB 1805   5.003   3.303   3.141
  115ASP    HB2 1806   5.106   3.314   3.107
  115ASP    HB3 1807   4.975   3.198   3.141
  115ASP     CG 1808   4.910   3.381   3.046
  115ASP    OD1 1809   4.855   3.486   3.085
  115ASP    OD2 1810   4.903   3.340   2.928
  115ASP      C 1811   4.847   3.310   3.347
  115ASP      O 1812   4.760   3.396   3.340
  116LYS      N 1813   4.828   3.192   3.406
  116LYS      H 1814   4.901   3.123   3.397
  116LYS     CA 1815   4.703   3.152   3.471
  116LYS     HA 1816   4.618   3.187   3.413
  116LYS     CB 1817   4.697   2.998   3.483
  116LYS    HB2 1818   4.611   2.977   3.546
  116LYS    HB3 1819   4.677   2.962   3.382
  116LYS     CG 1820   4.822   2.928   3.539
  116LYS    HG2 1821   4.909   2.965   3.485
  116LYS    HG3 1822   4.831   2.954   3.645
  116LYS     CD 1823   4.813   2.776   3.524
  116LYS    HD2 1824   4.747   2.739   3.603
  116LYS    HD3 1825   4.768   2.755   3.427
  116LYS     CE 1826   4.949   2.704   3.533
  116LYS    HE2 1827   4.952   2.626   3.457
  116LYS    HE3 1828   5.027   2.777   3.512
  116LYS     NZ 1829   4.973   2.644   3.666
  116LYS    HZ1 1830   4.901   2.575   3.685
  116LYS    HZ2 1831   5.063   2.598   3.666
  116LYS    HZ3 1832   4.971   2.716   3.736
  116LYS      C 1833   4.683   3.223   3.607
  116LYS      O 1834   4.780   3.248   3.679
  117LEU      N 1835   4.556   3.254   3.638
  117LEU      H 1836   4.486   3.236   3.568
  117LEU     CA 1837   4.515   3.318   3.764
  117LEU     HA 1838   4.575   3.407   3.784
  117LEU     CB 1839   4.366   3.361   3.753
  117LEU    HB2 1840   4.472   3.341   3.769
  117LEU    HB3 1841   4.354   3.424   3.665
  117LEU     CG 1842   4.307   3.431   3.876
  117LEU     HG 1843   4.363   3.522   3.896
  117LEU    CD1 1844   4.159   3.467   3.853
  117LEU   HD11 1845   4.101   3.376   3.834
  117LEU   HD12 1846   4.119   3.517   3.941
  117LEU   HD13 1847   4.151   3.534   3.767
  117LEU    CD2 1848   4.385   3.557   3.917
  117LEU   HD21 1849   4.384   3.628   3.834
  117LEU   HD22 1850   4.338   3.603   4.004
  117LEU   HD23 1851   4.487   3.530   3.941
  117LEU      C 1852   4.539   3.225   3.884
  117LEU      O 1853   4.513   3.105   3.874
  118TYR      N 1854   4.585   3.283   3.996
  118TYR      H 1855   4.615   3.379   3.990
  118TYR     CA 1856   4.605   3.211   4.122
  118TYR     HA 1857   4.665   3.122   4.105
  118TYR     CB 1858   4.680   3.302   4.223
  118TYR    HB2 1859   4.778   3.316   4.178
  118TYR    HB3 1860   4.628   3.397   4.231
  118TYR     CG 1861   4.695   3.240   4.362
  118TYR    CD1 1862   4.792   3.140   4.386
  118TYR    HD1 1863   4.858   3.108   4.305
  118TYR    CE1 1864   4.803   3.082   4.514
  118TYR    HE1 1865   4.878   3.005   4.532
  118TYR     CZ 1866   4.721   3.126   4.619
  118TYR     OH 1867   4.731   3.072   4.744
  118TYR     HH 1868   4.799   3.004   4.749
  118TYR    CE2 1869   4.625   3.225   4.595
  118TYR    HE2 1870   4.562   3.261   4.676
  118TYR    CD2 1871   4.609   3.278   4.466
  118TYR    HD2 1872   4.529   3.349   4.445
  118TYR      C 1873   4.472   3.160   4.180
  118TYR      O 1874   4.379   3.239   4.198
  119SER      N 1875   4.467   3.030   4.209
  119SER      H 1876   4.547   2.975   4.182
  119SER     CA 1877   4.352   2.962   4.266
  119SER     HA 1878   4.275   3.033   4.295
  119SER     CB 1879   4.294   2.866   4.159
  119SER    HB2 1880   4.210   2.813   4.205
  119SER    HB3 1881   4.256   2.928   4.077
  119SER     OG 1882   4.388   2.772   4.109
  119SER     HG 1883   4.346   2.716   4.043
  119SER      C 1884   4.394   2.893   4.397
  119SER      O 1885   4.454   2.784   4.394
  120SER      N 1886   4.367   2.956   4.511
  120SER      H 1887   4.338   3.053   4.505
  120SER     CA 1888   4.388   2.898   4.644
  120SER     HA 1889   4.487   2.854   4.651
  120SER     CB 1890   4.375   3.009   4.750
  120SER    HB2 1891   4.363   2.962   4.847
  120SER    HB3 1892   4.468   3.067   4.749
  120SER     OG 1893   4.265   3.097   4.725
  120SER     HG 1894   4.263   3.164   4.793
  120SER      C 1895   4.293   2.780   4.669
  120SER      O 1896   4.179   2.798   4.711
  121LYS      N 1897   4.342   2.658   4.638
  121LYS      H 1898   4.435   2.654   4.599
  121LYS     CA 1899   4.265   2.535   4.647
  121LYS     HA 1900   4.163   2.550   4.611
  121LYS     CB 1901   4.333   2.428   4.560
  121LYS    HB2 1902   4.336   2.467   4.458
  121LYS    HB3 1903   4.435   2.416   4.597
  121LYS     CG 1904   4.263   2.290   4.561
  121LYS    HG2 1905   4.261   2.255   4.664
  121LYS    HG3 1906   4.162   2.305   4.525
  121LYS     CD 1907   4.334   2.187   4.473
  121LYS    HD2 1908   4.335   2.226   4.370
  121LYS    HD3 1909   4.436   2.177   4.508
  121LYS     CE 1910   4.264   2.050   4.474
  121LYS    HE2 1911   4.262   2.014   4.577
  121LYS    HE3 1912   4.162   2.063   4.438
  121LYS     NZ 1913   4.334   1.953   4.389
  121LYS    HZ1 1914   4.429   1.941   4.423
  121LYS    HZ2 1915   4.286   1.864   4.393
  121LYS    HZ3 1916   4.336   1.986   4.294
  121LYS      C 1917   4.248   2.489   4.794
  121LYS      O 1918   4.139   2.448   4.832
  122ASN      N 1919   4.356   2.498   4.872
  122ASN      H 1920   4.440   2.538   4.832
  122ASN     CA 1921   4.363   2.445   5.009
  122ASN     HA 1922   4.291   2.363   5.019
  122ASN     CB 1923   4.505   2.390   5.042
  122ASN    HB2 1924   4.570   2.476   5.057
  122ASN    HB3 1925   4.496   2.334   5.135
  122ASN     CG 1926   4.568   2.299   4.936
  122ASN    OD1 1927   4.697   2.318   4.909
  122ASN    ND2 1928   4.503   2.212   4.879
  122ASN   HD21 1929   4.546   2.154   4.808
  122ASN   HD22 1930   4.405   2.200   4.902
  122ASN      C 1931   4.318   2.549   5.114
  122ASN      O 1932   4.351   2.534   5.231
  123SER      N 1933   4.243   2.653   5.074
  123SER      H 1934   4.224   2.660   4.975
  123SER     CA 1935   4.198   2.761   5.162
  123SER     HA 1936   4.283   2.806   5.214
  123SER     CB 1937   4.129   2.870   5.078
  123SER    HB2 1938   4.088   2.945   5.145
  123SER    HB3 1939   4.203   2.916   5.012
  123SER     OG 1940   4.025   2.815   5.000
  123SER     HG 1941   3.983   2.884   4.948
  123SER      C 1942   4.110   2.714   5.279
  123SER      O 1943   4.135   2.753   5.393
  124LEU      N 1944   4.013   2.626   5.250
  124LEU      H 1945   3.996   2.606   5.152
  124LEU     CA 1946   3.923   2.566   5.349
  124LEU     HA 1947   3.881   2.643   5.414
  124LEU     CB 1948   3.806   2.495   5.277
  124LEU    HB2 1949   3.878   2.548   5.338
  124LEU    HB3 1950   3.758   2.565   5.209
  124LEU     CG 1951   3.699   2.430   5.368
  124LEU     HG 1952   3.653   2.508   5.429
  124LEU    CD1 1953   3.592   2.360   5.285
  124LEU   HD11 1954   3.638   2.282   5.224
  124LEU   HD12 1955   3.518   2.315   5.351
  124LEU   HD13 1956   3.543   2.432   5.220
  124LEU    CD2 1957   3.634   2.530   5.465
  124LEU   HD21 1958   3.585   2.609   5.408
  124LEU   HD22 1959   3.560   2.478   5.526
  124LEU   HD23 1960   3.710   2.573   5.530
  124LEU      C 1961   3.998   2.473   5.447
  124LEU      O 1962   3.955   2.455   5.560
  125CYS      N 1963   4.111   2.418   5.401
  125CYS      H 1964   4.129   2.427   5.302
  125CYS     CA 1965   4.201   2.334   5.481
  125CYS     HA 1966   4.143   2.270   5.547
  125CYS     CB 1967   4.288   2.245   5.389
  125CYS    HB2 1968   4.226   2.173   5.336
  125CYS    HB3 1969   4.343   2.306   5.317
  125CYS     SG 1970   4.414   2.147   5.477
  125CYS     HG 1971   4.464   2.088   5.370
  125CYS      C 1972   4.284   2.421   5.578
  125CYS      O 1973   4.292   2.388   5.696
  126TYR      N 1974   4.339   2.533   5.528
  126TYR      H 1975   4.332   2.547   5.428
  126TYR     CA 1976   4.422   2.626   5.605
  126TYR     HA 1977   4.501   2.570   5.656
  126TYR     CB 1978   4.487   2.731   5.513
  126TYR    HB2 1979   4.424   2.739   5.424
  126TYR    HB3 1980   4.488   2.825   5.567
  126TYR     CG 1981   4.629   2.695   5.470
  126TYR    CD1 1982   4.653   2.617   5.356
  126TYR    HD1 1983   4.568   2.578   5.299
  126TYR    CE1 1984   4.784   2.585   5.315
  126TYR    HE1 1985   4.801   2.525   5.227
  126TYR     CZ 1986   4.893   2.634   5.389
  126TYR     OH 1987   5.020   2.606   5.348
  126TYR     HH 1988   5.023   2.552   5.269
  126TYR    CE2 1989   4.871   2.713   5.504
  126TYR    HE2 1990   4.956   2.750   5.561
  126TYR    CD2 1991   4.739   2.743   5.545
  126TYR    HD2 1992   4.722   2.803   5.634
  126TYR      C 1993   4.348   2.692   5.722
  126TYR      O 1994   4.406   2.701   5.831
  127VAL      N 1995   4.222   2.731   5.702
  127VAL      H 1996   4.185   2.731   5.608
  127VAL     CA 1997   4.140   2.790   5.808
  127VAL     HA 1998   4.197   2.860   5.871
  127VAL     CB 1999   4.013   2.860   5.757
  127VAL     HB 2000   3.950   2.883   5.842
  127VAL    CG1 2001   4.048   2.990   5.682
  127VAL   HG11 2002   4.112   2.967   5.597
  127VAL   HG12 2003   3.956   3.037   5.647
  127VAL   HG13 2004   4.100   3.058   5.750
  127VAL    CG2 2005   3.923   2.769   5.671
  127VAL   HG21 2006   3.892   2.683   5.730
  127VAL   HG22 2007   3.835   2.825   5.638
  127VAL   HG23 2008   3.979   2.735   5.584
  127VAL      C 2009   4.107   2.690   5.920
  127VAL      O 2010   4.109   2.728   6.037
  128LEU      N 2011   4.089   2.561   5.887
  128LEU      H 2012   4.083   2.536   5.789
  128LEU     CA 2013   4.067   2.457   5.987
  128LEU     HA 2014   3.990   2.490   6.058
  128LEU     CB 2015   4.019   2.326   5.921
  128LEU    HB2 2016   4.089   2.310   5.839
  128LEU    HB3 2017   4.027   2.245   5.992
  128LEU     CG 2018   3.875   2.331   5.865
  128LEU     HG 2019   3.862   2.423   5.807
  128LEU    CD1 2020   3.848   2.210   5.775
  128LEU   HD11 2021   3.861   2.118   5.833
  128LEU   HD12 2022   3.746   2.215   5.737
  128LEU   HD13 2023   3.919   2.210   5.692
  128LEU    CD2 2024   3.769   2.338   5.976
  128LEU   HD21 2025   3.785   2.427   6.036
  128LEU   HD22 2026   3.669   2.341   5.931
  128LEU   HD23 2027   3.777   2.250   6.039
  128LEU      C 2028   4.190   2.431   6.076
  128LEU      O 2029   4.173   2.387   6.189
  129LEU      N 2030   4.310   2.464   6.027
  129LEU      H 2031   4.315   2.493   5.930
  129LEU     CA 2032   4.435   2.455   6.103
  129LEU     HA 2033   4.430   2.370   6.172
  129LEU     CB 2034   4.555   2.435   6.009
  129LEU    HB2 2035   4.553   2.523   5.945
  129LEU    HB3 2036   4.647   2.433   6.066
  129LEU     CG 2037   4.546   2.308   5.922
  129LEU     HG 2038   4.442   2.291   5.894
  129LEU    CD1 2039   4.630   2.324   5.795
  129LEU   HD11 2040   4.734   2.341   5.822
  129LEU   HD12 2041   4.622   2.233   5.734
  129LEU   HD13 2042   4.593   2.408   5.737
  129LEU    CD2 2043   4.588   2.182   5.997
  129LEU   HD21 2044   4.523   2.169   6.083
  129LEU   HD22 2045   4.580   2.095   5.932
  129LEU   HD23 2046   4.691   2.193   6.031
  129LEU      C 2047   4.457   2.581   6.188
  129LEU      O 2048   4.513   2.570   6.297
  130ILE      N 2049   4.410   2.697   6.139
  130ILE      H 2050   4.380   2.697   6.043
  130ILE     CA 2051   4.411   2.823   6.213
  130ILE     HA 2052   4.508   2.846   6.257
  130ILE     CB 2053   4.363   2.943   6.125
  130ILE     HB 2054   4.281   2.906   6.064
  130ILE    CG2 2055   4.317   3.068   6.203
  130ILE   HG21 2056   4.399   3.106   6.264
  130ILE   HG22 2057   4.286   3.146   6.132
  130ILE   HG23 2058   4.233   3.042   6.267
  130ILE    CG1 2059   4.473   2.981   6.023
  130ILE   HG12 2060   4.543   3.047   6.075
  130ILE   HG13 2061   4.524   2.889   5.996
  130ILE    CD1 2062   4.423   3.051   5.895
  130ILE   HD11 2063   4.372   3.143   5.922
  130ILE   HD12 2064   4.508   3.073   5.830
  130ILE   HD13 2065   4.354   2.985   5.843
  130ILE      C 2066   4.325   2.808   6.340
  130ILE      O 2067   4.375   2.833   6.449
  131TRP      N 2068   4.202   2.758   6.327
  131TRP      H 2069   4.166   2.744   6.233
  131TRP     CA 2070   4.112   2.735   6.440
  131TRP     HA 2071   4.113   2.821   6.506
  131TRP     CB 2072   3.970   2.714   6.388
  131TRP    HB2 2073   3.978   2.648   6.302
  131TRP    HB3 2074   3.899   2.671   6.459
  131TRP     CG 2075   3.909   2.841   6.339
  131TRP    CD1 2076   3.894   2.881   6.210
  131TRP    HD1 2077   3.922   2.809   6.133
  131TRP    NE1 2078   3.845   3.010   6.205
  131TRP    HE1 2079   3.828   3.059   6.119
  131TRP    CE2 2080   3.824   3.060   6.332
  131TRP    CZ2 2081   3.775   3.182   6.381
  131TRP    HZ2 2082   3.746   3.256   6.306
  131TRP    CH2 2083   3.767   3.201   6.520
  131TRP    HH2 2084   3.729   3.295   6.560
  131TRP    CZ3 2085   3.808   3.100   6.608
  131TRP    HZ3 2086   3.803   3.114   6.716
  131TRP    CE3 2087   3.857   2.978   6.558
  131TRP    HE3 2088   3.888   2.905   6.633
  131TRP    CD2 2089   3.865   2.954   6.419
  131TRP      C 2090   4.156   2.622   6.534
  131TRP      O 2091   4.121   2.624   6.652
  132LEU      N 2092   4.235   2.528   6.482
  132LEU      H 2093   4.248   2.527   6.382
  132LEU     CA 2094   4.300   2.424   6.561
  132LEU     HA 2095   4.229   2.376   6.628
  132LEU     CB 2096   4.355   2.318   6.464
  132LEU    HB2 2097   4.273   2.303   6.392
  132LEU    HB3 2098   4.441   2.359   6.412
  132LEU     CG 2099   4.392   2.183   6.527
  132LEU     HG 2100   4.352   2.178   6.628
  132LEU    CD1 2101   4.335   2.067   6.442
  132LEU   HD11 2102   4.375   2.072   6.341
  132LEU   HD12 2103   4.363   1.972   6.488
  132LEU   HD13 2104   4.226   2.076   6.438
  132LEU    CD2 2105   4.544   2.169   6.540
  132LEU   HD21 2106   4.583   2.249   6.604
  132LEU   HD22 2107   4.568   2.072   6.584
  132LEU   HD23 2108   4.591   2.175   6.441
  132LEU      C 2109   4.411   2.484   6.650
  132LEU      O 2110   4.421   2.448   6.768
  133LEU      N 2111   4.488   2.577   6.593
  133LEU      H 2112   4.475   2.588   6.493
  133LEU     CA 2113   4.596   2.651   6.658
  133LEU     HA 2114   4.662   2.584   6.712
  133LEU     CB 2115   4.677   2.725   6.548
  133LEU    HB2 2116   4.733   2.644   6.501
  133LEU    HB3 2117   4.606   2.767   6.477
  133LEU     CG 2118   4.774   2.836   6.593
  133LEU     HG 2119   4.719   2.906   6.656
  133LEU    CD1 2120   4.894   2.781   6.672
  133LEU   HD11 2121   4.949   2.711   6.610
  133LEU   HD12 2122   4.959   2.864   6.702
  133LEU   HD13 2123   4.858   2.730   6.762
  133LEU    CD2 2124   4.824   2.914   6.472
  133LEU   HD21 2125   4.738   2.960   6.420
  133LEU   HD22 2126   4.892   2.993   6.504
  133LEU   HD23 2127   4.875   2.847   6.403
  133LEU      C 2128   4.542   2.745   6.767
  133LEU      O 2129   4.601   2.750   6.875
  134THR      N 2130   4.433   2.818   6.739
  134THR      H 2131   4.393   2.814   6.646
  134THR     CA 2132   4.373   2.909   6.836
  134THR     HA 2133   4.449   2.971   6.881
  134THR     CB 2134   4.265   2.999   6.773
  134THR     HB 2135   4.230   3.068   6.850
  134THR    CG2 2136   4.317   3.078   6.654
  134THR   HG21 2137   4.351   3.008   6.577
  134THR   HG22 2138   4.237   3.139   6.614
  134THR   HG23 2139   4.399   3.141   6.686
  134THR    OG1 2140   4.150   2.929   6.730
  134THR    HG1 2141   4.087   2.991   6.692
  134THR      C 2142   4.314   2.830   6.954
  134THR      O 2143   4.345   2.863   7.068
  135LEU      N 2144   4.243   2.719   6.928
  135LEU      H 2145   4.222   2.699   6.831
  135LEU     CA 2146   4.188   2.632   7.031
  135LEU     HA 2147   4.123   2.689   7.098
  135LEU     CB 2148   4.104   2.520   6.964
  135LEU    HB2 2149   4.042   2.574   6.893
  135LEU    HB3 2150   4.170   2.453   6.911
  135LEU     CG 2151   4.015   2.440   7.061
  135LEU     HG 2152   4.066   2.433   7.157
  135LEU    CD1 2153   3.879   2.504   7.080
  135LEU   HD11 2154   3.826   2.511   6.984
  135LEU   HD12 2155   3.818   2.444   7.149
  135LEU   HD13 2156   3.891   2.605   7.121
  135LEU    CD2 2157   3.999   2.295   7.014
  135LEU   HD21 2158   4.097   2.248   7.008
  135LEU   HD22 2159   3.936   2.240   7.084
  135LEU   HD23 2160   3.953   2.294   6.915
  135LEU      C 2161   4.297   2.574   7.123
  135LEU      O 2162   4.278   2.568   7.244
  136ALA      N 2163   4.414   2.541   7.065
  136ALA      H 2164   4.417   2.545   6.964
  136ALA     CA 2165   4.532   2.494   7.137
  136ALA     HA 2166   4.499   2.410   7.199
  136ALA     CB 2167   4.634   2.443   7.035
  136ALA    HB1 2168   4.667   2.526   6.972
  136ALA    HB2 2169   4.720   2.401   7.088
  136ALA    HB3 2170   4.589   2.366   6.973
  136ALA      C 2171   4.595   2.600   7.229
  136ALA      O 2172   4.665   2.562   7.323
  137ALA      N 2173   4.571   2.728   7.201
  137ALA      H 2174   4.514   2.748   7.120
  137ALA     CA 2175   4.625   2.841   7.277
  137ALA     HA 2176   4.718   2.808   7.324
  137ALA     CB 2177   4.655   2.956   7.182
  137ALA    HB1 2178   4.563   2.990   7.135
  137ALA    HB2 2179   4.700   3.038   7.238
  137ALA    HB3 2180   4.725   2.922   7.105
  137ALA      C 2181   4.531   2.889   7.389
  137ALA      O 2182   4.582   2.935   7.491
  138VAL      N 2183   4.399   2.879   7.370
  138VAL      H 2184   4.363   2.841   7.283
  138VAL     CA 2185   4.302   2.929   7.468
  138VAL     HA 2186   4.352   3.010   7.522
  138VAL     CB 2187   4.171   2.984   7.406
  138VAL     HB 2188   4.107   2.900   7.380
  138VAL    CG1 2189   4.097   3.077   7.504
  138VAL   HG11 2190   4.161   3.161   7.530
  138VAL   HG12 2191   4.006   3.114   7.457
  138VAL   HG13 2192   4.071   3.021   7.594
  138VAL    CG2 2193   4.199   3.068   7.282
  138VAL   HG21 2194   4.249   3.007   7.207
  138VAL   HG22 2195   4.105   3.105   7.241
  138VAL   HG23 2196   4.262   3.153   7.308
  138VAL      C 2197   4.266   2.821   7.572
  138VAL      O 2198   4.250   2.855   7.689
  139LEU      N 2199   4.260   2.693   7.532
  139LEU      H 2200   4.270   2.674   7.433
  139LEU     CA 2201   4.228   2.580   7.621
  139LEU     HA 2202   4.129   2.595   7.663
  139LEU     CB 2203   4.230   2.445   7.545
  139LEU    HB2 2204   4.306   2.457   7.468
  139LEU    HB3 2205   4.262   2.368   7.616
  139LEU     CG 2206   4.097   2.403   7.480
  139LEU     HG 2207   4.056   2.488   7.425
  139LEU    CD1 2208   4.119   2.286   7.385
  139LEU   HD11 2209   4.160   2.201   7.440
  139LEU   HD12 2210   4.025   2.257   7.339
  139LEU   HD13 2211   4.190   2.315   7.307
  139LEU    CD2 2212   3.992   2.363   7.584
  139LEU   HD21 2213   3.972   2.448   7.650
  139LEU   HD22 2214   3.898   2.335   7.533
  139LEU   HD23 2215   4.027   2.279   7.643
  139LEU      C 2216   4.313   2.567   7.750
  139LEU      O 2217   4.252   2.540   7.854
  140PRO      N 2218   4.447   2.586   7.746
  140PRO     CD 2219   4.531   2.611   7.629
  140PRO    HD2 2220   4.530   2.717   7.607
  140PRO    HD3 2221   4.490   2.555   7.545
  140PRO     CG 2222   4.669   2.561   7.669
  140PRO    HG2 2223   4.747   2.615   7.616
  140PRO    HG3 2224   4.680   2.454   7.649
  140PRO     CB 2225   4.674   2.588   7.818
  140PRO    HB2 2226   4.709   2.688   7.841
  140PRO    HB3 2227   4.738   2.515   7.866
  140PRO     CA 2228   4.529   2.572   7.868
  140PRO     HA 2229   4.515   2.469   7.903
  140PRO      C 2230   4.496   2.670   7.981
  140PRO      O 2231   4.531   2.642   8.096
  141ASN      N 2232   4.429   2.782   7.949
  141ASN      H 2233   4.407   2.795   7.851
  141ASN     CA 2234   4.395   2.888   8.043
  141ASN     HA 2235   4.477   2.906   8.112
  141ASN     CB 2236   4.366   3.020   7.967
  141ASN    HB2 2237   4.286   3.008   7.894
  141ASN    HB3 2238   4.337   3.094   8.041
  141ASN     CG 2239   4.490   3.070   7.894
  141ASN    OD1 2240   4.577   3.131   7.955
  141ASN    ND2 2241   4.502   3.038   7.767
  141ASN   HD21 2242   4.583   3.069   7.715
  141ASN   HD22 2243   4.431   2.983   7.722
  141ASN      C 2244   4.277   2.852   8.134
  141ASN      O 2245   4.257   2.918   8.236
  142LEU      N 2246   4.202   2.746   8.099
  142LEU      H 2247   4.219   2.701   8.011
  142LEU     CA 2248   4.092   2.697   8.182
  142LEU     HA 2249   4.035   2.780   8.222
  142LEU     CB 2250   3.997   2.608   8.098
  142LEU    HB2 2251   4.063   2.534   8.052
  142LEU    HB3 2252   3.928   2.558   8.166
  142LEU     CG 2253   3.918   2.683   7.990
  142LEU     HG 2254   3.981   2.762   7.947
  142LEU    CD1 2255   3.877   2.586   7.879
  142LEU   HD11 2256   3.815   2.507   7.921
  142LEU   HD12 2257   3.821   2.640   7.803
  142LEU   HD13 2258   3.966   2.542   7.835
  142LEU    CD2 2259   3.795   2.754   8.046
  142LEU   HD21 2260   3.825   2.826   8.122
  142LEU   HD22 2261   3.742   2.805   7.966
  142LEU   HD23 2262   3.728   2.680   8.092
  142LEU      C 2263   4.146   2.618   8.303
  142LEU      O 2264   4.099   2.637   8.414
  143ARG      N 2265   4.245   2.529   8.277
  143ARG      H 2266   4.273   2.519   8.181
  143ARG     CA 2267   4.312   2.447   8.378
  143ARG     HA 2268   4.238   2.404   8.446
  143ARG     CB 2269   4.388   2.332   8.310
  143ARG    HB2 2270   4.449   2.376   8.231
  143ARG    HB3 2271   4.454   2.287   8.385
  143ARG     CG 2272   4.297   2.223   8.251
  143ARG    HG2 2273   4.230   2.190   8.330
  143ARG    HG3 2274   4.240   2.269   8.170
  143ARG     CD 2275   4.375   2.103   8.195
  143ARG    HD2 2276   4.305   2.031   8.154
  143ARG    HD3 2277   4.442   2.137   8.117
  143ARG     NE 2278   4.455   2.036   8.300
  143ARG     HE 2279   4.552   2.061   8.301
  143ARG     CZ 2280   4.410   1.947   8.390
  143ARG    NH1 2281   4.281   1.911   8.391
  143ARG   HH11 2282   4.218   1.950   8.323
  143ARG   HH12 2283   4.249   1.844   8.460
  143ARG    NH2 2284   4.494   1.895   8.479
  143ARG   HH21 2285   4.591   1.923   8.479
  143ARG   HH22 2286   4.460   1.829   8.547
  143ARG      C 2287   4.410   2.528   8.465
  143ARG      O 2288   4.420   2.500   8.585
  144ALA      N 2289   4.481   2.623   8.404
  144ALA      H 2290   4.470   2.634   8.304
  144ALA     CA 2291   4.578   2.708   8.472
  144ALA     HA 2292   4.645   2.645   8.531
  144ALA     CB 2293   4.660   2.786   8.370
  144ALA    HB1 2294   4.595   2.850   8.311
  144ALA    HB2 2295   4.735   2.847   8.421
  144ALA    HB3 2296   4.711   2.716   8.303
  144ALA      C 2297   4.510   2.806   8.569
  144ALA      O 2298   4.559   2.825   8.681
  145GLY      N 2299   4.397   2.863   8.526
  145GLY      H 2300   4.365   2.841   8.433
  145GLY     CA 2301   4.318   2.956   8.606
  145GLY    HA2 2302   4.213   2.945   8.580
  145GLY    HA3 2303   4.333   2.933   8.711
  145GLY      C 2304   4.361   3.101   8.580
  145GLY      O 2305   4.340   3.186   8.667
  146THR      N 2306   4.420   3.132   8.464
  146THR      H 2307   4.444   3.056   8.402
  146THR     CA 2308   4.453   3.269   8.422
  146THR     HA 2309   4.504   3.317   8.506
  146THR     CB 2310   4.549   3.270   8.299
  146THR     HB 2311   4.514   3.346   8.230
  146THR    CG2 2312   4.694   3.299   8.340
  146THR   HG21 2313   4.728   3.222   8.409
  146THR   HG22 2314   4.757   3.299   8.251
  146THR   HG23 2315   4.699   3.397   8.388
  146THR    OG1 2316   4.550   3.142   8.236
  146THR    HG1 2317   4.609   3.145   8.161
  146THR      C 2318   4.328   3.353   8.389
  146THR      O 2319   4.336   3.475   8.392
  147LEU      N 2320   4.215   3.287   8.358
  147LEU      H 2321   4.219   3.187   8.346
  147LEU     CA 2322   4.087   3.356   8.336
  147LEU     HA 2323   4.105   3.450   8.284
  147LEU     CB 2324   3.992   3.269   8.250
  147LEU    HB2 2325   3.960   3.193   8.320
  147LEU    HB3 2326   3.906   3.330   8.221
  147LEU     CG 2327   4.052   3.202   8.124
  147LEU     HG 2328   4.143   3.150   8.152
  147LEU    CD1 2329   3.952   3.101   8.065
  147LEU   HD11 2330   3.860   3.153   8.038
  147LEU   HD12 2331   3.995   3.054   7.977
  147LEU   HD13 2332   3.929   3.025   8.139
  147LEU    CD2 2333   4.097   3.303   8.018
  147LEU   HD21 2334   4.172   3.369   8.060
  147LEU   HD22 2335   4.138   3.249   7.933
  147LEU   HD23 2336   4.011   3.362   7.986
  147LEU      C 2337   4.023   3.389   8.472
  147LEU      O 2338   3.996   3.296   8.549
  148GLN      N 2339   3.999   3.517   8.500
  148GLN      H 2340   4.041   3.586   8.438
  148GLN     CA 2341   3.930   3.563   8.620
  148GLN     HA 2342   3.843   3.501   8.638
  148GLN     CB 2343   4.022   3.559   8.744
  148GLN    HB2 2344   3.963   3.598   8.827
  148GLN    HB3 2345   4.044   3.453   8.762
  148GLN     CG 2346   4.154   3.637   8.732
  148GLN    HG2 2347   4.215   3.592   8.654
  148GLN    HG3 2348   4.132   3.741   8.706
  148GLN     CD 2349   4.233   3.635   8.863
  148GLN    OE1 2350   4.271   3.752   8.913
  148GLN    NE2 2351   4.260   3.529   8.919
  148GLN   HE21 2352   4.312   3.530   9.005
  148GLN   HE22 2353   4.229   3.442   8.879
  148GLN      C 2354   3.868   3.703   8.594
  148GLN      O 2355   3.910   3.773   8.501
  149TYR      N 2356   3.769   3.741   8.675
  149TYR      H 2357   3.734   3.673   8.741
  149TYR     CA 2358   3.701   3.871   8.666
  149TYR     HA 2359   3.677   3.893   8.563
  149TYR     CB 2360   3.569   3.867   8.748
  149TYR    HB2 2361   3.506   3.793   8.698
  149TYR    HB3 2362   3.592   3.833   8.849
  149TYR     CG 2363   3.496   4.000   8.754
  149TYR    CD1 2364   3.425   4.048   8.642
  149TYR    HD1 2365   3.419   3.988   8.552
  149TYR    CE1 2366   3.360   4.173   8.648
  149TYR    HE1 2367   3.305   4.209   8.562
  149TYR     CZ 2368   3.367   4.251   8.765
  149TYR     OH 2369   3.306   4.373   8.768
  149TYR     HH 2370   3.262   4.395   8.686
  149TYR    CE2 2371   3.437   4.203   8.878
  149TYR    HE2 2372   3.440   4.263   8.969
  149TYR    CD2 2373   3.502   4.078   8.872
  149TYR    HD2 2374   3.556   4.042   8.959
  149TYR      C 2375   3.793   3.986   8.711
  149TYR      O 2376   3.857   3.975   8.816
  150ASP      N 2377   3.795   4.094   8.632
  150ASP      H 2378   3.746   4.088   8.544
  150ASP     CA 2379   3.866   4.217   8.663
  150ASP     HA 2380   3.918   4.206   8.758
  150ASP     CB 2381   3.969   4.249   8.553
  150ASP    HB2 2382   4.023   4.157   8.529
  150ASP    HB3 2383   3.915   4.284   8.465
  150ASP     CG 2384   4.068   4.356   8.597
  150ASP    OD1 2385   4.022   4.466   8.637
  150ASP    OD2 2386   4.189   4.326   8.591
  150ASP      C 2387   3.761   4.330   8.679
  150ASP      O 2388   3.694   4.362   8.580
  151PRO      N 2389   3.744   4.386   8.801
  151PRO     CD 2390   3.815   4.351   8.925
  151PRO    HD2 2391   3.921   4.343   8.902
  151PRO    HD3 2392   3.778   4.255   8.959
  151PRO     CG 2393   3.784   4.464   9.021
  151PRO    HG2 2394   3.857   4.545   9.011
  151PRO    HG3 2395   3.783   4.429   9.124
  151PRO     CB 2396   3.646   4.509   8.978
  151PRO    HB2 2397   3.625   4.613   9.003
  151PRO    HB3 2398   3.571   4.446   9.025
  151PRO     CA 2399   3.644   4.491   8.826
  151PRO     HA 2400   3.548   4.449   8.796
  151PRO      C 2401   3.667   4.624   8.753
  151PRO      O 2402   3.570   4.693   8.727
  152ARG      N 2403   3.794   4.658   8.723
  152ARG      H 2404   3.867   4.594   8.750
  152ARG     CA 2405   3.831   4.785   8.659
  152ARG     HA 2406   3.791   4.868   8.718
  152ARG     CB 2407   3.985   4.798   8.652
  152ARG    HB2 2408   4.019   4.724   8.579
  152ARG    HB3 2409   4.005   4.898   8.614
  152ARG     CG 2410   4.058   4.778   8.785
  152ARG    HG2 2411   4.011   4.843   8.859
  152ARG    HG3 2412   4.044   4.674   8.815
  152ARG     CD 2413   4.208   4.810   8.778
  152ARG    HD2 2414   4.221   4.911   8.738
  152ARG    HD3 2415   4.249   4.806   8.879
  152ARG     NE 2416   4.283   4.717   8.692
  152ARG     HE 2417   4.290   4.743   8.595
  152ARG     CZ 2418   4.338   4.601   8.732
  152ARG    NH1 2419   4.329   4.562   8.859
  152ARG   HH11 2420   4.280   4.619   8.926
  152ARG   HH12 2421   4.371   4.474   8.887
  152ARG    NH2 2422   4.407   4.527   8.645
  152ARG   HH21 2423   4.417   4.559   8.549
  152ARG   HH22 2424   4.448   4.440   8.673
  152ARG      C 2425   3.770   4.802   8.519
  152ARG      O 2426   3.733   4.913   8.481
  153ILE      N 2427   3.761   4.690   8.446
  153ILE      H 2428   3.795   4.606   8.490
  153ILE     CA 2429   3.714   4.683   8.308
  153ILE     HA 2430   3.683   4.780   8.269
  153ILE     CB 2431   3.824   4.622   8.216
  153ILE     HB 2432   3.777   4.585   8.125
  153ILE    CG2 2433   3.929   4.728   8.181
  153ILE   HG21 2434   3.976   4.765   8.272
  153ILE   HG22 2435   4.005   4.683   8.117
  153ILE   HG23 2436   3.881   4.811   8.129
  153ILE    CG1 2437   3.893   4.497   8.275
  153ILE   HG12 2438   3.998   4.522   8.293
  153ILE   HG13 2439   3.845   4.474   8.370
  153ILE    CD1 2440   3.885   4.376   8.184
  153ILE   HD11 2441   3.934   4.399   8.089
  153ILE   HD12 2442   3.936   4.292   8.231
  153ILE   HD13 2443   3.781   4.350   8.167
  153ILE      C 2444   3.582   4.602   8.295
  153ILE      O 2445   3.535   4.583   8.183
  154TYR      N 2446   3.522   4.561   8.407
  154TYR      H 2447   3.579   4.568   8.490
  154TYR     CA 2448   3.391   4.496   8.419
  154TYR     HA 2449   3.376   4.463   8.522
  154TYR     CB 2450   3.276   4.594   8.381
  154TYR    HB2 2451   3.282   4.607   8.273
  154TYR    HB3 2452   3.182   4.544   8.406
  154TYR     CG 2453   3.281   4.729   8.449
  154TYR    CD1 2454   3.227   4.745   8.577
  154TYR    HD1 2455   3.183   4.661   8.630
  154TYR    CE1 2456   3.230   4.872   8.638
  154TYR    HE1 2457   3.187   4.883   8.738
  154TYR     CZ 2458   3.288   4.982   8.573
  154TYR     OH 2459   3.290   5.104   8.635
  154TYR     HH 2460   3.251   5.103   8.722
  154TYR    CE2 2461   3.341   4.967   8.444
  154TYR    HE2 2462   3.386   5.051   8.392
  154TYR    CD2 2463   3.338   4.840   8.382
  154TYR    HD2 2464   3.379   4.827   8.282
  154TYR      C 2465   3.377   4.364   8.340
  154TYR      O 2466   3.264   4.328   8.304
  155SER      N 2467   3.487   4.293   8.314
  155SER      H 2468   3.575   4.326   8.350
  155SER     CA 2469   3.487   4.173   8.230
  155SER     HA 2470   3.385   4.136   8.216
  155SER     CB 2471   3.543   4.209   8.090
  155SER    HB2 2472   3.485   4.292   8.052
  155SER    HB3 2473   3.647   4.241   8.105
  155SER     OG 2474   3.539   4.102   7.997
  155SER     HG 2475   3.575   4.131   7.913
  155SER      C 2476   3.562   4.057   8.294
  155SER      O 2477   3.639   4.077   8.390
  156CYX      N 2478   3.538   3.938   8.239
  156CYX      H 2479   3.462   3.936   8.172
  156CYX     CA 2480   3.609   3.814   8.267
  156CYX     HA 2481   3.667   3.823   8.358
  156CYX     CB 2482   3.506   3.701   8.286
  156CYX    HB2 2483   3.423   3.716   8.216
  156CYX    HB3 2484   3.553   3.605   8.267
  156CYX     SG 2485   3.431   3.702   8.451
  156CYX      C 2486   3.702   3.785   8.150
  156CYX      O 2487   3.656   3.745   8.043
  157THR      N 2488   3.832   3.804   8.172
  157THR      H 2489   3.859   3.833   8.265
  157THR     CA 2490   3.936   3.790   8.070
  157THR     HA 2491   3.902   3.725   7.990
  157THR     CB 2492   3.975   3.928   8.009
  157THR     HB 2493   4.080   3.926   7.981
  157THR    CG2 2494   3.890   3.959   7.887
  157THR   HG21 2495   3.784   3.961   7.915
  157THR   HG22 2496   3.918   4.056   7.846
  157THR   HG23 2497   3.905   3.882   7.811
  157THR    OG1 2498   3.958   4.034   8.102
  157THR    HG1 2499   3.983   4.117   8.061
  157THR      C 2500   4.062   3.724   8.130
  157THR      O 2501   4.065   3.687   8.247
  158PHE      N 2502   4.163   3.708   8.044
  158PHE      H 2503   4.140   3.724   7.947
  158PHE     CA 2504   4.297   3.663   8.076
  158PHE     HA 2505   4.296   3.570   8.134
  158PHE     CB 2506   4.370   3.636   7.942
  158PHE    HB2 2507   4.316   3.550   7.900
  158PHE    HB3 2508   4.364   3.720   7.873
  158PHE     CG 2509   4.515   3.595   7.950
  158PHE    CD1 2510   4.551   3.461   7.977
  158PHE    HD1 2511   4.474   3.385   7.989
  158PHE    CE1 2512   4.685   3.427   7.990
  158PHE    HE1 2513   4.713   3.324   8.009
  158PHE     CZ 2514   4.784   3.524   7.976
  158PHE     HZ 2515   4.888   3.495   7.985
  158PHE    CE2 2516   4.749   3.656   7.951
  158PHE    HE2 2517   4.828   3.731   7.940
  158PHE    CD2 2518   4.616   3.693   7.941
  158PHE    HD2 2519   4.590   3.798   7.927
  158PHE      C 2520   4.369   3.767   8.162
  158PHE      O 2521   4.399   3.876   8.114
  159ALA      N 2522   4.389   3.735   8.290
  159ALA      H 2523   4.350   3.648   8.325
  159ALA     CA 2524   4.461   3.820   8.383
  159ALA     HA 2525   4.436   3.925   8.365
  159ALA     CB 2526   4.421   3.784   8.526
  159ALA    HB1 2527   4.446   3.680   8.546
  159ALA    HB2 2528   4.475   3.849   8.596
  159ALA    HB3 2529   4.314   3.799   8.539
  159ALA      C 2530   4.612   3.806   8.362
  159ALA      O 2531   4.667   3.697   8.379
  160GLN      N 2532   4.675   3.919   8.329
  160GLN      H 2533   4.619   4.002   8.318
  160GLN     CA 2534   4.819   3.928   8.302
  160GLN     HA 2535   4.849   3.847   8.236
  160GLN     CB 2536   4.851   4.062   8.235
  160GLN    HB2 2537   4.817   4.140   8.302
  160GLN    HB3 2538   4.959   4.068   8.226
  160GLN     CG 2539   4.786   4.080   8.096
  160GLN    HG2 2540   4.842   4.022   8.023
  160GLN    HG3 2541   4.683   4.045   8.100
  160GLN     CD 2542   4.787   4.227   8.053
  160GLN    OE1 2543   4.799   4.318   8.134
  160GLN    NE2 2544   4.772   4.251   7.924
  160GLN   HE21 2545   4.771   4.347   7.890
  160GLN   HE22 2546   4.761   4.174   7.859
  160GLN      C 2547   4.906   3.911   8.428
  160GLN      O 2548   5.027   3.892   8.418
  161SER      N 2549   4.846   3.923   8.546
  161SER      H 2550   4.748   3.949   8.548
  161SER     CA 2551   4.918   3.915   8.672
  161SER     HA 2552   5.025   3.929   8.656
  161SER     CB 2553   4.869   4.028   8.764
  161SER    HB2 2554   4.912   4.014   8.863
  161SER    HB3 2555   4.901   4.123   8.722
  161SER     OG 2556   4.727   4.028   8.774
  161SER     HG 2557   4.698   4.098   8.832
  161SER      C 2558   4.914   3.777   8.739
  161SER      O 2559   4.984   3.759   8.838
  162VAL      N 2560   4.834   3.682   8.686
  162VAL      H 2561   4.771   3.706   8.611
  162VAL     CA 2562   4.827   3.548   8.745
  162VAL     HA 2563   4.827   3.556   8.854
  162VAL     CB 2564   4.701   3.469   8.702
  162VAL     HB 2565   4.698   3.469   8.593
  162VAL    CG1 2566   4.700   3.323   8.752
  162VAL   HG11 2567   4.702   3.322   8.861
  162VAL   HG12 2568   4.609   3.273   8.718
  162VAL   HG13 2569   4.787   3.269   8.713
  162VAL    CG2 2570   4.573   3.538   8.750
  162VAL   HG21 2571   4.567   3.638   8.707
  162VAL   HG22 2572   4.486   3.481   8.719
  162VAL   HG23 2573   4.574   3.546   8.859
  162VAL      C 2574   4.957   3.469   8.719
  162VAL      O 2575   5.028   3.441   8.816
  163SER      N 2576   4.990   3.439   8.593
  163SER      H 2577   4.925   3.460   8.518
  163SER     CA 2578   5.115   3.371   8.559
  163SER     HA 2579   5.180   3.367   8.646
  163SER     CB 2580   5.086   3.226   8.512
  163SER    HB2 2581   5.025   3.177   8.588
  163SER    HB3 2582   5.032   3.230   8.418
  163SER     OG 2583   5.207   3.154   8.495
  163SER     HG 2584   5.186   3.065   8.466
  163SER      C 2585   5.188   3.451   8.451
  163SER      O 2586   5.139   3.456   8.339
  164SER      N 2587   5.304   3.509   8.485
  164SER      H 2588   5.334   3.501   8.581
  164SER     CA 2589   5.383   3.591   8.394
  164SER     HA 2590   5.321   3.667   8.347
  164SER     CB 2591   5.494   3.662   8.474
  164SER    HB2 2592   5.536   3.739   8.411
  164SER    HB3 2593   5.447   3.708   8.562
  164SER     OG 2594   5.597   3.574   8.517
  164SER     HG 2595   5.663   3.624   8.566
  164SER      C 2596   5.439   3.513   8.273
  164SER      O 2597   5.454   3.571   8.166
  165ALA      N 2598   5.467   3.383   8.290
  165ALA      H 2599   5.456   3.345   8.383
  165ALA     CA 2600   5.516   3.295   8.184
  165ALA     HA 2601   5.602   3.342   8.136
  165ALA     CB 2602   5.561   3.162   8.245
  165ALA    HB1 2603   5.475   3.113   8.292
  165ALA    HB2 2604   5.599   3.098   8.166
  165ALA    HB3 2605   5.639   3.180   8.319
  165ALA      C 2606   5.410   3.271   8.076
  165ALA      O 2607   5.443   3.266   7.958
  166TYR      N 2608   5.283   3.260   8.119
  166TYR      H 2609   5.268   3.254   8.218
  166TYR     CA 2610   5.168   3.249   8.030
  166TYR     HA 2611   5.183   3.168   7.958
  166TYR     CB 2612   5.041   3.217   8.112
  166TYR    HB2 2613   5.061   3.250   8.214
  166TYR    HB3 2614   4.961   3.277   8.069
  166TYR     CG 2615   4.998   3.071   8.113
  166TYR    CD1 2616   5.068   2.977   8.191
  166TYR    HD1 2617   5.153   3.008   8.252
  166TYR    CE1 2618   5.029   2.841   8.190
  166TYR    HE1 2619   5.083   2.768   8.251
  166TYR     CZ 2620   4.919   2.800   8.112
  166TYR     OH 2621   4.882   2.669   8.110
  166TYR     HH 2622   4.938   2.614   8.166
  166TYR    CE2 2623   4.848   2.895   8.036
  166TYR    HE2 2624   4.762   2.864   7.977
  166TYR    CD2 2625   4.888   3.030   8.036
  166TYR    HD2 2626   4.834   3.103   7.976
  166TYR      C 2627   5.148   3.375   7.945
  166TYR      O 2628   5.119   3.363   7.826
  167THR      N 2629   5.166   3.494   8.004
  167THR      H 2630   5.193   3.496   8.101
  167THR     CA 2631   5.141   3.620   7.937
  167THR     HA 2632   5.046   3.614   7.883
  167THR     CB 2633   5.135   3.738   8.036
  167THR     HB 2634   5.102   3.827   7.981
  167THR    CG2 2635   5.039   3.711   8.149
  167THR   HG21 2636   5.072   3.622   8.203
  167THR   HG22 2637   5.037   3.796   8.216
  167THR   HG23 2638   4.939   3.694   8.109
  167THR    OG1 2639   5.258   3.769   8.096
  167THR    HG1 2640   5.246   3.843   8.156
  167THR      C 2641   5.247   3.652   7.831
  167THR      O 2642   5.209   3.689   7.720
  168ILE      N 2643   5.376   3.633   7.862
  168ILE      H 2644   5.401   3.608   7.957
  168ILE     CA 2645   5.483   3.657   7.766
  168ILE     HA 2646   5.468   3.750   7.712
  168ILE     CB 2647   5.626   3.656   7.828
  168ILE     HB 2648   5.699   3.651   7.747
  168ILE    CG2 2649   5.649   3.783   7.912
  168ILE   HG21 2650   5.576   3.788   7.992
  168ILE   HG22 2651   5.750   3.780   7.954
  168ILE   HG23 2652   5.639   3.870   7.848
  168ILE    CG1 2653   5.660   3.530   7.910
  168ILE   HG12 2654   5.628   3.549   8.012
  168ILE   HG13 2655   5.602   3.448   7.868
  168ILE    CD1 2656   5.808   3.493   7.909
  168ILE   HD11 2657   5.866   3.575   7.951
  168ILE   HD12 2658   5.823   3.403   7.969
  168ILE   HD13 2659   5.840   3.474   7.807
  168ILE      C 2660   5.479   3.557   7.650
  168ILE      O 2661   5.508   3.597   7.537
  169ALA      N 2662   5.434   3.434   7.675
  169ALA      H 2663   5.424   3.406   7.772
  169ALA     CA 2664   5.409   3.334   7.572
  169ALA     HA 2665   5.497   3.325   7.511
  169ALA     CB 2666   5.378   3.198   7.636
  169ALA    HB1 2667   5.289   3.205   7.697
  169ALA    HB2 2668   5.363   3.124   7.558
  169ALA    HB3 2669   5.463   3.168   7.698
  169ALA      C 2670   5.294   3.378   7.480
  169ALA      O 2671   5.309   3.372   7.358
  170VAL      N 2672   5.184   3.427   7.537
  170VAL      H 2673   5.174   3.417   7.637
  170VAL     CA 2674   5.072   3.481   7.460
  170VAL     HA 2675   5.041   3.414   7.380
  170VAL     CB 2676   4.949   3.509   7.552
  170VAL     HB 2677   4.987   3.558   7.642
  170VAL    CG1 2678   4.839   3.597   7.489
  170VAL   HG11 2679   4.801   3.548   7.399
  170VAL   HG12 2680   4.757   3.611   7.560
  170VAL   HG13 2681   4.880   3.694   7.462
  170VAL    CG2 2682   4.886   3.377   7.598
  170VAL   HG21 2683   4.959   3.319   7.654
  170VAL   HG22 2684   4.799   3.398   7.661
  170VAL   HG23 2685   4.852   3.319   7.511
  170VAL      C 2686   5.113   3.605   7.379
  170VAL      O 2687   5.083   3.611   7.260
  171VAL      N 2688   5.185   3.699   7.440
  171VAL      H 2689   5.202   3.689   7.539
  171VAL     CA 2690   5.233   3.820   7.374
  171VAL     HA 2691   5.154   3.870   7.318
  171VAL     CB 2692   5.293   3.921   7.477
  171VAL     HB 2693   5.356   3.864   7.545
  171VAL    CG1 2694   5.375   4.033   7.412
  171VAL   HG11 2695   5.312   4.090   7.344
  171VAL   HG12 2696   5.413   4.099   7.490
  171VAL   HG13 2697   5.459   3.990   7.357
  171VAL    CG2 2698   5.183   3.984   7.564
  171VAL   HG21 2699   5.131   3.905   7.619
  171VAL   HG22 2700   5.228   4.054   7.634
  171VAL   HG23 2701   5.112   4.036   7.500
  171VAL      C 2702   5.335   3.789   7.262
  171VAL      O 2703   5.322   3.843   7.152
  172VAL      N 2704   5.433   3.702   7.288
  172VAL      H 2705   5.446   3.670   7.382
  172VAL     CA 2706   5.533   3.666   7.188
  172VAL     HA 2707   5.565   3.753   7.132
  172VAL     CB 2708   5.660   3.598   7.249
  172VAL     HB 2709   5.625   3.521   7.317
  172VAL    CG1 2710   5.755   3.536   7.145
  172VAL   HG11 2711   5.790   3.614   7.077
  172VAL   HG12 2712   5.841   3.492   7.196
  172VAL   HG13 2713   5.703   3.460   7.088
  172VAL    CG2 2714   5.740   3.699   7.334
  172VAL   HG21 2715   5.677   3.736   7.415
  172VAL   HG22 2716   5.827   3.650   7.376
  172VAL   HG23 2717   5.771   3.783   7.273
  172VAL      C 2718   5.472   3.584   7.072
  172VAL      O 2719   5.475   3.630   6.958
  173PHE      N 2720   5.414   3.468   7.103
  173PHE      H 2721   5.410   3.441   7.201
  173PHE     CA 2722   5.365   3.373   7.003
  173PHE     HA 2723   5.439   3.364   6.923
  173PHE     CB 2724   5.343   3.234   7.066
  173PHE    HB2 2725   5.291   3.255   7.159
  173PHE    HB3 2726   5.283   3.167   7.004
  173PHE     CG 2727   5.470   3.158   7.102
  173PHE    CD1 2728   5.539   3.186   7.222
  173PHE    HD1 2729   5.499   3.261   7.291
  173PHE    CE1 2730   5.655   3.118   7.253
  173PHE    HE1 2731   5.707   3.138   7.347
  173PHE     CZ 2732   5.707   3.025   7.164
  173PHE     HZ 2733   5.798   2.971   7.190
  173PHE    CE2 2734   5.644   3.001   7.043
  173PHE    HE2 2735   5.686   2.929   6.973
  173PHE    CD2 2736   5.527   3.068   7.011
  173PHE    HD2 2737   5.479   3.051   6.914
  173PHE      C 2738   5.239   3.418   6.927
  173PHE      O 2739   5.223   3.374   6.813
  174HIE      N 2740   5.153   3.498   6.989
  174HIE      H 2741   5.172   3.529   7.083
  174HIE     CA 2742   5.023   3.533   6.931
  174HIE     HA 2743   5.014   3.488   6.831
  174HIE     CB 2744   4.907   3.482   7.017
  174HIE    HB2 2745   4.917   3.525   7.117
  174HIE    HB3 2746   4.808   3.507   6.978
  174HIE     CG 2747   4.908   3.333   7.035
  174HIE    ND1 2748   4.855   3.247   6.942
  174HIE    CE1 2749   4.880   3.123   6.983
  174HIE    HE1 2750   4.843   3.043   6.918
  174HIE    NE2 2751   4.946   3.119   7.098
  174HIE    HE2 2752   4.979   3.040   7.152
  174HIE    CD2 2753   4.964   3.253   7.131
  174HIE    HD2 2754   5.015   3.279   7.224
  174HIE      C 2755   5.008   3.682   6.900
  174HIE      O 2756   4.901   3.720   6.852
  175PHE      N 2757   5.111   3.764   6.922
  175PHE      H 2758   5.188   3.732   6.979
  175PHE     CA 2759   5.109   3.904   6.880
  175PHE     HA 2760   5.034   3.917   6.802
  175PHE     CB 2761   5.076   3.999   6.997
  175PHE    HB2 2762   4.981   3.964   7.038
  175PHE    HB3 2763   5.152   3.999   7.075
  175PHE     CG 2764   5.055   4.144   6.957
  175PHE    CD1 2765   4.938   4.181   6.888
  175PHE    HD1 2766   4.861   4.107   6.866
  175PHE    CE1 2767   4.920   4.313   6.848
  175PHE    HE1 2768   4.829   4.342   6.796
  175PHE     CZ 2769   5.018   4.408   6.876
  175PHE     HZ 2770   5.003   4.512   6.846
  175PHE    CE2 2771   5.135   4.372   6.941
  175PHE    HE2 2772   5.212   4.447   6.961
  175PHE    CD2 2773   5.156   4.240   6.980
  175PHE    HD2 2774   5.249   4.210   7.028
  175PHE      C 2775   5.238   3.940   6.807
  175PHE      O 2776   5.231   3.975   6.689
  176LEU      N 2777   5.355   3.924   6.871
  176LEU      H 2778   5.353   3.894   6.968
  176LEU     CA 2779   5.484   3.957   6.811
  176LEU     HA 2780   5.479   4.057   6.767
  176LEU     CB 2781   5.596   3.955   6.916
  176LEU    HB2 2782   5.587   3.858   6.965
  176LEU    HB3 2783   5.693   3.961   6.866
  176LEU     CG 2784   5.586   4.068   7.021
  176LEU     HG 2785   5.481   4.082   7.046
  176LEU    CD1 2786   5.665   4.033   7.148
  176LEU   HD11 2787   5.770   4.019   7.123
  176LEU   HD12 2788   5.656   4.115   7.220
  176LEU   HD13 2789   5.625   3.942   7.192
  176LEU    CD2 2790   5.636   4.201   6.965
  176LEU   HD21 2791   5.576   4.229   6.878
  176LEU   HD22 2792   5.628   4.278   7.041
  176LEU   HD23 2793   5.741   4.191   6.934
  176LEU      C 2794   5.520   3.868   6.691
  176LEU      O 2795   5.567   3.921   6.590
  177VAL      N 2796   5.497   3.737   6.701
  177VAL      H 2797   5.474   3.700   6.793
  177VAL     CA 2798   5.520   3.643   6.591
  177VAL     HA 2799   5.617   3.657   6.543
  177VAL     CB 2800   5.509   3.494   6.638
  177VAL     HB 2801   5.426   3.489   6.708
  177VAL    CG1 2802   5.487   3.391   6.525
  177VAL   HG11 2803   5.570   3.396   6.455
  177VAL   HG12 2804   5.481   3.291   6.568
  177VAL   HG13 2805   5.394   3.414   6.473
  177VAL    CG2 2806   5.631   3.451   6.721
  177VAL   HG21 2807   5.638   3.514   6.810
  177VAL   HG22 2808   5.620   3.347   6.752
  177VAL   HG23 2809   5.722   3.462   6.661
  177VAL      C 2810   5.434   3.673   6.467
  177VAL      O 2811   5.494   3.697   6.362
  178PRO      N 2812   5.298   3.680   6.478
  178PRO     CD 2813   5.214   3.647   6.592
  178PRO    HD2 2814   5.220   3.729   6.664
  178PRO    HD3 2815   5.252   3.556   6.637
  178PRO     CG 2816   5.074   3.628   6.537
  178PRO    HG2 2817   4.999   3.657   6.611
  178PRO    HG3 2818   5.056   3.525   6.506
  178PRO     CB 2819   5.072   3.721   6.418
  178PRO    HB2 2820   5.043   3.822   6.447
  178PRO    HB3 2821   5.003   3.683   6.343
  178PRO     CA 2822   5.215   3.721   6.364
  178PRO     HA 2823   5.225   3.644   6.287
  178PRO      C 2824   5.250   3.858   6.304
  178PRO      O 2825   5.259   3.868   6.182
  179MET      N 2826   5.273   3.959   6.390
  179MET      H 2827   5.259   3.939   6.488
  179MET     CA 2828   5.311   4.095   6.351
  179MET     HA 2829   5.229   4.142   6.298
  179MET     CB 2830   5.346   4.179   6.475
  179MET    HB2 2831   5.401   4.115   6.544
  179MET    HB3 2832   5.409   4.261   6.442
  179MET     CG 2833   5.222   4.235   6.547
  179MET    HG2 2834   5.144   4.160   6.541
  179MET    HG3 2835   5.250   4.252   6.651
  179MET     SD 2836   5.160   4.390   6.477
  179MET     CE 2837   5.288   4.504   6.535
  179MET    HE1 2838   5.385   4.473   6.496
  179MET    HE2 2839   5.267   4.605   6.501
  179MET    HE3 2840   5.291   4.503   6.644
  179MET      C 2841   5.430   4.097   6.253
  179MET      O 2842   5.417   4.153   6.145
  180ILE      N 2843   5.540   4.031   6.291
  180ILE      H 2844   5.543   3.995   6.385
  180ILE     CA 2845   5.660   4.020   6.209
  180ILE     HA 2846   5.695   4.115   6.167
  180ILE     CB 2847   5.776   3.953   6.287
  180ILE     HB 2848   5.734   3.865   6.336
  180ILE    CG2 2849   5.898   3.911   6.201
  180ILE   HG21 2850   5.940   3.998   6.153
  180ILE   HG22 2851   5.973   3.863   6.265
  180ILE   HG23 2852   5.865   3.839   6.126
  180ILE    CG1 2853   5.824   4.036   6.409
  180ILE   HG12 2854   5.737   4.044   6.475
  180ILE   HG13 2855   5.901   3.977   6.458
  180ILE    CD1 2856   5.878   4.177   6.378
  180ILE   HD11 2857   5.800   4.237   6.329
  180ILE   HD12 2858   5.907   4.226   6.471
  180ILE   HD13 2859   5.964   4.169   6.312
  180ILE      C 2860   5.633   3.949   6.075
  180ILE      O 2861   5.682   3.996   5.972
  181ILE      N 2862   5.552   3.842   6.077
  181ILE      H 2863   5.525   3.805   6.167
  181ILE     CA 2864   5.512   3.768   5.956
  181ILE     HA 2865   5.597   3.744   5.894
  181ILE     CB 2866   5.433   3.637   5.989
  181ILE     HB 2867   5.351   3.664   6.056
  181ILE    CG2 2868   5.376   3.564   5.865
  181ILE   HG21 2869   5.457   3.537   5.798
  181ILE   HG22 2870   5.323   3.474   5.896
  181ILE   HG23 2871   5.307   3.630   5.813
  181ILE    CG1 2872   5.521   3.539   6.070
  181ILE   HG12 2873   5.585   3.487   5.999
  181ILE   HG13 2874   5.582   3.599   6.137
  181ILE    CD1 2875   5.442   3.436   6.152
  181ILE   HD11 2876   5.380   3.375   6.085
  181ILE   HD12 2877   5.511   3.371   6.205
  181ILE   HD13 2878   5.378   3.487   6.223
  181ILE      C 2879   5.431   3.858   5.860
  181ILE      O 2880   5.466   3.867   5.742
  182VAL      N 2881   5.329   3.927   5.912
  182VAL      H 2882   5.306   3.911   6.009
  182VAL     CA 2883   5.241   4.015   5.834
  182VAL     HA 2884   5.213   3.965   5.741
  182VAL     CB 2885   5.112   4.052   5.911
  182VAL     HB 2886   5.142   4.100   6.004
  182VAL    CG1 2887   5.018   4.144   5.832
  182VAL   HG11 2888   4.988   4.095   5.739
  182VAL   HG12 2889   4.929   4.166   5.892
  182VAL   HG13 2890   5.070   4.237   5.809
  182VAL    CG2 2891   5.033   3.925   5.947
  182VAL   HG21 2892   5.094   3.861   6.010
  182VAL   HG22 2893   4.942   3.953   6.001
  182VAL   HG23 2894   5.006   3.872   5.856
  182VAL      C 2895   5.312   4.141   5.784
  182VAL      O 2896   5.293   4.179   5.667
  183ILE      N 2897   5.397   4.204   5.867
  183ILE      H 2898   5.398   4.175   5.964
  183ILE     CA 2899   5.478   4.320   5.828
  183ILE     HA 2900   5.415   4.395   5.782
  183ILE     CB 2901   5.557   4.383   5.948
  183ILE     HB 2902   5.589   4.301   6.011
  183ILE    CG2 2903   5.679   4.469   5.909
  183ILE   HG21 2904   5.647   4.552   5.846
  183ILE   HG22 2905   5.726   4.508   5.999
  183ILE   HG23 2906   5.751   4.408   5.855
  183ILE    CG1 2907   5.461   4.469   6.034
  183ILE   HG12 2908   5.463   4.569   5.990
  183ILE   HG13 2909   5.362   4.426   6.022
  183ILE    CD1 2910   5.495   4.478   6.184
  183ILE   HD11 2911   5.594   4.521   6.196
  183ILE   HD12 2912   5.421   4.541   6.234
  183ILE   HD13 2913   5.493   4.378   6.227
  183ILE      C 2914   5.572   4.286   5.710
  183ILE      O 2915   5.571   4.360   5.612
  184PHE      N 2916   5.644   4.174   5.720
  184PHE      H 2917   5.648   4.129   5.811
  184PHE     CA 2918   5.729   4.121   5.613
  184PHE     HA 2919   5.801   4.197   5.582
  184PHE     CB 2920   5.806   3.996   5.661
  184PHE    HB2 2921   5.889   4.041   5.716
  184PHE    HB3 2922   5.751   3.929   5.727
  184PHE     CG 2923   5.867   3.908   5.553
  184PHE    CD1 2924   5.986   3.948   5.488
  184PHE    HD1 2925   6.039   4.037   5.520
  184PHE    CE1 2926   6.034   3.872   5.382
  184PHE    HE1 2927   6.128   3.901   5.334
  184PHE     CZ 2928   5.965   3.760   5.336
  184PHE     HZ 2929   6.005   3.702   5.253
  184PHE    CE2 2930   5.845   3.723   5.396
  184PHE    HE2 2931   5.791   3.636   5.359
  184PHE    CD2 2932   5.795   3.797   5.504
  184PHE    HD2 2933   5.701   3.768   5.550
  184PHE      C 2934   5.652   4.096   5.482
  184PHE      O 2935   5.697   4.140   5.376
  185CYS      N 2936   5.537   4.028   5.493
  185CYS      H 2937   5.515   3.992   5.585
  185CYS     CA 2938   5.449   3.992   5.382
  185CYS     HA 2939   5.502   3.929   5.312
  185CYS     CB 2940   5.324   3.916   5.431
  185CYS    HB2 2941   5.307   3.930   5.538
  185CYS    HB3 2942   5.234   3.945   5.376
  185CYS     SG 2943   5.342   3.737   5.406
  185CYS     HG 2944   5.224   3.703   5.456
  185CYS      C 2945   5.410   4.116   5.299
  185CYS      O 2946   5.437   4.118   5.179
  186TYR      N 2947   5.354   4.218   5.364
  186TYR      H 2948   5.329   4.206   5.461
  186TYR     CA 2949   5.314   4.342   5.297
  186TYR     HA 2950   5.263   4.319   5.203
  186TYR     CB 2951   5.217   4.423   5.385
  186TYR    HB2 2952   5.262   4.425   5.484
  186TYR    HB3 2953   5.212   4.525   5.346
  186TYR     CG 2954   5.078   4.364   5.393
  186TYR    CD1 2955   4.998   4.352   5.277
  186TYR    HD1 2956   5.038   4.385   5.181
  186TYR    CE1 2957   4.869   4.298   5.286
  186TYR    HE1 2958   4.808   4.289   5.196
  186TYR     CZ 2959   4.818   4.258   5.410
  186TYR     OH 2960   4.694   4.203   5.419
  186TYR     HH 2961   4.650   4.197   5.333
  186TYR    CE2 2962   4.895   4.273   5.527
  186TYR    HE2 2963   4.854   4.245   5.623
  186TYR    CD2 2964   5.025   4.325   5.518
  186TYR    HD2 2965   5.086   4.335   5.608
  186TYR      C 2966   5.431   4.429   5.249
  186TYR      O 2967   5.417   4.495   5.147
  187LEU      N 2968   5.544   4.425   5.320
  187LEU      H 2969   5.544   4.378   5.410
  187LEU     CA 2970   5.667   4.494   5.278
  187LEU     HA 2971   5.647   4.600   5.263
  187LEU     CB 2972   5.776   4.478   5.387
  187LEU    HB2 2973   5.729   4.521   5.475
  187LEU    HB3 2974   5.797   4.373   5.405
  187LEU     CG 2975   5.908   4.552   5.356
  187LEU     HG 2976   5.924   4.552   5.249
  187LEU    CD1 2977   5.903   4.697   5.406
  187LEU   HD11 2978   5.886   4.697   5.514
  187LEU   HD12 2979   5.997   4.747   5.384
  187LEU   HD13 2980   5.821   4.750   5.357
  187LEU    CD2 2981   6.027   4.477   5.415
  187LEU   HD21 2982   6.033   4.377   5.371
  187LEU   HD22 2983   6.119   4.531   5.392
  187LEU   HD23 2984   6.016   4.469   5.523
  187LEU      C 2985   5.715   4.442   5.142
  187LEU      O 2986   5.741   4.522   5.052
  188ARG      N 2987   5.720   4.308   5.128
  188ARG      H 2988   5.703   4.252   5.209
  188ARG     CA 2989   5.757   4.241   5.004
  188ARG     HA 2990   5.852   4.281   4.967
  188ARG     CB 2991   5.773   4.090   5.028
  188ARG    HB2 2992   5.689   4.058   5.089
  188ARG    HB3 2993   5.768   4.040   4.932
  188ARG     CG 2994   5.904   4.055   5.099
  188ARG    HG2 2995   5.923   4.131   5.175
  188ARG    HG3 2996   5.891   3.958   5.147
  188ARG     CD 2997   6.021   4.050   5.001
  188ARG    HD2 2998   6.026   3.951   4.956
  188ARG    HD3 2999   6.006   4.125   4.922
  188ARG     NE 3000   6.148   4.079   5.069
  188ARG     HE 3001   6.169   4.023   5.150
  188ARG     CZ 3002   6.237   4.171   5.031
  188ARG    NH1 3003   6.219   4.242   4.920
  188ARG   HH11 3004   6.137   4.226   4.863
  188ARG   HH12 3005   6.287   4.312   4.892
  188ARG    NH2 3006   6.345   4.193   5.105
  188ARG   HH21 3007   6.360   4.140   5.190
  188ARG   HH22 3008   6.413   4.263   5.077
  188ARG      C 3009   5.658   4.267   4.890
  188ARG      O 3010   5.702   4.281   4.776
  189ILE      N 3011   5.528   4.275   4.921
  189ILE      H 3012   5.499   4.251   5.015
  189ILE     CA 3013   5.425   4.308   4.823
  189ILE     HA 3014   5.437   4.246   4.734
  189ILE     CB 3015   5.279   4.293   4.878
  189ILE     HB 3016   5.276   4.344   4.974
  189ILE    CG2 3017   5.171   4.352   4.784
  189ILE   HG21 3018   5.175   4.300   4.688
  189ILE   HG22 3019   5.073   4.337   4.829
  189ILE   HG23 3020   5.189   4.457   4.769
  189ILE    CG1 3021   5.247   4.145   4.907
  189ILE   HG12 3022   5.227   4.097   4.811
  189ILE   HG13 3023   5.336   4.101   4.952
  189ILE    CD1 3024   5.127   4.123   5.001
  189ILE   HD11 3025   5.038   4.166   4.956
  189ILE   HD12 3026   5.111   4.016   5.016
  189ILE   HD13 3027   5.147   4.171   5.097
  189ILE      C 3028   5.448   4.450   4.767
  189ILE      O 3029   5.458   4.464   4.645
  190TRP      N 3030   5.462   4.550   4.856
  190TRP      H 3031   5.450   4.527   4.953
  190TRP     CA 3032   5.483   4.690   4.820
  190TRP     HA 3033   5.397   4.727   4.763
  190TRP     CB 3034   5.499   4.777   4.946
  190TRP    HB2 3035   5.411   4.764   5.009
  190TRP    HB3 3036   5.587   4.745   5.000
  190TRP     CG 3037   5.514   4.924   4.923
  190TRP    CD1 3038   5.425   5.004   4.859
  190TRP    HD1 3039   5.334   4.957   4.820
  190TRP    NE1 3040   5.473   5.134   4.857
  190TRP    HE1 3041   5.423   5.209   4.811
  190TRP    CE2 3042   5.594   5.145   4.920
  190TRP    CZ2 3043   5.681   5.252   4.944
  190TRP    HZ2 3044   5.648   5.351   4.911
  190TRP    CH2 3045   5.804   5.228   5.009
  190TRP    HH2 3046   5.874   5.309   5.028
  190TRP    CZ3 3047   5.837   5.098   5.051
  190TRP    HZ3 3048   5.931   5.075   5.102
  190TRP    CE3 3049   5.748   4.991   5.028
  190TRP    HE3 3050   5.780   4.893   5.062
  190TRP    CD2 3051   5.625   5.011   4.961
  190TRP      C 3052   5.601   4.711   4.725
  190TRP      O 3053   5.584   4.777   4.623
  191ILE      N 3054   5.716   4.648   4.755
  191ILE      H 3055   5.722   4.600   4.843
  191ILE     CA 3056   5.835   4.655   4.671
  191ILE     HA 3057   5.861   4.759   4.649
  191ILE     CB 3058   5.957   4.583   4.735
  191ILE     HB 3059   5.927   4.481   4.757
  191ILE    CG2 3060   6.082   4.581   4.646
  191ILE   HG21 3061   6.113   4.684   4.624
  191ILE   HG22 3062   6.163   4.530   4.697
  191ILE   HG23 3063   6.059   4.530   4.552
  191ILE    CG1 3064   5.993   4.647   4.872
  191ILE   HG12 3065   6.056   4.733   4.852
  191ILE   HG13 3066   5.900   4.680   4.918
  191ILE    CD1 3067   6.067   4.550   4.967
  191ILE   HD11 3068   6.160   4.517   4.920
  191ILE   HD12 3069   6.089   4.601   5.060
  191ILE   HD13 3070   6.004   4.463   4.987
  191ILE      C 3071   5.808   4.599   4.529
  191ILE      O 3072   5.843   4.665   4.432
  192LEU      N 3073   5.739   4.485   4.520
  192LEU      H 3074   5.725   4.431   4.604
  192LEU     CA 3075   5.699   4.426   4.392
  192LEU     HA 3076   5.784   4.423   4.324
  192LEU     CB 3077   5.647   4.281   4.412
  192LEU    HB2 3078   5.615   4.279   4.517
  192LEU    HB3 3079   5.560   4.264   4.348
  192LEU     CG 3080   5.751   4.171   4.388
  192LEU     HG 3081   5.794   4.188   4.289
  192LEU    CD1 3082   5.865   4.170   4.492
  192LEU   HD11 3083   5.823   4.153   4.591
  192LEU   HD12 3084   5.935   4.091   4.469
  192LEU   HD13 3085   5.917   4.266   4.491
  192LEU    CD2 3086   5.686   4.033   4.383
  192LEU   HD21 3087   5.613   4.030   4.302
  192LEU   HD22 3088   5.762   3.957   4.365
  192LEU   HD23 3089   5.636   4.013   4.477
  192LEU      C 3090   5.599   4.514   4.313
  192LEU      O 3091   5.610   4.522   4.191
  193VAL      N 3092   5.507   4.584   4.382
  193VAL      H 3093   5.496   4.565   4.481
  193VAL     CA 3094   5.416   4.680   4.318
  193VAL     HA 3095   5.381   4.638   4.224
  193VAL     CB 3096   5.293   4.717   4.406
  193VAL     HB 3097   5.330   4.764   4.497
  193VAL    CG1 3098   5.194   4.811   4.336
  193VAL   HG11 3099   5.157   4.764   4.245
  193VAL   HG12 3100   5.111   4.833   4.402
  193VAL   HG13 3101   5.245   4.904   4.310
  193VAL    CG2 3102   5.214   4.592   4.449
  193VAL   HG21 3103   5.279   4.526   4.507
  193VAL   HG22 3104   5.129   4.622   4.510
  193VAL   HG23 3105   5.178   4.539   4.360
  193VAL      C 3106   5.490   4.809   4.275
  193VAL      O 3107   5.452   4.873   4.178
  194LEU      N 3108   5.597   4.846   4.346
  194LEU      H 3109   5.618   4.801   4.434
  194LEU     CA 3110   5.683   4.956   4.304
  194LEU     HA 3111   5.621   5.039   4.270
  194LEU     CB 3112   5.773   5.006   4.417
  194LEU    HB2 3113   5.821   4.916   4.453
  194LEU    HB3 3114   5.848   5.073   4.375
  194LEU     CG 3115   5.701   5.076   4.533
  194LEU     HG 3116   5.626   5.010   4.577
  194LEU    CD1 3117   5.806   5.112   4.638
  194LEU   HD11 3118   5.880   5.179   4.595
  194LEU   HD12 3119   5.757   5.163   4.722
  194LEU   HD13 3120   5.853   5.022   4.674
  194LEU    CD2 3121   5.623   5.201   4.490
  194LEU   HD21 3122   5.547   5.173   4.417
  194LEU   HD22 3123   5.575   5.245   4.578
  194LEU   HD23 3124   5.691   5.274   4.446
  194LEU      C 3125   5.770   4.917   4.182
  194LEU      O 3126   5.788   5.000   4.094
  195GLN      N 3127   5.822   4.794   4.180
  195GLN      H 3128   5.808   4.736   4.262
  195GLN     CA 3129   5.901   4.741   4.070
  195GLN     HA 3130   5.986   4.807   4.050
  195GLN     CB 3131   5.955   4.601   4.103
  195GLN    HB2 3132   5.871   4.543   4.141
  195GLN    HB3 3133   5.990   4.556   4.010
  195GLN     CG 3134   6.069   4.600   4.206
  195GLN    HG2 3135   6.160   4.634   4.157
  195GLN    HG3 3136   6.043   4.669   4.286
  195GLN     CD 3137   6.094   4.462   4.267
  195GLN    OE1 3138   6.202   4.448   4.343
  195GLN    NE2 3139   6.019   4.367   4.246
  195GLN   HE21 3140   6.039   4.278   4.288
  195GLN   HE22 3141   5.938   4.380   4.187
  195GLN      C 3142   5.823   4.736   3.938
  195GLN      O 3143   5.881   4.768   3.834
  196VAL      N 3144   5.695   4.698   3.945
  196VAL      H 3145   5.656   4.664   4.032
  196VAL     CA 3146   5.612   4.692   3.825
  196VAL     HA 3147   5.665   4.648   3.741
  196VAL     CB 3148   5.478   4.616   3.845
  196VAL     HB 3149   5.503   4.519   3.887
  196VAL    CG1 3150   5.377   4.687   3.936
  196VAL   HG11 3151   5.351   4.784   3.893
  196VAL   HG12 3152   5.286   4.626   3.943
  196VAL   HG13 3153   5.419   4.700   4.035
  196VAL    CG2 3154   5.414   4.585   3.709
  196VAL   HG21 3155   5.482   4.523   3.650
  196VAL   HG22 3156   5.320   4.532   3.725
  196VAL   HG23 3157   5.395   4.678   3.656
  196VAL      C 3158   5.585   4.832   3.768
  196VAL      O 3159   5.599   4.849   3.647
  197ARG      N 3160   5.547   4.928   3.855
  197ARG      H 3161   5.532   4.904   3.952
  197ARG     CA 3162   5.507   5.062   3.811
  197ARG     HA 3163   5.449   5.054   3.718
  197ARG     CB 3164   5.420   5.132   3.918
  197ARG    HB2 3165   5.368   5.212   3.866
  197ARG    HB3 3166   5.348   5.057   3.951
  197ARG     CG 3167   5.495   5.189   4.039
  197ARG    HG2 3168   5.567   5.114   4.070
  197ARG    HG3 3169   5.548   5.278   4.005
  197ARG     CD 3170   5.405   5.225   4.158
  197ARG    HD2 3171   5.362   5.133   4.199
  197ARG    HD3 3172   5.465   5.275   4.234
  197ARG     NE 3173   5.294   5.314   4.120
  197ARG     HE 3174   5.318   5.412   4.114
  197ARG     CZ 3175   5.168   5.278   4.093
  197ARG    NH1 3176   5.129   5.151   4.103
  197ARG   HH11 3177   5.195   5.080   4.131
  197ARG   HH12 3178   5.033   5.125   4.083
  197ARG    NH2 3179   5.080   5.371   4.056
  197ARG   HH21 3180   5.108   5.467   4.049
  197ARG   HH22 3181   4.984   5.344   4.036
  197ARG      C 3182   5.627   5.145   3.761
  197ARG      O 3183   5.611   5.221   3.667
  198GLN      N 3184   5.745   5.125   3.821
  198GLN      H 3185   5.745   5.074   3.909
  198GLN     CA 3186   5.872   5.181   3.774
  198GLN     HA 3187   5.860   5.288   3.753
  198GLN     CB 3188   5.980   5.164   3.883
  198GLN    HB2 3189   5.976   5.060   3.918
  198GLN    HB3 3190   6.077   5.182   3.836
  198GLN     CG 3191   5.961   5.259   4.002
  198GLN    HG2 3192   5.975   5.362   3.967
  198GLN    HG3 3193   5.862   5.248   4.044
  198GLN     CD 3194   6.064   5.233   4.111
  198GLN    OE1 3195   6.158   5.310   4.131
  198GLN    NE2 3196   6.047   5.122   4.182
  198GLN   HE21 3197   6.113   5.099   4.256
  198GLN   HE22 3198   5.970   5.060   4.162
  198GLN      C 3199   5.919   5.124   3.639
  198GLN      O 3200   5.864   5.025   3.590
  199ARG      N 3201   6.020   5.188   3.579
  199ARG      H 3202   6.049   5.276   3.619
  199ARG     CA 3203   6.088   5.141   3.459
  199ARG     HA 3204   6.015   5.116   3.382
  199ARG     CB 3205   6.181   5.251   3.405
  199ARG    HB2 3206   6.256   5.269   3.481
  199ARG    HB3 3207   6.230   5.212   3.315
  199ARG     CG 3208   6.109   5.383   3.370
  199ARG    HG2 3209   6.029   5.359   3.300
  199ARG    HG3 3210   6.067   5.422   3.462
  199ARG     CD 3211   6.202   5.488   3.307
  199ARG    HD2 3212   6.149   5.583   3.302
  199ARG    HD3 3213   6.291   5.500   3.370
  199ARG     NE 3214   6.245   5.451   3.171
  199ARG     HE 3215   6.190   5.378   3.127
  199ARG     CZ 3216   6.347   5.504   3.103
  199ARG    NH1 3217   6.424   5.600   3.156
  199ARG   HH11 3218   6.404   5.634   3.250
  199ARG   HH12 3219   6.501   5.639   3.103
  199ARG    NH2 3220   6.373   5.461   2.980
  199ARG   HH21 3221   6.316   5.389   2.939
  199ARG   HH22 3222   6.450   5.500   2.928
  199ARG      C 3223   6.168   5.011   3.486
  199ARG      O 3224   6.231   4.999   3.591
  200VAL      N 3225   6.164   4.918   3.391
  200VAL      H 3226   6.110   4.939   3.308
  200VAL     CA 3227   6.233   4.789   3.396
  200VAL     HA 3228   6.304   4.785   3.478
  200VAL     CB 3229   6.132   4.670   3.413
  200VAL     HB 3230   6.085   4.652   3.316
  200VAL    CG1 3231   6.201   4.541   3.461
  200VAL   HG11 3232   6.248   4.557   3.558
  200VAL   HG12 3233   6.127   4.461   3.471
  200VAL   HG13 3234   6.277   4.510   3.389
  200VAL    CG2 3235   6.017   4.702   3.510
  200VAL   HG21 3236   5.961   4.787   3.473
  200VAL   HG22 3237   5.951   4.615   3.517
  200VAL   HG23 3238   6.057   4.724   3.609
  200VAL      C 3239   6.309   4.772   3.262
  200VAL      O 3240   6.268   4.831   3.162
  201LYS      N 3241   6.419   4.695   3.263
  201LYS      H 3242   6.446   4.659   3.354
  201LYS     CA 3243   6.512   4.679   3.151
  201LYS     HA 3244   6.544   4.776   3.114
  201LYS     CB 3245   6.637   4.600   3.201
  201LYS    HB2 3246   6.677   4.657   3.284
  201LYS    HB3 3247   6.599   4.504   3.237
  201LYS     CG 3248   6.748   4.576   3.096
  201LYS    HG2 3249   6.702   4.515   3.016
  201LYS    HG3 3250   6.775   4.673   3.056
  201LYS     CD 3251   6.873   4.504   3.150
  201LYS    HD2 3252   6.839   4.440   3.231
  201LYS    HD3 3253   6.910   4.443   3.068
  201LYS     CE 3254   6.986   4.597   3.201
  201LYS    HE2 3255   7.073   4.534   3.220
  201LYS    HE3 3256   7.010   4.667   3.120
  201LYS     NZ 3257   6.951   4.672   3.323
  201LYS    HZ1 3258   6.930   4.607   3.397
  201LYS    HZ2 3259   7.029   4.730   3.350
  201LYS    HZ3 3260   6.871   4.730   3.304
  201LYS      C 3261   6.455   4.628   3.015
  201LYS      O 3262   6.500   4.680   2.913
  202PRO      N 3263   6.360   4.530   3.012
  202PRO     CD 3264   6.314   4.448   3.124
  202PRO    HD2 3265   6.235   4.502   3.176
  202PRO    HD3 3266   6.398   4.432   3.192
  202PRO     CG 3267   6.266   4.319   3.061
  202PRO    HG2 3268   6.189   4.271   3.123
  202PRO    HG3 3269   6.348   4.249   3.045
  202PRO     CB 3270   6.208   4.367   2.929
  202PRO    HB2 3271   6.106   4.405   2.939
  202PRO    HB3 3272   6.210   4.286   2.855
  202PRO     CA 3273   6.302   4.480   2.885
  202PRO     HA 3274   6.385   4.441   2.827
  202PRO      C 3275   6.226   4.586   2.802
  202PRO      O 3276   6.165   4.676   2.858
  203ASP      N 3277   6.229   4.567   2.669
  203ASP      H 3278   6.294   4.499   2.634
  203ASP     CA 3279   6.150   4.646   2.572
  203ASP     HA 3280   6.161   4.751   2.598
  203ASP     CB 3281   6.193   4.626   2.425
  203ASP    HB2 3282   6.174   4.521   2.411
  203ASP    HB3 3283   6.129   4.685   2.358
  203ASP     CG 3284   6.339   4.656   2.392
  203ASP    OD1 3285   6.401   4.744   2.456
  203ASP    OD2 3286   6.389   4.598   2.293
  203ASP      C 3287   5.999   4.618   2.583
  203ASP      O 3288   5.918   4.704   2.547
  204ARG      N 3289   5.964   4.499   2.632
  204ARG      H 3290   6.038   4.431   2.647
  204ARG     CA 3291   5.826   4.457   2.660
  204ARG     HA 3292   5.762   4.481   2.575
  204ARG     CB 3293   5.821   4.304   2.683
  204ARG    HB2 3294   5.884   4.283   2.770
  204ARG    HB3 3295   5.718   4.278   2.706
  204ARG     CG 3296   5.870   4.220   2.563
  204ARG    HG2 3297   5.806   4.242   2.479
  204ARG    HG3 3298   5.972   4.251   2.540
  204ARG     CD 3299   5.868   4.069   2.592
  204ARG    HD2 3300   5.944   4.046   2.666
  204ARG    HD3 3301   5.770   4.042   2.631
  204ARG     NE 3302   5.894   3.990   2.471
  204ARG     HE 3303   5.991   3.962   2.459
  204ARG     CZ 3304   5.805   3.952   2.378
  204ARG    NH1 3305   5.676   3.985   2.391
  204ARG   HH11 3306   5.645   4.038   2.471
  204ARG   HH12 3307   5.610   3.956   2.321
  204ARG    NH2 3308   5.845   3.882   2.273
  204ARG   HH21 3309   5.943   3.858   2.263
  204ARG   HH22 3310   5.778   3.854   2.203
  204ARG      C 3311   5.770   4.532   2.782
  204ARG      O 3312   5.838   4.544   2.883
  205LYS      N 3313   5.645   4.578   2.770
  205LYS      H 3314   5.602   4.569   2.679
  205LYS     CA 3315   5.568   4.641   2.877
  205LYS     HA 3316   5.622   4.724   2.922
  205LYS     CB 3317   5.437   4.695   2.814
  205LYS    HB2 3318   5.405   4.620   2.741
  205LYS    HB3 3319   5.364   4.699   2.895
  205LYS     CG 3320   5.445   4.834   2.747
  205LYS    HG2 3321   5.344   4.856   2.714
  205LYS    HG3 3322   5.473   4.903   2.827
  205LYS     CD 3323   5.544   4.848   2.628
  205LYS    HD2 3324   5.568   4.748   2.593
  205LYS    HD3 3325   5.492   4.902   2.550
  205LYS     CE 3326   5.673   4.923   2.667
  205LYS    HE2 3327   5.645   5.024   2.699
  205LYS    HE3 3328   5.720   4.870   2.748
  205LYS     NZ 3329   5.768   4.933   2.553
  205LYS    HZ1 3330   5.724   4.983   2.478
  205LYS    HZ2 3331   5.850   4.983   2.584
  205LYS    HZ3 3332   5.793   4.840   2.523
  205LYS      C 3333   5.535   4.537   2.988
  205LYS      O 3334   5.477   4.433   2.953
  206PRO      N 3335   5.575   4.563   3.115
  206PRO     CD 3336   5.661   4.672   3.159
  206PRO    HD2 3337   5.601   4.763   3.163
  206PRO    HD3 3338   5.741   4.684   3.087
  206PRO     CG 3339   5.712   4.631   3.297
  206PRO    HG2 3340   5.730   4.718   3.359
  206PRO    HG3 3341   5.803   4.572   3.288
  206PRO     CB 3342   5.599   4.546   3.352
  206PRO    HB2 3343   5.521   4.604   3.402
  206PRO    HB3 3344   5.639   4.472   3.421
  206PRO     CA 3345   5.539   4.474   3.229
  206PRO     HA 3346   5.594   4.381   3.216
  206PRO      C 3347   5.388   4.444   3.243
  206PRO      O 3348   5.304   4.531   3.221
  207LYS      N 3349   5.361   4.317   3.273
  207LYS      H 3350   5.441   4.264   3.304
  207LYS     CA 3351   5.233   4.248   3.261
  207LYS     HA 3352   5.185   4.266   3.164
  207LYS     CB 3353   5.265   4.098   3.272
  207LYS    HB2 3354   5.324   4.075   3.183
  207LYS    HB3 3355   5.329   4.090   3.361
  207LYS     CG 3356   5.149   3.997   3.284
  207LYS    HG2 3357   5.075   4.036   3.353
  207LYS    HG3 3358   5.103   3.984   3.186
  207LYS     CD 3359   5.201   3.862   3.334
  207LYS    HD2 3360   5.273   3.826   3.261
  207LYS    HD3 3361   5.251   3.880   3.429
  207LYS     CE 3362   5.091   3.756   3.354
  207LYS    HE2 3363   5.010   3.799   3.412
  207LYS    HE3 3364   5.053   3.725   3.257
  207LYS     NZ 3365   5.146   3.640   3.425
  207LYS    HZ1 3366   5.181   3.668   3.515
  207LYS    HZ2 3367   5.073   3.571   3.437
  207LYS    HZ3 3368   5.221   3.599   3.371
  207LYS      C 3369   5.129   4.294   3.365
  207LYS      O 3370   5.012   4.310   3.331
  208LEU      N 3371   5.174   4.311   3.489
  208LEU      H 3372   5.273   4.295   3.505
  208LEU     CA 3373   5.089   4.342   3.604
  208LEU     HA 3374   4.992   4.295   3.593
  208LEU     CB 3375   5.155   4.289   3.735
  208LEU    HB2 3376   5.247   4.347   3.743
  208LEU    HB3 3377   5.089   4.314   3.817
  208LEU     CG 3378   5.189   4.138   3.740
  208LEU     HG 3379   5.254   4.113   3.656
  208LEU    CD1 3380   5.261   4.106   3.871
  208LEU   HD11 3381   5.196   4.131   3.955
  208LEU   HD12 3382   5.284   4.000   3.874
  208LEU   HD13 3383   5.353   4.164   3.878
  208LEU    CD2 3384   5.065   4.051   3.725
  208LEU   HD21 3385   5.017   4.071   3.629
  208LEU   HD22 3386   5.095   3.945   3.729
  208LEU   HD23 3387   4.995   4.072   3.806
  208LEU      C 3388   5.057   4.493   3.616
  208LEU      O 3389   4.999   4.533   3.716
  209LYS      N 3390   5.094   4.575   3.517
  209LYS      H 3391   5.150   4.537   3.442
  209LYS     CA 3392   5.072   4.720   3.523
  209LYS     HA 3393   5.110   4.760   3.617
  209LYS     CB 3394   5.146   4.789   3.406
  209LYS    HB2 3395   5.138   4.724   3.319
  209LYS    HB3 3396   5.094   4.883   3.386
  209LYS     CG 3397   5.294   4.817   3.435
  209LYS    HG2 3398   5.303   4.855   3.536
  209LYS    HG3 3399   5.350   4.723   3.425
  209LYS     CD 3400   5.351   4.920   3.336
  209LYS    HD2 3401   5.361   4.870   3.239
  209LYS    HD3 3402   5.278   5.001   3.327
  209LYS     CE 3403   5.486   4.977   3.379
  209LYS    HE2 3404   5.489   4.981   3.488
  209LYS    HE3 3405   5.565   4.910   3.344
  209LYS     NZ 3406   5.508   5.111   3.324
  209LYS    HZ1 3407   5.436   5.173   3.357
  209LYS    HZ2 3408   5.598   5.146   3.355
  209LYS    HZ3 3409   5.506   5.108   3.223
  209LYS      C 3410   4.926   4.770   3.533
  209LYS      O 3411   4.904   4.859   3.616
  210PRO      N 3412   4.829   4.719   3.454
  210PRO     CD 3413   4.840   4.619   3.346
  210PRO    HD2 3414   4.817   4.521   3.388
  210PRO    HD3 3415   4.942   4.619   3.308
  210PRO     CG 3416   4.738   4.663   3.243
  210PRO    HG2 3417   4.695   4.575   3.193
  210PRO    HG3 3418   4.786   4.726   3.168
  210PRO     CB 3419   4.632   4.740   3.320
  210PRO    HB2 3420   4.541   4.682   3.333
  210PRO    HB3 3421   4.609   4.832   3.266
  210PRO     CA 3422   4.693   4.774   3.458
  210PRO     HA 3423   4.703   4.882   3.467
  210PRO      C 3424   4.604   4.721   3.572
  210PRO      O 3425   4.490   4.766   3.582
  211GLN      N 3426   4.654   4.626   3.653
  211GLN      H 3427   4.747   4.594   3.634
  211GLN     CA 3428   4.580   4.563   3.763
  211GLN     HA 3429   4.489   4.516   3.725
  211GLN     CB 3430   4.667   4.455   3.830
  211GLN    HB2 3431   4.747   4.509   3.881
  211GLN    HB3 3432   4.604   4.407   3.904
  211GLN     CG 3433   4.727   4.349   3.736
  211GLN    HG2 3434   4.770   4.398   3.649
  211GLN    HG3 3435   4.806   4.297   3.791
  211GLN     CD 3436   4.625   4.246   3.689
  211GLN    OE1 3437   4.598   4.243   3.559
  211GLN    NE2 3438   4.573   4.168   3.768
  211GLN   HE21 3439   4.505   4.100   3.734
  211GLN   HE22 3440   4.597   4.172   3.866
  211GLN      C 3441   4.534   4.667   3.868
  211GLN      O 3442   4.599   4.769   3.888
  212ASP      N 3443   4.421   4.637   3.933
  212ASP      H 3444   4.370   4.556   3.902
  212ASP     CA 3445   4.363   4.719   4.039
  212ASP     HA 3446   4.396   4.822   4.029
  212ASP     CB 3447   4.208   4.716   4.032
  212ASP    HB2 3448   4.172   4.750   3.935
  212ASP    HB3 3449   4.188   4.610   4.042
  212ASP     CG 3450   4.136   4.793   4.143
  212ASP    OD1 3451   4.170   4.910   4.168
  212ASP    OD2 3452   4.037   4.739   4.195
  212ASP      C 3453   4.417   4.668   4.174
  212ASP      O 3454   4.364   4.571   4.228
  213PHE      N 3455   4.524   4.730   4.224
  213PHE      H 3456   4.565   4.804   4.167
  213PHE     CA 3457   4.593   4.690   4.347
  213PHE     HA 3458   4.590   4.581   4.359
  213PHE     CB 3459   4.741   4.735   4.343
  213PHE    HB2 3460   4.754   4.843   4.332
  213PHE    HB3 3461   4.782   4.703   4.439
  213PHE     CG 3462   4.827   4.670   4.236
  213PHE    CD1 3463   4.884   4.542   4.256
  213PHE    HD1 3464   4.869   4.491   4.352
  213PHE    CE1 3465   4.958   4.482   4.156
  213PHE    HE1 3466   5.003   4.384   4.174
  213PHE     CZ 3467   4.975   4.545   4.034
  213PHE     HZ 3468   5.035   4.497   3.957
  213PHE    CE2 3469   4.916   4.668   4.011
  213PHE    HE2 3470   4.929   4.717   3.914
  213PHE    CD2 3471   4.841   4.730   4.109
  213PHE    HD2 3472   4.793   4.827   4.089
  213PHE      C 3473   4.523   4.740   4.475
  213PHE      O 3474   4.583   4.735   4.583
  214ARG      N 3475   4.398   4.789   4.464
  214ARG      H 3476   4.360   4.795   4.371
  214ARG     CA 3477   4.322   4.847   4.574
  214ARG     HA 3478   4.384   4.918   4.628
  214ARG     CB 3479   4.198   4.921   4.521
  214ARG    HB2 3480   4.150   4.858   4.445
  214ARG    HB3 3481   4.128   4.937   4.603
  214ARG     CG 3482   4.236   5.056   4.459
  214ARG    HG2 3483   4.307   5.104   4.527
  214ARG    HG3 3484   4.286   5.035   4.364
  214ARG     CD 3485   4.119   5.150   4.435
  214ARG    HD2 3486   4.055   5.148   4.523
  214ARG    HD3 3487   4.157   5.251   4.419
  214ARG     NE 3488   4.039   5.111   4.318
  214ARG     HE 3489   4.057   5.021   4.276
  214ARG     CZ 3490   3.943   5.187   4.265
  214ARG    NH1 3491   3.916   5.307   4.317
  214ARG   HH11 3492   3.968   5.340   4.397
  214ARG   HH12 3493   3.843   5.364   4.276
  214ARG    NH2 3494   3.875   5.145   4.159
  214ARG   HH21 3495   3.896   5.055   4.118
  214ARG   HH22 3496   3.802   5.204   4.119
  214ARG      C 3497   4.287   4.748   4.686
  214ARG      O 3498   4.286   4.790   4.801
  215ASN      N 3499   4.266   4.619   4.655
  215ASN      H 3500   4.264   4.594   4.557
  215ASN     CA 3501   4.235   4.516   4.755
  215ASN     HA 3502   4.150   4.548   4.815
  215ASN     CB 3503   4.199   4.383   4.684
  215ASN    HB2 3504   4.112   4.396   4.622
  215ASN    HB3 3505   4.285   4.354   4.623
  215ASN     CG 3506   4.171   4.270   4.784
  215ASN    OD1 3507   4.257   4.185   4.809
  215ASN    ND2 3508   4.052   4.268   4.843
  215ASN   HD21 3509   4.030   4.195   4.909
  215ASN   HD22 3510   3.985   4.340   4.823
  215ASN      C 3511   4.348   4.497   4.859
  215ASN      O 3512   4.320   4.476   4.977
  216PHE      N 3513   4.473   4.507   4.814
  216PHE      H 3514   4.489   4.518   4.715
  216PHE     CA 3515   4.590   4.498   4.901
  216PHE     HA 3516   4.587   4.404   4.957
  216PHE     CB 3517   4.719   4.502   4.819
  216PHE    HB2 3518   4.732   4.592   4.760
  216PHE    HB3 3519   4.799   4.496   4.893
  216PHE     CG 3520   4.738   4.384   4.725
  216PHE    CD1 3521   4.789   4.262   4.774
  216PHE    HD1 3522   4.820   4.253   4.878
  216PHE    CE1 3523   4.801   4.154   4.688
  216PHE    HE1 3524   4.844   4.061   4.725
  216PHE     CZ 3525   4.756   4.163   4.557
  216PHE     HZ 3526   4.763   4.075   4.493
  216PHE    CE2 3527   4.702   4.280   4.509
  216PHE    HE2 3528   4.668   4.287   4.406
  216PHE    CD2 3529   4.692   4.391   4.592
  216PHE    HD2 3530   4.648   4.484   4.555
  216PHE      C 3531   4.591   4.610   5.007
  216PHE      O 3532   4.628   4.585   5.122
  217VAL      N 3533   4.548   4.730   4.967
  217VAL      H 3534   4.522   4.739   4.870
  217VAL     CA 3535   4.539   4.848   5.052
  217VAL     HA 3536   4.632   4.864   5.106
  217VAL     CB 3537   4.505   4.977   4.972
  217VAL     HB 3538   4.399   4.977   4.949
  217VAL    CG1 3539   4.541   5.104   5.052
  217VAL   HG11 3540   4.648   5.104   5.074
  217VAL   HG12 3541   4.516   5.192   4.993
  217VAL   HG13 3542   4.485   5.105   5.145
  217VAL    CG2 3543   4.577   4.982   4.836
  217VAL   HG21 3544   4.546   4.897   4.776
  217VAL   HG22 3545   4.551   5.074   4.784
  217VAL   HG23 3546   4.684   4.979   4.851
  217VAL      C 3547   4.432   4.829   5.161
  217VAL      O 3548   4.461   4.857   5.277
  218THR      N 3549   4.314   4.775   5.125
  218THR      H 3550   4.297   4.762   5.027
  218THR     CA 3551   4.207   4.745   5.220
  218THR     HA 3552   4.182   4.832   5.280
  218THR     CB 3553   4.077   4.694   5.150
  218THR     HB 3554   3.996   4.699   5.223
  218THR    CG2 3555   4.039   4.776   5.028
  218THR   HG21 3556   4.120   4.771   4.955
  218THR   HG22 3557   3.948   4.736   4.984
  218THR   HG23 3558   4.022   4.880   5.057
  218THR    OG1 3559   4.079   4.559   5.110
  218THR    HG1 3560   3.995   4.537   5.068
  218THR      C 3561   4.252   4.645   5.328
  218THR      O 3562   4.243   4.677   5.447
  219MET      N 3563   4.309   4.532   5.286
  219MET      H 3564   4.309   4.515   5.186
  219MET     CA 3565   4.362   4.427   5.372
  219MET     HA 3566   4.286   4.398   5.445
  219MET     CB 3567   4.401   4.303   5.290
  219MET    HB2 3568   4.471   4.338   5.214
  219MET    HB3 3569   4.453   4.236   5.358
  219MET     CG 3570   4.285   4.229   5.223
  219MET    HG2 3571   4.261   4.284   5.132
  219MET    HG3 3572   4.323   4.130   5.196
  219MET     SD 3573   4.135   4.211   5.324
  219MET     CE 3574   4.032   4.114   5.213
  219MET    HE1 3575   4.081   4.019   5.191
  219MET    HE2 3576   3.936   4.095   5.261
  219MET    HE3 3577   4.016   4.169   5.121
  219MET      C 3578   4.480   4.474   5.459
  219MET      O 3579   4.498   4.424   5.570
  220PHE      N 3580   4.555   4.572   5.410
  220PHE      H 3581   4.542   4.598   5.313
  220PHE     CA 3582   4.662   4.634   5.485
  220PHE     HA 3583   4.721   4.559   5.537
  220PHE     CB 3584   4.755   4.710   5.389
  220PHE    HB2 3585   4.792   4.634   5.319
  220PHE    HB3 3586   4.707   4.791   5.332
  220PHE     CG 3587   4.877   4.771   5.455
  220PHE    CD1 3588   4.978   4.686   5.505
  220PHE    HD1 3589   4.970   4.578   5.490
  220PHE    CE1 3590   5.087   4.740   5.571
  220PHE    HE1 3591   5.166   4.674   5.607
  220PHE     CZ 3592   5.098   4.877   5.590
  220PHE     HZ 3593   5.185   4.918   5.640
  220PHE    CE2 3594   4.997   4.961   5.544
  220PHE    HE2 3595   5.005   5.069   5.560
  220PHE    CD2 3596   4.886   4.909   5.479
  220PHE    HD2 3597   4.806   4.976   5.447
  220PHE      C 3598   4.607   4.726   5.595
  220PHE      O 3599   4.656   4.720   5.707
  221VAL      N 3600   4.502   4.805   5.564
  221VAL      H 3601   4.476   4.810   5.466
  221VAL     CA 3602   4.434   4.890   5.659
  221VAL     HA 3603   4.504   4.950   5.716
  221VAL     CB 3604   4.332   4.985   5.589
  221VAL     HB 3605   4.275   4.923   5.519
  221VAL    CG1 3606   4.235   5.059   5.683
  221VAL   HG11 3607   4.292   5.121   5.752
  221VAL   HG12 3608   4.168   5.122   5.624
  221VAL   HG13 3609   4.176   4.986   5.739
  221VAL    CG2 3610   4.405   5.090   5.504
  221VAL   HG21 3611   4.466   5.040   5.428
  221VAL   HG22 3612   4.333   5.155   5.456
  221VAL   HG23 3613   4.470   5.150   5.568
  221VAL      C 3614   4.366   4.807   5.771
  221VAL      O 3615   4.373   4.847   5.887
  222VAL      N 3616   4.310   4.691   5.734
  222VAL      H 3617   4.298   4.676   5.635
  222VAL     CA 3618   4.258   4.589   5.826
  222VAL     HA 3619   4.179   4.624   5.893
  222VAL     CB 3620   4.206   4.464   5.749
  222VAL     HB 3621   4.275   4.448   5.667
  222VAL    CG1 3622   4.193   4.333   5.829
  222VAL   HG11 3623   4.123   4.349   5.912
  222VAL   HG12 3624   4.156   4.254   5.765
  222VAL   HG13 3625   4.291   4.305   5.869
  222VAL    CG2 3626   4.073   4.492   5.677
  222VAL   HG21 3627   4.087   4.573   5.605
  222VAL   HG22 3628   4.040   4.402   5.625
  222VAL   HG23 3629   3.997   4.521   5.750
  222VAL      C 3630   4.363   4.548   5.933
  222VAL      O 3631   4.335   4.557   6.052
  223PHE      N 3632   4.483   4.509   5.886
  223PHE      H 3633   4.489   4.490   5.786
  223PHE     CA 3634   4.598   4.479   5.969
  223PHE     HA 3635   4.570   4.407   6.046
  223PHE     CB 3636   4.713   4.418   5.885
  223PHE    HB2 3637   4.690   4.311   5.884
  223PHE    HB3 3638   4.720   4.455   5.783
  223PHE     CG 3639   4.853   4.430   5.945
  223PHE    CD1 3640   4.886   4.362   6.064
  223PHE    HD1 3641   4.815   4.293   6.109
  223PHE    CE1 3642   5.009   4.383   6.124
  223PHE    HE1 3643   5.035   4.328   6.215
  223PHE     CZ 3644   5.099   4.472   6.069
  223PHE     HZ 3645   5.194   4.489   6.119
  223PHE    CE2 3646   5.068   4.542   5.952
  223PHE    HE2 3647   5.140   4.611   5.909
  223PHE    CD2 3648   4.945   4.523   5.891
  223PHE    HD2 3649   4.920   4.579   5.801
  223PHE      C 3650   4.645   4.597   6.055
  223PHE      O 3651   4.660   4.582   6.177
  224VAL      N 3652   4.668   4.712   5.990
  224VAL      H 3653   4.659   4.711   5.889
  224VAL     CA 3654   4.716   4.834   6.054
  224VAL     HA 3655   4.810   4.820   6.106
  224VAL     CB 3656   4.733   4.952   5.952
  224VAL     HB 3657   4.652   4.941   5.879
  224VAL    CG1 3658   4.729   5.094   6.012
  224VAL   HG11 3659   4.810   5.104   6.084
  224VAL   HG12 3660   4.742   5.167   5.932
  224VAL   HG13 3661   4.634   5.110   6.061
  224VAL    CG2 3662   4.863   4.934   5.872
  224VAL   HG21 3663   4.860   4.840   5.817
  224VAL   HG22 3664   4.873   5.017   5.801
  224VAL   HG23 3665   4.948   4.934   5.940
  224VAL      C 3666   4.625   4.874   6.172
  224VAL      O 3667   4.677   4.891   6.282
  225LEU      N 3668   4.493   4.878   6.151
  225LEU      H 3669   4.460   4.872   6.056
  225LEU     CA 3670   4.396   4.906   6.257
  225LEU     HA 3671   4.425   4.997   6.310
  225LEU     CB 3672   4.256   4.926   6.199
  225LEU    HB2 3673   4.248   4.858   6.114
  225LEU    HB3 3674   4.180   4.900   6.273
  225LEU     CG 3675   4.233   5.070   6.150
  225LEU     HG 3676   4.324   5.108   6.105
  225LEU    CD1 3677   4.120   5.074   6.047
  225LEU   HD11 3678   4.029   5.036   6.092
  225LEU   HD12 3679   4.105   5.176   6.013
  225LEU   HD13 3680   4.148   5.011   5.962
  225LEU    CD2 3681   4.200   5.165   6.267
  225LEU   HD21 3682   4.283   5.166   6.337
  225LEU   HD22 3683   4.185   5.266   6.228
  225LEU   HD23 3684   4.110   5.131   6.317
  225LEU      C 3685   4.396   4.805   6.371
  225LEU      O 3686   4.393   4.848   6.487
  226PHE      N 3687   4.404   4.675   6.339
  226PHE      H 3688   4.393   4.649   6.242
  226PHE     CA 3689   4.416   4.569   6.439
  226PHE     HA 3690   4.330   4.570   6.506
  226PHE     CB 3691   4.422   4.430   6.369
  226PHE    HB2 3692   4.343   4.409   6.297
  226PHE    HB3 3693   4.519   4.433   6.318
  226PHE     CG 3694   4.427   4.311   6.464
  226PHE    CD1 3695   4.546   4.277   6.532
  226PHE    HD1 3696   4.640   4.328   6.506
  226PHE    CE1 3697   4.545   4.179   6.630
  226PHE    HE1 3698   4.637   4.154   6.683
  226PHE     CZ 3699   4.427   4.113   6.660
  226PHE     HZ 3700   4.427   4.035   6.737
  226PHE    CE2 3701   4.310   4.145   6.594
  226PHE    HE2 3702   4.218   4.090   6.618
  226PHE    CD2 3703   4.308   4.245   6.499
  226PHE    HD2 3704   4.215   4.272   6.450
  226PHE      C 3705   4.537   4.594   6.531
  226PHE      O 3706   4.523   4.600   6.653
  227ALA      N 3707   4.654   4.617   6.470
  227ALA      H 3708   4.658   4.608   6.369
  227ALA     CA 3709   4.778   4.643   6.541
  227ALA     HA 3710   4.799   4.556   6.603
  227ALA     CB 3711   4.892   4.659   6.441
  227ALA    HB1 3712   4.873   4.746   6.378
  227ALA    HB2 3713   4.986   4.673   6.494
  227ALA    HB3 3714   4.897   4.570   6.377
  227ALA      C 3715   4.768   4.765   6.635
  227ALA      O 3716   4.820   4.758   6.746
  228ILE      N 3717   4.698   4.872   6.593
  228ILE      H 3718   4.661   4.872   6.498
  228ILE     CA 3719   4.677   4.992   6.675
  228ILE     HA 3720   4.774   5.023   6.715
  228ILE     CB 3721   4.612   5.112   6.597
  228ILE     HB 3722   4.514   5.080   6.564
  228ILE    CG2 3723   4.599   5.239   6.683
  228ILE   HG21 3724   4.698   5.270   6.716
  228ILE   HG22 3725   4.554   5.319   6.624
  228ILE   HG23 3726   4.537   5.218   6.770
  228ILE    CG1 3727   4.691   5.150   6.469
  228ILE   HG12 3728   4.775   5.211   6.501
  228ILE   HG13 3729   4.729   5.057   6.426
  228ILE    CD1 3730   4.608   5.225   6.364
  228ILE   HD11 3731   4.571   5.318   6.407
  228ILE   HD12 3732   4.671   5.248   6.278
  228ILE   HD13 3733   4.525   5.163   6.332
  228ILE      C 3734   4.592   4.961   6.800
  228ILE      O 3735   4.625   5.008   6.908
  229CYS      N 3736   4.485   4.882   6.783
  229CYS      H 3737   4.466   4.851   6.689
  229CYS     CA 3738   4.392   4.845   6.890
  229CYS     HA 3739   4.361   4.934   6.944
  229CYS     CB 3740   4.267   4.777   6.832
  229CYS    HB2 3741   4.293   4.694   6.767
  229CYS    HB3 3742   4.200   4.742   6.911
  229CYS     SG 3743   4.170   4.894   6.731
  229CYS     HG 3744   4.075   4.807   6.698
  229CYS      C 3745   4.457   4.756   6.998
  229CYS      O 3746   4.425   4.772   7.116
  230TRP      N 3747   4.545   4.664   6.957
  230TRP      H 3748   4.568   4.662   6.859
  230TRP     CA 3749   4.600   4.558   7.043
  230TRP     HA 3750   4.543   4.550   7.135
  230TRP     CB 3751   4.591   4.423   6.967
  230TRP    HB2 3752   4.631   4.443   6.867
  230TRP    HB3 3753   4.648   4.343   7.013
  230TRP     CG 3754   4.451   4.372   6.948
  230TRP    CD1 3755   4.372   4.392   6.840
  230TRP    HD1 3756   4.418   4.438   6.753
  230TRP    NE1 3757   4.245   4.347   6.866
  230TRP    HE1 3758   4.169   4.355   6.800
  230TRP    CE2 3759   4.235   4.295   6.992
  230TRP    CZ2 3760   4.129   4.244   7.067
  230TRP    HZ2 3761   4.031   4.241   7.018
  230TRP    CH2 3762   4.153   4.198   7.198
  230TRP    HH2 3763   4.071   4.167   7.262
  230TRP    CZ3 3764   4.284   4.195   7.248
  230TRP    HZ3 3765   4.307   4.151   7.345
  230TRP    CE3 3766   4.390   4.248   7.173
  230TRP    HE3 3767   4.488   4.247   7.220
  230TRP    CD2 3768   4.368   4.303   7.045
  230TRP      C 3769   4.742   4.586   7.093
  230TRP      O 3770   4.778   4.533   7.199
  231ALA      N 3771   4.820   4.672   7.027
  231ALA      H 3772   4.791   4.700   6.934
  231ALA     CA 3773   4.953   4.715   7.074
  231ALA     HA 3774   5.010   4.622   7.070
  231ALA     CB 3775   5.017   4.815   6.977
  231ALA    HB1 3776   4.962   4.909   6.979
  231ALA    HB2 3777   5.120   4.834   7.006
  231ALA    HB3 3778   5.015   4.775   6.875
  231ALA      C 3779   4.960   4.770   7.218
  231ALA      O 3780   5.049   4.725   7.290
  232PRO      N 3781   4.866   4.857   7.263
  232PRO     CD 3782   4.753   4.920   7.192
  232PRO    HD2 3783   4.705   4.845   7.130
  232PRO    HD3 3784   4.793   5.000   7.129
  232PRO     CG 3785   4.662   4.973   7.301
  232PRO    HG2 3786   4.594   4.896   7.338
  232PRO    HG3 3787   4.604   5.059   7.268
  232PRO     CB 3788   4.762   5.012   7.407
  232PRO    HB2 3789   4.716   5.014   7.505
  232PRO    HB3 3790   4.805   5.110   7.386
  232PRO     CA 3791   4.871   4.905   7.402
  232PRO     HA 3792   4.969   4.949   7.418
  232PRO      C 3793   4.849   4.793   7.506
  232PRO      O 3794   4.919   4.789   7.607
  233LEU      N 3795   4.754   4.702   7.478
  233LEU      H 3796   4.700   4.718   7.395
  233LEU     CA 3797   4.721   4.587   7.562
  233LEU     HA 3798   4.694   4.619   7.663
  233LEU     CB 3799   4.601   4.514   7.498
  233LEU    HB2 3800   4.526   4.591   7.482
  233LEU    HB3 3801   4.633   4.472   7.403
  233LEU     CG 3802   4.541   4.403   7.586
  233LEU     HG 3803   4.621   4.356   7.643
  233LEU    CD1 3804   4.436   4.459   7.682
  233LEU   HD11 3805   4.356   4.506   7.625
  233LEU   HD12 3806   4.395   4.378   7.742
  233LEU   HD13 3807   4.482   4.533   7.748
  233LEU    CD2 3808   4.477   4.294   7.500
  233LEU   HD21 3809   4.551   4.251   7.435
  233LEU   HD22 3810   4.434   4.217   7.564
  233LEU   HD23 3811   4.398   4.338   7.439
  233LEU      C 3812   4.841   4.491   7.580
  233LEU      O 3813   4.870   4.449   7.691
  234ASN      N 3814   4.911   4.463   7.469
  234ASN      H 3815   4.877   4.500   7.381
  234ASN     CA 3816   5.027   4.373   7.467
  234ASN     HA 3817   5.008   4.286   7.530
  234ASN     CB 3818   5.052   4.324   7.323
  234ASN    HB2 3819   5.045   4.408   7.253
  234ASN    HB3 3820   5.153   4.283   7.318
  234ASN     CG 3821   4.953   4.217   7.280
  234ASN    OD1 3822   4.981   4.098   7.293
  234ASN    ND2 3823   4.836   4.256   7.232
  234ASN   HD21 3824   4.768   4.187   7.203
  234ASN   HD22 3825   4.815   4.354   7.224
  234ASN      C 3826   5.151   4.438   7.530
  234ASN      O 3827   5.233   4.365   7.587
  235PHE      N 3828   5.162   4.571   7.525
  235PHE      H 3829   5.099   4.622   7.464
  235PHE     CA 3830   5.266   4.646   7.595
  235PHE     HA 3831   5.363   4.600   7.575
  235PHE     CB 3832   5.272   4.793   7.549
  235PHE    HB2 3833   5.167   4.823   7.546
  235PHE    HB3 3834   5.327   4.859   7.616
  235PHE     CG 3835   5.328   4.819   7.409
  235PHE    CD1 3836   5.415   4.727   7.345
  235PHE    HD1 3837   5.440   4.633   7.394
  235PHE    CE1 3838   5.469   4.756   7.221
  235PHE    HE1 3839   5.534   4.684   7.171
  235PHE     CZ 3840   5.441   4.878   7.160
  235PHE     HZ 3841   5.483   4.899   7.062
  235PHE    CE2 3842   5.360   4.971   7.223
  235PHE    HE2 3843   5.339   5.066   7.174
  235PHE    CD2 3844   5.304   4.943   7.347
  235PHE    HD2 3845   5.242   5.018   7.397
  235PHE      C 3846   5.252   4.640   7.746
  235PHE      O 3847   5.352   4.617   7.816
  236ILE      N 3848   5.128   4.655   7.795
  236ILE      H 3849   5.056   4.685   7.731
  236ILE     CA 3850   5.095   4.638   7.936
  236ILE     HA 3851   5.160   4.698   7.999
  236ILE     CB 3852   4.947   4.677   7.965
  236ILE     HB 3853   4.885   4.624   7.891
  236ILE    CG2 3854   4.899   4.643   8.107
  236ILE   HG21 3855   4.961   4.696   8.180
  236ILE   HG22 3856   4.795   4.673   8.119
  236ILE   HG23 3857   4.908   4.535   8.123
  236ILE    CG1 3858   4.923   4.828   7.939
  236ILE   HG12 3859   4.965   4.882   8.023
  236ILE   HG13 3860   4.978   4.854   7.848
  236ILE    CD1 3861   4.776   4.866   7.921
  236ILE   HD11 3862   4.721   4.840   8.012
  236ILE   HD12 3863   4.767   4.973   7.903
  236ILE   HD13 3864   4.734   4.811   7.837
  236ILE      C 3865   5.124   4.494   7.982
  236ILE      O 3866   5.184   4.477   8.088
  237GLY      N 3867   5.092   4.394   7.899
  237GLY      H 3868   5.049   4.421   7.812
  237GLY     CA 3869   5.116   4.252   7.925
  237GLY    HA2 3870   5.053   4.222   8.008
  237GLY    HA3 3871   5.086   4.196   7.835
  237GLY      C 3872   5.262   4.220   7.959
  237GLY      O 3873   5.287   4.142   8.050
  238LEU      N 3874   5.358   4.283   7.890
  238LEU      H 3875   5.329   4.345   7.815
  238LEU     CA 3876   5.501   4.265   7.914
  238LEU     HA 3877   5.524   4.160   7.929
  238LEU     CB 3878   5.582   4.317   7.793
  238LEU    HB2 3879   5.548   4.421   7.782
  238LEU    HB3 3880   5.688   4.317   7.816
  238LEU     CG 3881   5.556   4.242   7.663
  238LEU     HG 3882   5.451   4.213   7.659
  238LEU    CD1 3883   5.591   4.329   7.541
  238LEU   HD11 3884   5.696   4.357   7.545
  238LEU   HD12 3885   5.571   4.272   7.450
  238LEU   HD13 3886   5.528   4.418   7.542
  238LEU    CD2 3887   5.633   4.110   7.658
  238LEU   HD21 3888   5.602   4.045   7.741
  238LEU   HD22 3889   5.613   4.059   7.564
  238LEU   HD23 3890   5.740   4.129   7.666
  238LEU      C 3891   5.546   4.341   8.040
  238LEU      O 3892   5.631   4.291   8.115
  239ALA      N 3893   5.490   4.461   8.060
  239ALA      H 3894   5.429   4.496   7.988
  239ALA     CA 3895   5.516   4.546   8.176
  239ALA     HA 3896   5.623   4.559   8.186
  239ALA     CB 3897   5.452   4.683   8.154
  239ALA    HB1 3898   5.344   4.672   8.145
  239ALA    HB2 3899   5.474   4.748   8.239
  239ALA    HB3 3900   5.492   4.728   8.063
  239ALA      C 3901   5.465   4.483   8.306
  239ALA      O 3902   5.531   4.497   8.408
  240VAL      N 3903   5.351   4.414   8.302
  240VAL      H 3904   5.294   4.418   8.218
  240VAL     CA 3905   5.299   4.339   8.416
  240VAL     HA 3906   5.314   4.395   8.508
  240VAL     CB 3907   5.148   4.308   8.401
  240VAL     HB 3908   5.134   4.256   8.306
  240VAL    CG1 3909   5.091   4.220   8.515
  240VAL   HG11 3910   5.104   4.271   8.610
  240VAL   HG12 3911   4.985   4.202   8.498
  240VAL   HG13 3912   5.144   4.125   8.517
  240VAL    CG2 3913   5.065   4.437   8.395
  240VAL   HG21 3914   5.097   4.498   8.309
  240VAL   HG22 3915   4.959   4.414   8.385
  240VAL   HG23 3916   5.080   4.494   8.487
  240VAL      C 3917   5.380   4.210   8.436
  240VAL      O 3918   5.410   4.176   8.550
  241ALA      N 3919   5.419   4.142   8.327
  241ALA      H 3920   5.388   4.176   8.237
  241ALA     CA 3921   5.498   4.020   8.331
  241ALA     HA 3922   5.438   3.946   8.385
  241ALA     CB 3923   5.523   3.968   8.190
  241ALA    HB1 3924   5.583   4.040   8.135
  241ALA    HB2 3925   5.575   3.873   8.194
  241ALA    HB3 3926   5.427   3.955   8.139
  241ALA      C 3927   5.634   4.034   8.404
  241ALA      O 3928   5.678   3.937   8.465
  242SER      N 3929   5.698   4.151   8.395
  242SER      H 3930   5.658   4.221   8.334
  242SER     CA 3931   5.826   4.181   8.460
  242SER     HA 3932   5.902   4.110   8.427
  242SER     CB 3933   5.872   4.323   8.420
  242SER    HB2 3934   5.977   4.333   8.448
  242SER    HB3 3935   5.862   4.333   8.312
  242SER     OG 3936   5.796   4.424   8.484
  242SER     HG 3937   5.828   4.510   8.456
  242SER      C 3938   5.823   4.161   8.613
  242SER      O 3939   5.914   4.099   8.668
  243ASP      N 3940   5.717   4.211   8.676
  243ASP      H 3941   5.650   4.261   8.620
  243ASP     CA 3942   5.694   4.203   8.820
  243ASP     HA 3943   5.722   4.104   8.856
  243ASP     CB 3944   5.777   4.309   8.898
  243ASP    HB2 3945   5.879   4.307   8.859
  243ASP    HB3 3946   5.731   4.405   8.876
  243ASP     CG 3947   5.780   4.287   9.049
  243ASP    OD1 3948   5.712   4.195   9.100
  243ASP    OD2 3949   5.854   4.362   9.117
  243ASP      C 3950   5.543   4.220   8.843
  243ASP      O 3951   5.498   4.334   8.861
  244PRO      N 3952   5.465   4.110   8.839
  244PRO     CD 3953   5.508   3.972   8.815
  244PRO    HD2 3954   5.549   3.931   8.907
  244PRO    HD3 3955   5.586   3.972   8.738
  244PRO     CG 3956   5.382   3.899   8.769
  244PRO    HG2 3957   5.385   3.793   8.797
  244PRO    HG3 3958   5.369   3.907   8.661
  244PRO     CB 3959   5.272   3.972   8.843
  244PRO    HB2 3960   5.255   3.931   8.942
  244PRO    HB3 3961   5.179   3.966   8.785
  244PRO     CA 3962   5.318   4.118   8.852
  244PRO     HA 3963   5.282   4.174   8.766
  244PRO      C 3964   5.267   4.183   8.981
  244PRO      O 3965   5.161   4.245   8.979
  245ALA      N 3966   5.343   4.168   9.090
  245ALA      H 3967   5.424   4.109   9.083
  245ALA     CA 3968   5.309   4.224   9.220
  245ALA     HA 3969   5.204   4.199   9.241
  245ALA     CB 3970   5.397   4.157   9.327
  245ALA    HB1 3971   5.501   4.182   9.308
  245ALA    HB2 3972   5.368   4.194   9.426
  245ALA    HB3 3973   5.384   4.049   9.324
  245ALA      C 3974   5.320   4.376   9.224
  245ALA      O 3975   5.225   4.442   9.269
  246SER      N 3976   5.433   4.432   9.180
  246SER      H 3977   5.505   4.371   9.143
  246SER     CA 3978   5.462   4.575   9.191
  246SER     HA 3979   5.411   4.617   9.278
  246SER     CB 3980   5.614   4.599   9.208
  246SER    HB2 3981   5.627   4.695   9.256
  246SER    HB3 3982   5.652   4.520   9.273
  246SER     OG 3983   5.685   4.597   9.084
  246SER     HG 3984   5.778   4.612   9.101
  246SER      C 3985   5.407   4.659   9.074
  246SER      O 3986   5.374   4.776   9.095
  247MET      N 3987   5.405   4.602   8.953
  247MET      H 3988   5.437   4.507   8.942
  247MET     CA 3989   5.372   4.678   8.832
  247MET     HA 3990   5.409   4.779   8.843
  247MET     CB 3991   5.433   4.616   8.705
  247MET    HB2 3992   5.425   4.507   8.715
  247MET    HB3 3993   5.373   4.649   8.621
  247MET     CG 3994   5.579   4.655   8.683
  247MET    HG2 3995   5.633   4.627   8.774
  247MET    HG3 3996   5.615   4.595   8.599
  247MET     SD 3997   5.610   4.830   8.648
  247MET     CE 3998   5.534   4.858   8.488
  247MET    HE1 3999   5.427   4.836   8.495
  247MET    HE2 4000   5.548   4.962   8.459
  247MET    HE3 4001   5.580   4.792   8.413
  247MET      C 4002   5.222   4.701   8.816
  247MET      O 4003   5.185   4.798   8.750
  248VAL      N 4004   5.137   4.618   8.878
  248VAL      H 4005   5.174   4.533   8.918
  248VAL     CA 4006   4.992   4.634   8.871
  248VAL     HA 4007   4.958   4.650   8.768
  248VAL     CB 4008   4.915   4.512   8.930
  248VAL     HB 4009   4.974   4.476   9.015
  248VAL    CG1 4010   4.771   4.540   8.976
  248VAL   HG11 4011   4.712   4.575   8.892
  248VAL   HG12 4012   4.727   4.449   9.016
  248VAL   HG13 4013   4.772   4.617   9.055
  248VAL    CG2 4014   4.913   4.395   8.829
  248VAL   HG21 4015   5.015   4.365   8.806
  248VAL   HG22 4016   4.859   4.311   8.872
  248VAL   HG23 4017   4.863   4.427   8.738
  248VAL      C 4018   4.941   4.770   8.926
  248VAL      O 4019   4.877   4.842   8.848
  249PRO      N 4020   4.974   4.811   9.051
  249PRO     CD 4021   5.042   4.737   9.157
  249PRO    HD2 4022   5.149   4.753   9.148
  249PRO    HD3 4023   5.020   4.631   9.145
  249PRO     CG 4024   4.986   4.794   9.286
  249PRO    HG2 4025   5.058   4.785   9.367
  249PRO    HG3 4026   4.893   4.743   9.313
  249PRO     CB 4027   4.959   4.940   9.251
  249PRO    HB2 4028   5.043   5.004   9.279
  249PRO    HB3 4029   4.869   4.975   9.302
  249PRO     CA 4030   4.938   4.946   9.098
  249PRO     HA 4031   4.832   4.960   9.077
  249PRO      C 4032   5.019   5.060   9.033
  249PRO      O 4033   4.972   5.174   9.033
  250ARG      N 4034   5.139   5.030   8.982
  250ARG      H 4035   5.173   4.935   8.996
  250ARG     CA 4036   5.229   5.126   8.917
  250ARG     HA 4037   5.229   5.220   8.972
  250ARG     CB 4038   5.372   5.069   8.915
  250ARG    HB2 4039   5.399   5.048   9.018
  250ARG    HB3 4040   5.368   4.975   8.859
  250ARG     CG 4041   5.478   5.161   8.851
  250ARG    HG2 4042   5.451   5.174   8.747
  250ARG    HG3 4043   5.472   5.256   8.903
  250ARG     CD 4044   5.621   5.107   8.860
  250ARG    HD2 4045   5.652   5.101   8.964
  250ARG    HD3 4046   5.625   5.008   8.815
  250ARG     NE 4047   5.715   5.194   8.788
  250ARG     HE 4048   5.674   5.281   8.754
  250ARG     CZ 4049   5.844   5.170   8.764
  250ARG    NH1 4050   5.902   5.056   8.804
  250ARG   HH11 4051   5.848   4.987   8.853
  250ARG   HH12 4052   6.000   5.041   8.785
  250ARG    NH2 4053   5.916   5.262   8.701
  250ARG   HH21 4054   5.873   5.348   8.671
  250ARG   HH22 4055   6.014   5.245   8.682
  250ARG      C 4056   5.180   5.168   8.776
  250ARG      O 4057   5.222   5.273   8.728
  251ILE      N 4058   5.096   5.087   8.712
  251ILE      H 4059   5.075   4.997   8.754
  251ILE     CA 4060   5.040   5.116   8.580
  251ILE     HA 4061   5.103   5.183   8.522
  251ILE     CB 4062   5.018   4.984   8.501
  251ILE     HB 4063   4.998   4.906   8.575
  251ILE    CG2 4064   4.902   4.986   8.398
  251ILE   HG21 4065   4.922   5.063   8.323
  251ILE   HG22 4066   4.896   4.889   8.348
  251ILE   HG23 4067   4.809   5.007   8.448
  251ILE    CG1 4068   5.150   4.946   8.431
  251ILE   HG12 4069   5.154   5.002   8.338
  251ILE   HG13 4070   5.232   4.980   8.497
  251ILE    CD1 4071   5.168   4.797   8.403
  251ILE   HD11 4072   5.088   4.764   8.337
  251ILE   HD12 4073   5.264   4.780   8.354
  251ILE   HD13 4074   5.164   4.741   8.496
  251ILE      C 4075   4.910   5.200   8.596
  251ILE      O 4076   4.828   5.164   8.681
  252PRO      N 4077   4.896   5.313   8.521
  252PRO     CD 4078   4.990   5.366   8.421
  252PRO    HD2 4079   4.977   5.310   8.328
  252PRO    HD3 4080   5.092   5.350   8.458
  252PRO     CG 4081   4.954   5.512   8.407
  252PRO    HG2 4082   4.977   5.548   8.307
  252PRO    HG3 4083   5.007   5.571   8.480
  252PRO     CB 4084   4.805   5.515   8.433
  252PRO    HB2 4085   4.748   5.499   8.341
  252PRO    HB3 4086   4.776   5.610   8.478
  252PRO     CA 4087   4.778   5.400   8.532
  252PRO     HA 4088   4.775   5.438   8.634
  252PRO      C 4089   4.645   5.330   8.499
  252PRO      O 4090   4.638   5.249   8.406
  253GLU      N 4091   4.540   5.365   8.575
  253GLU      H 4092   4.555   5.434   8.648
  253GLU     CA 4093   4.408   5.303   8.564
  253GLU     HA 4094   4.418   5.195   8.565
  253GLU     CB 4095   4.320   5.346   8.683
  253GLU    HB2 4096   4.383   5.358   8.770
  253GLU    HB3 4097   4.273   5.441   8.658
  253GLU     CG 4098   4.211   5.240   8.713
  253GLU    HG2 4099   4.212   5.172   8.628
  253GLU    HG3 4100   4.242   5.187   8.803
  253GLU     CD 4101   4.069   5.294   8.732
  253GLU    OE1 4102   4.049   5.417   8.735
  253GLU    OE2 4103   3.978   5.210   8.746
  253GLU      C 4104   4.339   5.338   8.431
  253GLU      O 4105   4.287   5.247   8.366
  254TRP      N 4106   4.345   5.466   8.390
  254TRP      H 4107   4.386   5.533   8.453
  254TRP     CA 4108   4.288   5.513   8.264
  254TRP     HA 4109   4.182   5.492   8.260
  254TRP     CB 4110   4.307   5.667   8.251
  254TRP    HB2 4111   4.249   5.711   8.170
  254TRP    HB3 4112   4.270   5.706   8.346
  254TRP     CG 4113   4.448   5.716   8.236
  254TRP    CD1 4114   4.533   5.744   8.337
  254TRP    HD1 4115   4.496   5.734   8.439
  254TRP    NE1 4116   4.656   5.780   8.284
  254TRP    HE1 4117   4.734   5.806   8.342
  254TRP    CE2 4118   4.656   5.775   8.147
  254TRP    CZ2 4119   4.754   5.800   8.049
  254TRP    HZ2 4120   4.852   5.831   8.085
  254TRP    CH2 4121   4.721   5.785   7.913
  254TRP    HH2 4122   4.794   5.806   7.835
  254TRP    CZ3 4123   4.591   5.744   7.877
  254TRP    HZ3 4124   4.563   5.731   7.772
  254TRP    CE3 4125   4.494   5.718   7.975
  254TRP    HE3 4126   4.397   5.685   7.939
  254TRP    CD2 4127   4.524   5.734   8.113
  254TRP      C 4128   4.349   5.439   8.144
  254TRP      O 4129   4.277   5.404   8.051
  255LEU      N 4130   4.481   5.416   8.152
  255LEU      H 4131   4.528   5.453   8.233
  255LEU     CA 4132   4.561   5.349   8.051
  255LEU     HA 4133   4.546   5.395   7.954
  255LEU     CB 4134   4.710   5.362   8.089
  255LEU    HB2 4135   4.722   5.467   8.118
  255LEU    HB3 4136   4.729   5.298   8.175
  255LEU     CG 4137   4.811   5.328   7.977
  255LEU     HG 4138   4.787   5.229   7.939
  255LEU    CD1 4139   4.805   5.430   7.863
  255LEU   HD11 4140   4.829   5.529   7.901
  255LEU   HD12 4141   4.877   5.403   7.786
  255LEU   HD13 4142   4.705   5.431   7.819
  255LEU    CD2 4143   4.953   5.322   8.034
  255LEU   HD21 4144   4.958   5.245   8.111
  255LEU   HD22 4145   5.023   5.298   7.954
  255LEU   HD23 4146   4.979   5.419   8.077
  255LEU      C 4147   4.518   5.203   8.034
  255LEU      O 4148   4.494   5.161   7.922
  256PHE      N 4149   4.500   5.130   8.145
  256PHE      H 4150   4.528   5.170   8.233
  256PHE     CA 4151   4.455   4.990   8.144
  256PHE     HA 4152   4.516   4.932   8.075
  256PHE     CB 4153   4.468   4.929   8.285
  256PHE    HB2 4154   4.575   4.931   8.305
  256PHE    HB3 4155   4.416   4.987   8.361
  256PHE     CG 4156   4.422   4.785   8.301
  256PHE    CD1 4157   4.501   4.680   8.250
  256PHE    HD1 4158   4.597   4.702   8.203
  256PHE    CE1 4159   4.458   4.548   8.261
  256PHE    HE1 4160   4.520   4.467   8.223
  256PHE     CZ 4161   4.335   4.520   8.320
  256PHE     HZ 4162   4.302   4.417   8.328
  256PHE    CE2 4163   4.254   4.623   8.366
  256PHE    HE2 4164   4.158   4.600   8.411
  256PHE    CD2 4165   4.295   4.755   8.355
  256PHE    HD2 4166   4.230   4.836   8.388
  256PHE      C 4167   4.314   4.974   8.085
  256PHE      O 4168   4.293   4.886   8.002
  257VAL      N 4169   4.222   5.063   8.125
  257VAL      H 4170   4.248   5.130   8.196
  257VAL     CA 4171   4.084   5.061   8.078
  257VAL     HA 4172   4.042   4.960   8.083
  257VAL     CB 4173   3.994   5.156   8.161
  257VAL     HB 4174   4.043   5.254   8.163
  257VAL    CG1 4175   3.851   5.171   8.106
  257VAL   HG11 4176   3.801   5.074   8.104
  257VAL   HG12 4177   3.794   5.239   8.169
  257VAL   HG13 4178   3.855   5.211   8.004
  257VAL    CG2 4179   3.985   5.110   8.308
  257VAL   HG21 4180   4.085   5.109   8.352
  257VAL   HG22 4181   3.921   5.178   8.364
  257VAL   HG23 4182   3.942   5.009   8.311
  257VAL      C 4183   4.074   5.093   7.928
  257VAL      O 4184   4.011   5.017   7.853
  258ALA      N 4185   4.141   5.202   7.885
  258ALA      H 4186   4.186   5.259   7.955
  258ALA     CA 4187   4.144   5.246   7.746
  258ALA     HA 4188   4.040   5.262   7.717
  258ALA     CB 4189   4.218   5.379   7.734
  258ALA    HB1 4190   4.322   5.366   7.762
  258ALA    HB2 4191   4.213   5.414   7.631
  258ALA    HB3 4192   4.172   5.453   7.800
  258ALA      C 4193   4.202   5.142   7.652
  258ALA      O 4194   4.144   5.122   7.546
  259SER      N 4195   4.312   5.076   7.691
  259SER      H 4196   4.354   5.102   7.779
  259SER     CA 4197   4.377   4.972   7.611
  259SER     HA 4198   4.402   5.009   7.512
  259SER     CB 4199   4.507   4.927   7.681
  259SER    HB2 4200   4.483   4.887   7.779
  259SER    HB3 4201   4.555   4.851   7.621
  259SER     OG 4202   4.594   5.038   7.696
  259SER     HG 4203   4.674   5.008   7.740
  259SER      C 4204   4.287   4.849   7.590
  259SER      O 4205   4.289   4.791   7.481
  260TYR      N 4206   4.207   4.815   7.691
  260TYR      H 4207   4.220   4.863   7.779
  260TYR     CA 4208   4.110   4.706   7.686
  260TYR     HA 4209   4.156   4.619   7.639
  260TYR     CB 4210   4.064   4.667   7.828
  260TYR    HB2 4211   4.099   4.742   7.899
  260TYR    HB3 4212   3.955   4.668   7.826
  260TYR     CG 4213   4.113   4.530   7.870
  260TYR    CD1 4214   4.053   4.415   7.814
  260TYR    HD1 4215   3.970   4.426   7.744
  260TYR    CE1 4216   4.101   4.288   7.847
  260TYR    HE1 4217   4.053   4.199   7.803
  260TYR     CZ 4218   4.207   4.273   7.938
  260TYR     OH 4219   4.251   4.148   7.969
  260TYR     HH 4220   4.202   4.079   7.924
  260TYR    CE2 4221   4.267   4.388   7.994
  260TYR    HE2 4222   4.350   4.377   8.064
  260TYR    CD2 4223   4.219   4.516   7.961
  260TYR    HD2 4224   4.265   4.604   8.005
  260TYR      C 4225   3.992   4.739   7.593
  260TYR      O 4226   3.964   4.663   7.502
  261TYR      N 4227   3.929   4.855   7.614
  261TYR      H 4228   3.950   4.907   7.698
  261TYR     CA 4229   3.815   4.900   7.533
  261TYR     HA 4230   3.752   4.814   7.510
  261TYR     CB 4231   3.730   5.004   7.608
  261TYR    HB2 4232   3.800   5.068   7.661
  261TYR    HB3 4233   3.675   5.062   7.535
  261TYR     CG 4234   3.634   4.942   7.707
  261TYR    CD1 4235   3.678   4.903   7.836
  261TYR    HD1 4236   3.781   4.920   7.864
  261TYR    CE1 4237   3.588   4.844   7.927
  261TYR    HE1 4238   3.623   4.815   8.026
  261TYR     CZ 4239   3.454   4.824   7.890
  261TYR     OH 4240   3.368   4.768   7.979
  261TYR     HH 4241   3.409   4.747   8.063
  261TYR    CE2 4242   3.410   4.860   7.762
  261TYR    HE2 4243   3.306   4.843   7.733
  261TYR    CD2 4244   3.499   4.919   7.670
  261TYR    HD2 4245   3.465   4.946   7.570
  261TYR      C 4246   3.852   4.941   7.390
  261TYR      O 4247   3.763   4.941   7.304
  262MET      N 4248   3.980   4.967   7.362
  262MET      H 4249   4.044   4.975   7.440
  262MET     CA 4250   4.032   4.987   7.227
  262MET     HA 4251   3.969   5.057   7.173
  262MET     CB 4252   4.176   5.042   7.232
  262MET    HB2 4253   4.203   5.055   7.336
  262MET    HB3 4254   4.242   4.968   7.186
  262MET     CG 4255   4.190   5.175   7.158
  262MET    HG2 4256   4.158   5.162   7.055
  262MET    HG3 4257   4.125   5.247   7.207
  262MET     SD 4258   4.360   5.238   7.159
  262MET     CE 4259   4.359   5.331   7.314
  262MET    HE1 4260   4.335   5.264   7.397
  262MET    HE2 4261   4.456   5.377   7.331
  262MET    HE3 4262   4.282   5.409   7.309
  262MET      C 4263   4.030   4.855   7.149
  262MET      O 4264   3.980   4.848   7.037
  263ALA      N 4265   4.083   4.751   7.214
  263ALA      H 4266   4.128   4.770   7.301
  263ALA     CA 4267   4.086   4.614   7.165
  263ALA     HA 4268   4.133   4.611   7.067
  263ALA     CB 4269   4.172   4.535   7.263
  263ALA    HB1 4270   4.126   4.537   7.362
  263ALA    HB2 4271   4.181   4.431   7.229
  263ALA    HB3 4272   4.271   4.579   7.269
  263ALA      C 4273   3.946   4.554   7.148
  263ALA      O 4274   3.923   4.479   7.053
  264TYR      N 4275   3.852   4.592   7.236
  264TYR      H 4276   3.881   4.645   7.317
  264TYR     CA 4277   3.712   4.553   7.224
  264TYR     HA 4278   3.705   4.445   7.207
  264TYR     CB 4279   3.633   4.587   7.353
  264TYR    HB2 4280   3.661   4.690   7.375
  264TYR    HB3 4281   3.527   4.583   7.329
  264TYR     CG 4282   3.660   4.500   7.475
  264TYR    CD1 4283   3.674   4.360   7.461
  264TYR    HD1 4284   3.668   4.316   7.361
  264TYR    CE1 4285   3.695   4.278   7.573
  264TYR    HE1 4286   3.704   4.170   7.559
  264TYR     CZ 4287   3.703   4.335   7.701
  264TYR     OH 4288   3.722   4.255   7.810
  264TYR     HH 4289   3.727   4.162   7.787
  264TYR    CE2 4290   3.690   4.474   7.716
  264TYR    HE2 4291   3.699   4.518   7.815
  264TYR    CD2 4292   3.667   4.556   7.604
  264TYR    HD2 4293   3.654   4.663   7.616
  264TYR      C 4294   3.644   4.616   7.102
  264TYR      O 4295   3.571   4.547   7.032
  265PHE      N 4296   3.674   4.745   7.078
  265PHE      H 4297   3.731   4.791   7.147
  265PHE     CA 4298   3.621   4.824   6.967
  265PHE     HA 4299   3.512   4.821   6.966
  265PHE     CB 4300   3.666   4.970   6.985
  265PHE    HB2 4301   3.632   4.999   7.084
  265PHE    HB3 4302   3.774   4.983   6.978
  265PHE     CG 4303   3.604   5.069   6.888
  265PHE    CD1 4304   3.468   5.102   6.899
  265PHE    HD1 4305   3.408   5.060   6.979
  265PHE    CE1 4306   3.411   5.189   6.806
  265PHE    HE1 4307   3.306   5.217   6.817
  265PHE     CZ 4308   3.486   5.241   6.702
  265PHE     HZ 4309   3.440   5.307   6.629
  265PHE    CE2 4310   3.620   5.206   6.690
  265PHE    HE2 4311   3.679   5.248   6.608
  265PHE    CD2 4312   3.680   5.120   6.781
  265PHE    HD2 4313   3.785   5.093   6.769
  265PHE      C 4314   3.660   4.768   6.829
  265PHE      O 4315   3.584   4.780   6.733
  266ASN      N 4316   3.775   4.699   6.822
  266ASN      H 4317   3.835   4.704   6.903
  266ASN     CA 4318   3.825   4.632   6.702
  266ASN     HA 4319   3.839   4.703   6.622
  266ASN     CB 4320   3.961   4.565   6.733
  266ASN    HB2 4321   4.029   4.638   6.777
  266ASN    HB3 4322   3.942   4.485   6.804
  266ASN     CG 4323   4.025   4.506   6.608
  266ASN    OD1 4324   4.018   4.375   6.594
  266ASN    ND2 4325   4.080   4.579   6.526
  266ASN   HD21 4326   4.122   4.538   6.444
  266ASN   HD22 4327   4.082   4.679   6.540
  266ASN      C 4328   3.726   4.533   6.640
  266ASN      O 4329   3.718   4.525   6.517
  267SER      N 4330   3.646   4.466   6.723
  267SER      H 4331   3.661   4.480   6.822
  267SER     CA 4332   3.547   4.368   6.682
  267SER     HA 4333   3.593   4.289   6.623
  267SER     CB 4334   3.485   4.306   6.808
  267SER    HB2 4335   3.442   4.384   6.871
  267SER    HB3 4336   3.407   4.235   6.779
  267SER     OG 4337   3.586   4.236   6.880
  267SER     HG 4338   3.548   4.197   6.959
  267SER      C 4339   3.437   4.423   6.588
  267SER      O 4340   3.368   4.342   6.528
  268CYS      N 4341   3.425   4.555   6.573
  268CYS      H 4342   3.478   4.615   6.634
  268CYS     CA 4343   3.327   4.616   6.483
  268CYS     HA 4344   3.269   4.539   6.431
  268CYS     CB 4345   3.229   4.703   6.565
  268CYS    HB2 4346   3.137   4.718   6.510
  268CYS    HB3 4347   3.207   4.656   6.660
  268CYS     SG 4348   3.293   4.870   6.604
  268CYS     HG 4349   3.185   4.910   6.671
  268CYS      C 4350   3.394   4.693   6.368
  268CYS      O 4351   3.324   4.732   6.274
  269LEU      N 4352   3.527   4.714   6.374
  269LEU      H 4353   3.577   4.674   6.451
  269LEU     CA 4354   3.600   4.800   6.281
  269LEU     HA 4355   3.545   4.893   6.265
  269LEU     CB 4356   3.740   4.835   6.338
  269LEU    HB2 4357   3.774   4.747   6.392
  269LEU    HB3 4358   3.805   4.852   6.252
  269LEU     CG 4359   3.742   4.958   6.431
  269LEU     HG 4360   3.662   4.948   6.504
  269LEU    CD1 4361   3.877   4.969   6.503
  269LEU   HD11 4362   3.957   4.979   6.430
  269LEU   HD12 4363   3.876   5.056   6.568
  269LEU   HD13 4364   3.894   4.879   6.563
  269LEU    CD2 4365   3.721   5.088   6.352
  269LEU   HD21 4366   3.624   5.085   6.302
  269LEU   HD22 4367   3.723   5.173   6.421
  269LEU   HD23 4368   3.800   5.099   6.278
  269LEU      C 4369   3.612   4.743   6.139
  269LEU      O 4370   3.616   4.823   6.045
  270ASN      N 4371   3.618   4.610   6.124
  270ASN      H 4372   3.614   4.553   6.208
  270ASN     CA 4373   3.647   4.544   5.996
  270ASN     HA 4374   3.736   4.589   5.951
  270ASN     CB 4375   3.674   4.393   6.017
  270ASN    HB2 4376   3.593   4.347   6.073
  270ASN    HB3 4377   3.680   4.348   5.918
  270ASN     CG 4378   3.806   4.368   6.090
  270ASN    OD1 4379   3.918   4.407   6.031
  270ASN    ND2 4380   3.810   4.318   6.202
  270ASN   HD21 4381   3.899   4.302   6.245
  270ASN   HD22 4382   3.724   4.292   6.248
  270ASN      C 4383   3.541   4.571   5.888
  270ASN      O 4384   3.579   4.610   5.778
  271ALA      N 4385   3.412   4.557   5.921
  271ALA      H 4386   3.387   4.522   6.012
  271ALA     CA 4387   3.304   4.582   5.824
  271ALA     HA 4388   3.327   4.522   5.736
  271ALA     CB 4389   3.171   4.536   5.883
  271ALA    HB1 4390   3.146   4.596   5.970
  271ALA    HB2 4391   3.092   4.547   5.807
  271ALA    HB3 4392   3.179   4.431   5.912
  271ALA      C 4393   3.294   4.729   5.778
  271ALA      O 4394   3.257   4.752   5.662
  272ILE      N 4395   3.329   4.822   5.867
  272ILE      H 4396   3.352   4.791   5.960
  272ILE     CA 4397   3.326   4.967   5.841
  272ILE     HA 4398   3.230   4.995   5.797
  272ILE     CB 4399   3.352   5.053   5.968
  272ILE     HB 4400   3.452   5.028   6.005
  272ILE    CG2 4401   3.345   5.205   5.938
  272ILE   HG21 4402   3.246   5.231   5.901
  272ILE   HG22 4403   3.364   5.261   6.030
  272ILE   HG23 4404   3.420   5.231   5.863
  272ILE    CG1 4405   3.255   5.018   6.083
  272ILE   HG12 4406   3.156   5.052   6.052
  272ILE   HG13 4407   3.256   4.909   6.094
  272ILE    CD1 4408   3.290   5.083   6.219
  272ILE   HD11 4409   3.289   5.191   6.209
  272ILE   HD12 4410   3.217   5.053   6.294
  272ILE   HD13 4411   3.389   5.050   6.250
  272ILE      C 4412   3.424   5.004   5.728
  272ILE      O 4413   3.382   5.063   5.629
  273ILE      N 4414   3.552   4.963   5.740
  273ILE      H 4415   3.581   4.923   5.828
  273ILE     CA 4416   3.653   4.988   5.638
  273ILE     HA 4417   3.642   5.086   5.591
  273ILE     CB 4418   3.800   4.971   5.686
  273ILE     HB 4419   3.864   4.956   5.600
  273ILE    CG2 4420   3.845   5.096   5.763
  273ILE   HG21 4421   3.780   5.111   5.850
  273ILE   HG22 4422   3.947   5.083   5.797
  273ILE   HG23 4423   3.838   5.183   5.698
  273ILE    CG1 4424   3.820   4.840   5.765
  273ILE   HG12 4425   3.757   4.848   5.854
  273ILE   HG13 4426   3.782   4.759   5.702
  273ILE    CD1 4427   3.964   4.812   5.806
  273ILE   HD11 4428   4.000   4.893   5.869
  273ILE   HD12 4429   3.967   4.718   5.861
  273ILE   HD13 4430   4.026   4.805   5.717
  273ILE      C 4431   3.633   4.908   5.508
  273ILE      O 4432   3.666   4.962   5.402
  274TYR      N 4433   3.573   4.789   5.514
  274TYR      H 4434   3.558   4.746   5.605
  274TYR     CA 4435   3.537   4.711   5.395
  274TYR     HA 4436   3.627   4.691   5.337
  274TYR     CB 4437   3.471   4.576   5.431
  274TYR    HB2 4438   3.396   4.603   5.506
  274TYR    HB3 4439   3.420   4.540   5.341
  274TYR     CG 4440   3.561   4.467   5.486
  274TYR    CD1 4441   3.698   4.459   5.454
  274TYR    HD1 4442   3.742   4.534   5.388
  274TYR    CE1 4443   3.778   4.357   5.507
  274TYR    HE1 4444   3.884   4.352   5.481
  274TYR     CZ 4445   3.723   4.261   5.593
  274TYR     OH 4446   3.802   4.165   5.647
  274TYR     HH 4447   3.894   4.174   5.620
  274TYR    CE2 4448   3.585   4.263   5.621
  274TYR    HE2 4449   3.540   4.187   5.684
  274TYR    CD2 4450   3.505   4.366   5.568
  274TYR    HD2 4451   3.398   4.369   5.589
  274TYR      C 4452   3.447   4.788   5.299
  274TYR      O 4453   3.476   4.792   5.180
  275GLY      N 4454   3.344   4.855   5.352
  275GLY      H 4455   3.327   4.848   5.452
  275GLY     CA 4456   3.255   4.937   5.272
  275GLY    HA2 4457   3.228   4.884   5.181
  275GLY    HA3 4458   3.165   4.958   5.330
  275GLY      C 4459   3.323   5.070   5.235
  275GLY      O 4460   3.301   5.121   5.125
  276LEU      N 4461   3.403   5.128   5.324
  276LEU      H 4462   3.415   5.082   5.414
  276LEU     CA 4463   3.470   5.257   5.303
  276LEU     HA 4464   3.398   5.331   5.270
  276LEU     CB 4465   3.531   5.306   5.436
  276LEU    HB2 4466   3.518   5.222   5.504
  276LEU    HB3 4467   3.637   5.324   5.421
  276LEU     CG 4468   3.465   5.431   5.497
  276LEU     HG 4469   3.446   5.502   5.416
  276LEU    CD1 4470   3.334   5.397   5.568
  276LEU   HD11 4471   3.353   5.327   5.649
  276LEU   HD12 4472   3.290   5.488   5.609
  276LEU   HD13 4473   3.264   5.353   5.497
  276LEU    CD2 4474   3.562   5.498   5.594
  276LEU   HD21 4475   3.653   5.526   5.540
  276LEU   HD22 4476   3.516   5.586   5.636
  276LEU   HD23 4477   3.588   5.428   5.674
  276LEU      C 4478   3.577   5.254   5.193
  276LEU      O 4479   3.589   5.352   5.119
  277LEU      N 4480   3.655   5.146   5.186
  277LEU      H 4481   3.636   5.069   5.249
  277LEU     CA 4482   3.771   5.137   5.099
  277LEU     HA 4483   3.795   5.236   5.059
  277LEU     CB 4484   3.892   5.085   5.179
  277LEU    HB2 4485   3.846   5.026   5.258
  277LEU    HB3 4486   3.947   5.019   5.112
  277LEU     CG 4487   3.987   5.188   5.240
  277LEU     HG 4488   3.992   5.273   5.172
  277LEU    CD1 4489   3.940   5.235   5.377
  277LEU   HD11 4490   3.934   5.149   5.445
  277LEU   HD12 4491   4.010   5.308   5.416
  277LEU   HD13 4492   3.841   5.280   5.368
  277LEU    CD2 4493   4.128   5.129   5.250
  277LEU   HD21 4494   4.164   5.102   5.151
  277LEU   HD22 4495   4.195   5.204   5.294
  277LEU   HD23 4496   4.127   5.041   5.314
  277LEU      C 4497   3.745   5.047   4.977
  277LEU      O 4498   3.783   5.086   4.866
  278ASN      N 4499   3.684   4.929   4.996
  278ASN      H 4500   3.660   4.901   5.090
  278ASN     CA 4501   3.659   4.834   4.888
  278ASN     HA 4502   3.735   4.847   4.810
  278ASN     CB 4503   3.665   4.688   4.938
  278ASN    HB2 4504   3.746   4.678   5.011
  278ASN    HB3 4505   3.570   4.665   4.985
  278ASN     CG 4506   3.690   4.589   4.825
  278ASN    OD1 4507   3.598   4.518   4.786
  278ASN    ND2 4508   3.810   4.582   4.770
  278ASN   HD21 4509   3.828   4.516   4.695
  278ASN   HD22 4510   3.884   4.642   4.803
  278ASN      C 4511   3.523   4.865   4.822
  278ASN      O 4512   3.418   4.846   4.885
  279GLN      N 4513   3.526   4.912   4.697
  279GLN      H 4514   3.617   4.925   4.655
  279GLN     CA 4515   3.408   4.951   4.619
  279GLN     HA 4516   3.352   5.029   4.672
  279GLN     CB 4517   3.452   5.007   4.483
  279GLN    HB2 4518   3.516   4.932   4.437
  279GLN    HB3 4519   3.362   5.020   4.423
  279GLN     CG 4520   3.529   5.140   4.491
  279GLN    HG2 4521   3.464   5.214   4.541
  279GLN    HG3 4522   3.620   5.126   4.550
  279GLN     CD 4523   3.569   5.197   4.354
  279GLN    OE1 4524   3.624   5.306   4.344
  279GLN    NE2 4525   3.540   5.124   4.246
  279GLN   HE21 4526   3.565   5.159   4.154
  279GLN   HE22 4527   3.493   5.035   4.256
  279GLN      C 4528   3.307   4.837   4.598
  279GLN      O 4529   3.186   4.863   4.598
  280ASN      N 4530   3.357   4.714   4.584
  280ASN      H 4531   3.458   4.703   4.584
  280ASN     CA 4532   3.275   4.594   4.565
  280ASN     HA 4533   3.208   4.608   4.480
  280ASN     CB 4534   3.364   4.472   4.539
  280ASN    HB2 4535   3.441   4.470   4.616
  280ASN    HB3 4536   3.302   4.383   4.548
  280ASN     CG 4537   3.432   4.470   4.404
  280ASN    OD1 4538   3.397   4.543   4.311
  280ASN    ND2 4539   3.530   4.383   4.392
  280ASN   HD21 4540   3.580   4.375   4.304
  280ASN   HD22 4541   3.555   4.323   4.470
  280ASN      C 4542   3.189   4.564   4.688
  280ASN      O 4543   3.074   4.526   4.672
  281PHE      N 4544   3.247   4.582   4.807
  281PHE      H 4545   3.346   4.597   4.813
  281PHE     CA 4546   3.173   4.566   4.932
  281PHE     HA 4547   3.113   4.476   4.926
  281PHE     CB 4548   3.266   4.557   5.055
  281PHE    HB2 4549   3.356   4.613   5.029
  281PHE    HB3 4550   3.221   4.600   5.144
  281PHE     CG 4551   3.310   4.416   5.091
  281PHE    CD1 4552   3.215   4.316   5.118
  281PHE    HD1 4553   3.108   4.338   5.109
  281PHE    CE1 4554   3.256   4.188   5.154
  281PHE    HE1 4555   3.182   4.110   5.172
  281PHE     CZ 4556   3.391   4.159   5.167
  281PHE     HZ 4557   3.423   4.059   5.194
  281PHE    CE2 4558   3.486   4.258   5.145
  281PHE    HE2 4559   3.592   4.235   5.157
  281PHE    CD2 4560   3.447   4.386   5.108
  281PHE    HD2 4561   3.522   4.463   5.090
  281PHE      C 4562   3.066   4.676   4.949
  281PHE      O 4563   2.954   4.643   4.985
  282ARG      N 4564   3.100   4.802   4.915
  282ARG      H 4565   3.197   4.819   4.890
  282ARG     CA 4566   3.007   4.915   4.920
  282ARG     HA 4567   2.966   4.924   5.020
  282ARG     CB 4568   3.081   5.046   4.884
  282ARG    HB2 4569   3.172   5.050   4.944
  282ARG    HB3 4570   3.106   5.042   4.778
  282ARG     CG 4571   2.995   5.172   4.912
  282ARG    HG2 4572   2.903   5.160   4.853
  282ARG    HG3 4573   2.970   5.171   5.018
  282ARG     CD 4574   3.063   5.304   4.875
  282ARG    HD2 4575   3.123   5.288   4.786
  282ARG    HD3 4576   2.985   5.378   4.853
  282ARG     NE 4577   3.149   5.355   4.982
  282ARG     HE 4578   3.135   5.314   5.073
  282ARG     CZ 4579   3.243   5.450   4.967
  282ARG    NH1 4580   3.274   5.497   4.847
  282ARG   HH11 4581   3.226   5.463   4.765
  282ARG   HH12 4582   3.345   5.568   4.837
  282ARG    NH2 4583   3.305   5.498   5.075
  282ARG   HH21 4584   3.281   5.463   5.166
  282ARG   HH22 4585   3.376   5.569   5.064
  282ARG      C 4586   2.885   4.894   4.829
  282ARG      O 4587   2.772   4.918   4.872
  283LYS      N 4588   2.910   4.849   4.705
  283LYS      H 4589   3.006   4.843   4.677
  283LYS     CA 4590   2.806   4.819   4.606
  283LYS     HA 4591   2.741   4.906   4.593
  283LYS     CB 4592   2.872   4.787   4.470
  283LYS    HB2 4593   2.934   4.872   4.444
  283LYS    HB3 4594   2.936   4.699   4.486
  283LYS     CG 4595   2.773   4.758   4.356
  283LYS    HG2 4596   2.711   4.673   4.386
  283LYS    HG3 4597   2.710   4.846   4.343
  283LYS     CD 4598   2.842   4.725   4.223
  283LYS    HD2 4599   2.904   4.811   4.196
  283LYS    HD3 4600   2.906   4.638   4.239
  283LYS     CE 4601   2.743   4.697   4.110
  283LYS    HE2 4602   2.681   4.612   4.140
  283LYS    HE3 4603   2.679   4.784   4.096
  283LYS     NZ 4604   2.811   4.665   3.984
  283LYS    HZ1 4605   2.870   4.584   3.996
  283LYS    HZ2 4606   2.743   4.646   3.912
  283LYS    HZ3 4607   2.868   4.744   3.956
  283LYS      C 4608   2.712   4.708   4.655
  283LYS      O 4609   2.590   4.722   4.643
  284GLU      N 4610   2.770   4.600   4.711
  284GLU      H 4611   2.871   4.594   4.712
  284GLU     CA 4612   2.693   4.486   4.758
  284GLU     HA 4613   2.612   4.464   4.688
  284GLU     CB 4614   2.783   4.361   4.768
  284GLU    HB2 4615   2.850   4.363   4.682
  284GLU    HB3 4616   2.841   4.370   4.859
  284GLU     CG 4617   2.707   4.227   4.769
  284GLU    HG2 4618   2.783   4.149   4.772
  284GLU    HG3 4619   2.647   4.223   4.861
  284GLU     CD 4620   2.616   4.204   4.649
  284GLU    OE1 4621   2.656   4.241   4.537
  284GLU    OE2 4622   2.506   4.152   4.672
  284GLU      C 4623   2.619   4.515   4.889
  284GLU      O 4624   2.509   4.465   4.907
  285TYR      N 4625   2.676   4.600   4.976
  285TYR      H 4626   2.771   4.629   4.958
  285TYR     CA 4627   2.611   4.648   5.098
  285TYR     HA 4628   2.586   4.562   5.161
  285TYR     CB 4629   2.701   4.743   5.179
  285TYR    HB2 4630   2.745   4.809   5.105
  285TYR    HB3 4631   2.634   4.800   5.243
  285TYR     CG 4632   2.812   4.682   5.264
  285TYR    CD1 4633   2.832   4.542   5.272
  285TYR    HD1 4634   2.766   4.475   5.217
  285TYR    CE1 4635   2.935   4.488   5.351
  285TYR    HE1 4636   2.951   4.380   5.356
  285TYR     CZ 4637   3.019   4.574   5.424
  285TYR     OH 4638   3.119   4.525   5.501
  285TYR     HH 4639   3.125   4.429   5.499
  285TYR    CE2 4640   3.000   4.713   5.417
  285TYR    HE2 4641   3.065   4.780   5.474
  285TYR    CD2 4642   2.897   4.766   5.337
  285TYR    HD2 4643   2.882   4.874   5.332
  285TYR      C 4644   2.478   4.716   5.066
  285TYR      O 4645   2.377   4.675   5.122
  286ARG      N 4646   2.484   4.811   4.971
  286ARG      H 4647   2.576   4.841   4.944
  286ARG     CA 4648   2.369   4.881   4.913
  286ARG     HA 4649   2.310   4.926   4.993
  286ARG     CB 4650   2.416   4.992   4.820
  286ARG    HB2 4651   2.493   5.049   4.872
  286ARG    HB3 4652   2.461   4.943   4.732
  286ARG     CG 4653   2.304   5.087   4.774
  286ARG    HG2 4654   2.216   5.027   4.746
  286ARG    HG3 4655   2.277   5.152   4.856
  286ARG     CD 4656   2.349   5.170   4.654
  286ARG    HD2 4657   2.428   5.236   4.686
  286ARG    HD3 4658   2.387   5.103   4.577
  286ARG     NE 4659   2.239   5.249   4.597
  286ARG     HE 4660   2.194   5.313   4.661
  286ARG     CZ 4661   2.195   5.242   4.471
  286ARG    NH1 4662   2.250   5.158   4.383
  286ARG   HH11 4663   2.325   5.098   4.413
  286ARG   HH12 4664   2.215   5.154   4.288
  286ARG    NH2 4665   2.095   5.321   4.431
  286ARG   HH21 4666   2.053   5.385   4.497
  286ARG   HH22 4667   2.062   5.316   4.336
  286ARG      C 4668   2.270   4.784   4.845
  286ARG      O 4669   2.150   4.797   4.863
  287ARG      N 4670   2.319   4.686   4.771
  287ARG      H 4671   2.419   4.683   4.752
  287ARG     CA 4672   2.234   4.587   4.705
  287ARG     HA 4673   2.158   4.636   4.645
  287ARG     CB 4674   2.322   4.501   4.613
  287ARG    HB2 4675   2.372   4.569   4.544
  287ARG    HB3 4676   2.396   4.452   4.676
  287ARG     CG 4677   2.243   4.396   4.533
  287ARG    HG2 4678   2.196   4.328   4.605
  287ARG    HG3 4679   2.167   4.448   4.476
  287ARG     CD 4680   2.332   4.315   4.438
  287ARG    HD2 4681   2.377   4.382   4.365
  287ARG    HD3 4682   2.411   4.266   4.495
  287ARG     NE 4683   2.254   4.213   4.367
  287ARG     HE 4684   2.155   4.214   4.383
  287ARG     CZ 4685   2.304   4.120   4.286
  287ARG    NH1 4686   2.435   4.115   4.260
  287ARG   HH11 4687   2.497   4.182   4.302
  287ARG   HH12 4688   2.471   4.043   4.198
  287ARG    NH2 4689   2.222   4.032   4.230
  287ARG   HH21 4690   2.123   4.036   4.250
  287ARG   HH22 4691   2.258   3.961   4.169
  287ARG      C 4692   2.151   4.503   4.805
  287ARG      O 4693   2.034   4.476   4.778
  288ILE      N 4694   2.211   4.466   4.918
  288ILE      H 4695   2.309   4.487   4.929
  288ILE     CA 4696   2.146   4.390   5.024
  288ILE     HA 4697   2.084   4.311   4.984
  288ILE     CB 4698   2.249   4.331   5.124
  288ILE     HB 4699   2.317   4.411   5.152
  288ILE    CG2 4700   2.184   4.272   5.251
  288ILE   HG21 4701   2.116   4.192   5.223
  288ILE   HG22 4702   2.261   4.233   5.317
  288ILE   HG23 4703   2.129   4.350   5.303
  288ILE    CG1 4704   2.340   4.225   5.056
  288ILE   HG12 4705   2.283   4.131   5.054
  288ILE   HG13 4706   2.357   4.259   4.954
  288ILE    CD1 4707   2.475   4.201   5.125
  288ILE   HD11 4708   2.458   4.167   5.227
  288ILE   HD12 4709   2.531   4.126   5.070
  288ILE   HD13 4710   2.531   4.295   5.127
  288ILE      C 4711   2.040   4.476   5.098
  288ILE      O 4712   1.926   4.430   5.111
  289ILE      N 4713   2.078   4.596   5.143
  289ILE      H 4714   2.175   4.619   5.133
  289ILE     CA 4715   1.990   4.691   5.213
  289ILE     HA 4716   1.944   4.644   5.301
  289ILE     CB 4717   2.065   4.822   5.257
  289ILE     HB 4718   2.138   4.795   5.332
  289ILE    CG2 4719   2.134   4.888   5.141
  289ILE   HG21 4720   2.060   4.915   5.065
  289ILE   HG22 4721   2.185   4.978   5.175
  289ILE   HG23 4722   2.207   4.819   5.097
  289ILE    CG1 4723   1.980   4.929   5.329
  289ILE   HG12 4724   1.897   4.954   5.263
  289ILE   HG13 4725   1.941   4.883   5.420
  289ILE    CD1 4726   2.058   5.057   5.365
  289ILE   HD11 4727   2.097   5.102   5.274
  289ILE   HD12 4728   1.991   5.127   5.415
  289ILE   HD13 4729   2.140   5.032   5.431
  289ILE      C 4730   1.863   4.727   5.132
  289ILE      O 4731   1.755   4.736   5.191
  290VAL      N 4732   1.877   4.740   4.999
  290VAL      H 4733   1.970   4.738   4.960
  290VAL     CA 4734   1.765   4.768   4.911
  290VAL     HA 4735   1.699   4.842   4.957
  290VAL     CB 4736   1.810   4.820   4.772
  290VAL     HB 4737   1.876   4.745   4.728
  290VAL    CG1 4738   1.695   4.849   4.675
  290VAL   HG11 4739   1.629   4.925   4.718
  290VAL   HG12 4740   1.735   4.886   4.580
  290VAL   HG13 4741   1.639   4.758   4.657
  290VAL    CG2 4742   1.891   4.951   4.785
  290VAL   HG21 4743   1.979   4.934   4.846
  290VAL   HG22 4744   1.921   4.985   4.686
  290VAL   HG23 4745   1.829   5.027   4.833
  290VAL      C 4746   1.677   4.641   4.895
  290VAL      O 4747   1.559   4.650   4.926
  291SER      N 4748   1.736   4.526   4.859
  291SER      H 4749   1.835   4.531   4.839
  291SER     CA 4750   1.666   4.399   4.837
  291SER     HA 4751   1.588   4.411   4.762
  291SER     CB 4752   1.767   4.293   4.786
  291SER    HB2 4753   1.825   4.339   4.705
  291SER    HB3 4754   1.834   4.268   4.869
  291SER     OG 4755   1.705   4.175   4.739
  291SER     HG 4756   1.772   4.113   4.708
  291SER      C 4757   1.588   4.347   4.960
  291SER      O 4758   1.488   4.276   4.943
  292LEU      N 4759   1.631   4.385   5.081
  292LEU      H 4760   1.719   4.433   5.086
  292LEU     CA 4761   1.563   4.349   5.205
  292LEU     HA 4762   1.511   4.253   5.194
  292LEU     CB 4763   1.669   4.335   5.317
  292LEU    HB2 4764   1.587   4.334   5.245
  292LEU    HB3 4765   1.748   4.267   5.283
  292LEU     CG 4766   1.617   4.291   5.455
  292LEU     HG 4767   1.570   4.193   5.446
  292LEU    CD1 4768   1.733   4.281   5.556
  292LEU   HD11 4769   1.780   4.379   5.566
  292LEU   HD12 4770   1.694   4.249   5.653
  292LEU   HD13 4771   1.806   4.209   5.521
  292LEU    CD2 4772   1.541   4.157   5.452
  292LEU   HD21 4773   1.606   4.079   5.414
  292LEU   HD22 4774   1.507   4.132   5.552
  292LEU   HD23 4775   1.454   4.167   5.386
  292LEU      C 4776   1.448   4.446   5.240
  292LEU      O 4777   1.362   4.410   5.320
  293CYS      N 4778   1.447   4.567   5.180
  293CYS      H 4779   1.518   4.586   5.112
  293CYS     CA 4780   1.356   4.676   5.221
  293CYS     HA 4781   1.274   4.634   5.279
  293CYS     CB 4782   1.428   4.783   5.306
  293CYS    HB2 4783   1.513   4.826   5.253
  293CYS    HB3 4784   1.360   4.863   5.336
  293CYS     SG 4785   1.496   4.713   5.461
  293CYS     HG 4786   1.547   4.827   5.506
  293CYS      C 4787   1.282   4.738   5.101
  293CYS      O 4788   1.239   4.853   5.111
  294THR      N 4789   1.262   4.665   4.991
  294THR      H 4790   1.310   4.576   4.983
  294THR     CA 4791   1.183   4.710   4.875
  294THR     HA 4792   1.114   4.790   4.902
  294THR     CB 4793   1.271   4.758   4.756
  294THR     HB 4794   1.206   4.773   4.670
  294THR    CG2 4795   1.347   4.888   4.788
  294THR   HG21 4796   1.412   4.871   4.874
  294THR   HG22 4797   1.407   4.917   4.701
  294THR   HG23 4798   1.275   4.967   4.810
  294THR    OG1 4799   1.364   4.660   4.711
  294THR    HG1 4800   1.416   4.695   4.638
  294THR      C 4801   1.089   4.595   4.834
  294THR      O 4802   1.126   4.505   4.756
  295ALA      N 4803   0.968   4.597   4.891
  295ALA      H 4804   0.952   4.668   4.960
  295ALA     CA 4805   0.860   4.501   4.864
  295ALA     HA 4806   0.895   4.401   4.890
  295ALA     CB 4807   0.740   4.536   4.952
  295ALA    HB1 4808   0.703   4.635   4.926
  295ALA    HB2 4809   0.661   4.463   4.937
  295ALA    HB3 4810   0.770   4.536   5.057
  295ALA      C 4811   0.818   4.496   4.716
  295ALA      O 4812   0.834   4.595   4.644
  296ARG      N 4813   0.763   4.382   4.673
  296ARG      H 4814   0.758   4.305   4.738
  296ARG     CA 4815   0.715   4.360   4.537
  296ARG     HA 4816   0.756   4.435   4.470
  296ARG     CB 4817   0.762   4.221   4.489
  296ARG    HB2 4818   0.870   4.218   4.497
  296ARG    HB3 4819   0.718   4.147   4.557
  296ARG     CG 4820   0.719   4.189   4.344
  296ARG    HG2 4821   0.610   4.193   4.340
  296ARG    HG3 4822   0.761   4.267   4.280
  296ARG     CD 4823   0.767   4.052   4.296
  296ARG    HD2 4824   0.876   4.047   4.299
  296ARG    HD3 4825   0.726   3.974   4.360
  296ARG     NE 4826   0.722   4.028   4.158
  296ARG     HE 4827   0.669   4.103   4.117
  296ARG     CZ 4828   0.747   3.919   4.084
  296ARG    NH1 4829   0.818   3.818   4.134
  296ARG   HH11 4830   0.854   3.823   4.228
  296ARG   HH12 4831   0.835   3.736   4.077
  296ARG    NH2 4832   0.699   3.912   3.960
  296ARG   HH21 4833   0.645   3.989   3.923
  296ARG   HH22 4834   0.716   3.830   3.904
  296ARG      C 4835   0.562   4.376   4.532
  296ARG      O 4836   0.492   4.320   4.616
  297VAL      N 4837   0.514   4.449   4.431
  297VAL      H 4838   0.583   4.489   4.370
  297VAL     CA 4839   0.373   4.473   4.402
  297VAL     HA 4840   0.306   4.415   4.466
  297VAL     CB 4841   0.340   4.625   4.420
  297VAL     HB 4842   0.405   4.679   4.351
  297VAL    CG1 4843   0.193   4.664   4.396
  297VAL   HG11 4844   0.129   4.610   4.465
  297VAL   HG12 4845   0.181   4.771   4.411
  297VAL   HG13 4846   0.165   4.639   4.293
  297VAL    CG2 4847   0.379   4.675   4.561
  297VAL   HG21 4848   0.486   4.660   4.576
  297VAL   HG22 4849   0.355   4.781   4.570
  297VAL   HG23 4850   0.324   4.619   4.636
  297VAL      C 4851   0.347   4.434   4.254
  297VAL      O 4852   0.442   4.413   4.179
  298NME      N 4853   0.219   4.428   4.213
  298NME      H 4854   0.146   4.421   4.283
  298NME    CH3 4855   0.181   4.431   4.073
  298NME   HH31 4856   0.270   4.439   4.010
  298NME   HH32 4857   0.127   4.340   4.048
  298NME   HH33 4858   0.116   4.517   4.055
 139.13589  89.61273 144.45734
