# Supplementary material for: Free-Energy Simulations Support a Lipophilic Binding Route for Melatonin Receptors
Source: J Chem Inf Model. 2021 Dec 21;62(1):210–22. doi: 10.1021/acs.jcim.1c01183 (PMC8757440; doi:10.1021/acs.jcim.1c01183)
Supplement: Supplementary file 2 — ci1c01183_si_002.zip [file ci1c01183_si_002.zip › Elisi_input_files/reference_MT2.gro]

generated by VMD, t= 0.000000
4771
    1ACE   HH31    1   3.275   5.242   8.055
    1ACE    CH3    2   3.326   5.293   7.973
    1ACE   HH32    3   3.314   5.236   7.881
    1ACE   HH33    4   3.432   5.301   7.996
    1ACE    C      5   3.270   5.433   7.950
    1ACE    O      6   3.179   5.473   8.022
    2PRO    N      7   3.325   5.511   7.854
    2PRO    CD     8   3.434   5.468   7.767
    2PRO    HD2    9   3.392   5.413   7.682
    2PRO    HD3   10   3.500   5.403   7.823
    2PRO    CG    11   3.501   5.597   7.726
    2PRO    HG2   12   3.549   5.586   7.628
    2PRO    HG3   13   3.575   5.626   7.799
    2PRO    CB    14   3.387   5.696   7.720
    2PRO    HB2   15   3.345   5.695   7.619
    2PRO    HB3   16   3.418   5.797   7.745
    2PRO    CA    17   3.280   5.647   7.820
    2PRO    HA    18   3.281   5.706   7.912
    2PRO    C     19   3.140   5.648   7.758
    2PRO    O     20   3.099   5.550   7.699
    3PRO    N     21   3.069   5.763   7.768
    3PRO    CD    22   3.113   5.890   7.828
    3PRO    HD2   23   3.213   5.912   7.793
    3PRO    HD3   24   3.114   5.877   7.936
    3PRO    CG    25   3.010   5.992   7.782
    3PRO    HG2   26   3.040   6.038   7.687
    3PRO    HG3   27   2.997   6.071   7.857
    3PRO    CB    28   2.883   5.909   7.767
    3PRO    HB2   29   2.814   5.953   7.695
    3PRO    HB3   30   2.833   5.898   7.864
    3PRO    CA    31   2.932   5.772   7.716
    3PRO    HA    32   2.875   5.694   7.765
    3PRO    C     33   2.919   5.758   7.564
    3PRO    O     34   2.807   5.736   7.516
    4TRP    N     35   3.030   5.769   7.488
    4TRP    H     36   3.117   5.786   7.535
    4TRP    CA    37   3.029   5.766   7.343
    4TRP    HA    38   2.932   5.803   7.305
    4TRP    CB    39   3.140   5.857   7.287
    4TRP    HB2   40   3.131   5.866   7.178
    4TRP    HB3   41   3.127   5.954   7.333
    4TRP    CG    42   3.280   5.813   7.313
    4TRP    CD1   43   3.356   5.851   7.419
    4TRP    HD1   44   3.311   5.923   7.489
    4TRP    NE1   45   3.479   5.790   7.413
    4TRP    HE1   46   3.552   5.807   7.481
    4TRP    CE2   47   3.489   5.707   7.303
    4TRP    CZ2   48   3.591   5.625   7.254
    4TRP    HZ2   49   3.683   5.622   7.310
    4TRP    CH2   50   3.568   5.552   7.136
    4TRP    HH2   51   3.646   5.487   7.094
    4TRP    CZ3   52   3.444   5.561   7.070
    4TRP    HZ3   53   3.423   5.505   6.979
    4TRP    CE3   54   3.342   5.643   7.121
    4TRP    HE3   55   3.250   5.645   7.064
    4TRP    CD2   56   3.362   5.718   7.239
    4TRP    C     57   3.042   5.627   7.282
    4TRP    O     58   3.000   5.609   7.168
    5VAL    N     59   3.099   5.529   7.355
    5VAL    H     60   3.133   5.549   7.448
    5VAL    CA    61   3.120   5.396   7.299
    5VAL    HA    62   3.163   5.398   7.199
    5VAL    CB    63   3.205   5.302   7.389
    5VAL    HB    64   3.213   5.205   7.340
    5VAL    CG1   65   3.346   5.359   7.410
    5VAL   HG11   66   3.338   5.457   7.459
    5VAL   HG12   67   3.404   5.291   7.473
    5VAL   HG13   68   3.395   5.370   7.314
    5VAL    CG2   69   3.139   5.266   7.522
    5VAL   HG21   70   3.044   5.215   7.503
    5VAL   HG22   71   3.205   5.200   7.579
    5VAL   HG23   72   3.121   5.356   7.579
    5VAL    C     73   2.988   5.325   7.269
    5VAL    O     74   2.991   5.230   7.193
    6ALA    N     75   2.874   5.367   7.326
    6ALA    H     76   2.879   5.428   7.405
    6ALA    CA    77   2.744   5.314   7.287
    6ALA    HA    78   2.760   5.208   7.269
    6ALA    CB    79   2.644   5.330   7.401
    6ALA    HB1   80   2.626   5.435   7.420
    6ALA    HB2   81   2.551   5.282   7.375
    6ALA    HB3   82   2.685   5.283   7.491
    6ALA    C     83   2.693   5.373   7.154
    6ALA    O     84   2.674   5.293   7.062
    7PRO    N     85   2.673   5.506   7.140
    7PRO    CD    86   2.689   5.614   7.238
    7PRO    HD2   87   2.787   5.602   7.287
    7PRO    HD3   88   2.611   5.604   7.313
    7PRO    CG    89   2.678   5.743   7.160
    7PRO    HG2   90   2.776   5.774   7.124
    7PRO    HG3   91   2.636   5.822   7.222
    7PRO    CB    92   2.586   5.706   7.047
    7PRO    HB2   93   2.601   5.769   6.959
    7PRO    HB3   94   2.482   5.715   7.081
    7PRO    CA    95   2.619   5.561   7.014
    7PRO    HA    96   2.527   5.506   6.994
    7PRO    C     97   2.713   5.551   6.894
    7PRO    O     98   2.663   5.539   6.782
    8ALA    N     99   2.845   5.560   6.914
    8ALA    H    100   2.880   5.579   7.006
    8ALA    CA   101   2.941   5.550   6.804
    8ALA    HA   102   2.909   5.619   6.726
    8ALA    CB   103   3.081   5.589   6.850
    8ALA    HB1  104   3.114   5.520   6.927
    8ALA    HB2  105   3.149   5.584   6.765
    8ALA    HB3  106   3.080   5.690   6.889
    8ALA    C    107   2.940   5.410   6.743
    8ALA    O    108   2.917   5.397   6.624
    9LEU    N    109   2.960   5.308   6.828
    9LEU    H    110   2.977   5.331   6.924
    9LEU    CA   111   2.956   5.166   6.790
    9LEU    HA   112   3.043   5.141   6.728
    9LEU    CB   113   2.959   5.079   6.916
    9LEU    HB2  114   2.973   5.150   6.996
    9LEU    HB3  115   2.859   5.035   6.923
    9LEU    CG   116   3.064   4.968   6.926
    9LEU    HG   117   3.164   5.012   6.930
    9LEU    CD1  118   3.038   4.889   7.054
    9LEU   HD11  119   2.939   4.845   7.050
    9LEU   HD12  120   3.113   4.810   7.063
    9LEU   HD13  121   3.046   4.956   7.140
    9LEU    CD2  122   3.063   4.874   6.805
    9LEU   HD21  123   3.083   4.931   6.715
    9LEU   HD22  124   3.140   4.799   6.819
    9LEU   HD23  125   2.965   4.827   6.797
    9LEU    C    126   2.829   5.132   6.713
    9LEU    O    127   2.838   5.077   6.603
   10SER    N    128   2.713   5.167   6.770
   10SER    H    129   2.714   5.205   6.864
   10SER    CA   130   2.584   5.138   6.709
   10SER    HA   131   2.581   5.033   6.681
   10SER    CB   132   2.468   5.167   6.805
   10SER    HB2  133   2.374   5.157   6.751
   10SER    HB3  134   2.472   5.094   6.886
   10SER    OG   135   2.477   5.297   6.860
   10SER    HG   136   2.402   5.312   6.920
   10SER    C    137   2.567   5.208   6.574
   10SER    O    138   2.520   5.144   6.480
   11ALA    N    139   2.614   5.334   6.562
   11ALA    H    140   2.647   5.383   6.644
   11ALA    CA   141   2.613   5.405   6.435
   11ALA    HA   142   2.510   5.403   6.398
   11ALA    CB   143   2.656   5.550   6.453
   11ALA    HB1  144   2.758   5.553   6.490
   11ALA    HB2  145   2.650   5.602   6.358
   11ALA    HB3  146   2.591   5.599   6.526
   11ALA    C    147   2.700   5.336   6.330
   11ALA    O    148   2.654   5.312   6.219
   12VAL    N    149   2.824   5.303   6.369
   12VAL    H    150   2.857   5.331   6.461
   12VAL    CA   151   2.919   5.235   6.282
   12VAL    HA   152   2.929   5.291   6.189
   12VAL    CB   153   3.059   5.220   6.345
   12VAL    HB   154   3.046   5.172   6.443
   12VAL    CG1  155   3.156   5.137   6.260
   12VAL   HG11  156   3.171   5.185   6.164
   12VAL   HG12  157   3.253   5.130   6.312
   12VAL   HG13  158   3.116   5.037   6.246
   12VAL    CG2  159   3.122   5.358   6.370
   12VAL   HG21  160   3.058   5.416   6.437
   12VAL   HG22  161   3.220   5.346   6.415
   12VAL   HG23  162   3.132   5.410   6.275
   12VAL    C    163   2.865   5.099   6.235
   12VAL    O    164   2.865   5.074   6.114
   13LEU    N    165   2.814   5.017   6.327
   13LEU    H    166   2.817   5.043   6.424
   13LEU    CA   167   2.758   4.886   6.292
   13LEU    HA   168   2.831   4.829   6.237
   13LEU    CB   169   2.718   4.806   6.417
   13LEU    HB2  170   2.654   4.875   6.473
   13LEU    HB3  171   2.659   4.721   6.383
   13LEU    CG   172   2.832   4.757   6.507
   13LEU    HG   173   2.892   4.841   6.540
   13LEU    CD1  174   2.771   4.686   6.629
   13LEU   HD11  175   2.712   4.601   6.595
   13LEU   HD12  176   2.852   4.651   6.694
   13LEU   HD13  177   2.708   4.756   6.684
   13LEU    CD2  178   2.928   4.663   6.435
   13LEU   HD21  179   2.972   4.714   6.351
   13LEU   HD22  180   3.006   4.631   6.504
   13LEU   HD23  181   2.873   4.575   6.400
   13LEU    C    182   2.636   4.897   6.200
   13LEU    O    183   2.629   4.822   6.104
   14ILE    N    184   2.543   4.991   6.228
   14ILE    H    185   2.552   5.045   6.313
   14ILE    CA   186   2.425   5.010   6.145
   14ILE    HA   187   2.372   4.916   6.133
   14ILE    CB   188   2.328   5.117   6.203
   14ILE    HB   189   2.390   5.201   6.238
   14ILE    CG2  190   2.224   5.169   6.101
   14ILE   HG21  191   2.164   5.086   6.066
   14ILE   HG22  192   2.161   5.243   6.148
   14ILE   HG23  193   2.276   5.214   6.016
   14ILE    CG1  194   2.255   5.062   6.327
   14ILE   HG12  195   2.167   5.008   6.291
   14ILE   HG13  196   2.323   4.993   6.376
   14ILE    CD1  197   2.209   5.169   6.427
   14ILE   HD11  198   2.141   5.238   6.379
   14ILE   HD12  199   2.159   5.121   6.512
   14ILE   HD13  200   2.296   5.224   6.465
   14ILE    C    201   2.463   5.044   6.000
   14ILE    O    202   2.412   4.981   5.906
   15VAL    N    203   2.554   5.141   5.985
   15VAL    H    204   2.585   5.190   6.066
   15VAL    CA   205   2.602   5.185   5.855
   15VAL    HA   206   2.521   5.206   5.785
   15VAL    CB   207   2.688   5.312   5.870
   15VAL    HB   208   2.759   5.294   5.951
   15VAL    CG1  209   2.767   5.349   5.743
   15VAL   HG11  210   2.697   5.368   5.661
   15VAL   HG12  211   2.825   5.440   5.761
   15VAL   HG13  212   2.834   5.268   5.715
   15VAL    CG2  213   2.601   5.430   5.914
   15VAL   HG21  214   2.555   5.407   6.010
   15VAL   HG22  215   2.663   5.519   5.924
   15VAL   HG23  216   2.524   5.448   5.840
   15VAL    C    217   2.680   5.074   5.785
   15VAL    O    218   2.653   5.047   5.667
   16THR    N    219   2.770   5.008   5.857
   16THR    H    220   2.789   5.038   5.952
   16THR    CA   221   2.849   4.900   5.804
   16THR    HA   222   2.901   4.936   5.714
   16THR    CB   223   2.955   4.848   5.903
   16THR    HB   224   2.903   4.818   5.994
   16THR    CG2  225   3.036   4.730   5.849
   16THR   HG21  226   3.087   4.760   5.758
   16THR   HG22  227   3.108   4.698   5.924
   16THR   HG23  228   2.968   4.648   5.826
   16THR    OG1  229   3.045   4.953   5.930
   16THR    HG1  230   3.112   4.923   5.993
   16THR    C    231   2.762   4.784   5.757
   16THR    O    232   2.775   4.745   5.642
   17THR    N    233   2.669   4.736   5.841
   17THR    H    234   2.666   4.773   5.935
   17THR    CA   235   2.577   4.631   5.805
   17THR    HA   236   2.629   4.540   5.775
   17THR    CB   237   2.480   4.597   5.920
   17THR    HB   238   2.439   4.692   5.955
   17THR    CG2  239   2.364   4.502   5.884
   17THR   HG21  240   2.404   4.408   5.849
   17THR   HG22  241   2.302   4.485   5.972
   17THR   HG23  242   2.303   4.547   5.805
   17THR    OG1  243   2.553   4.540   6.027
   17THR    HG1  244   2.493   4.519   6.099
   17THR    C    245   2.495   4.669   5.680
   17THR    O    246   2.485   4.585   5.590
   18ALA    N    247   2.443   4.792   5.673
   18ALA    H    248   2.459   4.854   5.751
   18ALA    CA   249   2.360   4.839   5.562
   18ALA    HA   250   2.276   4.769   5.554
   18ALA    CB   251   2.305   4.978   5.593
   18ALA    HB1  252   2.387   5.049   5.601
   18ALA    HB2  253   2.237   5.009   5.513
   18ALA    HB3  254   2.250   4.975   5.688
   18ALA    C    255   2.432   4.841   5.427
   18ALA    O    256   2.379   4.791   5.329
   19VAL    N    257   2.553   4.897   5.426
   19VAL    H    258   2.590   4.944   5.507
   19VAL    CA   259   2.630   4.902   5.302
   19VAL    HA   260   2.567   4.925   5.216
   19VAL    CB   261   2.742   5.007   5.310
   19VAL    HB   262   2.798   4.989   5.402
   19VAL    CG1  263   2.839   5.002   5.191
   19VAL   HG11  264   2.783   5.020   5.098
   19VAL   HG12  265   2.915   5.079   5.202
   19VAL   HG13  266   2.886   4.904   5.185
   19VAL    CG2  267   2.685   5.149   5.322
   19VAL   HG21  268   2.624   5.155   5.413
   19VAL   HG22  269   2.767   5.221   5.328
   19VAL   HG23  270   2.623   5.171   5.235
   19VAL    C    271   2.686   4.764   5.266
   19VAL    O    272   2.689   4.731   5.149
   20ASP    N    273   2.725   4.685   5.368
   20ASP    H    274   2.723   4.726   5.460
   20ASP    CA   275   2.774   4.549   5.352
   20ASP    HA   276   2.868   4.551   5.296
   20ASP    CB   277   2.801   4.482   5.489
   20ASP    HB2  278   2.860   4.557   5.541
   20ASP    HB3  279   2.706   4.467   5.541
   20ASP    CG   280   2.878   4.351   5.484
   20ASP    OD1  281   2.868   4.277   5.384
   20ASP    OD2  282   2.938   4.323   5.589
   20ASP    C    283   2.678   4.463   5.269
   20ASP    O    284   2.718   4.413   5.163
   21VAL    N    285   2.552   4.453   5.315
   21VAL    H    286   2.530   4.492   5.406
   21VAL    CA   287   2.454   4.371   5.249
   21VAL    HA   288   2.492   4.271   5.228
   21VAL    CB   289   2.320   4.356   5.327
   21VAL    HB   290   2.339   4.293   5.414
   21VAL    CG1  291   2.262   4.489   5.374
   21VAL   HG11  292   2.243   4.553   5.288
   21VAL   HG12  293   2.169   4.472   5.427
   21VAL   HG13  294   2.334   4.539   5.440
   21VAL    CG2  295   2.212   4.281   5.248
   21VAL   HG21  296   2.247   4.180   5.225
   21VAL   HG22  297   2.121   4.274   5.308
   21VAL   HG23  298   2.190   4.335   5.156
   21VAL    C    299   2.431   4.417   5.105
   21VAL    O    300   2.457   4.337   5.015
   22VAL    N    301   2.393   4.543   5.081
   22VAL    H    302   2.378   4.604   5.160
   22VAL    CA   303   2.366   4.592   4.947
   22VAL    HA   304   2.294   4.529   4.894
   22VAL    CB   305   2.313   4.737   4.950
   22VAL    HB   306   2.388   4.800   4.997
   22VAL    CG1  307   2.284   4.793   4.808
   22VAL   HG11  308   2.208   4.730   4.759
   22VAL   HG12  309   2.247   4.895   4.816
   22VAL   HG13  310   2.375   4.791   4.750
   22VAL    CG2  311   2.187   4.752   5.037
   22VAL   HG21  312   2.210   4.722   5.139
   22VAL   HG22  313   2.152   4.856   5.035
   22VAL   HG23  314   2.107   4.688   4.998
   22VAL    C    315   2.491   4.583   4.856
   22VAL    O    316   2.484   4.521   4.750
   23GLY    N    317   2.601   4.643   4.902
   23GLY    H    318   2.593   4.683   4.994
   23GLY    CA   319   2.730   4.654   4.833
   23GLY    HA2  320   2.716   4.718   4.746
   23GLY    HA3  321   2.801   4.699   4.902
   23GLY    C    322   2.783   4.519   4.788
   23GLY    O    323   2.807   4.500   4.668
   24ASN    N    324   2.802   4.423   4.878
   24ASN    H    325   2.784   4.441   4.976
   24ASN    CA   326   2.856   4.292   4.841
   24ASN    HA   327   2.938   4.307   4.770
   24ASN    CB   328   2.909   4.216   4.962
   24ASN    HB2  329   2.835   4.223   5.042
   24ASN    HB3  330   2.924   4.112   4.934
   24ASN    CG   331   3.040   4.271   5.013
   24ASN    OD1  332   3.145   4.257   4.950
   24ASN    ND2  333   3.036   4.334   5.130
   24ASN   HD21  334   3.121   4.373   5.169
   24ASN   HD22  335   2.948   4.343   5.178
   24ASN    C    336   2.754   4.207   4.766
   24ASN    O    337   2.797   4.130   4.681
   25LEU    N    338   2.623   4.224   4.791
   25LEU    H    339   2.593   4.282   4.868
   25LEU    CA   340   2.522   4.155   4.712
   25LEU    HA   341   2.543   4.048   4.712
   25LEU    CB   342   2.380   4.176   4.767
   25LEU    HB2  343   2.392   4.192   4.874
   25LEU    HB3  344   2.338   4.265   4.722
   25LEU    CG   345   2.285   4.059   4.744
   25LEU    HG   346   2.304   4.017   4.646
   25LEU    CD1  347   2.306   3.949   4.850
   25LEU   HD11  348   2.287   3.991   4.949
   25LEU   HD12  349   2.237   3.867   4.831
   25LEU   HD13  350   2.409   3.913   4.845
   25LEU    CD2  351   2.140   4.106   4.747
   25LEU   HD21  352   2.125   4.180   4.668
   25LEU   HD22  353   2.073   4.022   4.730
   25LEU   HD23  354   2.118   4.151   4.844
   25LEU    C    355   2.526   4.197   4.564
   25LEU    O    356   2.501   4.113   4.478
   26LEU    N    357   2.565   4.322   4.538
   26LEU    H    358   2.572   4.389   4.613
   26LEU    CA   359   2.591   4.368   4.402
   26LEU    HA   360   2.505   4.344   4.339
   26LEU    CB   361   2.614   4.520   4.396
   26LEU    HB2  362   2.683   4.541   4.478
   26LEU    HB3  363   2.663   4.540   4.301
   26LEU    CG   364   2.490   4.610   4.410
   26LEU    HG   365   2.435   4.581   4.500
   26LEU    CD1  366   2.534   4.755   4.420
   26LEU   HD11  367   2.588   4.783   4.329
   26LEU   HD12  368   2.445   4.819   4.430
   26LEU   HD13  369   2.598   4.769   4.506
   26LEU    CD2  370   2.394   4.594   4.292
   26LEU   HD21  371   2.361   4.490   4.286
   26LEU   HD22  372   2.308   4.659   4.306
   26LEU   HD23  373   2.446   4.621   4.199
   26LEU    C    374   2.710   4.296   4.339
   26LEU    O    375   2.696   4.249   4.227
   27VAL    N    376   2.824   4.288   4.410
   27VAL    H    377   2.828   4.337   4.499
   27VAL    CA   378   2.945   4.221   4.363
   27VAL    HA   379   2.978   4.257   4.265
   27VAL    CB   380   3.062   4.235   4.464
   27VAL    HB   381   3.017   4.242   4.562
   27VAL    CG1  382   3.169   4.124   4.463
   27VAL   HG11  383   3.214   4.117   4.364
   27VAL   HG12  384   3.245   4.145   4.536
   27VAL   HG13  385   3.120   4.028   4.486
   27VAL    CG2  386   3.132   4.369   4.443
   27VAL   HG21  387   3.061   4.450   4.460
   27VAL   HG22  388   3.215   4.378   4.514
   27VAL   HG23  389   3.171   4.375   4.341
   27VAL    C    390   2.921   4.074   4.331
   27VAL    O    391   2.960   4.029   4.223
   28ILE    N    392   2.856   3.999   4.422
   28ILE    H    393   2.834   4.038   4.514
   28ILE    CA   394   2.818   3.861   4.395
   28ILE    HA   395   2.904   3.797   4.372
   28ILE    CB   396   2.734   3.795   4.510
   28ILE    HB   397   2.648   3.858   4.528
   28ILE    CG2  398   2.687   3.654   4.469
   28ILE   HG21  399   2.774   3.591   4.451
   28ILE   HG22  400   2.629   3.612   4.551
   28ILE   HG23  401   2.626   3.660   4.380
   28ILE    CG1  402   2.800   3.794   4.650
   28ILE   HG12  403   2.806   3.899   4.680
   28ILE   HG13  404   2.729   3.742   4.714
   28ILE    CD1  405   2.937   3.730   4.663
   28ILE   HD11  406   3.008   3.782   4.599
   28ILE   HD12  407   2.970   3.737   4.767
   28ILE   HD13  408   2.931   3.625   4.633
   28ILE    C    409   2.739   3.852   4.262
   28ILE    O    410   2.780   3.778   4.173
   29LEU    N    411   2.633   3.933   4.249
   29LEU    H    412   2.607   3.989   4.328
   29LEU    CA   413   2.549   3.938   4.130
   29LEU    HA   414   2.507   3.839   4.111
   29LEU    CB   415   2.434   4.039   4.146
   29LEU    HB2  416   2.479   4.124   4.196
   29LEU    HB3  417   2.399   4.068   4.047
   29LEU    CG   418   2.314   3.989   4.230
   29LEU    HG   419   2.352   3.944   4.322
   29LEU    CD1  420   2.222   4.106   4.264
   29LEU   HD11  421   2.185   4.151   4.173
   29LEU   HD12  422   2.138   4.069   4.323
   29LEU   HD13  423   2.278   4.180   4.322
   29LEU    CD2  424   2.235   3.880   4.157
   29LEU   HD21  425   2.301   3.795   4.137
   29LEU   HD22  426   2.152   3.847   4.220
   29LEU   HD23  427   2.197   3.920   4.063
   29LEU    C    428   2.626   3.969   4.001
   29LEU    O    429   2.614   3.892   3.906
   30SER    N    430   2.703   4.078   3.998
   30SER    H    431   2.704   4.139   4.079
   30SER    CA   432   2.778   4.120   3.879
   30SER    HA   433   2.710   4.128   3.795
   30SER    CB   434   2.844   4.256   3.902
   30SER    HB2  435   2.920   4.267   3.826
   30SER    HB3  436   2.768   4.332   3.889
   30SER    OG   437   2.903   4.271   4.030
   30SER    HG   438   2.943   4.358   4.037
   30SER    C    439   2.880   4.018   3.830
   30SER    O    440   2.903   4.010   3.710
   31VAL    N    441   2.939   3.942   3.922
   31VAL    H    442   2.922   3.956   4.021
   31VAL    CA   443   3.039   3.845   3.883
   31VAL    HA   444   3.097   3.886   3.800
   31VAL    CB   445   3.136   3.808   3.998
   31VAL    HB   446   3.077   3.772   4.082
   31VAL    CG1  447   3.237   3.702   3.956
   31VAL   HG11  448   3.296   3.738   3.872
   31VAL   HG12  449   3.303   3.679   4.040
   31VAL   HG13  450   3.184   3.611   3.926
   31VAL    CG2  451   3.214   3.933   4.042
   31VAL   HG21  452   3.145   4.009   4.077
   31VAL   HG22  453   3.282   3.906   4.123
   31VAL   HG23  454   3.271   3.973   3.958
   31VAL    C    455   2.973   3.720   3.824
   31VAL    O    456   3.018   3.677   3.718
   32LEU    N    457   2.866   3.666   3.885
   32LEU    H    458   2.837   3.699   3.976
   32LEU    CA   459   2.794   3.552   3.826
   32LEU    HA   460   2.869   3.479   3.794
   32LEU    CB   461   2.697   3.485   3.922
   32LEU    HB2  462   2.624   3.563   3.944
   32LEU    HB3  463   2.648   3.404   3.869
   32LEU    CG   464   2.756   3.432   4.053
   32LEU    HG   465   2.839   3.496   4.085
   32LEU    CD1  466   2.648   3.433   4.161
   32LEU   HD11  467   2.566   3.370   4.129
   32LEU   HD12  468   2.689   3.396   4.255
   32LEU   HD13  469   2.611   3.536   4.175
   32LEU    CD2  470   2.816   3.291   4.038
   32LEU   HD21  471   2.895   3.293   3.963
   32LEU   HD22  472   2.857   3.258   4.133
   32LEU   HD23  473   2.737   3.223   4.006
   32LEU    C    474   2.718   3.592   3.698
   32LEU    O    475   2.708   3.511   3.606
   33ARG    N    476   2.667   3.716   3.692
   33ARG    H    477   2.672   3.772   3.777
   33ARG    CA   478   2.596   3.770   3.577
   33ARG    HA   479   2.515   3.704   3.549
   33ARG    CB   480   2.538   3.909   3.613
   33ARG    HB2  481   2.458   3.889   3.685
   33ARG    HB3  482   2.617   3.964   3.662
   33ARG    CG   483   2.482   3.991   3.496
   33ARG    HG2  484   2.562   4.005   3.424
   33ARG    HG3  485   2.402   3.934   3.450
   33ARG    CD   486   2.429   4.128   3.541
   33ARG    HD2  487   2.492   4.165   3.620
   33ARG    HD3  488   2.431   4.195   3.456
   33ARG    NE   489   2.290   4.119   3.590
   33ARG    HE   490   2.273   4.060   3.670
   33ARG    CZ   491   2.188   4.187   3.538
   33ARG    NH1  492   2.207   4.270   3.434
   33ARG   HH11  493   2.299   4.281   3.396
   33ARG   HH12  494   2.128   4.320   3.395
   33ARG    NH2  495   2.066   4.173   3.587
   33ARG   HH21  496   2.050   4.111   3.665
   33ARG   HH22  497   1.989   4.224   3.547
   33ARG    C    498   2.687   3.775   3.454
   33ARG    O    499   2.658   3.711   3.352
   34ASN    N    500   2.798   3.850   3.465
   34ASN    H    501   2.813   3.899   3.552
   34ASN    CA   502   2.893   3.872   3.357
   34ASN    HA   503   2.843   3.867   3.260
   34ASN    CB   504   2.953   4.013   3.375
   34ASN    HB2  505   2.867   4.080   3.378
   34ASN    HB3  506   3.007   4.016   3.468
   34ASN    CG   507   3.047   4.059   3.263
   34ASN    OD1  508   3.120   3.981   3.203
   34ASN    ND2  509   3.047   4.188   3.235
   34ASN   HD21  510   3.107   4.223   3.162
   34ASN   HD22  511   2.988   4.251   3.288
   34ASN    C    512   2.997   3.759   3.355
   34ASN    O    513   3.088   3.757   3.439
   35ARG    N    514   2.985   3.667   3.259
   35ARG    H    515   2.904   3.675   3.198
   35ARG    CA   516   3.072   3.551   3.241
   35ARG    HA   517   3.082   3.498   3.336
   35ARG    CB   518   3.013   3.454   3.136
   35ARG    HB2  519   2.913   3.426   3.172
   35ARG    HB3  520   3.003   3.510   3.044
   35ARG    CG   521   3.096   3.326   3.112
   35ARG    HG2  522   3.195   3.359   3.079
   35ARG    HG3  523   3.105   3.275   3.208
   35ARG    CD   524   3.036   3.231   3.008
   35ARG    HD2  525   2.938   3.197   3.042
   35ARG    HD3  526   3.027   3.281   2.912
   35ARG    NE   527   3.123   3.114   2.993
   35ARG    HE   528   3.207   3.114   3.050
   35ARG    CZ   529   3.102   3.011   2.910
   35ARG    NH1  530   2.993   3.005   2.833
   35ARG   HH11  531   2.926   3.081   2.837
   35ARG   HH12  532   2.978   2.927   2.772
   35ARG    NH2  533   3.191   2.911   2.906
   35ARG   HH21  534   3.273   2.916   2.965
   35ARG   HH22  535   3.175   2.833   2.844
   35ARG    C    536   3.217   3.589   3.206
   35ARG    O    537   3.308   3.512   3.238
   36LYS    N    538   3.238   3.704   3.140
   36LYS    H    539   3.159   3.759   3.110
   36LYS    CA   540   3.371   3.746   3.099
   36LYS    HA   541   3.427   3.661   3.061
   36LYS    CB   542   3.363   3.852   2.988
   36LYS    HB2  543   3.307   3.808   2.905
   36LYS    HB3  544   3.305   3.936   3.028
   36LYS    CG   545   3.500   3.902   2.938
   36LYS    HG2  546   3.553   3.944   3.022
   36LYS    HG3  547   3.554   3.816   2.899
   36LYS    CD   548   3.487   4.007   2.828
   36LYS    HD2  549   3.432   3.963   2.744
   36LYS    HD3  550   3.431   4.092   2.868
   36LYS    CE   551   3.624   4.057   2.778
   36LYS    HE2  552   3.677   4.099   2.862
   36LYS    HE3  553   3.679   3.971   2.739
   36LYS    NZ   554   3.610   4.157   2.672
   36LYS    HZ1  555   3.558   4.236   2.708
   36LYS    HZ2  556   3.700   4.187   2.642
   36LYS    HZ3  557   3.559   4.117   2.595
   36LYS    C    558   3.454   3.795   3.219
   36LYS    O    559   3.569   3.755   3.233
   37LEU    N    560   3.395   3.880   3.303
   37LEU    H    561   3.302   3.914   3.278
   37LEU    CA   562   3.461   3.938   3.419
   37LEU    HA   563   3.562   3.972   3.394
   37LEU    CB   564   3.378   4.059   3.465
   37LEU    HB2  565   3.392   4.132   3.385
   37LEU    HB3  566   3.274   4.027   3.468
   37LEU    CG   567   3.415   4.125   3.599
   37LEU    HG   568   3.430   4.047   3.674
   37LEU    CD1  569   3.542   4.210   3.589
   37LEU   HD11  570   3.528   4.288   3.516
   37LEU   HD12  571   3.564   4.254   3.686
   37LEU   HD13  572   3.626   4.146   3.559
   37LEU    CD2  573   3.299   4.213   3.645
   37LEU   HD21  574   3.209   4.153   3.657
   37LEU   HD22  575   3.324   4.260   3.741
   37LEU   HD23  576   3.280   4.290   3.570
   37LEU    C    577   3.485   3.832   3.529
   37LEU    O    578   3.585   3.842   3.600
   38ARG    N    579   3.397   3.731   3.537
   38ARG    H    580   3.309   3.740   3.489
   38ARG    CA   581   3.416   3.616   3.626
   38ARG    HA   582   3.430   3.649   3.728
   38ARG    CB   583   3.293   3.523   3.619
   38ARG    HB2  584   3.224   3.559   3.696
   38ARG    HB3  585   3.249   3.537   3.520
   38ARG    CG   586   3.322   3.374   3.642
   38ARG    HG2  587   3.366   3.336   3.550
   38ARG    HG3  588   3.394   3.367   3.723
   38ARG    CD   589   3.198   3.291   3.677
   38ARG    HD2  590   3.231   3.196   3.719
   38ARG    HD3  591   3.139   3.345   3.750
   38ARG    NE   592   3.113   3.264   3.560
   38ARG    HE   593   3.140   3.183   3.505
   38ARG    CZ   594   3.007   3.335   3.521
   38ARG    NH1  595   2.975   3.445   3.584
   38ARG   HH11  596   3.030   3.477   3.662
   38ARG   HH12  597   2.894   3.498   3.554
   38ARG    NH2  598   2.932   3.296   3.418
   38ARG   HH21  599   2.956   3.212   3.369
   38ARG   HH22  600   2.852   3.352   3.391
   38ARG    C    601   3.548   3.543   3.596
   38ARG    O    602   3.627   3.518   3.689
   39ASN    N    603   3.572   3.514   3.468
   39ASN    H    604   3.502   3.539   3.400
   39ASN    CA   605   3.688   3.436   3.425
   39ASN    HA   606   3.705   3.353   3.493
   39ASN    CB   607   3.666   3.381   3.283
   39ASN    HB2  608   3.647   3.464   3.216
   39ASN    HB3  609   3.758   3.330   3.253
   39ASN    CG   610   3.550   3.282   3.273
   39ASN    OD1  611   3.503   3.257   3.152
   39ASN    ND2  612   3.504   3.226   3.372
   39ASN   HD21  613   3.427   3.161   3.362
   39ASN   HD22  614   3.542   3.245   3.463
   39ASN    C    615   3.818   3.518   3.431
   39ASN    O    616   3.925   3.460   3.417
   40ALA    N    617   3.808   3.650   3.456
   40ALA    H    618   3.716   3.690   3.455
   40ALA    CA   619   3.923   3.739   3.472
   40ALA    HA   620   4.000   3.706   3.402
   40ALA    CB   621   3.881   3.882   3.435
   40ALA    HB1  622   3.804   3.917   3.504
   40ALA    HB2  623   3.967   3.948   3.440
   40ALA    HB3  624   3.842   3.882   3.334
   40ALA    C    625   3.985   3.732   3.614
   40ALA    O    626   4.018   3.835   3.672
   41GLY    N    627   3.998   3.611   3.667
   41GLY    H    628   3.964   3.533   3.612
   41GLY    CA   629   4.059   3.581   3.798
   41GLY    HA2  630   4.066   3.473   3.807
   41GLY    HA3  631   4.158   3.626   3.800
   41GLY    C    632   3.976   3.634   3.917
   41GLY    O    633   4.029   3.640   4.027
   42ASN    N    634   3.852   3.678   3.895
   42ASN    H    635   3.816   3.670   3.800
   42ASN    CA   636   3.769   3.743   3.996
   42ASN    HA   637   3.831   3.779   4.077
   42ASN    CB   638   3.692   3.863   3.936
   42ASN    HB2  639   3.640   3.830   3.846
   42ASN    HB3  640   3.621   3.899   4.010
   42ASN    CG   641   3.786   3.977   3.897
   42ASN    OD1  642   3.867   4.024   3.977
   42ASN    ND2  643   3.775   4.025   3.775
   42ASN   HD21  644   3.833   4.101   3.745
   42ASN   HD22  645   3.707   3.985   3.711
   42ASN    C    646   3.672   3.643   4.061
   42ASN    O    647   3.572   3.686   4.119
   43LEU    N    648   3.705   3.514   4.059
   43LEU    H    649   3.778   3.481   3.998
   43LEU    CA   650   3.626   3.417   4.134
   43LEU    HA   651   3.520   3.443   4.128
   43LEU    CB   652   3.646   3.277   4.073
   43LEU    HB2  653   3.628   3.290   3.967
   43LEU    HB3  654   3.749   3.245   4.089
   43LEU    CG   655   3.550   3.170   4.130
   43LEU    HG   656   3.539   3.186   4.237
   43LEU    CD1  657   3.412   3.174   4.064
   43LEU   HD11  658   3.421   3.158   3.957
   43LEU   HD12  659   3.348   3.096   4.107
   43LEU   HD13  660   3.366   3.271   4.081
   43LEU    CD2  661   3.613   3.032   4.112
   43LEU   HD21  662   3.707   3.028   4.167
   43LEU   HD22  663   3.545   2.957   4.151
   43LEU   HD23  664   3.631   3.013   4.007
   43LEU    C    665   3.656   3.424   4.285
   43LEU    O    666   3.568   3.397   4.366
   44PHE    N    667   3.777   3.470   4.322
   44PHE    H    668   3.850   3.482   4.252
   44PHE    CA   669   3.810   3.494   4.463
   44PHE    HA   670   3.778   3.409   4.523
   44PHE    CB   671   3.962   3.513   4.481
   44PHE    HB2  672   3.990   3.600   4.422
   44PHE    HB3  673   3.985   3.531   4.586
   44PHE    CG   674   4.051   3.398   4.436
   44PHE    CD1  675   4.039   3.272   4.494
   44PHE    HD1  676   3.964   3.254   4.572
   44PHE    CE1  677   4.120   3.167   4.451
   44PHE    HE1  678   4.107   3.068   4.495
   44PHE    CZ   679   4.216   3.188   4.354
   44PHE    HZ   680   4.279   3.106   4.321
   44PHE    CE2  681   4.233   3.314   4.300
   44PHE    HE2  682   4.311   3.331   4.225
   44PHE    CD2  683   4.150   3.420   4.339
   44PHE    HD2  684   4.165   3.518   4.295
   44PHE    C    685   3.735   3.616   4.520
   44PHE    O    686   3.719   3.624   4.641
   45LEU    N    687   3.684   3.707   4.434
   45LEU    H    688   3.706   3.699   4.336
   45LEU    CA   689   3.607   3.823   4.480
   45LEU    HA   690   3.660   3.870   4.563
   45LEU    CB   691   3.589   3.927   4.369
   45LEU    HB2  692   3.540   3.872   4.288
   45LEU    HB3  693   3.523   4.005   4.406
   45LEU    CG   694   3.718   3.993   4.314
   45LEU    HG   695   3.769   3.924   4.247
   45LEU    CD1  696   3.684   4.121   4.238
   45LEU   HD11  697   3.634   4.191   4.305
   45LEU   HD12  698   3.775   4.166   4.200
   45LEU   HD13  699   3.618   4.097   4.155
   45LEU    CD2  700   3.821   4.027   4.421
   45LEU   HD21  701   3.852   3.935   4.472
   45LEU   HD22  702   3.909   4.072   4.374
   45LEU   HD23  703   3.779   4.096   4.493
   45LEU    C    704   3.471   3.784   4.536
   45LEU    O    705   3.426   3.847   4.632
   46VAL    N    706   3.406   3.681   4.480
   46VAL    H    707   3.444   3.641   4.394
   46VAL    CA   708   3.282   3.626   4.533
   46VAL    HA   709   3.209   3.702   4.557
   46VAL    CB   710   3.217   3.522   4.435
   46VAL    HB   711   3.296   3.454   4.406
   46VAL    CG1  712   3.099   3.444   4.493
   46VAL   HG11  713   3.020   3.512   4.523
   46VAL   HG12  714   3.061   3.374   4.418
   46VAL   HG13  715   3.132   3.386   4.580
   46VAL    CG2  716   3.174   3.590   4.305
   46VAL   HG21  717   3.261   3.634   4.256
   46VAL   HG22  718   3.130   3.516   4.239
   46VAL   HG23  719   3.101   3.669   4.326
   46VAL    C    720   3.308   3.559   4.670
   46VAL    O    721   3.228   3.574   4.762
   47SER    N    722   3.423   3.491   4.682
   47SER    H    723   3.478   3.472   4.600
   47SER    CA   724   3.467   3.434   4.809
   47SER    HA   725   3.388   3.373   4.852
   47SER    CB   726   3.591   3.345   4.787
   47SER    HB2  727   3.571   3.276   4.705
   47SER    HB3  728   3.676   3.409   4.762
   47SER    OG   729   3.621   3.271   4.905
   47SER    HG   730   3.699   3.217   4.890
   47SER    C    731   3.493   3.543   4.915
   47SER    O    732   3.447   3.529   5.028
   48LEU    N    733   3.559   3.652   4.875
   48LEU    H    734   3.595   3.656   4.780
   48LEU    CA   735   3.587   3.765   4.962
   48LEU    HA   736   3.633   3.729   5.055
   48LEU    CB   737   3.684   3.863   4.895
   48LEU    HB2  738   3.768   3.803   4.861
   48LEU    HB3  739   3.633   3.907   4.808
   48LEU    CG   740   3.736   3.977   4.985
   48LEU    HG   741   3.650   4.034   5.021
   48LEU    CD1  742   3.815   3.924   5.105
   48LEU   HD11  743   3.901   3.868   5.070
   48LEU   HD12  744   3.850   4.009   5.166
   48LEU   HD13  745   3.752   3.860   5.166
   48LEU    CD2  746   3.824   4.072   4.905
   48LEU   HD21  747   3.766   4.114   4.824
   48LEU   HD22  748   3.861   4.151   4.969
   48LEU   HD23  749   3.908   4.016   4.863
   48LEU    C    750   3.459   3.836   5.007
   48LEU    O    751   3.446   3.873   5.123
   49ALA    N    752   3.364   3.850   4.913
   49ALA    H    753   3.383   3.821   4.819
   49ALA    CA   754   3.236   3.914   4.940
   49ALA    HA   755   3.257   4.009   4.990
   49ALA    CB   756   3.166   3.942   4.809
   49ALA    HB1  757   3.144   3.848   4.758
   49ALA    HB2  758   3.072   3.995   4.829
   49ALA    HB3  759   3.230   4.004   4.745
   49ALA    C    760   3.149   3.831   5.036
   49ALA    O    761   3.082   3.890   5.120
   50LEU    N    762   3.154   3.698   5.026
   50LEU    H    763   3.200   3.656   4.947
   50LEU    CA   764   3.083   3.611   5.120
   50LEU    HA   765   2.981   3.646   5.132
   50LEU    CB   766   3.082   3.466   5.070
   50LEU    HB2  767   3.177   3.453   5.020
   50LEU    HB3  768   3.073   3.394   5.151
   50LEU    CG   769   2.967   3.442   4.969
   50LEU    HG   770   2.948   3.535   4.916
   50LEU    CD1  771   3.004   3.333   4.870
   50LEU   HD11  772   3.023   3.240   4.923
   50LEU   HD12  773   2.921   3.319   4.800
   50LEU   HD13  774   3.093   3.362   4.815
   50LEU    CD2  775   2.835   3.411   5.041
   50LEU   HD21  776   2.808   3.495   5.105
   50LEU   HD22  777   2.757   3.395   4.967
   50LEU   HD23  778   2.847   3.321   5.102
   50LEU    C    779   3.141   3.619   5.262
   50LEU    O    780   3.063   3.613   5.358
   51ALA    N    781   3.273   3.638   5.274
   51ALA    H    782   3.331   3.630   5.191
   51ALA    CA   783   3.340   3.666   5.401
   51ALA    HA   784   3.317   3.584   5.470
   51ALA    CB   785   3.492   3.673   5.382
   51ALA    HB1  786   3.516   3.754   5.314
   51ALA    HB2  787   3.539   3.690   5.479
   51ALA    HB3  788   3.527   3.579   5.340
   51ALA    C    789   3.290   3.796   5.464
   51ALA    O    790   3.262   3.799   5.583
   52ASP    N    791   3.274   3.900   5.383
   52ASP    H    792   3.312   3.895   5.289
   52ASP    CA   793   3.216   4.026   5.427
   52ASP    HA   794   3.265   4.055   5.520
   52ASP    CB   795   3.236   4.139   5.324
   52ASP    HB2  796   3.200   4.093   5.232
   52ASP    HB3  797   3.173   4.224   5.349
   52ASP    CG   798   3.380   4.187   5.305
   52ASP    OD1  799   3.462   4.173   5.397
   52ASP    OD2  800   3.408   4.249   5.200
   52ASP    C    801   3.069   4.009   5.468
   52ASP    O    802   3.035   4.049   5.578
   53LEU    N    803   2.988   3.939   5.387
   53LEU    H    804   3.027   3.892   5.307
   53LEU    CA   805   2.844   3.932   5.409
   53LEU    HA   806   2.802   4.033   5.417
   53LEU    CB   807   2.773   3.858   5.293
   53LEU    HB2  808   2.843   3.788   5.250
   53LEU    HB3  809   2.690   3.804   5.339
   53LEU    CG   810   2.719   3.951   5.184
   53LEU    HG   811   2.792   4.027   5.159
   53LEU    CD1  812   2.690   3.865   5.062
   53LEU   HD11  813   2.617   3.789   5.087
   53LEU   HD12  814   2.652   3.927   4.982
   53LEU   HD13  815   2.782   3.816   5.029
   53LEU    CD2  816   2.588   4.019   5.223
   53LEU   HD21  817   2.603   4.079   5.312
   53LEU   HD22  818   2.555   4.082   5.141
   53LEU   HD23  819   2.513   3.942   5.243
   53LEU    C    820   2.802   3.861   5.537
   53LEU    O    821   2.721   3.914   5.611
   54VAL    N    822   2.853   3.738   5.558
   54VAL    H    823   2.920   3.704   5.491
   54VAL    CA   824   2.807   3.648   5.663
   54VAL    HA   825   2.703   3.619   5.657
   54VAL    CB   826   2.894   3.519   5.665
   54VAL    HB   827   2.887   3.474   5.567
   54VAL    CG1  828   3.042   3.546   5.698
   54VAL   HG11  829   3.050   3.592   5.796
   54VAL   HG12  830   3.097   3.452   5.698
   54VAL   HG13  831   3.085   3.612   5.623
   54VAL    CG2  832   2.839   3.411   5.759
   54VAL   HG21  833   2.738   3.384   5.727
   54VAL   HG22  834   2.902   3.324   5.756
   54VAL   HG23  835   2.834   3.451   5.861
   54VAL    C    836   2.805   3.713   5.804
   54VAL    O    837   2.712   3.689   5.882
   55VAL    N    838   2.902   3.802   5.829
   55VAL    H    839   2.975   3.814   5.761
   55VAL    CA   840   2.917   3.870   5.956
   55VAL    HA   841   2.898   3.808   6.044
   55VAL    CB   842   3.058   3.931   5.967
   55VAL    HB   843   3.126   3.862   5.918
   55VAL    CG1  844   3.073   4.070   5.905
   55VAL   HG11  845   3.004   4.139   5.955
   55VAL   HG12  846   3.175   4.105   5.918
   55VAL   HG13  847   3.049   4.066   5.799
   55VAL    CG2  848   3.108   3.935   6.110
   55VAL   HG21  849   3.111   3.834   6.151
   55VAL   HG22  850   3.208   3.979   6.114
   55VAL   HG23  851   3.040   3.996   6.171
   55VAL    C    852   2.804   3.976   5.977
   55VAL    O    853   2.761   3.997   6.091
   56ALA    N    854   2.752   4.035   5.870
   56ALA    H    855   2.795   4.017   5.780
   56ALA    CA   856   2.640   4.128   5.875
   56ALA    HA   857   2.660   4.198   5.956
   56ALA    CB   858   2.630   4.206   5.744
   56ALA    HB1  859   2.610   4.137   5.663
   56ALA    HB2  860   2.549   4.279   5.752
   56ALA    HB3  861   2.724   4.257   5.725
   56ALA    C    862   2.506   4.059   5.905
   56ALA    O    863   2.411   4.127   5.944
   57PHE    N    864   2.499   3.927   5.885
   57PHE    H    865   2.580   3.878   5.850
   57PHE    CA   866   2.376   3.851   5.905
   57PHE    HA   867   2.290   3.918   5.900
   57PHE    CB   868   2.360   3.743   5.796
   57PHE    HB2  869   2.450   3.686   5.782
   57PHE    HB3  870   2.279   3.677   5.825
   57PHE    CG   871   2.322   3.799   5.659
   57PHE    CD1  872   2.196   3.856   5.636
   57PHE    HD1  873   2.121   3.859   5.716
   57PHE    CE1  874   2.165   3.910   5.511
   57PHE    HE1  875   2.068   3.955   5.493
   57PHE    CZ   876   2.258   3.904   5.409
   57PHE    HZ   877   2.236   3.945   5.311
   57PHE    CE2  878   2.383   3.846   5.432
   57PHE    HE2  879   2.453   3.839   5.350
   57PHE    CD2  880   2.417   3.796   5.556
   57PHE    HD2  881   2.516   3.756   5.573
   57PHE    C    882   2.363   3.786   6.042
   57PHE    O    883   2.251   3.745   6.076
   58TYR    N    884   2.472   3.773   6.119
   58TYR    H    885   2.562   3.795   6.082
   58TYR    CA   886   2.465   3.703   6.248
   58TYR    HA   887   2.362   3.702   6.284
   58TYR    CB   888   2.514   3.557   6.235
   58TYR    HB2  889   2.450   3.509   6.162
   58TYR    HB3  890   2.616   3.564   6.196
   58TYR    CG   891   2.514   3.476   6.363
   58TYR    CD1  892   2.395   3.455   6.437
   58TYR    HD1  893   2.302   3.498   6.401
   58TYR    CE1  894   2.398   3.380   6.556
   58TYR    HE1  895   2.306   3.368   6.615
   58TYR    CZ   896   2.518   3.321   6.600
   58TYR    OH   897   2.520   3.246   6.712
   58TYR    HH   898   2.435   3.239   6.755
   58TYR    CE2  899   2.635   3.339   6.525
   58TYR    HE2  900   2.728   3.293   6.559
   58TYR    CD2  901   2.633   3.419   6.411
   58TYR    HD2  902   2.726   3.437   6.355
   58TYR    C    903   2.526   3.784   6.363
   58TYR    O    904   2.448   3.833   6.444
   59PRO    N    905   2.660   3.803   6.372
   59PRO    CD   906   2.765   3.749   6.286
   59PRO    HD2  907   2.744   3.779   6.184
   59PRO    HD3  908   2.765   3.640   6.294
   59PRO    CG   909   2.893   3.810   6.339
   59PRO    HG2  910   2.921   3.896   6.277
   59PRO    HG3  911   2.974   3.736   6.333
   59PRO    CB   912   2.867   3.849   6.480
   59PRO    HB2  913   2.919   3.941   6.511
   59PRO    HB3  914   2.894   3.767   6.547
   59PRO    CA   915   2.716   3.874   6.487
   59PRO    HA   916   2.679   3.823   6.577
   59PRO    C    917   2.681   4.022   6.495
   59PRO    O    918   2.643   4.066   6.603
   60TYR    N    919   2.688   4.097   6.384
   60TYR    H    920   2.728   4.059   6.300
   60TYR    CA   921   2.657   4.242   6.387
   60TYR    HA   922   2.719   4.290   6.461
   60TYR    CB   923   2.684   4.308   6.251
   60TYR    HB2  924   2.638   4.243   6.176
   60TYR    HB3  925   2.632   4.403   6.251
   60TYR    CG   926   2.829   4.330   6.215
   60TYR    CD1  927   2.932   4.295   6.304
   60TYR    HD1  928   2.908   4.250   6.400
   60TYR    CE1  929   3.066   4.318   6.270
   60TYR    HE1  930   3.145   4.294   6.342
   60TYR    CZ   931   3.099   4.373   6.146
   60TYR    OH   932   3.229   4.389   6.112
   60TYR    HH   933   3.290   4.359   6.181
   60TYR    CE2  934   2.997   4.411   6.057
   60TYR    HE2  935   3.022   4.456   5.961
   60TYR    CD2  936   2.862   4.388   6.091
   60TYR    HD2  937   2.783   4.417   6.021
   60TYR    C    938   2.519   4.278   6.442
   60TYR    O    939   2.515   4.361   6.534
   61PRO    N    940   2.409   4.213   6.397
   61PRO    CD   941   2.397   4.122   6.283
   61PRO    HD2  942   2.429   4.023   6.314
   61PRO    HD3  943   2.461   4.158   6.203
   61PRO    CG   944   2.250   4.127   6.245
   61PRO    HG2  945   2.219   4.034   6.200
   61PRO    HG3  946   2.230   4.210   6.177
   61PRO    CB   947   2.182   4.149   6.379
   61PRO    HB2  948   2.164   4.056   6.432
   61PRO    HB3  949   2.087   4.201   6.365
   61PRO    CA   950   2.278   4.236   6.459
   61PRO    HA   951   2.254   4.341   6.443
   61PRO    C    952   2.273   4.205   6.609
   61PRO    O    953   2.208   4.279   6.682
   62LEU    N    954   2.343   4.100   6.653
   62LEU    H    955   2.393   4.042   6.587
   62LEU    CA   956   2.346   4.061   6.795
   62LEU    HA   957   2.243   4.052   6.831
   62LEU    CB   958   2.420   3.927   6.818
   62LEU    HB2  959   2.514   3.949   6.767
   62LEU    HB3  960   2.438   3.914   6.924
   62LEU    CG   961   2.357   3.799   6.760
   62LEU    HG   962   2.394   3.783   6.659
   62LEU    CD1  963   2.392   3.680   6.848
   62LEU   HD11  964   2.354   3.696   6.948
   62LEU   HD12  965   2.347   3.590   6.806
   62LEU   HD13  966   2.500   3.668   6.851
   62LEU    CD2  967   2.206   3.806   6.735
   62LEU   HD21  968   2.184   3.886   6.664
   62LEU   HD22  969   2.171   3.710   6.694
   62LEU   HD23  970   2.154   3.826   6.828
   62LEU    C    971   2.412   4.168   6.882
   62LEU    O    972   2.356   4.204   6.984
   63ILE    N    973   2.530   4.217   6.841
   63ILE    H    974   2.570   4.180   6.756
   63ILE    CA   975   2.602   4.324   6.910
   63ILE    HA   976   2.629   4.291   7.011
   63ILE    CB   977   2.728   4.371   6.836
   63ILE    HB   978   2.698   4.409   6.738
   63ILE    CG2  979   2.802   4.482   6.914
   63ILE   HG21  980   2.832   4.444   7.011
   63ILE   HG22  981   2.890   4.513   6.858
   63ILE   HG23  982   2.736   4.568   6.927
   63ILE    CG1  983   2.821   4.252   6.811
   63ILE   HG12  984   2.848   4.212   6.908
   63ILE   HG13  985   2.766   4.178   6.754
   63ILE    CD1  986   2.949   4.288   6.734
   63ILE   HD11  987   3.006   4.362   6.790
   63ILE   HD12  988   3.009   4.198   6.721
   63ILE   HD13  989   2.923   4.329   6.637
   63ILE    C    990   2.513   4.448   6.929
   63ILE    O    991   2.514   4.508   7.036
   64LEU    N    992   2.434   4.482   6.827
   64LEU    H    993   2.447   4.438   6.738
   64LEU    CA   994   2.340   4.592   6.836
   64LEU    HA   995   2.391   4.681   6.871
   64LEU    CB   996   2.277   4.622   6.700
   64LEU    HB2  997   2.241   4.527   6.663
   64LEU    HB3  998   2.193   4.691   6.710
   64LEU    CG   999   2.379   4.681   6.601
   64LEU    HG  1000   2.478   4.644   6.628
   64LEU    CD1 1001   2.347   4.641   6.458
   64LEU   HD11 1002   2.248   4.678   6.431
   64LEU   HD12 1003   2.421   4.683   6.390
   64LEU   HD13 1004   2.348   4.532   6.449
   64LEU    CD2 1005   2.387   4.832   6.614
   64LEU   HD21 1006   2.417   4.859   6.716
   64LEU   HD22 1007   2.461   4.872   6.544
   64LEU   HD23 1008   2.290   4.876   6.594
   64LEU    C   1009   2.236   4.569   6.945
   64LEU    O   1010   2.209   4.661   7.022
   65VAL    N   1011   2.189   4.445   6.960
   65VAL    H   1012   2.206   4.375   6.890
   65VAL    CA  1013   2.103   4.412   7.072
   65VAL    HA  1014   2.023   4.486   7.085
   65VAL    CB  1015   2.039   4.272   7.055
   65VAL    HB  1016   2.118   4.199   7.048
   65VAL    CG1 1017   1.946   4.236   7.172
   65VAL   HG11 1018   1.865   4.309   7.178
   65VAL   HG12 1019   1.902   4.136   7.154
   65VAL   HG13 1020   2.002   4.235   7.265
   65VAL    CG2 1021   1.960   4.265   6.923
   65VAL   HG21 1022   2.028   4.283   6.840
   65VAL   HG22 1023   1.915   4.166   6.913
   65VAL   HG23 1024   1.882   4.340   6.923
   65VAL    C   1025   2.178   4.421   7.207
   65VAL    O   1026   2.120   4.467   7.304
   66ALA    N   1027   2.308   4.387   7.209
   66ALA    H   1028   2.348   4.345   7.126
   66ALA    CA  1029   2.392   4.396   7.328
   66ALA    HA  1030   2.336   4.347   7.408
   66ALA    CB  1031   2.523   4.322   7.307
   66ALA    HB1 1032   2.581   4.370   7.228
   66ALA    HB2 1033   2.580   4.322   7.399
   66ALA    HB3 1034   2.502   4.219   7.278
   66ALA    C   1035   2.419   4.540   7.374
   66ALA    O   1036   2.445   4.561   7.492
   67ILE    N   1037   2.413   4.638   7.283
   67ILE    H   1038   2.398   4.615   7.185
   67ILE    CA  1039   2.432   4.778   7.318
   67ILE    HA  1040   2.505   4.787   7.399
   67ILE    CB  1041   2.477   4.866   7.198
   67ILE    HB  1042   2.400   4.859   7.121
   67ILE    CG2 1043   2.496   5.013   7.238
   67ILE   HG21 1044   2.573   5.021   7.315
   67ILE   HG22 1045   2.527   5.071   7.150
   67ILE   HG23 1046   2.403   5.054   7.276
   67ILE    CG1 1047   2.606   4.812   7.133
   67ILE   HG12 1048   2.690   4.857   7.185
   67ILE   HG13 1049   2.608   4.704   7.149
   67ILE    CD1 1050   2.616   4.842   6.984
   67ILE   HD11 1051   2.615   4.950   6.968
   67ILE   HD12 1052   2.710   4.801   6.945
   67ILE   HD13 1053   2.533   4.797   6.932
   67ILE    C   1054   2.302   4.834   7.379
   67ILE    O   1055   2.305   4.893   7.486
   68PHE    N   1056   2.189   4.811   7.310
   68PHE    H   1057   2.196   4.768   7.219
   68PHE    CA  1058   2.057   4.857   7.355
   68PHE    HA  1059   2.064   4.961   7.387
   68PHE    CB  1060   1.952   4.847   7.242
   68PHE    HB2 1061   1.955   4.752   7.188
   68PHE    HB3 1062   1.857   4.859   7.291
   68PHE    CG  1063   1.961   4.957   7.137
   68PHE    CD1 1064   1.898   5.082   7.158
   68PHE    HD1 1065   1.840   5.099   7.249
   68PHE    CE1 1066   1.911   5.183   7.064
   68PHE    HE1 1067   1.860   5.278   7.080
   68PHE    CZ  1068   1.988   5.164   6.950
   68PHE    HZ  1069   1.996   5.245   6.876
   68PHE    CE2 1070   2.054   5.044   6.930
   68PHE    HE2 1071   2.116   5.030   6.842
   68PHE    CD2 1072   2.041   4.942   7.022
   68PHE    HD2 1073   2.094   4.847   7.007
   68PHE    C   1074   2.007   4.787   7.483
   68PHE    O   1075   1.921   4.843   7.551
   69TYR    N   1076   2.062   4.670   7.516
   69TYR    H   1077   2.124   4.627   7.448
   69TYR    CA  1078   2.029   4.594   7.637
   69TYR    HA  1079   1.940   4.637   7.683
   69TYR    CB  1080   2.003   4.446   7.606
   69TYR    HB2 1081   2.073   4.417   7.527
   69TYR    HB3 1082   2.026   4.391   7.697
   69TYR    CG  1083   1.860   4.412   7.561
   69TYR    CD1 1084   1.791   4.494   7.471
   69TYR    HD1 1085   1.839   4.583   7.432
   69TYR    CE1 1086   1.660   4.461   7.431
   69TYR    HE1 1087   1.607   4.526   7.362
   69TYR    CZ  1088   1.599   4.344   7.479
   69TYR    OH  1089   1.473   4.312   7.438
   69TYR    HH  1090   1.436   4.375   7.376
   69TYR    CE2 1091   1.667   4.262   7.569
   69TYR    HE2 1092   1.620   4.172   7.608
   69TYR    CD2 1093   1.798   4.296   7.612
   69TYR    HD2 1094   1.850   4.233   7.683
   69TYR    C   1095   2.139   4.607   7.744
   69TYR    O   1096   2.114   4.565   7.856
   70ASP    N   1097   2.254   4.667   7.709
   70ASP    H   1098   2.264   4.688   7.611
   70ASP    CA  1099   2.370   4.690   7.797
   70ASP    HA  1100   2.455   4.722   7.736
   70ASP    CB  1101   2.339   4.800   7.900
   70ASP    HB2 1102   2.294   4.886   7.850
   70ASP    HB3 1103   2.266   4.755   7.968
   70ASP    CG  1104   2.460   4.846   7.981
   70ASP    OD1 1105   2.575   4.815   7.944
   70ASP    OD2 1106   2.438   4.921   8.079
   70ASP    C   1107   2.417   4.559   7.863
   70ASP    O   1108   2.388   4.534   7.981
   71GLY    N   1109   2.483   4.474   7.783
   71GLY    H   1110   2.506   4.505   7.690
   71GLY    CA  1111   2.524   4.342   7.824
   71GLY    HA2 1112   2.632   4.334   7.828
   71GLY    HA3 1113   2.483   4.317   7.923
   71GLY    C   1114   2.470   4.242   7.723
   71GLY    O   1115   2.369   4.265   7.657
   72TRP    N   1116   2.538   4.127   7.711
   72TRP    H   1117   2.624   4.115   7.763
   72TRP    CA  1118   2.502   4.024   7.614
   72TRP    HA  1119   2.485   4.070   7.516
   72TRP    CB  1120   2.614   3.919   7.600
   72TRP    HB2 1121   2.715   3.956   7.588
   72TRP    HB3 1122   2.606   3.860   7.691
   72TRP    CG  1123   2.588   3.825   7.488
   72TRP    CD1 1124   2.489   3.735   7.482
   72TRP    HD1 1125   2.428   3.725   7.573
   72TRP    NE1 1126   2.483   3.675   7.359
   72TRP    HE1 1127   2.413   3.608   7.334
   72TRP    CE2 1128   2.582   3.721   7.278
   72TRP    CZ2 1129   2.620   3.690   7.147
   72TRP    HZ2 1130   2.562   3.613   7.096
   72TRP    CH2 1131   2.729   3.757   7.092
   72TRP    HH2 1132   2.766   3.732   6.992
   72TRP    CZ3 1133   2.794   3.859   7.163
   72TRP    HZ3 1134   2.871   3.920   7.117
   72TRP    CE3 1135   2.759   3.886   7.298
   72TRP    HE3 1136   2.818   3.962   7.349
   72TRP    CD2 1137   2.652   3.817   7.358
   72TRP    C   1138   2.366   3.961   7.649
   72TRP    O   1139   2.353   3.894   7.751
   73ALA    N   1140   2.268   3.983   7.561
   73ALA    H   1141   2.293   4.034   7.477
   73ALA    CA  1142   2.129   3.944   7.579
   73ALA    HA  1143   2.107   3.949   7.685
   73ALA    CB  1144   2.042   4.045   7.506
   73ALA    HB1 1145   2.062   4.041   7.399
   73ALA    HB2 1146   1.937   4.023   7.524
   73ALA    HB3 1147   2.064   4.145   7.543
   73ALA    C   1148   2.094   3.802   7.530
   73ALA    O   1149   1.979   3.761   7.550
   74LEU    N   1150   2.187   3.730   7.466
   74LEU    H   1151   2.272   3.776   7.439
   74LEU    CA  1152   2.162   3.593   7.418
   74LEU    HA  1153   2.060   3.565   7.441
   74LEU    CB  1154   2.185   3.580   7.263
   74LEU    HB2 1155   2.292   3.598   7.264
   74LEU    HB3 1156   2.164   3.480   7.225
   74LEU    CG  1157   2.117   3.686   7.172
   74LEU    HG  1158   2.136   3.656   7.069
   74LEU    CD1 1159   1.965   3.699   7.195
   74LEU   HD11 1160   1.946   3.729   7.299
   74LEU   HD12 1161   1.924   3.774   7.128
   74LEU   HD13 1162   1.917   3.603   7.176
   74LEU    CD2 1163   2.190   3.822   7.169
   74LEU   HD21 1164   2.292   3.809   7.132
   74LEU   HD22 1165   2.136   3.891   7.102
   74LEU   HD23 1166   2.193   3.865   7.270
   74LEU    C   1167   2.243   3.492   7.502
   74LEU    O   1168   2.311   3.527   7.597
   75GLY    N   1169   2.230   3.363   7.468
   75GLY    H   1170   2.174   3.337   7.387
   75GLY    CA  1171   2.295   3.257   7.544
   75GLY    HA2 1172   2.271   3.270   7.650
   75GLY    HA3 1173   2.256   3.160   7.511
   75GLY    C   1174   2.448   3.257   7.527
   75GLY    O   1175   2.503   3.325   7.440
   76GLU    N   1176   2.516   3.173   7.607
   76GLU    H   1177   2.467   3.131   7.685
   76GLU    CA  1178   2.659   3.147   7.591
   76GLU    HA  1179   2.713   3.240   7.580
   76GLU    CB  1180   2.711   3.073   7.716
   76GLU    HB2 1181   2.686   3.136   7.802
   76GLU    HB3 1182   2.656   2.979   7.722
   76GLU    CG  1183   2.863   3.043   7.717
   76GLU    HG2 1184   2.875   2.951   7.773
   76GLU    HG3 1185   2.893   3.026   7.613
   76GLU    CD  1186   2.950   3.152   7.778
   76GLU    OE1 1187   2.931   3.270   7.746
   76GLU    OE2 1188   3.039   3.115   7.857
   76GLU    C   1189   2.686   3.069   7.460
   76GLU    O   1190   2.797   3.077   7.406
   77GLU    N   1191   2.583   3.002   7.407
   77GLU    H   1192   2.498   2.999   7.461
   77GLU    CA  1193   2.586   2.931   7.278
   77GLU    HA  1194   2.666   2.856   7.280
   77GLU    CB  1195   2.452   2.859   7.251
   77GLU    HB2 1196   2.383   2.936   7.214
   77GLU    HB3 1197   2.472   2.787   7.172
   77GLU    CG  1198   2.386   2.786   7.371
   77GLU    HG2 1199   2.423   2.840   7.459
   77GLU    HG3 1200   2.278   2.798   7.365
   77GLU    CD  1201   2.421   2.637   7.384
   77GLU    OE1 1202   2.429   2.568   7.280
   77GLU    OE2 1203   2.432   2.590   7.499
   77GLU    C   1204   2.615   3.031   7.166
   77GLU    O   1205   2.717   3.021   7.098
   78HIE    N   1206   2.527   3.132   7.155
   78HIE    H   1207   2.445   3.129   7.214
   78HIE    CA  1208   2.538   3.241   7.058
   78HIE    HA  1209   2.554   3.200   6.958
   78HIE    CB  1210   2.411   3.326   7.057
   78HIE    HB2 1211   2.382   3.353   7.159
   78HIE    HB3 1212   2.428   3.417   6.999
   78HIE    CG  1213   2.293   3.257   6.996
   78HIE    ND1 1214   2.286   3.227   6.862
   78HIE    CE1 1215   2.169   3.167   6.841
   78HIE    HE1 1216   2.147   3.137   6.738
   78HIE    NE2 1217   2.097   3.154   6.953
   78HIE    HE2 1218   2.006   3.113   6.968
   78HIE    CD2 1219   2.177   3.212   7.052
   78HIE    HD2 1220   2.141   3.216   7.155
   78HIE    C   1221   2.660   3.330   7.080
   78HIE    O   1222   2.695   3.405   6.990
   79CYX    N   1223   2.723   3.323   7.198
   79CYX    H   1224   2.687   3.261   7.269
   79CYX    CA  1225   2.838   3.406   7.232
   79CYX    HA  1226   2.820   3.508   7.200
   79CYX    CB  1227   2.864   3.404   7.383
   79CYX    HB2 1228   2.772   3.381   7.436
   79CYX    HB3 1229   2.939   3.328   7.406
   79CYX    SG  1230   2.929   3.558   7.452
   79CYX    C   1231   2.962   3.360   7.154
   79CYX    O   1232   3.008   3.432   7.064
   80LYS    N   1233   3.012   3.241   7.188
   80LYS    H   1234   2.969   3.191   7.264
   80LYS    CA  1235   3.131   3.183   7.127
   80LYS    HA  1236   3.214   3.253   7.128
   80LYS    CB  1237   3.170   3.058   7.206
   80LYS    HB2 1238   3.190   3.090   7.309
   80LYS    HB3 1239   3.084   2.990   7.205
   80LYS    CG  1240   3.292   2.985   7.153
   80LYS    HG2 1241   3.266   2.944   7.055
   80LYS    HG3 1242   3.372   3.057   7.143
   80LYS    CD  1243   3.338   2.871   7.243
   80LYS    HD2 1244   3.345   2.909   7.345
   80LYS    HD3 1245   3.265   2.792   7.238
   80LYS    CE  1246   3.473   2.818   7.201
   80LYS    HE2 1247   3.472   2.797   7.094
   80LYS    HE3 1248   3.550   2.892   7.222
   80LYS    NZ  1249   3.502   2.694   7.275
   80LYS    HZ1 1250   3.431   2.625   7.255
   80LYS    HZ2 1251   3.593   2.658   7.247
   80LYS    HZ3 1252   3.503   2.714   7.374
   80LYS    C   1253   3.109   3.153   6.977
   80LYS    O   1254   3.205   3.154   6.901
   81ALA    N   1255   2.983   3.129   6.938
   81ALA    H   1256   2.911   3.123   7.009
   81ALA    CA  1257   2.946   3.107   6.800
   81ALA    HA  1258   3.015   3.035   6.757
   81ALA    CB  1259   2.804   3.053   6.789
   81ALA    HB1 1260   2.734   3.125   6.831
   81ALA    HB2 1261   2.780   3.034   6.686
   81ALA    HB3 1262   2.798   2.959   6.846
   81ALA    C   1263   2.959   3.235   6.718
   81ALA    O   1264   3.028   3.232   6.618
   82SER    N   1265   2.896   3.346   6.762
   82SER    H   1266   2.835   3.339   6.842
   82SER    CA  1267   2.911   3.476   6.697
   82SER    HA  1268   2.874   3.469   6.594
   82SER    CB  1269   2.831   3.584   6.771
   82SER    HB2 1270   2.845   3.574   6.877
   82SER    HB3 1271   2.864   3.683   6.738
   82SER    OG  1272   2.694   3.568   6.740
   82SER    HG  1273   2.643   3.636   6.786
   82SER    C   1274   3.056   3.519   6.688
   82SER    O   1275   3.096   3.558   6.580
   83ALA    N   1276   3.134   3.495   6.796
   83ALA    H   1277   3.089   3.468   6.882
   83ALA    CA  1278   3.277   3.519   6.796
   83ALA    HA  1279   3.294   3.624   6.773
   83ALA    CB  1280   3.333   3.491   6.936
   83ALA    HB1 1281   3.318   3.386   6.961
   83ALA    HB2 1282   3.440   3.513   6.937
   83ALA    HB3 1283   3.282   3.553   7.010
   83ALA    C   1284   3.349   3.437   6.689
   83ALA    O   1285   3.438   3.489   6.625
   84PHE    N   1286   3.304   3.313   6.661
   84PHE    H   1287   3.228   3.275   6.716
   84PHE    CA  1288   3.367   3.228   6.560
   84PHE    HA  1289   3.475   3.228   6.573
   84PHE    CB  1290   3.316   3.085   6.574
   84PHE    HB2 1291   3.327   3.059   6.680
   84PHE    HB3 1292   3.211   3.070   6.546
   84PHE    CG  1293   3.395   2.983   6.496
   84PHE    CD1 1294   3.520   2.940   6.546
   84PHE    HD1 1295   3.560   2.982   6.638
   84PHE    CE1 1296   3.592   2.845   6.476
   84PHE    HE1 1297   3.684   2.805   6.520
   84PHE    CZ  1298   3.551   2.801   6.350
   84PHE    HZ  1299   3.611   2.731   6.295
   84PHE    CE2 1300   3.431   2.847   6.298
   84PHE    HE2 1301   3.399   2.813   6.200
   84PHE    CD2 1302   3.353   2.937   6.369
   84PHE    HD2 1303   3.258   2.972   6.328
   84PHE    C   1304   3.342   3.279   6.418
   84PHE    O   1305   3.435   3.285   6.338
   85VAL    N   1306   3.216   3.318   6.389
   85VAL    H   1307   3.146   3.307   6.461
   85VAL    CA  1308   3.176   3.370   6.259
   85VAL    HA  1309   3.200   3.297   6.182
   85VAL    CB  1310   3.023   3.399   6.254
   85VAL    HB  1311   3.002   3.479   6.324
   85VAL    CG1 1312   2.975   3.438   6.114
   85VAL   HG11 1313   2.996   3.357   6.044
   85VAL   HG12 1314   2.868   3.457   6.116
   85VAL   HG13 1315   3.028   3.528   6.081
   85VAL    CG2 1316   2.945   3.274   6.298
   85VAL   HG21 1317   2.973   3.247   6.400
   85VAL   HG22 1318   2.838   3.296   6.293
   85VAL   HG23 1319   2.968   3.192   6.231
   85VAL    C   1320   3.254   3.496   6.220
   85VAL    O   1321   3.288   3.513   6.103
   86MET    N   1322   3.289   3.579   6.318
   86MET    H   1323   3.249   3.568   6.411
   86MET    CA  1324   3.376   3.695   6.295
   86MET    HA  1325   3.342   3.747   6.205
   86MET    CB  1326   3.373   3.794   6.412
   86MET    HB2 1327   3.444   3.757   6.486
   86MET    HB3 1328   3.408   3.890   6.374
   86MET    CG  1329   3.237   3.810   6.475
   86MET    HG2 1330   3.167   3.808   6.392
   86MET    HG3 1331   3.223   3.721   6.536
   86MET    SD  1332   3.206   3.955   6.576
   86MET    CE  1333   3.225   4.078   6.447
   86MET    HE1 1334   3.152   4.060   6.368
   86MET    HE2 1335   3.210   4.177   6.488
   86MET    HE3 1336   3.326   4.072   6.405
   86MET    C   1337   3.520   3.654   6.264
   86MET    O   1338   3.581   3.714   6.176
   87GLY    N   1339   3.570   3.553   6.336
   87GLY    H   1340   3.513   3.514   6.409
   87GLY    CA  1341   3.703   3.498   6.315
   87GLY    HA2 1342   3.777   3.576   6.328
   87GLY    HA3 1343   3.721   3.417   6.386
   87GLY    C   1344   3.715   3.442   6.173
   87GLY    O   1345   3.816   3.466   6.108
   88LEU    N   1346   3.610   3.374   6.123
   88LEU    H   1347   3.531   3.356   6.181
   88LEU    CA  1348   3.609   3.321   5.986
   88LEU    HA  1349   3.692   3.252   5.974
   88LEU    CB  1350   3.477   3.246   5.955
   88LEU    HB2 1351   3.399   3.309   5.996
   88LEU    HB3 1352   3.469   3.243   5.846
   88LEU    CG  1353   3.463   3.104   6.010
   88LEU    HG  1354   3.472   3.106   6.119
   88LEU    CD1 1355   3.326   3.049   5.972
   88LEU   HD11 1356   3.317   3.047   5.863
   88LEU   HD12 1357   3.314   2.949   6.011
   88LEU   HD13 1358   3.248   3.113   6.013
   88LEU    CD2 1359   3.570   3.010   5.957
   88LEU   HD21 1360   3.669   3.047   5.986
   88LEU   HD22 1361   3.556   2.911   6.000
   88LEU   HD23 1362   3.564   3.004   5.849
   88LEU    C   1363   3.626   3.434   5.884
   88LEU    O   1364   3.709   3.421   5.795
   89SER    N   1365   3.548   3.540   5.899
   89SER    H   1366   3.481   3.543   5.975
   89SER    CA  1367   3.551   3.653   5.807
   89SER    HA  1368   3.536   3.618   5.704
   89SER    CB  1369   3.439   3.752   5.842
   89SER    HB2 1370   3.453   3.788   5.943
   89SER    HB3 1371   3.440   3.835   5.772
   89SER    OG  1372   3.315   3.684   5.832
   89SER    HG  1373   3.244   3.746   5.854
   89SER    C   1374   3.686   3.724   5.808
   89SER    O   1375   3.749   3.733   5.703
   90VAL    N   1376   3.730   3.769   5.924
   90VAL    H   1377   3.673   3.758   6.007
   90VAL    CA  1378   3.854   3.845   5.937
   90VAL    HA  1379   3.864   3.929   5.868
   90VAL    CB  1380   3.868   3.896   6.082
   90VAL    HB  1381   3.838   3.815   6.147
   90VAL    CG1 1382   4.010   3.944   6.121
   90VAL   HG11 1383   4.040   4.025   6.055
   90VAL   HG12 1384   4.009   3.978   6.224
   90VAL   HG13 1385   4.080   3.861   6.110
   90VAL    CG2 1386   3.766   4.006   6.106
   90VAL   HG21 1387   3.665   3.967   6.090
   90VAL   HG22 1388   3.775   4.043   6.207
   90VAL   HG23 1389   3.783   4.088   6.035
   90VAL    C   1390   3.978   3.764   5.894
   90VAL    O   1391   4.062   3.816   5.822
   91ILE    N   1392   3.985   3.636   5.935
   91ILE    H   1393   3.919   3.602   6.003
   91ILE    CA  1394   4.096   3.550   5.896
   91ILE    HA  1395   4.188   3.608   5.893
   91ILE    CB  1396   4.115   3.428   5.992
   91ILE    HB  1397   4.015   3.400   6.028
   91ILE    CG2 1398   4.183   3.307   5.930
   91ILE   HG21 1399   4.282   3.335   5.894
   91ILE   HG22 1400   4.191   3.227   6.003
   91ILE   HG23 1401   4.124   3.272   5.845
   91ILE    CG1 1402   4.196   3.471   6.117
   91ILE   HG12 1403   4.267   3.390   6.136
   91ILE   HG13 1404   4.252   3.560   6.088
   91ILE    CD1 1405   4.116   3.499   6.242
   91ILE   HD11 1406   4.060   3.409   6.271
   91ILE   HD12 1407   4.183   3.527   6.323
   91ILE   HD13 1408   4.045   3.580   6.223
   91ILE    C   1409   4.084   3.506   5.749
   91ILE    O   1410   4.182   3.515   5.675
   92GLY    N   1411   3.966   3.460   5.709
   92GLY    H   1412   3.890   3.458   5.775
   92GLY    CA  1413   3.941   3.412   5.573
   92GLY    HA2 1414   4.009   3.329   5.553
   92GLY    HA3 1415   3.839   3.377   5.567
   92GLY    C   1416   3.963   3.522   5.470
   92GLY    O   1417   4.009   3.493   5.359
   93SER    N   1418   3.935   3.649   5.505
   93SER    H   1419   3.892   3.665   5.595
   93SER    CA  1420   3.958   3.763   5.418
   93SER    HA  1421   3.909   3.743   5.322
   93SER    CB  1422   3.901   3.893   5.475
   93SER    HB2 1423   3.935   3.903   5.579
   93SER    HB3 1424   3.939   3.976   5.416
   93SER    OG  1425   3.760   3.894   5.472
   93SER    HG  1426   3.728   3.978   5.509
   93SER    C   1427   4.105   3.782   5.384
   93SER    O   1428   4.134   3.799   5.266
   94VAL    N   1429   4.197   3.778   5.482
   94VAL    H   1430   4.172   3.772   5.580
   94VAL    CA  1431   4.339   3.794   5.448
   94VAL    HA  1432   4.354   3.874   5.376
   94VAL    CB  1433   4.440   3.810   5.564
   94VAL    HB  1434   4.526   3.745   5.545
   94VAL    CG1 1435   4.488   3.954   5.572
   94VAL   HG11 1436   4.403   4.020   5.591
   94VAL   HG12 1437   4.560   3.964   5.654
   94VAL   HG13 1438   4.536   3.982   5.478
   94VAL    CG2 1439   4.393   3.756   5.699
   94VAL   HG21 1440   4.373   3.649   5.690
   94VAL   HG22 1441   4.471   3.772   5.773
   94VAL   HG23 1442   4.303   3.808   5.729
   94VAL    C   1443   4.390   3.681   5.360
   94VAL    O   1444   4.469   3.711   5.271
   95PHE    N   1445   4.342   3.558   5.381
   95PHE    H   1446   4.290   3.536   5.464
   95PHE    CA  1447   4.379   3.449   5.291
   95PHE    HA  1448   4.486   3.455   5.272
   95PHE    CB  1449   4.347   3.310   5.345
   95PHE    HB2 1450   4.248   3.316   5.390
   95PHE    HB3 1451   4.349   3.229   5.272
   95PHE    CG  1452   4.441   3.269   5.455
   95PHE    CD1 1453   4.394   3.261   5.587
   95PHE    HD1 1454   4.288   3.276   5.609
   95PHE    CE1 1455   4.482   3.234   5.690
   95PHE    HE1 1456   4.445   3.224   5.791
   95PHE    CZ  1457   4.618   3.220   5.664
   95PHE    HZ  1458   4.688   3.203   5.747
   95PHE    CE2 1459   4.666   3.229   5.535
   95PHE    HE2 1460   4.773   3.218   5.514
   95PHE    CD2 1461   4.578   3.252   5.430
   95PHE    HD2 1462   4.616   3.258   5.327
   95PHE    C   1463   4.321   3.465   5.150
   95PHE    O   1464   4.387   3.430   5.052
   96ASN    N   1465   4.200   3.520   5.142
   96ASN    H   1466   4.145   3.533   5.225
   96ASN    CA  1467   4.139   3.554   5.012
   96ASN    HA  1468   4.144   3.469   4.946
   96ASN    CB  1469   3.992   3.594   5.033
   96ASN    HB2 1470   3.978   3.632   5.133
   96ASN    HB3 1471   3.967   3.671   4.960
   96ASN    CG  1472   3.899   3.475   5.013
   96ASN    OD1 1473   3.817   3.445   5.112
   96ASN    ND2 1474   3.898   3.411   4.908
   96ASN   HD21 1475   3.835   3.333   4.897
   96ASN   HD22 1476   3.961   3.437   4.833
   96ASN    C   1477   4.219   3.666   4.942
   96ASN    O   1478   4.249   3.651   4.825
   97ILE    N   1479   4.253   3.770   5.016
   97ILE    H   1480   4.217   3.774   5.110
   97ILE    CA  1481   4.333   3.882   4.969
   97ILE    HA  1482   4.300   3.923   4.873
   97ILE    CB  1483   4.331   3.995   5.075
   97ILE    HB  1484   4.343   3.946   5.172
   97ILE    CG2 1485   4.440   4.103   5.060
   97ILE   HG21 1486   4.429   4.152   4.962
   97ILE   HG22 1487   4.431   4.176   5.139
   97ILE   HG23 1488   4.539   4.057   5.065
   97ILE    CG1 1489   4.190   4.058   5.080
   97ILE   HG12 1490   4.181   4.120   4.992
   97ILE   HG13 1491   4.119   3.975   5.075
   97ILE    CD1 1492   4.163   4.141   5.205
   97ILE   HD11 1493   4.234   4.223   5.210
   97ILE   HD12 1494   4.062   4.181   5.200
   97ILE   HD13 1495   4.174   4.078   5.293
   97ILE    C   1496   4.476   3.841   4.930
   97ILE    O   1497   4.529   3.893   4.832
   98THR    N   1498   4.534   3.744   5.000
   98THR    H   1499   4.489   3.708   5.083
   98THR    CA  1500   4.665   3.691   4.964
   98THR    HA  1501   4.731   3.774   4.939
   98THR    CB  1502   4.730   3.608   5.075
   98THR    HB  1503   4.813   3.552   5.031
   98THR    CG2 1504   4.783   3.693   5.189
   98THR   HG21 1505   4.701   3.748   5.233
   98THR   HG22 1506   4.828   3.627   5.265
   98THR   HG23 1507   4.857   3.762   5.151
   98THR    OG1 1508   4.640   3.515   5.129
   98THR    HG1 1509   4.684   3.465   5.198
   98THR    C   1510   4.654   3.606   4.839
   98THR    O   1511   4.733   3.628   4.747
   99ALA    N   1512   4.556   3.516   4.830
   99ALA    H   1513   4.495   3.504   4.910
   99ALA    CA  1514   4.534   3.430   4.714
   99ALA    HA  1515   4.621   3.364   4.705
   99ALA    CB  1516   4.410   3.345   4.733
   99ALA    HB1 1517   4.322   3.409   4.740
   99ALA    HB2 1518   4.398   3.278   4.648
   99ALA    HB3 1519   4.419   3.287   4.825
   99ALA    C   1520   4.523   3.508   4.583
   99ALA    O   1521   4.577   3.466   4.481
  100ILE    N   1522   4.460   3.626   4.589
  100ILE    H   1523   4.412   3.651   4.674
  100ILE    CA  1524   4.451   3.716   4.475
  100ILE    HA  1525   4.431   3.665   4.381
  100ILE    CB  1526   4.341   3.822   4.500
  100ILE    HB  1527   4.349   3.853   4.603
  100ILE    CG2 1528   4.349   3.945   4.408
  100ILE   HG21 1529   4.340   3.915   4.305
  100ILE   HG22 1530   4.268   4.014   4.433
  100ILE   HG23 1531   4.444   3.995   4.424
  100ILE    CG1 1532   4.201   3.758   4.490
  100ILE   HG12 1533   4.170   3.763   4.385
  100ILE   HG13 1534   4.211   3.653   4.519
  100ILE    CD1 1535   4.099   3.827   4.578
  100ILE   HD11 1536   4.089   3.931   4.549
  100ILE   HD12 1537   4.002   3.777   4.568
  100ILE   HD13 1538   4.130   3.821   4.682
  100ILE    C   1539   4.586   3.783   4.445
  100ILE    O   1540   4.625   3.786   4.329
  101ALA    N   1541   4.655   3.834   4.548
  101ALA    H   1542   4.614   3.832   4.640
  101ALA    CA  1543   4.786   3.898   4.531
  101ALA    HA  1544   4.773   3.985   4.468
  101ALA    CB  1545   4.838   3.943   4.665
  101ALA    HB1 1546   4.853   3.856   4.731
  101ALA    HB2 1547   4.934   3.994   4.651
  101ALA    HB3 1548   4.767   4.011   4.711
  101ALA    C   1549   4.888   3.805   4.464
  101ALA    O   1550   4.958   3.850   4.374
  102ILE    N   1551   4.890   3.677   4.504
  102ILE    H   1552   4.840   3.652   4.588
  102ILE    CA  1553   4.969   3.573   4.437
  102ILE    HA  1554   5.071   3.606   4.418
  102ILE    CB  1555   4.971   3.441   4.520
  102ILE    HB  1556   4.873   3.431   4.565
  102ILE    CG2 1557   5.003   3.313   4.438
  102ILE   HG21 1558   5.102   3.323   4.393
  102ILE   HG22 1559   5.003   3.227   4.504
  102ILE   HG23 1560   4.928   3.301   4.361
  102ILE    CG1 1561   5.069   3.451   4.639
  102ILE   HG12 1562   5.128   3.359   4.641
  102ILE   HG13 1563   5.135   3.535   4.621
  102ILE    CD1 1564   5.000   3.469   4.773
  102ILE   HD11 1565   4.933   3.384   4.791
  102ILE   HD12 1566   5.074   3.475   4.852
  102ILE   HD13 1567   4.941   3.561   4.771
  102ILE    C   1568   4.920   3.549   4.294
  102ILE    O   1569   5.002   3.538   4.203
  103ASN    N   1570   4.787   3.539   4.276
  103ASN    H   1571   4.728   3.540   4.357
  103ASN    CA  1572   4.725   3.516   4.145
  103ASN    HA  1573   4.766   3.425   4.101
  103ASN    CB  1574   4.571   3.499   4.156
  103ASN    HB2 1575   4.547   3.424   4.231
  103ASN    HB3 1576   4.530   3.596   4.188
  103ASN    CG  1577   4.506   3.459   4.024
  103ASN    OD1 1578   4.450   3.543   3.954
  103ASN    ND2 1579   4.519   3.332   3.987
  103ASN   HD21 1580   4.478   3.302   3.900
  103ASN   HD22 1581   4.568   3.268   4.047
  103ASN    C   1582   4.764   3.625   4.043
  103ASN    O   1583   4.817   3.594   3.938
  104ARG    N   1584   4.744   3.751   4.081
  104ARG    H   1585   4.688   3.771   4.163
  104ARG    CA  1586   4.786   3.864   3.997
  104ARG    HA  1587   4.757   3.845   3.894
  104ARG    CB  1588   4.718   3.995   4.044
  104ARG    HB2 1589   4.704   3.991   4.151
  104ARG    HB3 1590   4.783   4.078   4.018
  104ARG    CG  1591   4.581   4.013   3.975
  104ARG    HG2 1592   4.590   4.094   3.902
  104ARG    HG3 1593   4.556   3.919   3.923
  104ARG    CD  1594   4.471   4.046   4.074
  104ARG    HD2 1595   4.478   3.977   4.159
  104ARG    HD3 1596   4.487   4.148   4.110
  104ARG    NE  1597   4.337   4.035   4.016
  104ARG    HE  1598   4.298   4.121   3.977
  104ARG    CZ  1599   4.263   3.924   4.013
  104ARG    NH1 1600   4.312   3.809   4.056
  104ARG   HH11 1601   4.406   3.804   4.094
  104ARG   HH12 1602   4.255   3.725   4.053
  104ARG    NH2 1603   4.140   3.926   3.964
  104ARG   HH21 1604   4.101   4.013   3.930
  104ARG   HH22 1605   4.085   3.841   3.962
  104ARG    C   1606   4.938   3.874   3.987
  104ARG    O   1607   4.986   3.912   3.879
  105TYR    N   1608   5.012   3.833   4.090
  105TYR    H   1609   4.969   3.828   4.181
  105TYR    CA  1610   5.157   3.821   4.083
  105TYR    HA  1611   5.198   3.914   4.045
  105TYR    CB  1612   5.224   3.791   4.218
  105TYR    HB2 1613   5.209   3.881   4.276
  105TYR    HB3 1614   5.172   3.707   4.266
  105TYR    CG  1615   5.372   3.761   4.209
  105TYR    CD1 1616   5.465   3.865   4.192
  105TYR    HD1 1617   5.431   3.968   4.189
  105TYR    CE1 1618   5.601   3.835   4.180
  105TYR    HE1 1619   5.672   3.915   4.164
  105TYR    CZ  1620   5.644   3.701   4.186
  105TYR    OH  1621   5.777   3.673   4.181
  105TYR    HH  1622   5.832   3.751   4.172
  105TYR    CE2 1623   5.552   3.598   4.199
  105TYR    HE2 1624   5.586   3.494   4.201
  105TYR    CD2 1625   5.416   3.627   4.211
  105TYR    HD2 1626   5.343   3.546   4.221
  105TYR    C   1627   5.207   3.734   3.968
  105TYR    O   1628   5.287   3.779   3.886
  106CYS    N   1629   5.154   3.612   3.963
  106CYS    H   1630   5.094   3.581   4.037
  106CYS    CA  1631   5.195   3.517   3.862
  106CYS    HA  1632   5.303   3.523   3.848
  106CYS    CB  1633   5.157   3.373   3.900
  106CYS    HB2 1634   5.050   3.361   3.920
  106CYS    HB3 1635   5.187   3.302   3.823
  106CYS    SG  1636   5.242   3.321   4.051
  106CYS    HG  1637   5.191   3.198   4.055
  106CYS    C   1638   5.139   3.558   3.724
  106CYS    O   1639   5.212   3.543   3.627
  107TYR    N   1640   5.018   3.613   3.718
  107TYR    H   1641   4.964   3.620   3.802
  107TYR    CA  1642   4.956   3.656   3.591
  107TYR    HA  1643   4.955   3.573   3.520
  107TYR    CB  1644   4.811   3.699   3.618
  107TYR    HB2 1645   4.760   3.611   3.659
  107TYR    HB3 1646   4.814   3.776   3.694
  107TYR    CG  1647   4.734   3.749   3.496
  107TYR    CD1 1648   4.679   3.659   3.404
  107TYR    HD1 1649   4.692   3.552   3.420
  107TYR    CE1 1650   4.608   3.706   3.292
  107TYR    HE1 1651   4.566   3.634   3.220
  107TYR    CZ  1652   4.591   3.843   3.272
  107TYR    OH  1653   4.517   3.889   3.168
  107TYR    HH  1654   4.481   3.820   3.114
  107TYR    CE2 1655   4.649   3.935   3.362
  107TYR    HE2 1656   4.640   4.041   3.344
  107TYR    CD2 1657   4.719   3.887   3.475
  107TYR    HD2 1658   4.761   3.958   3.546
  107TYR    C   1659   5.035   3.765   3.519
  107TYR    O   1660   5.040   3.766   3.396
  108ILE    N   1661   5.096   3.856   3.596
  108ILE    H   1662   5.088   3.847   3.696
  108ILE    CA  1663   5.165   3.971   3.542
  108ILE    HA  1664   5.136   3.993   3.439
  108ILE    CB  1665   5.139   4.095   3.630
  108ILE    HB  1666   5.162   4.067   3.733
  108ILE    CG2 1667   5.222   4.218   3.590
  108ILE   HG21 1668   5.199   4.245   3.488
  108ILE   HG22 1669   5.198   4.300   3.657
  108ILE   HG23 1670   5.328   4.194   3.598
  108ILE    CG1 1671   4.989   4.130   3.627
  108ILE   HG12 1672   4.969   4.183   3.534
  108ILE   HG13 1673   4.934   4.036   3.628
  108ILE    CD1 1674   4.944   4.216   3.744
  108ILE   HD11 1675   4.998   4.310   3.743
  108ILE   HD12 1676   4.837   4.236   3.735
  108ILE   HD13 1677   4.963   4.164   3.838
  108ILE    C   1678   5.316   3.943   3.528
  108ILE    O   1679   5.375   3.979   3.426
  109CYS    N   1680   5.378   3.878   3.629
  109CYS    H   1681   5.323   3.846   3.707
  109CYS    CA  1682   5.522   3.859   3.633
  109CYS    HA  1683   5.571   3.938   3.575
  109CYS    CB  1684   5.579   3.863   3.776
  109CYS    HB2 1685   5.531   3.788   3.840
  109CYS    HB3 1686   5.687   3.851   3.779
  109CYS    SG  1687   5.544   4.025   3.852
  109CYS    HG  1688   5.601   3.997   3.970
  109CYS    C   1689   5.566   3.729   3.566
  109CYS    O   1690   5.672   3.727   3.502
  110HIE    N   1691   5.487   3.622   3.578
  110HIE    H   1692   5.403   3.632   3.634
  110HIE    CA  1693   5.517   3.490   3.522
  110HIE    HA  1694   5.612   3.495   3.468
  110HIE    CB  1695   5.527   3.385   3.632
  110HIE    HB2 1696   5.429   3.374   3.679
  110HIE    HB3 1697   5.560   3.288   3.594
  110HIE    CG  1698   5.623   3.423   3.741
  110HIE    ND1 1699   5.758   3.438   3.719
  110HIE    CE1 1700   5.813   3.476   3.834
  110HIE    HE1 1701   5.920   3.493   3.834
  110HIE    NE2 1702   5.723   3.484   3.933
  110HIE    HE2 1703   5.735   3.509   4.029
  110HIE    CD2 1704   5.601   3.452   3.872
  110HIE    HD2 1705   5.509   3.454   3.931
  110HIE    C   1706   5.412   3.452   3.418
  110HIE    O   1707   5.370   3.336   3.414
  111SER    N   1708   5.369   3.550   3.337
  111SER    H   1709   5.412   3.640   3.350
  111SER    CA  1710   5.262   3.539   3.238
  111SER    HA  1711   5.165   3.526   3.288
  111SER    CB  1712   5.258   3.668   3.156
  111SER    HB2 1713   5.196   3.651   3.067
  111SER    HB3 1714   5.215   3.747   3.217
  111SER    OG  1715   5.390   3.707   3.114
  111SER    HG  1716   5.384   3.787   3.064
  111SER    C   1717   5.273   3.416   3.146
  111SER    O   1718   5.173   3.347   3.124
  112MET    N   1719   5.393   3.389   3.095
  112MET    H   1720   5.469   3.454   3.116
  112MET    CA  1721   5.420   3.278   3.006
  112MET    HA  1722   5.351   3.280   2.922
  112MET    CB  1723   5.564   3.286   2.953
  112MET    HB2 1724   5.629   3.307   3.037
  112MET    HB3 1725   5.589   3.188   2.910
  112MET    CG  1726   5.583   3.393   2.845
  112MET    HG2 1727   5.557   3.488   2.891
  112MET    HG3 1728   5.689   3.394   2.819
  112MET    SD  1729   5.482   3.370   2.694
  112MET    CE  1730   5.567   3.227   2.622
  112MET    HE1 1731   5.562   3.143   2.691
  112MET    HE2 1732   5.518   3.200   2.528
  112MET    HE3 1733   5.670   3.253   2.602
  112MET    C   1734   5.394   3.142   3.074
  112MET    O   1735   5.314   3.063   3.025
  113ALA    N   1736   5.460   3.122   3.189
  113ALA    H   1737   5.527   3.192   3.218
  113ALA    CA  1738   5.443   3.003   3.272
  113ALA    HA  1739   5.464   2.915   3.211
  113ALA    CB  1740   5.543   3.006   3.388
  113ALA    HB1 1741   5.523   3.093   3.451
  113ALA    HB2 1742   5.532   2.916   3.448
  113ALA    HB3 1743   5.645   3.011   3.348
  113ALA    C   1744   5.301   2.991   3.327
  113ALA    O   1745   5.253   2.879   3.341
  114TYR    N   1746   5.236   3.104   3.352
  114TYR    H   1747   5.286   3.190   3.336
  114TYR    CA  1748   5.100   3.113   3.403
  114TYR    HA  1749   5.093   3.062   3.499
  114TYR    CB  1750   5.059   3.259   3.421
  114TYR    HB2 1751   5.140   3.308   3.475
  114TYR    HB3 1752   5.050   3.303   3.322
  114TYR    CG  1753   4.930   3.278   3.496
  114TYR    CD1 1754   4.931   3.279   3.637
  114TYR    HD1 1755   5.026   3.264   3.690
  114TYR    CE1 1756   4.813   3.299   3.709
  114TYR    HE1 1757   4.814   3.304   3.818
  114TYR    CZ  1758   4.692   3.316   3.640
  114TYR    OH  1759   4.576   3.333   3.707
  114TYR    HH  1760   4.587   3.333   3.803
  114TYR    CE2 1761   4.690   3.314   3.499
  114TYR    HE2 1762   4.595   3.326   3.447
  114TYR    CD2 1763   4.808   3.296   3.427
  114TYR    HD2 1764   4.807   3.297   3.318
  114TYR    C   1765   5.001   3.043   3.309
  114TYR    O   1766   4.933   2.951   3.352
  115HID    N   1767   5.000   3.087   3.183
  115HID    H   1768   5.061   3.163   3.156
  115HID    CA  1769   4.907   3.035   3.082
  115HID    HA  1770   4.805   3.039   3.121
  115HID    CB  1771   4.914   3.119   2.955
  115HID    HB2 1772   5.017   3.135   2.923
  115HID    HB3 1773   4.858   3.071   2.875
  115HID    CG  1774   4.855   3.256   2.972
  115HID    ND1 1775   4.932   3.369   2.987
  115HID    HD1 1776   5.033   3.374   2.985
  115HID    CE1 1777   4.849   3.473   3.003
  115HID    HE1 1778   4.895   3.570   3.017
  115HID    NE2 1779   4.721   3.436   2.999
  115HID    CD2 1780   4.725   3.297   2.979
  115HID    HD2 1781   4.632   3.241   2.972
  115HID    C   1782   4.930   2.887   3.050
  115HID    O   1783   4.834   2.819   3.012
  116ARG    N   1784   5.053   2.840   3.069
  116ARG    H   1785   5.126   2.906   3.092
  116ARG    CA  1786   5.089   2.699   3.054
  116ARG    HA  1787   5.063   2.664   2.955
  116ARG    CB  1788   5.241   2.687   3.072
  116ARG    HB2 1789   5.286   2.783   3.047
  116ARG    HB3 1790   5.260   2.665   3.177
  116ARG    CG  1791   5.302   2.578   2.986
  116ARG    HG2 1792   5.272   2.480   3.025
  116ARG    HG3 1793   5.266   2.588   2.883
  116ARG    CD  1794   5.454   2.588   2.988
  116ARG    HD2 1795   5.485   2.686   2.949
  116ARG    HD3 1796   5.491   2.576   3.090
  116ARG    NE  1797   5.513   2.484   2.903
  116ARG    HE  1798   5.447   2.421   2.859
  116ARG    CZ  1799   5.642   2.465   2.882
  116ARG    NH1 1800   5.733   2.546   2.938
  116ARG   HH11 1801   5.702   2.622   2.998
  116ARG   HH12 1802   5.831   2.531   2.921
  116ARG    NH2 1803   5.682   2.366   2.804
  116ARG   HH21 1804   5.614   2.305   2.761
  116ARG   HH22 1805   5.780   2.352   2.786
  116ARG    C   1806   5.014   2.609   3.154
  116ARG    O   1807   4.982   2.496   3.120
  117ILE    N   1808   4.989   2.661   3.274
  117ILE    H   1809   5.023   2.755   3.291
  117ILE    CA  1810   4.922   2.592   3.382
  117ILE    HA  1811   4.926   2.483   3.372
  117ILE    CB  1812   4.982   2.633   3.520
  117ILE    HB  1813   4.966   2.740   3.532
  117ILE    CG2 1814   4.918   2.557   3.637
  117ILE   HG21 1815   4.935   2.450   3.623
  117ILE   HG22 1816   4.963   2.590   3.729
  117ILE   HG23 1817   4.811   2.577   3.639
  117ILE    CG1 1818   5.136   2.619   3.523
  117ILE   HG12 1819   5.175   2.695   3.455
  117ILE   HG13 1820   5.166   2.643   3.625
  117ILE    CD1 1821   5.192   2.481   3.484
  117ILE   HD11 1822   5.162   2.458   3.383
  117ILE   HD12 1823   5.301   2.484   3.491
  117ILE   HD13 1824   5.153   2.406   3.553
  117ILE    C   1825   4.771   2.621   3.377
  117ILE    O   1826   4.731   2.737   3.360
  118TYR    N   1827   4.690   2.516   3.391
  118TYR    H   1828   4.736   2.426   3.403
  118TYR    CA  1829   4.542   2.518   3.388
  118TYR    HA  1830   4.510   2.561   3.293
  118TYR    CB  1831   4.485   2.375   3.399
  118TYR    HB2 1832   4.490   2.351   3.506
  118TYR    HB3 1833   4.381   2.383   3.370
  118TYR    CG  1834   4.553   2.264   3.319
  118TYR    CD1 1835   4.625   2.292   3.201
  118TYR    HD1 1836   4.630   2.395   3.164
  118TYR    CE1 1837   4.690   2.190   3.131
  118TYR    HE1 1838   4.750   2.212   3.042
  118TYR    CZ  1839   4.680   2.057   3.176
  118TYR    OH  1840   4.743   1.956   3.108
  118TYR    HH  1841   4.790   1.987   3.030
  118TYR    CE2 1842   4.606   2.027   3.291
  118TYR    HE2 1843   4.598   1.924   3.326
  118TYR    CD2 1844   4.544   2.130   3.363
  118TYR    HD2 1845   4.487   2.108   3.454
  118TYR    C   1846   4.485   2.605   3.499
  118TYR    O   1847   4.558   2.657   3.583
  119ARG    N   1848   4.351   2.622   3.501
  119ARG    H   1849   4.291   2.581   3.431
  119ARG    CA  1850   4.293   2.711   3.600
  119ARG    HA  1851   4.344   2.701   3.695
  119ARG    CB  1852   4.302   2.858   3.553
  119ARG    HB2 1853   4.381   2.864   3.479
  119ARG    HB3 1854   4.207   2.884   3.507
  119ARG    CG  1855   4.332   2.956   3.667
  119ARG    HG2 1856   4.292   2.914   3.759
  119ARG    HG3 1857   4.441   2.964   3.676
  119ARG    CD  1858   4.273   3.097   3.646
  119ARG    HD2 1859   4.166   3.093   3.662
  119ARG    HD3 1860   4.318   3.165   3.719
  119ARG    NE  1861   4.300   3.147   3.511
  119ARG    HE  1862   4.386   3.114   3.467
  119ARG    CZ  1863   4.221   3.230   3.441
  119ARG    NH1 1864   4.114   3.283   3.497
  119ARG   HH11 1865   4.091   3.262   3.593
  119ARG   HH12 1866   4.054   3.347   3.445
  119ARG    NH2 1867   4.253   3.261   3.315
  119ARG   HH21 1868   4.336   3.221   3.273
  119ARG   HH22 1869   4.193   3.323   3.263
  119ARG    C   1870   4.148   2.676   3.635
  119ARG    O   1871   4.111   2.695   3.751
  120ARG    N   1872   4.069   2.629   3.538
  120ARG    H   1873   4.110   2.613   3.446
  120ARG    CA  1874   3.923   2.612   3.553
  120ARG    HA  1875   3.877   2.709   3.570
  120ARG    CB  1876   3.862   2.549   3.426
  120ARG    HB2 1877   3.924   2.465   3.397
  120ARG    HB3 1878   3.762   2.514   3.453
  120ARG    CG  1879   3.852   2.648   3.309
  120ARG    HG2 1880   3.950   2.691   3.293
  120ARG    HG3 1881   3.824   2.590   3.220
  120ARG    CD  1882   3.748   2.759   3.331
  120ARG    HD2 1883   3.648   2.716   3.334
  120ARG    HD3 1884   3.769   2.809   3.426
  120ARG    NE  1885   3.753   2.859   3.224
  120ARG    HE  1886   3.695   2.842   3.143
  120ARG    CZ  1887   3.829   2.969   3.226
  120ARG    NH1 1888   3.906   2.997   3.332
  120ARG   HH11 1889   3.906   2.934   3.411
  120ARG   HH12 1890   3.963   3.081   3.332
  120ARG    NH2 1891   3.829   3.052   3.121
  120ARG   HH21 1892   3.771   3.031   3.041
  120ARG   HH22 1893   3.887   3.134   3.123
  120ARG    C   1894   3.883   2.533   3.678
  120ARG    O   1895   3.787   2.572   3.743
  121TRP    N   1896   3.960   2.429   3.710
  121TRP    H   1897   4.031   2.398   3.645
  121TRP    CA  1898   3.937   2.349   3.830
  121TRP    HA  1899   3.840   2.373   3.873
  121TRP    CB  1900   3.940   2.200   3.793
  121TRP    HB2 1901   3.899   2.140   3.873
  121TRP    HB3 1902   3.878   2.190   3.704
  121TRP    CG  1903   4.073   2.141   3.759
  121TRP    CD1 1904   4.129   2.135   3.636
  121TRP    HD1 1905   4.071   2.174   3.552
  121TRP    NE1 1906   4.254   2.076   3.645
  121TRP    HE1 1907   4.314   2.063   3.564
  121TRP    CE2 1908   4.285   2.043   3.775
  121TRP    CZ2 1909   4.397   1.984   3.835
  121TRP    HZ2 1910   4.480   1.956   3.769
  121TRP    CH2 1911   4.397   1.965   3.974
  121TRP    HH2 1912   4.483   1.920   4.024
  121TRP    CZ3 1913   4.287   2.005   4.051
  121TRP    HZ3 1914   4.284   1.991   4.159
  121TRP    CE3 1915   4.174   2.065   3.990
  121TRP    HE3 1916   4.094   2.094   4.056
  121TRP    CD2 1917   4.171   2.084   3.850
  121TRP    C   1918   4.036   2.384   3.943
  121TRP    O   1919   4.010   2.345   4.057
  122HID    N   1920   4.143   2.459   3.914
  122HID    H   1921   4.160   2.485   3.818
  122HID    CA  1922   4.241   2.499   4.016
  122HID    HA  1923   4.271   2.413   4.073
  122HID    CB  1924   4.366   2.561   3.952
  122HID    HB2 1925   4.334   2.631   3.874
  122HID    HB3 1926   4.425   2.615   4.026
  122HID    CG  1927   4.459   2.464   3.886
  122HID    ND1 1928   4.590   2.493   3.858
  122HID    HD1 1929   4.637   2.581   3.876
  122HID    CE1 1930   4.644   2.385   3.803
  122HID    HE1 1931   4.749   2.391   3.776
  122HID    NE2 1932   4.557   2.284   3.792
  122HID    CD2 1933   4.438   2.335   3.845
  122HID    HD2 1934   4.349   2.273   3.849
  122HID    C   1935   4.186   2.598   4.119
  122HID    O   1936   4.196   2.573   4.238
  123THR    N   1937   4.129   2.711   4.074
  123THR    H   1938   4.128   2.731   3.975
  123THR    CA  1939   4.083   2.813   4.166
  123THR    HA  1940   4.160   2.833   4.241
  123THR    CB  1941   4.049   2.946   4.096
  123THR    HB  1942   4.007   3.015   4.169
  123THR    CG2 1943   4.174   3.008   4.033
  123THR   HG21 1944   4.217   2.939   3.960
  123THR   HG22 1945   4.147   3.101   3.984
  123THR   HG23 1946   4.248   3.027   4.110
  123THR    OG1 1947   3.954   2.921   3.995
  123THR    HG1 1948   3.932   3.004   3.950
  123THR    C   1949   3.965   2.774   4.259
  123THR    O   1950   3.973   2.812   4.376
  124PRO    N   1951   3.865   2.691   4.217
  124PRO    CD  1952   3.832   2.646   4.082
  124PRO    HD2 1953   3.924   2.610   4.034
  124PRO    HD3 1954   3.792   2.730   4.027
  124PRO    CG  1955   3.731   2.534   4.101
  124PRO    HG2 1956   3.781   2.438   4.107
  124PRO    HG3 1957   3.660   2.534   4.019
  124PRO    CB  1958   3.663   2.568   4.232
  124PRO    HB2 1959   3.629   2.479   4.282
  124PRO    HB3 1960   3.577   2.636   4.215
  124PRO    CA  1961   3.768   2.640   4.315
  124PRO    HA  1962   3.724   2.725   4.366
  124PRO    C   1963   3.833   2.546   4.419
  124PRO    O   1964   3.788   2.545   4.533
  125LEU    N   1965   3.939   2.472   4.380
  125LEU    H   1966   3.957   2.461   4.282
  125LEU    CA  1967   4.020   2.397   4.476
  125LEU    HA  1968   3.955   2.339   4.541
  125LEU    CB  1969   4.116   2.301   4.402
  125LEU    HB2 1970   4.049   2.226   4.360
  125LEU    HB3 1971   4.166   2.355   4.322
  125LEU    CG  1972   4.221   2.232   4.490
  125LEU    HG  1973   4.277   2.309   4.545
  125LEU    CD1 1974   4.158   2.133   4.590
  125LEU   HD11 1975   4.104   2.056   4.535
  125LEU   HD12 1976   4.237   2.087   4.650
  125LEU   HD13 1977   4.090   2.187   4.655
  125LEU    CD2 1978   4.324   2.161   4.403
  125LEU   HD21 1979   4.373   2.233   4.339
  125LEU   HD22 1980   4.398   2.112   4.466
  125LEU   HD23 1981   4.275   2.086   4.341
  125LEU    C   1982   4.092   2.492   4.573
  125LEU    O   1983   4.085   2.471   4.693
  126HIE    N   1984   4.154   2.598   4.521
  126HIE    H   1985   4.158   2.610   4.420
  126HIE    CA  1986   4.223   2.698   4.603
  126HIE    HA  1987   4.298   2.649   4.664
  126HIE    CB  1988   4.293   2.805   4.518
  126HIE    HB2 1989   4.218   2.860   4.460
  126HIE    HB3 1990   4.346   2.874   4.583
  126HIE    CG  1991   4.392   2.752   4.420
  126HIE    ND1 1992   4.424   2.820   4.304
  126HIE    CE1 1993   4.514   2.747   4.239
  126HIE    HE1 1994   4.550   2.787   4.144
  126HIE    NE2 1995   4.546   2.635   4.303
  126HIE    HE2 1996   4.610   2.561   4.279
  126HIE    CD2 1997   4.468   2.638   4.419
  126HIE    HD2 1998   4.475   2.557   4.492
  126HIE    C   1999   4.129   2.768   4.702
  126HIE    O   2000   4.166   2.781   4.819
  127ILE    N   2001   4.011   2.808   4.657
  127ILE    H   2002   3.990   2.799   4.558
  127ILE    CA  2003   3.909   2.872   4.742
  127ILE    HA  2004   3.951   2.956   4.796
  127ILE    CB  2005   3.785   2.918   4.661
  127ILE    HB  2006   3.762   2.839   4.589
  127ILE    CG2 2007   3.659   2.949   4.745
  127ILE   HG21 2008   3.682   3.028   4.816
  127ILE   HG22 2009   3.579   2.981   4.679
  127ILE   HG23 2010   3.629   2.859   4.799
  127ILE    CG1 2011   3.819   3.042   4.578
  127ILE   HG12 2012   3.816   3.127   4.646
  127ILE   HG13 2013   3.922   3.028   4.542
  127ILE    CD1 2014   3.726   3.067   4.460
  127ILE   HD11 2015   3.625   3.081   4.496
  127ILE   HD12 2016   3.759   3.158   4.407
  127ILE   HD13 2017   3.730   2.982   4.392
  127ILE    C   2018   3.864   2.776   4.853
  127ILE    O   2019   3.857   2.815   4.969
  128CYS    N   2020   3.838   2.650   4.817
  128CYS    H   2021   3.832   2.629   4.718
  128CYS    CA  2022   3.802   2.546   4.912
  128CYS    HA  2023   3.717   2.579   4.972
  128CYS    CB  2024   3.765   2.415   4.840
  128CYS    HB2 2025   3.666   2.423   4.794
  128CYS    HB3 2026   3.838   2.390   4.765
  128CYS    SG  2027   3.757   2.270   4.953
  128CYS    HG  2028   3.723   2.182   4.859
  128CYS    C   2029   3.913   2.528   5.018
  128CYS    O   2030   3.882   2.516   5.137
  129LEU    N   2031   4.039   2.528   4.973
  129LEU    H   2032   4.056   2.537   4.874
  129LEU    CA  2033   4.152   2.509   5.061
  129LEU    HA  2034   4.135   2.421   5.123
  129LEU    CB  2035   4.282   2.488   4.981
  129LEU    HB2 2036   4.281   2.566   4.906
  129LEU    HB3 2037   4.366   2.504   5.049
  129LEU    CG  2038   4.296   2.350   4.913
  129LEU    HG  2039   4.215   2.338   4.841
  129LEU    CD1 2040   4.430   2.341   4.842
  129LEU   HD11 2041   4.511   2.354   4.914
  129LEU   HD12 2042   4.439   2.244   4.794
  129LEU   HD13 2043   4.437   2.419   4.766
  129LEU    CD2 2044   4.283   2.234   5.011
  129LEU   HD21 2045   4.187   2.236   5.060
  129LEU   HD22 2046   4.294   2.139   4.957
  129LEU   HD23 2047   4.363   2.241   5.086
  129LEU    C   2048   4.170   2.622   5.163
  129LEU    O   2049   4.195   2.591   5.280
  130ILE    N   2050   4.154   2.748   5.121
  130ILE    H   2051   4.138   2.768   5.023
  130ILE    CA  2052   4.172   2.860   5.213
  130ILE    HA  2053   4.257   2.846   5.281
  130ILE    CB  2054   4.180   3.002   5.148
  130ILE    HB  2055   4.201   3.072   5.229
  130ILE    CG2 2056   4.288   3.016   5.039
  130ILE   HG21 2057   4.267   2.946   4.959
  130ILE   HG22 2058   4.287   3.117   5.000
  130ILE   HG23 2059   4.386   2.994   5.082
  130ILE    CG1 2060   4.047   3.061   5.099
  130ILE   HG12 2061   4.068   3.117   5.008
  130ILE   HG13 2062   3.981   2.978   5.077
  130ILE    CD1 2063   3.981   3.154   5.203
  130ILE   HD11 2064   4.048   3.237   5.226
  130ILE   HD12 2065   3.887   3.192   5.163
  130ILE   HD13 2066   3.962   3.097   5.295
  130ILE    C   2067   4.065   2.861   5.324
  130ILE    O   2068   4.095   2.900   5.436
  131TRP    N   2069   3.942   2.816   5.294
  131TRP    H   2070   3.919   2.792   5.198
  131TRP    CA  2071   3.836   2.812   5.395
  131TRP    HA  2072   3.844   2.901   5.457
  131TRP    CB  2073   3.698   2.810   5.330
  131TRP    HB2 2074   3.703   2.740   5.246
  131TRP    HB3 2075   3.619   2.778   5.398
  131TRP    CG  2076   3.658   2.941   5.275
  131TRP    CD1 2077   3.638   2.972   5.145
  131TRP    HD1 2078   3.649   2.891   5.072
  131TRP    NE1 2079   3.607   3.106   5.133
  131TRP    HE1 2080   3.588   3.150   5.044
  131TRP    CE2 2081   3.607   3.169   5.255
  131TRP    CZ2 2082   3.584   3.302   5.295
  131TRP    HZ2 2083   3.560   3.374   5.217
  131TRP    CH2 2084   3.593   3.333   5.432
  131TRP    HH2 2085   3.578   3.436   5.466
  131TRP    CZ3 2086   3.622   3.234   5.526
  131TRP    HZ3 2087   3.627   3.256   5.633
  131TRP    CE3 2088   3.645   3.101   5.486
  131TRP    HE3 2089   3.670   3.030   5.564
  131TRP    CD2 2090   3.638   3.065   5.349
  131TRP    C   2091   3.854   2.700   5.497
  131TRP    O   2092   3.826   2.723   5.614
  132LEU    N   2093   3.907   2.585   5.454
  132LEU    H   2094   3.919   2.568   5.355
  132LEU    CA  2095   3.940   2.478   5.548
  132LEU    HA  2096   3.858   2.466   5.619
  132LEU    CB  2097   3.961   2.345   5.476
  132LEU    HB2 2098   4.041   2.363   5.404
  132LEU    HB3 2099   3.994   2.271   5.549
  132LEU    CG  2100   3.838   2.292   5.402
  132LEU    HG  2101   3.795   2.371   5.341
  132LEU    CD1 2102   3.876   2.175   5.313
  132LEU   HD11 2103   3.918   2.094   5.375
  132LEU   HD12 2104   3.788   2.137   5.261
  132LEU   HD13 2105   3.951   2.207   5.241
  132LEU    CD2 2106   3.726   2.250   5.498
  132LEU   HD21 2107   3.695   2.334   5.558
  132LEU   HD22 2108   3.641   2.213   5.440
  132LEU   HD23 2109   3.762   2.170   5.563
  132LEU    C   2110   4.063   2.514   5.631
  132LEU    O   2111   4.060   2.493   5.752
  133LEU    N   2112   4.165   2.574   5.566
  133LEU    H   2113   4.162   2.573   5.465
  133LEU    CA  2114   4.282   2.636   5.631
  133LEU    HA  2115   4.347   2.559   5.672
  133LEU    CB  2116   4.362   2.717   5.526
  133LEU    HB2 2117   4.393   2.642   5.452
  133LEU    HB3 2118   4.288   2.784   5.480
  133LEU    CG  2119   4.486   2.800   5.569
  133LEU    HG  2120   4.562   2.734   5.610
  133LEU    CD1 2121   4.545   2.874   5.448
  133LEU   HD11 2122   4.471   2.941   5.406
  133LEU   HD12 2123   4.632   2.932   5.479
  133LEU   HD13 2124   4.576   2.801   5.373
  133LEU    CD2 2125   4.463   2.908   5.676
  133LEU   HD21 2126   4.425   2.862   5.767
  133LEU   HD22 2127   4.557   2.959   5.698
  133LEU   HD23 2128   4.391   2.981   5.640
  133LEU    C   2129   4.236   2.724   5.747
  133LEU    O   2130   4.289   2.712   5.858
  134THR    N   2131   4.139   2.811   5.719
  134THR    H   2132   4.101   2.809   5.625
  134THR    CA  2133   4.088   2.911   5.811
  134THR    HA  2134   4.168   2.971   5.855
  134THR    CB  2135   3.991   3.004   5.737
  134THR    HB  2136   3.931   2.941   5.673
  134THR    CG2 2137   3.899   3.088   5.826
  134THR   HG21 2138   3.960   3.152   5.890
  134THR   HG22 2139   3.835   3.150   5.763
  134THR   HG23 2140   3.838   3.021   5.887
  134THR    OG1 2141   4.066   3.091   5.655
  134THR    HG1 2142   4.007   3.150   5.608
  134THR    C   2143   4.020   2.845   5.931
  134THR    O   2144   4.055   2.880   6.044
  135VAL    N   2145   3.927   2.751   5.907
  135VAL    H   2146   3.900   2.733   5.811
  135VAL    CA  2147   3.857   2.680   6.013
  135VAL    HA  2148   3.804   2.748   6.078
  135VAL    CB  2149   3.757   2.576   5.956
  135VAL    HB  2150   3.810   2.518   5.881
  135VAL    CG1 2151   3.698   2.482   6.062
  135VAL   HG11 2152   3.644   2.541   6.137
  135VAL   HG12 2153   3.629   2.413   6.014
  135VAL   HG13 2154   3.778   2.427   6.110
  135VAL    CG2 2155   3.643   2.649   5.884
  135VAL   HG21 2156   3.683   2.708   5.802
  135VAL   HG22 2157   3.573   2.575   5.844
  135VAL   HG23 2158   3.591   2.714   5.954
  135VAL    C   2159   3.958   2.610   6.106
  135VAL    O   2160   3.944   2.621   6.227
  136VAL    N   2161   4.061   2.548   6.047
  136VAL    H   2162   4.059   2.537   5.948
  136VAL    CA  2163   4.169   2.485   6.122
  136VAL    HA  2164   4.133   2.412   6.194
  136VAL    CB  2165   4.271   2.416   6.027
  136VAL    HB  2166   4.287   2.483   5.943
  136VAL    CG1 2167   4.406   2.382   6.092
  136VAL   HG11 2168   4.391   2.315   6.176
  136VAL   HG12 2169   4.471   2.334   6.018
  136VAL   HG13 2170   4.453   2.474   6.127
  136VAL    CG2 2171   4.210   2.288   5.969
  136VAL   HG21 2172   4.121   2.313   5.913
  136VAL   HG22 2173   4.283   2.240   5.903
  136VAL   HG23 2174   4.185   2.220   6.050
  136VAL    C   2175   4.241   2.583   6.218
  136VAL    O   2176   4.258   2.550   6.335
  137ALA    N   2177   4.278   2.701   6.167
  137ALA    H   2178   4.260   2.718   6.070
  137ALA    CA  2179   4.347   2.804   6.245
  137ALA    HA  2180   4.438   2.759   6.285
  137ALA    CB  2181   4.386   2.918   6.151
  137ALA    HB1 2182   4.296   2.964   6.111
  137ALA    HB2 2183   4.443   2.992   6.208
  137ALA    HB3 2184   4.447   2.878   6.069
  137ALA    C   2185   4.265   2.859   6.362
  137ALA    O   2186   4.324   2.917   6.452
  138LEU    N   2187   4.134   2.841   6.358
  138LEU    H   2188   4.097   2.788   6.278
  138LEU    CA  2189   4.039   2.892   6.454
  138LEU    HA  2190   4.079   2.982   6.503
  138LEU    CB  2191   3.911   2.931   6.380
  138LEU    HB2 2192   3.916   2.873   6.287
  138LEU    HB3 2193   3.827   2.894   6.440
  138LEU    CG  2194   3.890   3.077   6.348
  138LEU    HG  2195   3.869   3.130   6.440
  138LEU    CD1 2196   4.012   3.139   6.282
  138LEU   HD11 2197   4.033   3.086   6.189
  138LEU   HD12 2198   3.993   3.244   6.261
  138LEU   HD13 2199   4.098   3.131   6.348
  138LEU    CD2 2200   3.769   3.091   6.257
  138LEU   HD21 2201   3.681   3.052   6.308
  138LEU   HD22 2202   3.752   3.197   6.234
  138LEU   HD23 2203   3.786   3.035   6.165
  138LEU    C   2204   4.007   2.792   6.565
  138LEU    O   2205   3.956   2.834   6.669
  139LEU    N   2206   4.031   2.662   6.544
  139LEU    H   2207   4.067   2.633   6.454
  139LEU    CA  2208   3.998   2.557   6.640
  139LEU    HA  2209   3.893   2.566   6.669
  139LEU    CB  2210   4.021   2.417   6.582
  139LEU    HB2 2211   4.125   2.420   6.552
  139LEU    HB3 2212   4.007   2.343   6.661
  139LEU    CG  2213   3.934   2.381   6.462
  139LEU    HG  2214   3.924   2.467   6.396
  139LEU    CD1 2215   3.999   2.266   6.384
  139LEU   HD11 2216   4.009   2.179   6.449
  139LEU   HD12 2217   3.936   2.240   6.299
  139LEU   HD13 2218   4.097   2.297   6.350
  139LEU    CD2 2219   3.790   2.345   6.500
  139LEU   HD21 2220   3.744   2.431   6.549
  139LEU   HD22 2221   3.733   2.320   6.410
  139LEU   HD23 2222   3.790   2.259   6.568
  139LEU    C   2223   4.068   2.566   6.779
  139LEU    O   2224   4.003   2.529   6.877
  140PRO    N   2225   4.193   2.615   6.791
  140PRO    CD  2226   4.290   2.650   6.686
  140PRO    HD2 2227   4.264   2.748   6.646
  140PRO    HD3 2228   4.282   2.575   6.607
  140PRO    CG  2229   4.425   2.649   6.754
  140PRO    HG2 2230   4.493   2.720   6.707
  140PRO    HG3 2231   4.469   2.549   6.751
  140PRO    CB  2232   4.393   2.689   6.896
  140PRO    HB2 2233   4.391   2.797   6.909
  140PRO    HB3 2234   4.466   2.645   6.964
  140PRO    CA  2235   4.255   2.631   6.924
  140PRO    HA  2236   4.264   2.530   6.965
  140PRO    C   2237   4.177   2.719   7.023
  140PRO    O   2238   4.198   2.707   7.143
  141ASN    N   2239   4.085   2.801   6.971
  141ASN    H   2240   4.078   2.805   6.871
  141ASN    CA  2241   3.995   2.886   7.050
  141ASN    HA  2242   4.054   2.956   7.111
  141ASN    CB  2243   3.905   2.966   6.955
  141ASN    HB2 2244   3.880   2.905   6.869
  141ASN    HB3 2245   3.814   2.993   7.008
  141ASN    CG  2246   3.971   3.093   6.905
  141ASN    OD1 2247   3.996   3.184   6.982
  141ASN    ND2 2248   4.003   3.103   6.777
  141ASN   HD21 2249   4.047   3.187   6.743
  141ASN   HD22 2250   3.983   3.027   6.714
  141ASN    C   2251   3.907   2.808   7.146
  141ASN    O   2252   3.871   2.862   7.252
  142PHE    N   2253   3.873   2.683   7.111
  142PHE    H   2254   3.901   2.651   7.019
  142PHE    CA  2255   3.786   2.598   7.191
  142PHE    HA  2256   3.717   2.661   7.247
  142PHE    CB  2257   3.705   2.501   7.102
  142PHE    HB2 2258   3.770   2.423   7.063
  142PHE    HB3 2259   3.630   2.456   7.166
  142PHE    CG  2260   3.631   2.560   6.982
  142PHE    CD1 2261   3.504   2.617   6.995
  142PHE    HD1 2262   3.452   2.599   7.088
  142PHE    CE1 2263   3.446   2.695   6.896
  142PHE    HE1 2264   3.355   2.752   6.916
  142PHE    CZ  2265   3.504   2.698   6.772
  142PHE    HZ  2266   3.459   2.756   6.692
  142PHE    CE2 2267   3.621   2.627   6.750
  142PHE    HE2 2268   3.662   2.623   6.649
  142PHE    CD2 2269   3.686   2.562   6.854
  142PHE    HD2 2270   3.783   2.512   6.836
  142PHE    C   2271   3.859   2.523   7.302
  142PHE    O   2272   3.794   2.477   7.396
  143PHE    N   2273   3.992   2.514   7.291
  143PHE    H   2274   4.037   2.551   7.209
  143PHE    CA  2275   4.073   2.444   7.390
  143PHE    HA  2276   4.011   2.380   7.452
  143PHE    CB  2277   4.177   2.357   7.319
  143PHE    HB2 2278   4.249   2.410   7.255
  143PHE    HB3 2279   4.230   2.306   7.398
  143PHE    CG  2280   4.114   2.249   7.231
  143PHE    CD1 2281   4.052   2.137   7.291
  143PHE    HD1 2282   4.055   2.125   7.400
  143PHE    CE1 2283   3.986   2.044   7.212
  143PHE    HE1 2284   3.939   1.957   7.260
  143PHE    CZ  2285   3.980   2.060   7.075
  143PHE    HZ  2286   3.930   1.985   7.014
  143PHE    CE2 2287   4.039   2.170   7.015
  143PHE    HE2 2288   4.034   2.183   6.906
  143PHE    CD2 2289   4.105   2.265   7.092
  143PHE    HD2 2290   4.148   2.354   7.045
  143PHE    C   2291   4.139   2.543   7.487
  143PHE    O   2292   4.155   2.510   7.604
  144VAL    N   2293   4.170   2.662   7.438
  144VAL    H   2294   4.155   2.678   7.339
  144VAL    CA  2295   4.235   2.765   7.516
  144VAL    HA  2296   4.286   2.733   7.607
  144VAL    CB  2297   4.340   2.832   7.422
  144VAL    HB  2298   4.298   2.830   7.323
  144VAL    CG1 2299   4.376   2.974   7.460
  144VAL   HG11 2300   4.419   2.976   7.560
  144VAL   HG12 2301   4.450   3.012   7.389
  144VAL   HG13 2302   4.287   3.036   7.456
  144VAL    CG2 2303   4.467   2.746   7.412
  144VAL   HG21 2304   4.440   2.648   7.371
  144VAL   HG22 2305   4.538   2.794   7.346
  144VAL   HG23 2306   4.510   2.733   7.511
  144VAL    C   2307   4.134   2.865   7.580
  144VAL    O   2308   4.172   2.943   7.666
  145GLY    N   2309   4.007   2.854   7.541
  145GLY    H   2310   3.987   2.787   7.468
  145GLY    CA  2311   3.894   2.931   7.596
  145GLY    HA2 2312   3.802   2.898   7.548
  145GLY    HA3 2313   3.889   2.911   7.703
  145GLY    C   2314   3.912   3.082   7.574
  145GLY    O   2315   3.911   3.158   7.670
  146SER    N   2316   3.927   3.124   7.448
  146SER    H   2317   3.928   3.054   7.375
  146SER    CA  2318   3.954   3.262   7.413
  146SER    HA  2319   3.970   3.322   7.502
  146SER    CB  2320   4.080   3.271   7.325
  146SER    HB2 2321   4.080   3.365   7.270
  146SER    HB3 2322   4.168   3.267   7.389
  146SER    OG  2323   4.084   3.163   7.233
  146SER    HG  2324   4.163   3.170   7.180
  146SER    C   2325   3.835   3.333   7.348
  146SER    O   2326   3.856   3.446   7.306
  147LEU    N   2327   3.716   3.272   7.338
  147LEU    H   2328   3.707   3.176   7.367
  147LEU    CA  2329   3.598   3.340   7.283
  147LEU    HA  2330   3.629   3.436   7.241
  147LEU    CB  2331   3.529   3.258   7.174
  147LEU    HB2 2332   3.479   3.180   7.231
  147LEU    HB3 2333   3.456   3.323   7.128
  147LEU    CG  2334   3.615   3.192   7.065
  147LEU    HG  2335   3.681   3.119   7.112
  147LEU    CD1 2336   3.531   3.125   6.956
  147LEU   HD11 2337   3.467   3.200   6.909
  147LEU   HD12 2338   3.597   3.082   6.881
  147LEU   HD13 2339   3.469   3.048   7.001
  147LEU    CD2 2340   3.707   3.293   6.998
  147LEU   HD21 2341   3.773   3.338   7.073
  147LEU   HD22 2342   3.766   3.244   6.921
  147LEU   HD23 2343   3.647   3.372   6.953
  147LEU    C   2344   3.498   3.367   7.396
  147LEU    O   2345   3.427   3.276   7.439
  148GLU    N   2346   3.492   3.492   7.443
  148GLU    H   2347   3.561   3.557   7.409
  148GLU    CA  2348   3.401   3.536   7.549
  148GLU    HA  2349   3.307   3.483   7.539
  148GLU    CB  2350   3.461   3.506   7.688
  148GLU    HB2 2351   3.480   3.399   7.693
  148GLU    HB3 2352   3.556   3.560   7.693
  148GLU    CG  2353   3.372   3.549   7.808
  148GLU    HG2 2354   3.351   3.655   7.796
  148GLU    HG3 2355   3.279   3.493   7.796
  148GLU    CD  2356   3.431   3.522   7.946
  148GLU    OE1 2357   3.545   3.471   7.956
  148GLU    OE2 2358   3.361   3.556   8.044
  148GLU    C   2359   3.366   3.684   7.526
  148GLU    O   2360   3.431   3.755   7.449
  149TYR    N   2361   3.257   3.727   7.591
  149TYR    H   2362   3.198   3.655   7.631
  149TYR    CA  2363   3.206   3.863   7.586
  149TYR    HA  2364   3.210   3.899   7.483
  149TYR    CB  2365   3.061   3.869   7.635
  149TYR    HB2 2366   3.002   3.811   7.564
  149TYR    HB3 2367   3.060   3.821   7.732
  149TYR    CG  2368   3.000   4.008   7.648
  149TYR    CD1 2369   3.035   4.111   7.558
  149TYR    HD1 2370   3.098   4.089   7.472
  149TYR    CE1 2371   2.991   4.241   7.580
  149TYR    HE1 2372   3.028   4.321   7.516
  149TYR    CZ  2373   2.900   4.269   7.682
  149TYR    OH  2374   2.853   4.396   7.699
  149TYR    HH  2375   2.889   4.458   7.635
  149TYR    CE2 2376   2.857   4.166   7.766
  149TYR    HE2 2377   2.784   4.186   7.845
  149TYR    CD2 2378   2.909   4.036   7.750
  149TYR    HD2 2379   2.877   3.956   7.817
  149TYR    C   2380   3.303   3.963   7.647
  149TYR    O   2381   3.344   3.947   7.762
  150ASP    N   2382   3.335   4.066   7.569
  150ASP    H   2383   3.302   4.064   7.473
  150ASP    CA  2384   3.415   4.179   7.612
  150ASP    HA  2385   3.470   4.154   7.702
  150ASP    CB  2386   3.515   4.214   7.502
  150ASP    HB2 2387   3.557   4.122   7.462
  150ASP    HB3 2388   3.463   4.267   7.422
  150ASP    CG  2389   3.628   4.303   7.554
  150ASP    OD1 2390   3.605   4.394   7.636
  150ASP    OD2 2391   3.743   4.279   7.512
  150ASP    C   2392   3.321   4.297   7.638
  150ASP    O   2393   3.267   4.352   7.542
  151PRO    N   2394   3.304   4.337   7.766
  151PRO    CD  2395   3.369   4.286   7.886
  151PRO    HD2 2396   3.474   4.268   7.863
  151PRO    HD3 2397   3.322   4.192   7.913
  151PRO    CG  2398   3.349   4.393   7.990
  151PRO    HG2 2399   3.431   4.466   7.987
  151PRO    HG3 2400   3.343   4.349   8.090
  151PRO    CB  2401   3.217   4.457   7.952
  151PRO    HB2 2402   3.211   4.560   7.983
  151PRO    HB3 2403   3.135   4.401   7.995
  151PRO    CA  2404   3.212   4.448   7.799
  151PRO    HA  2405   3.112   4.417   7.766
  151PRO    C   2406   3.247   4.583   7.736
  151PRO    O   2407   3.156   4.663   7.714
  152ARG    N   2408   3.375   4.608   7.709
  152ARG    H   2409   3.444   4.537   7.732
  152ARG    CA  2410   3.425   4.734   7.654
  152ARG    HA  2411   3.392   4.817   7.716
  152ARG    CB  2412   3.578   4.733   7.648
  152ARG    HB2 2413   3.607   4.659   7.575
  152ARG    HB3 2414   3.610   4.832   7.615
  152ARG    CG  2415   3.646   4.702   7.784
  152ARG    HG2 2416   3.629   4.786   7.850
  152ARG    HG3 2417   3.597   4.613   7.825
  152ARG    CD  2418   3.796   4.676   7.771
  152ARG    HD2 2419   3.841   4.758   7.714
  152ARG    HD3 2420   3.841   4.672   7.869
  152ARG    NE  2421   3.824   4.549   7.701
  152ARG    HE  2422   3.743   4.494   7.678
  152ARG    CZ  2423   3.945   4.506   7.665
  152ARG    NH1 2424   4.056   4.573   7.698
  152ARG   HH11 2425   4.049   4.659   7.750
  152ARG   HH12 2426   4.146   4.538   7.670
  152ARG    NH2 2427   3.956   4.392   7.597
  152ARG   HH21 2428   3.873   4.340   7.573
  152ARG   HH22 2429   4.048   4.358   7.570
  152ARG    C   2430   3.367   4.762   7.514
  152ARG    O   2431   3.333   4.877   7.484
  153ILE    N   2432   3.352   4.657   7.433
  153ILE    H   2433   3.380   4.567   7.467
  153ILE    CA  2434   3.308   4.668   7.295
  153ILE    HA  2435   3.288   4.771   7.266
  153ILE    CB  2436   3.413   4.608   7.199
  153ILE    HB  2437   3.367   4.589   7.101
  153ILE    CG2 2438   3.530   4.706   7.182
  153ILE   HG21 2439   3.577   4.725   7.279
  153ILE   HG22 2440   3.604   4.663   7.114
  153ILE   HG23 2441   3.494   4.800   7.140
  153ILE    CG1 2442   3.465   4.471   7.243
  153ILE   HG12 2443   3.524   4.484   7.333
  153ILE   HG13 2444   3.378   4.407   7.265
  153ILE    CD1 2445   3.548   4.404   7.134
  153ILE   HD11 2446   3.635   4.467   7.112
  153ILE   HD12 2447   3.583   4.307   7.169
  153ILE   HD13 2448   3.489   4.391   7.044
  153ILE    C   2449   3.170   4.605   7.270
  153ILE    O   2450   3.130   4.589   7.156
  154TYR    N   2451   3.097   4.570   7.378
  154TYR    H   2452   3.142   4.580   7.468
  154TYR    CA  2453   2.963   4.509   7.374
  154TYR    HA  2454   2.937   4.472   7.473
  154TYR    CB  2455   2.856   4.609   7.329
  154TYR    HB2 2456   2.888   4.643   7.230
  154TYR    HB3 2457   2.761   4.554   7.320
  154TYR    CG  2458   2.835   4.728   7.420
  154TYR    CD1 2459   2.752   4.720   7.533
  154TYR    HD1 2460   2.704   4.626   7.558
  154TYR    CE1 2461   2.731   4.833   7.613
  154TYR    HE1 2462   2.667   4.826   7.701
  154TYR    CZ  2463   2.790   4.956   7.580
  154TYR    OH  2464   2.770   5.066   7.656
  154TYR    HH  2465   2.710   5.050   7.730
  154TYR    CE2 2466   2.874   4.964   7.467
  154TYR    HE2 2467   2.922   5.058   7.441
  154TYR    CD2 2468   2.897   4.850   7.389
  154TYR    HD2 2469   2.963   4.856   7.302
  154TYR    C   2470   2.955   4.380   7.286
  154TYR    O   2471   2.846   4.336   7.255
  155SER    N   2472   3.070   4.319   7.253
  155SER    H   2473   3.156   4.357   7.288
  155SER    CA  2474   3.077   4.205   7.161
  155SER    HA  2475   2.976   4.168   7.141
  155SER    CB  2476   3.140   4.247   7.028
  155SER    HB2 2477   3.168   4.156   6.975
  155SER    HB3 2478   3.065   4.300   6.971
  155SER    OG  2479   3.255   4.328   7.042
  155SER    HG  2480   3.289   4.350   6.955
  155SER    C   2481   3.151   4.087   7.221
  155SER    O   2482   3.257   4.102   7.282
  156CYX    N   2483   3.095   3.968   7.198
  156CYX    H   2484   2.998   3.966   7.171
  156CYX    CA  2485   3.162   3.840   7.221
  156CYX    HA  2486   3.222   3.848   7.312
  156CYX    CB  2487   3.063   3.725   7.237
  156CYX    HB2 2488   2.967   3.764   7.270
  156CYX    HB3 2489   3.052   3.674   7.140
  156CYX    SG  2490   3.104   3.592   7.352
  156CYX    C   2491   3.261   3.817   7.108
  156CYX    O   2492   3.219   3.805   6.993
  157THR    N   2493   3.388   3.819   7.144
  157THR    H   2494   3.410   3.827   7.242
  157THR    CA  2495   3.496   3.815   7.050
  157THR    HA  2496   3.469   3.763   6.959
  157THR    CB  2497   3.535   3.961   7.013
  157THR    HB  2498   3.444   4.014   6.988
  157THR    CG2 2499   3.606   4.036   7.126
  157THR   HG21 2500   3.699   3.984   7.152
  157THR   HG22 2501   3.631   4.137   7.093
  157THR   HG23 2502   3.541   4.041   7.214
  157THR    OG1 2503   3.620   3.964   6.900
  157THR    HG1 2504   3.642   4.056   6.879
  157THR    C   2505   3.614   3.736   7.111
  157THR    O   2506   3.600   3.675   7.216
  158PHE    N   2507   3.728   3.738   7.040
  158PHE    H   2508   3.722   3.781   6.949
  158PHE    CA  2509   3.853   3.677   7.080
  158PHE    HA  2510   3.838   3.582   7.128
  158PHE    CB  2511   3.935   3.657   6.953
  158PHE    HB2 2512   3.884   3.576   6.901
  158PHE    HB3 2513   3.938   3.745   6.889
  158PHE    CG  2514   4.078   3.613   6.972
  158PHE    CD1 2515   4.106   3.478   7.001
  158PHE    HD1 2516   4.025   3.407   7.011
  158PHE    CE1 2517   4.237   3.436   7.015
  158PHE    HE1 2518   4.259   3.332   7.037
  158PHE    CZ  2519   4.340   3.527   7.003
  158PHE    HZ  2520   4.442   3.491   7.006
  158PHE    CE2 2521   4.314   3.663   6.988
  158PHE    HE2 2522   4.395   3.735   6.988
  158PHE    CD2 2523   4.183   3.706   6.973
  158PHE    HD2 2524   4.162   3.813   6.961
  158PHE    C   2525   3.929   3.762   7.184
  158PHE    O   2526   3.948   3.882   7.161
  159ILE    N   2527   3.973   3.699   7.292
  159ILE    H   2528   3.953   3.601   7.303
  159ILE    CA  2529   4.042   3.768   7.402
  159ILE    HA  2530   4.029   3.875   7.387
  159ILE    CB  2531   3.988   3.726   7.541
  159ILE    HB  2532   4.000   3.618   7.552
  159ILE    CG2 2533   4.060   3.797   7.655
  159ILE   HG21 2534   4.047   3.905   7.644
  159ILE   HG22 2535   4.018   3.765   7.750
  159ILE   HG23 2536   4.167   3.773   7.652
  159ILE    CG1 2537   3.838   3.762   7.552
  159ILE   HG12 2538   3.821   3.804   7.650
  159ILE   HG13 2539   3.816   3.835   7.476
  159ILE    CD1 2540   3.750   3.642   7.534
  159ILE   HD11 2541   3.772   3.567   7.610
  159ILE   HD12 2542   3.645   3.671   7.542
  159ILE   HD13 2543   3.766   3.599   7.435
  159ILE    C   2544   4.193   3.744   7.394
  159ILE    O   2545   4.240   3.629   7.395
  160GLN    N   2546   4.267   3.855   7.390
  160GLN    H   2547   4.214   3.942   7.400
  160GLN    CA  2548   4.410   3.863   7.369
  160GLN    HA  2549   4.439   3.796   7.289
  160GLN    CB  2550   4.450   4.006   7.331
  160GLN    HB2 2551   4.443   4.068   7.419
  160GLN    HB3 2552   4.553   4.004   7.295
  160GLN    CG  2553   4.358   4.062   7.221
  160GLN    HG2 2554   4.348   3.984   7.146
  160GLN    HG3 2555   4.259   4.084   7.264
  160GLN    CD  2556   4.411   4.188   7.154
  160GLN    OE1 2557   4.492   4.261   7.210
  160GLN    NE2 2558   4.359   4.215   7.036
  160GLN   HE21 2559   4.389   4.297   6.986
  160GLN   HE22 2560   4.289   4.154   6.997
  160GLN    C   2561   4.491   3.818   7.491
  160GLN    O   2562   4.610   3.788   7.478
  161THR    N   2563   4.430   3.820   7.610
  161THR    H   2564   4.332   3.847   7.614
  161THR    CA  2565   4.498   3.786   7.734
  161THR    HA  2566   4.606   3.795   7.724
  161THR    CB  2567   4.451   3.879   7.848
  161THR    HB  2568   4.504   3.852   7.939
  161THR    CG2 2569   4.479   4.027   7.816
  161THR   HG21 2570   4.427   4.055   7.726
  161THR   HG22 2571   4.445   4.089   7.898
  161THR   HG23 2572   4.587   4.041   7.802
  161THR    OG1 2573   4.313   3.865   7.875
  161THR    HG1 2574   4.287   3.924   7.945
  161THR    C   2575   4.473   3.640   7.777
  161THR    O   2576   4.548   3.591   7.862
  162ALA    N   2577   4.371   3.573   7.721
  162ALA    H   2578   4.313   3.622   7.654
  162ALA    CA  2579   4.335   3.435   7.755
  162ALA    HA  2580   4.311   3.436   7.862
  162ALA    CB  2581   4.211   3.391   7.677
  162ALA    HB1 2582   4.235   3.389   7.570
  162ALA    HB2 2583   4.182   3.291   7.709
  162ALA    HB3 2584   4.130   3.461   7.695
  162ALA    C   2585   4.451   3.335   7.735
  162ALA    O   2586   4.465   3.242   7.815
  163SER    N   2587   4.533   3.359   7.633
  163SER    H   2588   4.510   3.435   7.571
  163SER    CA  2589   4.655   3.282   7.605
  163SER    HA  2590   4.708   3.263   7.699
  163SER    CB  2591   4.620   3.148   7.540
  163SER    HB2 2592   4.570   3.088   7.617
  163SER    HB3 2593   4.551   3.168   7.460
  163SER    OG  2594   4.732   3.075   7.490
  163SER    HG  2595   4.702   2.993   7.452
  163SER    C   2596   4.743   3.361   7.512
  163SER    O   2597   4.721   3.358   7.392
  164THR    N   2598   4.846   3.425   7.565
  164THR    H   2599   4.862   3.421   7.665
  164THR    CA  2600   4.935   3.507   7.484
  164THR    HA  2601   4.878   3.578   7.424
  164THR    CB  2602   5.032   3.584   7.574
  164THR    HB  2603   5.103   3.637   7.511
  164THR    CG2 2604   4.957   3.684   7.663
  164THR   HG21 2605   4.887   3.630   7.726
  164THR   HG22 2606   5.030   3.737   7.726
  164THR   HG23 2607   4.904   3.754   7.601
  164THR    OG1 2608   5.108   3.497   7.657
  164THR    HG1 2609   5.167   3.547   7.712
  164THR    C   2610   5.015   3.427   7.379
  164THR    O   2611   5.059   3.487   7.281
  165GLN    N   2612   5.027   3.293   7.395
  165GLN    H   2613   4.997   3.252   7.482
  165GLN    CA  2614   5.091   3.207   7.296
  165GLN    HA  2615   5.189   3.247   7.268
  165GLN    CB  2616   5.111   3.065   7.354
  165GLN    HB2 2617   5.170   3.076   7.444
  165GLN    HB3 2618   5.012   3.028   7.379
  165GLN    CG  2619   5.181   2.966   7.258
  165GLN    HG2 2620   5.120   2.956   7.167
  165GLN    HG3 2621   5.278   3.006   7.231
  165GLN    CD  2622   5.199   2.827   7.319
  165GLN    OE1 2623   5.253   2.737   7.254
  165GLN    NE2 2624   5.156   2.806   7.443
  165GLN   HE21 2625   5.167   2.716   7.486
  165GLN   HE22 2626   5.111   2.882   7.494
  165GLN    C   2627   5.011   3.203   7.166
  165GLN    O   2628   5.066   3.226   7.058
  166TYR    N   2629   4.880   3.176   7.179
  166TYR    H   2630   4.846   3.148   7.269
  166TYR    CA  2631   4.790   3.167   7.065
  166TYR    HA  2632   4.833   3.104   6.986
  166TYR    CB  2633   4.660   3.103   7.113
  166TYR    HB2 2634   4.687   3.008   7.160
  166TYR    HB3 2635   4.621   3.171   7.190
  166TYR    CG  2636   4.555   3.079   7.008
  166TYR    CD1 2637   4.590   3.043   6.876
  166TYR    HD1 2638   4.694   3.030   6.848
  166TYR    CE1 2639   4.489   3.025   6.779
  166TYR    HE1 2640   4.515   3.003   6.676
  166TYR    CZ  2641   4.354   3.039   6.816
  166TYR    OH  2642   4.256   3.018   6.724
  166TYR    HH  2643   4.291   2.993   6.638
  166TYR    CE2 2644   4.321   3.071   6.949
  166TYR    HE2 2645   4.216   3.081   6.977
  166TYR    CD2 2646   4.421   3.091   7.045
  166TYR    HD2 2647   4.393   3.117   7.147
  166TYR    C   2648   4.774   3.302   6.995
  166TYR    O   2649   4.790   3.310   6.873
  167THR    N   2650   4.755   3.410   7.071
  167THR    H   2651   4.743   3.400   7.171
  167THR    CA  2652   4.740   3.544   7.014
  167THR    HA  2653   4.670   3.544   6.932
  167THR    CB  2654   4.695   3.650   7.117
  167THR    HB  2655   4.650   3.733   7.062
  167THR    CG2 2656   4.594   3.595   7.216
  167THR   HG21 2657   4.639   3.511   7.270
  167THR   HG22 2658   4.565   3.673   7.286
  167THR   HG23 2659   4.507   3.559   7.162
  167THR    OG1 2660   4.801   3.708   7.192
  167THR    HG1 2661   4.765   3.772   7.254
  167THR    C   2662   4.869   3.594   6.945
  167THR    O   2663   4.858   3.661   6.843
  168ALA    N   2664   4.986   3.555   6.996
  168ALA    H   2665   4.989   3.505   7.084
  168ALA    CA  2666   5.113   3.588   6.932
  168ALA    HA  2667   5.119   3.695   6.920
  168ALA    CB  2668   5.231   3.542   7.017
  168ALA    HB1 2669   5.228   3.434   7.030
  168ALA    HB2 2670   5.325   3.570   6.968
  168ALA    HB3 2671   5.227   3.591   7.115
  168ALA    C   2672   5.122   3.524   6.793
  168ALA    O   2673   5.160   3.591   6.698
  169ALA    N   2674   5.080   3.397   6.782
  169ALA    H   2675   5.056   3.346   6.866
  169ALA    CA  2676   5.070   3.328   6.655
  169ALA    HA  2677   5.167   3.336   6.605
  169ALA    CB  2678   5.040   3.180   6.676
  169ALA    HB1 2679   4.943   3.169   6.725
  169ALA    HB2 2680   5.038   3.129   6.580
  169ALA    HB3 2681   5.117   3.135   6.740
  169ALA    C   2682   4.966   3.389   6.562
  169ALA    O   2683   4.994   3.407   6.445
  170VAL    N   2684   4.848   3.424   6.616
  170VAL    H   2685   4.831   3.400   6.712
  170VAL    CA  2686   4.741   3.489   6.540
  170VAL    HA  2687   4.713   3.432   6.452
  170VAL    CB  2688   4.614   3.509   6.628
  170VAL    HB  2689   4.649   3.549   6.724
  170VAL    CG1 2690   4.509   3.603   6.569
  170VAL   HG11 2691   4.475   3.564   6.473
  170VAL   HG12 2692   4.425   3.611   6.637
  170VAL   HG13 2693   4.553   3.702   6.555
  170VAL    CG2 2694   4.548   3.375   6.659
  170VAL   HG21 2695   4.619   3.311   6.713
  170VAL   HG22 2696   4.460   3.391   6.721
  170VAL   HG23 2697   4.520   3.326   6.566
  170VAL    C   2698   4.787   3.622   6.478
  170VAL    O   2699   4.758   3.647   6.362
  171VAL    N   2700   4.862   3.703   6.554
  171VAL    H   2701   4.877   3.681   6.651
  171VAL    CA  2702   4.913   3.827   6.502
  171VAL    HA  2703   4.837   3.880   6.444
  171VAL    CB  2704   4.962   3.920   6.617
  171VAL    HB  2705   5.031   3.862   6.679
  171VAL    CG1 2706   5.031   4.046   6.565
  171VAL   HG11 2707   4.962   4.104   6.504
  171VAL   HG12 2708   5.063   4.107   6.650
  171VAL   HG13 2709   5.118   4.019   6.506
  171VAL    CG2 2710   4.844   3.962   6.707
  171VAL   HG21 2711   4.799   3.873   6.750
  171VAL   HG22 2712   4.881   4.027   6.786
  171VAL   HG23 2713   4.770   4.015   6.648
  171VAL    C   2714   5.024   3.804   6.397
  171VAL    O   2715   5.031   3.876   6.297
  172VAL    N   2716   5.109   3.703   6.417
  172VAL    H   2717   5.105   3.648   6.502
  172VAL    CA  2718   5.219   3.679   6.324
  172VAL    HA  2719   5.255   3.772   6.282
  172VAL    CB  2720   5.338   3.606   6.391
  172VAL    HB  2721   5.301   3.514   6.437
  172VAL    CG1 2722   5.450   3.571   6.292
  172VAL   HG11 2723   5.488   3.663   6.246
  172VAL   HG12 2724   5.531   3.521   6.344
  172VAL   HG13 2725   5.410   3.506   6.214
  172VAL    CG2 2726   5.397   3.693   6.503
  172VAL   HG21 2727   5.320   3.712   6.578
  172VAL   HG22 2728   5.480   3.641   6.549
  172VAL   HG23 2729   5.432   3.787   6.461
  172VAL    C   2730   5.172   3.604   6.198
  172VAL    O   2731   5.175   3.660   6.088
  173ILE    N   2732   5.131   3.478   6.216
  173ILE    H   2733   5.133   3.442   6.311
  173ILE    CA  2734   5.095   3.387   6.109
  173ILE    HA  2735   5.169   3.384   6.029
  173ILE    CB  2736   5.074   3.243   6.165
  173ILE    HB  2737   5.013   3.252   6.255
  173ILE    CG2 2738   5.006   3.145   6.066
  173ILE   HG21 2739   5.068   3.136   5.976
  173ILE   HG22 2740   4.995   3.048   6.113
  173ILE   HG23 2741   4.908   3.184   6.039
  173ILE    CG1 2742   5.209   3.186   6.214
  173ILE   HG12 2743   5.265   3.158   6.125
  173ILE   HG13 2744   5.261   3.267   6.265
  173ILE    CD1 2745   5.200   3.066   6.309
  173ILE   HD11 2746   5.148   2.984   6.258
  173ILE   HD12 2747   5.300   3.034   6.336
  173ILE   HD13 2748   5.143   3.094   6.397
  173ILE    C   2749   4.974   3.435   6.027
  173ILE    O   2750   4.969   3.409   5.907
  174HIE    N   2751   4.881   3.507   6.092
  174HIE    H   2752   4.892   3.525   6.190
  174HIE    CA  2753   4.757   3.551   6.027
  174HIE    HA  2754   4.756   3.518   5.923
  174HIE    CB  2755   4.635   3.493   6.099
  174HIE    HB2 2756   4.637   3.519   6.204
  174HIE    HB3 2757   4.542   3.530   6.055
  174HIE    CG  2758   4.630   3.345   6.092
  174HIE    ND1 2759   4.575   3.279   5.985
  174HIE    CE1 2760   4.587   3.148   6.007
  174HIE    HE1 2761   4.548   3.082   5.931
  174HIE    NE2 2762   4.649   3.122   6.122
  174HIE    HE2 2763   4.673   3.034   6.165
  174HIE    CD2 2764   4.675   3.248   6.177
  174HIE    HD2 2765   4.723   3.256   6.275
  174HIE    C   2766   4.746   3.704   6.012
  174HIE    O   2767   4.636   3.753   5.993
  175PHE    N   2768   4.859   3.776   6.014
  175PHE    H   2769   4.944   3.736   6.052
  175PHE    CA  2770   4.859   3.916   5.978
  175PHE    HA  2771   4.791   3.930   5.894
  175PHE    CB  2772   4.814   4.007   6.093
  175PHE    HB2 2773   4.716   3.970   6.124
  175PHE    HB3 2774   4.880   4.008   6.179
  175PHE    CG  2775   4.794   4.153   6.053
  175PHE    CD1 2776   4.679   4.190   5.983
  175PHE    HD1 2777   4.602   4.117   5.960
  175PHE    CE1 2778   4.664   4.323   5.942
  175PHE    HE1 2779   4.574   4.351   5.888
  175PHE    CZ  2780   4.761   4.416   5.969
  175PHE    HZ  2781   4.747   4.520   5.939
  175PHE    CE2 2782   4.877   4.379   6.035
  175PHE    HE2 2783   4.955   4.454   6.055
  175PHE    CD2 2784   4.896   4.248   6.076
  175PHE    HD2 2785   4.989   4.218   6.124
  175PHE    C   2786   4.993   3.957   5.920
  175PHE    O   2787   5.003   3.976   5.801
  176LEU    N   2788   5.097   3.967   6.004
  176LEU    H   2789   5.088   3.945   6.102
  176LEU    CA  2790   5.226   4.021   5.958
  176LEU    HA  2791   5.208   4.116   5.907
  176LEU    CB  2792   5.324   4.046   6.072
  176LEU    HB2 2793   5.350   3.945   6.107
  176LEU    HB3 2794   5.414   4.095   6.033
  176LEU    CG  2795   5.270   4.127   6.192
  176LEU    HG  2796   5.161   4.121   6.192
  176LEU    CD1 2797   5.324   4.072   6.323
  176LEU   HD11 2798   5.433   4.079   6.323
  176LEU   HD12 2799   5.285   4.132   6.406
  176LEU   HD13 2800   5.294   3.969   6.335
  176LEU    CD2 2801   5.303   4.276   6.179
  176LEU   HD21 2802   5.258   4.315   6.087
  176LEU   HD22 2803   5.263   4.330   6.264
  176LEU   HD23 2804   5.411   4.290   6.175
  176LEU    C   2805   5.290   3.932   5.852
  176LEU    O   2806   5.354   3.985   5.761
  177LEU    N   2807   5.270   3.799   5.860
  177LEU    H   2808   5.235   3.762   5.947
  177LEU    CA  2809   5.313   3.706   5.757
  177LEU    HA  2810   5.417   3.724   5.732
  177LEU    CB  2811   5.300   3.558   5.804
  177LEU    HB2 2812   5.351   3.567   5.900
  177LEU    HB3 2813   5.196   3.531   5.822
  177LEU    CG  2814   5.369   3.449   5.719
  177LEU    HG  2815   5.394   3.366   5.786
  177LEU    CD1 2816   5.281   3.397   5.605
  177LEU   HD11 2817   5.256   3.480   5.539
  177LEU   HD12 2818   5.335   3.320   5.549
  177LEU   HD13 2819   5.189   3.354   5.646
  177LEU    CD2 2820   5.509   3.486   5.668
  177LEU   HD21 2821   5.574   3.506   5.754
  177LEU   HD22 2822   5.550   3.404   5.611
  177LEU   HD23 2823   5.503   3.575   5.606
  177LEU    C   2824   5.243   3.736   5.621
  177LEU    O   2825   5.314   3.775   5.529
  178PRO    N   2826   5.109   3.725   5.610
  178PRO    CD  2827   5.012   3.673   5.706
  178PRO    HD2 2828   5.035   3.716   5.804
  178PRO    HD3 2829   5.022   3.565   5.711
  178PRO    CG  2830   4.877   3.716   5.655
  178PRO    HG2 2831   4.849   3.815   5.694
  178PRO    HG3 2832   4.800   3.644   5.682
  178PRO    CB  2833   4.895   3.721   5.505
  178PRO    HB2 2834   4.832   3.795   5.457
  178PRO    HB3 2835   4.873   3.623   5.465
  178PRO    CA  2836   5.042   3.755   5.483
  178PRO    HA  2837   5.084   3.686   5.409
  178PRO    C   2838   5.059   3.899   5.432
  178PRO    O   2839   5.076   3.918   5.312
  179ILE    N   2840   5.056   3.999   5.521
  179ILE    H   2841   5.030   3.980   5.617
  179ILE    CA  2842   5.081   4.139   5.483
  179ILE    HA  2843   5.020   4.172   5.398
  179ILE    CB  2844   5.061   4.236   5.602
  179ILE    HB  2845   5.115   4.195   5.688
  179ILE    CG2 2846   5.111   4.380   5.575
  179ILE   HG21 2847   5.057   4.421   5.490
  179ILE   HG22 2848   5.094   4.442   5.664
  179ILE   HG23 2849   5.218   4.378   5.553
  179ILE    CG1 2850   4.915   4.239   5.656
  179ILE   HG12 2851   4.893   4.137   5.686
  179ILE   HG13 2852   4.918   4.303   5.744
  179ILE    CD1 2853   4.806   4.289   5.561
  179ILE   HD11 2854   4.802   4.226   5.472
  179ILE   HD12 2855   4.709   4.286   5.612
  179ILE   HD13 2856   4.828   4.392   5.531
  179ILE    C   2857   5.221   4.154   5.420
  179ILE    O   2858   5.237   4.232   5.327
  180ALA    N   2859   5.319   4.075   5.466
  180ALA    H   2860   5.300   4.016   5.547
  180ALA    CA  2861   5.454   4.077   5.411
  180ALA    HA  2862   5.483   4.182   5.403
  180ALA    CB  2863   5.550   4.007   5.507
  180ALA    HB1 2864   5.523   3.901   5.514
  180ALA    HB2 2865   5.651   4.014   5.467
  180ALA    HB3 2866   5.546   4.053   5.604
  180ALA    C   2867   5.462   4.016   5.271
  180ALA    O   2868   5.518   4.080   5.182
  181VAL    N   2869   5.406   3.896   5.252
  181VAL    H   2870   5.363   3.847   5.330
  181VAL    CA  2871   5.414   3.826   5.123
  181VAL    HA  2872   5.514   3.827   5.080
  181VAL    CB  2873   5.364   3.680   5.128
  181VAL    HB  2874   5.391   3.630   5.035
  181VAL    CG1 2875   5.426   3.604   5.247
  181VAL   HG11 2876   5.399   3.654   5.340
  181VAL   HG12 2877   5.388   3.501   5.247
  181VAL   HG13 2878   5.534   3.602   5.235
  181VAL    CG2 2879   5.211   3.664   5.129
  181VAL   HG21 2880   5.170   3.708   5.038
  181VAL   HG22 2881   5.185   3.558   5.133
  181VAL   HG23 2882   5.170   3.715   5.216
  181VAL    C   2883   5.339   3.902   5.012
  181VAL    O   2884   5.382   3.901   4.897
  182VAL    N   2885   5.230   3.971   5.049
  182VAL    H   2886   5.198   3.965   5.144
  182VAL    CA  2887   5.152   4.049   4.954
  182VAL    HA  2888   5.145   4.004   4.855
  182VAL    CB  2889   5.009   4.071   5.008
  182VAL    HB  2890   5.019   4.093   5.113
  182VAL    CG1 2891   4.929   4.182   4.940
  182VAL   HG11 2892   4.918   4.160   4.834
  182VAL   HG12 2893   4.830   4.189   4.985
  182VAL   HG13 2894   4.981   4.277   4.952
  182VAL    CG2 2895   4.932   3.941   5.000
  182VAL   HG21 2896   4.983   3.866   5.061
  182VAL   HG22 2897   4.831   3.956   5.038
  182VAL   HG23 2898   4.928   3.907   4.897
  182VAL    C   2899   5.219   4.182   4.924
  182VAL    O   2900   5.216   4.224   4.807
  183SER    N   2901   5.284   4.244   5.022
  183SER    H   2902   5.274   4.213   5.119
  183SER    CA  2903   5.365   4.361   4.996
  183SER    HA  2904   5.306   4.437   4.945
  183SER    CB  2905   5.421   4.423   5.126
  183SER    HB2 2906   5.471   4.345   5.183
  183SER    HB3 2907   5.493   4.501   5.100
  183SER    OG  2908   5.317   4.479   5.204
  183SER    HG  2909   5.355   4.516   5.284
  183SER    C   2910   5.481   4.326   4.900
  183SER    O   2911   5.511   4.406   4.812
  184PHE    N   2912   5.535   4.203   4.912
  184PHE    H   2913   5.518   4.152   4.997
  184PHE    CA  2914   5.630   4.148   4.816
  184PHE    HA  2915   5.708   4.221   4.796
  184PHE    CB  2916   5.695   4.017   4.867
  184PHE    HB2 2917   5.776   4.050   4.931
  184PHE    HB3 2918   5.628   3.953   4.923
  184PHE    CG  2919   5.759   3.930   4.758
  184PHE    CD1 2920   5.863   3.982   4.678
  184PHE    HD1 2921   5.904   4.081   4.698
  184PHE    CE1 2922   5.913   3.906   4.572
  184PHE    HE1 2923   5.992   3.947   4.510
  184PHE    CZ  2924   5.862   3.780   4.546
  184PHE    HZ  2925   5.903   3.720   4.464
  184PHE    CE2 2926   5.759   3.729   4.624
  184PHE    HE2 2927   5.720   3.629   4.603
  184PHE    CD2 2928   5.706   3.803   4.729
  184PHE    HD2 2929   5.623   3.764   4.788
  184PHE    C   2930   5.568   4.130   4.676
  184PHE    O   2931   5.630   4.171   4.578
  185CYS    N   2932   5.449   4.071   4.670
  185CYS    H   2933   5.409   4.035   4.756
  185CYS    CA  2934   5.379   4.046   4.545
  185CYS    HA  2935   5.443   3.986   4.481
  185CYS    CB  2936   5.245   3.973   4.564
  185CYS    HB2 2937   5.192   4.006   4.653
  185CYS    HB3 2938   5.180   3.981   4.478
  185CYS    SG  2939   5.275   3.794   4.587
  185CYS    HG  2940   5.148   3.760   4.600
  185CYS    C   2941   5.359   4.177   4.469
  185CYS    O   2942   5.403   4.183   4.354
  186TYR    N   2943   5.308   4.281   4.535
  186TYR    H   2944   5.275   4.267   4.629
  186TYR    CA  2945   5.282   4.410   4.471
  186TYR    HA  2946   5.247   4.394   4.368
  186TYR    CB  2947   5.175   4.487   4.548
  186TYR    HB2 2948   5.201   4.487   4.654
  186TYR    HB3 2949   5.173   4.589   4.511
  186TYR    CG  2950   5.037   4.425   4.531
  186TYR    CD1 2951   4.975   4.426   4.404
  186TYR    HD1 2952   5.025   4.473   4.319
  186TYR    CE1 2953   4.849   4.366   4.387
  186TYR    HE1 2954   4.802   4.366   4.288
  186TYR    CZ  2955   4.783   4.307   4.496
  186TYR    OH  2956   4.661   4.249   4.479
  186TYR    HH  2957   4.629   4.254   4.388
  186TYR    CE2 2958   4.844   4.308   4.622
  186TYR    HE2 2959   4.793   4.262   4.707
  186TYR    CD2 2960   4.970   4.366   4.639
  186TYR    HD2 2961   5.018   4.366   4.737
  186TYR    C   2962   5.408   4.494   4.446
  186TYR    O   2963   5.403   4.578   4.356
  187LEU    N   2964   5.518   4.468   4.516
  187LEU    H   2965   5.516   4.404   4.594
  187LEU    CA  2966   5.643   4.540   4.488
  187LEU    HA  2967   5.622   4.646   4.477
  187LEU    CB  2968   5.744   4.522   4.602
  187LEU    HB2 2969   5.684   4.530   4.693
  187LEU    HB3 2970   5.788   4.422   4.598
  187LEU    CG  2971   5.856   4.627   4.605
  187LEU    HG  2972   5.837   4.702   4.528
  187LEU    CD1 2973   5.861   4.694   4.742
  187LEU   HD11 2974   5.881   4.620   4.819
  187LEU   HD12 2975   5.941   4.769   4.742
  187LEU   HD13 2976   5.765   4.743   4.762
  187LEU    CD2 2977   5.992   4.565   4.568
  187LEU   HD21 2978   5.986   4.522   4.468
  187LEU   HD22 2979   6.068   4.642   4.571
  187LEU   HD23 2980   6.016   4.486   4.639
  187LEU    C   2981   5.702   4.494   4.355
  187LEU    O   2982   5.747   4.578   4.278
  188ARG    N   2983   5.695   4.363   4.327
  188ARG    H   2984   5.667   4.299   4.400
  188ARG    CA  2985   5.739   4.307   4.200
  188ARG    HA  2986   5.834   4.353   4.170
  188ARG    CB  2987   5.760   4.156   4.210
  188ARG    HB2 2988   5.689   4.117   4.283
  188ARG    HB3 2989   5.738   4.112   4.112
  188ARG    CG  2990   5.903   4.118   4.252
  188ARG    HG2 2991   5.971   4.183   4.196
  188ARG    HG3 2992   5.911   4.139   4.359
  188ARG    CD  2993   5.939   3.972   4.227
  188ARG    HD2 2994   6.025   3.947   4.289
  188ARG    HD3 2995   5.854   3.910   4.257
  188ARG    NE  2996   5.971   3.943   4.087
  188ARG    HE  2997   5.952   4.015   4.018
  188ARG    CZ  2998   6.021   3.826   4.043
  188ARG    NH1 2999   6.046   3.726   4.126
  188ARG   HH11 3000   6.026   3.736   4.225
  188ARG   HH12 3001   6.084   3.639   4.091
  188ARG    NH2 3002   6.050   3.813   3.914
  188ARG   HH21 3003   6.035   3.889   3.850
  188ARG   HH22 3004   6.088   3.725   3.880
  188ARG    C   3005   5.648   4.343   4.082
  188ARG    O   3006   5.693   4.336   3.967
  189ILE    N   3007   5.525   4.386   4.108
  189ILE    H   3008   5.490   4.388   4.203
  189ILE    CA  3009   5.435   4.431   4.002
  189ILE    HA  3010   5.454   4.377   3.909
  189ILE    CB  3011   5.285   4.420   4.039
  189ILE    HB  3012   5.264   4.489   4.120
  189ILE    CG2 3013   5.195   4.454   3.919
  189ILE   HG21 3014   5.216   4.385   3.837
  189ILE   HG22 3015   5.090   4.445   3.949
  189ILE   HG23 3016   5.215   4.556   3.886
  189ILE    CG1 3017   5.250   4.282   4.094
  189ILE   HG12 3018   5.330   4.253   4.162
  189ILE   HG13 3019   5.155   4.293   4.148
  189ILE    CD1 3020   5.235   4.177   3.989
  189ILE   HD11 3021   5.328   4.167   3.934
  189ILE   HD12 3022   5.210   4.082   4.036
  189ILE   HD13 3023   5.156   4.205   3.919
  189ILE    C   3024   5.464   4.578   3.972
  189ILE    O   3025   5.482   4.615   3.856
  190TRP    N   3026   5.472   4.661   4.077
  190TRP    H   3027   5.452   4.624   4.169
  190TRP    CA  3028   5.498   4.804   4.065
  190TRP    HA  3029   5.428   4.847   3.992
  190TRP    CB  3030   5.481   4.875   4.199
  190TRP    HB2 3031   5.523   4.814   4.279
  190TRP    HB3 3032   5.533   4.972   4.196
  190TRP    CG  3033   5.339   4.905   4.238
  190TRP    CD1 3034   5.270   4.850   4.340
  190TRP    HD1 3035   5.322   4.777   4.401
  190TRP    NE1 3036   5.142   4.901   4.344
  190TRP    HE1 3037   5.073   4.872   4.411
  190TRP    CE2 3038   5.124   4.995   4.245
  190TRP    CZ2 3039   5.016   5.074   4.208
  190TRP    HZ2 3040   4.924   5.064   4.266
  190TRP    CH2 3041   5.029   5.162   4.098
  190TRP    HH2 3042   4.947   5.226   4.067
  190TRP    CZ3 3043   5.150   5.168   4.027
  190TRP    HZ3 3044   5.163   5.234   3.942
  190TRP    CE3 3045   5.259   5.087   4.065
  190TRP    HE3 3046   5.349   5.096   4.004
  190TRP    CD2 3047   5.249   4.998   4.175
  190TRP    C   3048   5.634   4.835   4.001
  190TRP    O   3049   5.647   4.939   3.937
  191VAL    N   3050   5.733   4.745   4.016
  191VAL    H   3051   5.723   4.670   4.083
  191VAL    CA  3052   5.861   4.762   3.949
  191VAL    HA  3053   5.893   4.866   3.946
  191VAL    CB  3054   5.976   4.675   4.006
  191VAL    HB  3055   6.062   4.683   3.940
  191VAL    CG1 3056   6.016   4.723   4.147
  191VAL   HG11 3057   5.930   4.716   4.213
  191VAL   HG12 3058   6.097   4.660   4.185
  191VAL   HG13 3059   6.049   4.827   4.142
  191VAL    CG2 3060   5.948   4.526   4.006
  191VAL   HG21 3061   5.931   4.492   3.904
  191VAL   HG22 3062   6.033   4.473   4.048
  191VAL   HG23 3063   5.859   4.505   4.066
  191VAL    C   3064   5.849   4.739   3.797
  191VAL    O   3065   5.914   4.812   3.722
  192LEU    N   3066   5.762   4.647   3.752
  192LEU    H   3067   5.716   4.587   3.818
  192LEU    CA  3068   5.732   4.629   3.610
  192LEU    HA  3069   5.826   4.615   3.556
  192LEU    CB  3070   5.641   4.507   3.583
  192LEU    HB2 3071   5.559   4.520   3.653
  192LEU    HB3 3072   5.604   4.517   3.481
  192LEU    CG  3073   5.702   4.366   3.601
  192LEU    HG  3074   5.720   4.348   3.707
  192LEU    CD1 3075   5.604   4.263   3.547
  192LEU   HD11 3076   5.586   4.282   3.441
  192LEU   HD12 3077   5.646   4.163   3.559
  192LEU   HD13 3078   5.511   4.270   3.601
  192LEU    CD2 3079   5.837   4.346   3.533
  192LEU   HD21 3080   5.909   4.417   3.574
  192LEU   HD22 3081   5.872   4.244   3.551
  192LEU   HD23 3082   5.826   4.363   3.425
  192LEU    C   3083   5.663   4.752   3.552
  192LEU    O   3084   5.700   4.793   3.442
  193VAL    N   3085   5.566   4.807   3.624
  193VAL    H   3086   5.540   4.763   3.711
  193VAL    CA  3087   5.491   4.925   3.580
  193VAL    HA  3088   5.451   4.913   3.479
  193VAL    CB  3089   5.374   4.955   3.676
  193VAL    HB  3090   5.415   4.959   3.777
  193VAL    CG1 3091   5.301   5.086   3.645
  193VAL   HG11 3092   5.261   5.082   3.543
  193VAL   HG12 3093   5.220   5.102   3.716
  193VAL   HG13 3094   5.371   5.169   3.652
  193VAL    CG2 3095   5.273   4.839   3.674
  193VAL   HG21 3096   5.321   4.748   3.707
  193VAL   HG22 3097   5.190   4.862   3.743
  193VAL   HG23 3098   5.233   4.826   3.574
  193VAL    C   3099   5.583   5.048   3.569
  193VAL    O   3100   5.576   5.120   3.469
  194LEU    N   3101   5.672   5.065   3.667
  194LEU    H   3102   5.666   5.006   3.749
  194LEU    CA  3103   5.774   5.170   3.665
  194LEU    HA  3104   5.728   5.267   3.648
  194LEU    CB  3105   5.847   5.173   3.800
  194LEU    HB2 3106   5.798   5.185   3.704
  194LEU    HB3 3107   5.774   5.183   3.881
  194LEU    CG  3108   5.956   5.282   3.817
  194LEU    HG  3109   5.910   5.381   3.806
  194LEU    CD1 3110   6.022   5.271   3.954
  194LEU   HD11 3111   6.068   5.174   3.966
  194LEU   HD12 3112   6.099   5.349   3.964
  194LEU   HD13 3113   5.946   5.286   4.032
  194LEU    CD2 3114   5.902   5.424   3.794
  194LEU   HD21 3115   5.823   5.445   3.866
  194LEU   HD22 3116   5.983   5.497   3.806
  194LEU   HD23 3117   5.862   5.433   3.693
  194LEU    C   3118   5.872   5.153   3.547
  194LEU    O   3119   5.909   5.252   3.484
  195GLN    N   3120   5.908   5.028   3.516
  195GLN    H   3121   5.881   4.955   3.580
  195GLN    CA  3122   5.994   4.994   3.404
  195GLN    HA  3123   6.073   5.067   3.392
  195GLN    CB  3124   6.059   4.857   3.427
  195GLN    HB2 3125   5.981   4.790   3.464
  195GLN    HB3 3126   6.093   4.820   3.330
  195GLN    CG  3127   6.176   4.859   3.526
  195GLN    HG2 3128   6.252   4.926   3.487
  195GLN    HG3 3129   6.141   4.895   3.622
  195GLN    CD  3130   6.240   4.721   3.547
  195GLN    OE1 3131   6.336   4.707   3.623
  195GLN    NE2 3132   6.189   4.617   3.479
  195GLN   HE21 3133   6.229   4.525   3.492
  195GLN   HE22 3134   6.110   4.632   3.418
  195GLN    C   3135   5.920   4.997   3.268
  195GLN    O   3136   5.988   4.988   3.166
  196ALA    N   3137   5.786   5.004   3.269
  196ALA    H   3138   5.745   5.012   3.362
  196ALA    CA  3139   5.697   4.995   3.154
  196ALA    HA  3140   5.595   5.005   3.191
  196ALA    CB  3141   5.724   5.107   3.054
  196ALA    HB1 3142   5.825   5.097   3.014
  196ALA    HB2 3143   5.652   5.101   2.971
  196ALA    HB3 3144   5.714   5.203   3.103
  196ALA    C   3145   5.704   4.855   3.088
  196ALA    O   3146   5.685   4.843   2.968
  197ARG    N   3147   5.734   4.752   3.170
  197ARG    H   3148   5.762   4.773   3.264
  197ARG    CA  3149   5.743   4.615   3.124
  197ARG    HA  3150   5.800   4.611   3.032
  197ARG    CB  3151   5.810   4.522   3.225
  197ARG    HB2 3152   5.898   4.573   3.263
  197ARG    HB3 3153   5.740   4.507   3.308
  197ARG    CG  3154   5.850   4.383   3.167
  197ARG    HG2 3155   5.873   4.401   3.062
  197ARG    HG3 3156   5.941   4.355   3.220
  197ARG    CD  3157   5.746   4.269   3.178
  197ARG    HD2 3158   5.739   4.239   3.283
  197ARG    HD3 3159   5.649   4.307   3.145
  197ARG    NE  3160   5.782   4.152   3.098
  197ARG    HE  3161   5.854   4.168   3.029
  197ARG    CZ  3162   5.730   4.028   3.108
  197ARG    NH1 3163   5.634   4.001   3.197
  197ARG   HH11 3164   5.599   4.074   3.259
  197ARG   HH12 3165   5.596   3.907   3.203
  197ARG    NH2 3166   5.775   3.932   3.028
  197ARG   HH21 3167   5.847   3.953   2.960
  197ARG   HH22 3168   5.735   3.839   3.036
  197ARG    C   3169   5.604   4.563   3.081
  197ARG    O   3170   5.597   4.477   2.993
  198ARG    N   3171   5.496   4.618   3.138
  198ARG    H   3172   5.510   4.666   3.226
  198ARG    CA  3173   5.359   4.602   3.089
  198ARG    HA  3174   5.338   4.498   3.066
  198ARG    CB  3175   5.260   4.650   3.198
  198ARG    HB2 3176   5.161   4.626   3.160
  198ARG    HB3 3177   5.282   4.590   3.286
  198ARG    CG  3178   5.265   4.801   3.235
  198ARG    HG2 3179   5.239   4.809   3.340
  198ARG    HG3 3180   5.368   4.834   3.221
  198ARG    CD  3181   5.170   4.889   3.152
  198ARG    HD2 3182   5.185   4.866   3.047
  198ARG    HD3 3183   5.067   4.867   3.180
  198ARG    NE  3184   5.194   5.033   3.173
  198ARG    HE  3185   5.135   5.077   3.242
  198ARG    CZ  3186   5.286   5.108   3.111
  198ARG    NH1 3187   5.376   5.054   3.028
  198ARG   HH11 3188   5.375   4.954   3.012
  198ARG   HH12 3189   5.444   5.112   2.982
  198ARG    NH2 3190   5.287   5.240   3.130
  198ARG   HH21 3191   5.219   5.281   3.192
  198ARG   HH22 3192   5.356   5.296   3.084
  198ARG    C   3193   5.344   4.680   2.956
  198ARG    O   3194   5.392   4.793   2.948
  199LYS    N   3195   5.279   4.619   2.856
  199LYS    H   3196   5.243   4.526   2.875
  199LYS    CA  3197   5.268   4.671   2.719
  199LYS    HA  3198   5.367   4.696   2.680
  199LYS    CB  3199   5.205   4.562   2.628
  199LYS    HB2 3200   5.264   4.472   2.642
  199LYS    HB3 3201   5.104   4.545   2.666
  199LYS    CG  3202   5.200   4.598   2.479
  199LYS    HG2 3203   5.139   4.688   2.470
  199LYS    HG3 3204   5.302   4.621   2.448
  199LYS    CD  3205   5.143   4.487   2.388
  199LYS    HD2 3206   5.047   4.456   2.432
  199LYS    HD3 3207   5.125   4.532   2.291
  199LYS    CE  3208   5.234   4.364   2.372
  199LYS    HE2 3209   5.332   4.399   2.337
  199LYS    HE3 3210   5.247   4.319   2.471
  199LYS    NZ  3211   5.180   4.266   2.278
  199LYS    HZ1 3212   5.169   4.308   2.188
  199LYS    HZ2 3213   5.243   4.187   2.271
  199LYS    HZ3 3214   5.090   4.234   2.311
  199LYS    C   3215   5.195   4.808   2.711
  199LYS    O   3216   5.073   4.812   2.715
  200ALA    N   3217   5.276   4.913   2.698
  200ALA    H   3218   5.372   4.890   2.715
  200ALA    CA  3219   5.243   5.054   2.674
  200ALA    HA  3220   5.201   5.064   2.574
  200ALA    CB  3221   5.141   5.111   2.777
  200ALA    HB1 3222   5.182   5.102   2.877
  200ALA    HB2 3223   5.121   5.215   2.754
  200ALA    HB3 3224   5.048   5.054   2.770
  200ALA    C   3225   5.377   5.128   2.669
  200ALA    O   3226   5.475   5.071   2.620
  201LYS    N   3227   5.384   5.253   2.720
  201LYS    H   3228   5.298   5.290   2.756
  201LYS    CA  3229   5.504   5.337   2.725
  201LYS    HA  3230   5.591   5.279   2.694
  201LYS    CB  3231   5.487   5.457   2.630
  201LYS    HB2 3232   5.399   5.512   2.665
  201LYS    HB3 3233   5.576   5.519   2.642
  201LYS    CG  3234   5.469   5.423   2.480
  201LYS    HG2 3235   5.381   5.359   2.475
  201LYS    HG3 3236   5.448   5.518   2.430
  201LYS    CD  3237   5.588   5.353   2.411
  201LYS    HD2 3238   5.609   5.264   2.470
  201LYS    HD3 3239   5.552   5.324   2.312
  201LYS    CE  3240   5.718   5.436   2.396
  201LYS    HE2 3241   5.752   5.461   2.497
  201LYS    HE3 3242   5.792   5.372   2.348
  201LYS    NZ  3243   5.700   5.559   2.317
  201LYS    HZ1 3244   5.632   5.618   2.362
  201LYS    HZ2 3245   5.788   5.608   2.311
  201LYS    HZ3 3246   5.669   5.535   2.225
  201LYS    C   3247   5.525   5.385   2.870
  201LYS    O   3248   5.429   5.386   2.947
  202PRO    N   3249   5.649   5.427   2.907
  202PRO    CD  3250   5.774   5.411   2.830
  202PRO    HD2 3251   5.756   5.448   2.729
  202PRO    HD3 3252   5.797   5.304   2.826
  202PRO    CG  3253   5.878   5.491   2.906
  202PRO    HG2 3254   5.885   5.593   2.868
  202PRO    HG3 3255   5.976   5.444   2.899
  202PRO    CB  3256   5.828   5.489   3.049
  202PRO    HB2 3257   5.862   5.575   3.107
  202PRO    HB3 3258   5.857   5.397   3.100
  202PRO    CA  3259   5.674   5.494   3.036
  202PRO    HA  3260   5.627   5.434   3.113
  202PRO    C   3261   5.620   5.639   3.045
  202PRO    O   3262   5.615   5.694   3.155
  203GLU    N   3263   5.587   5.699   2.930
  203GLU    H   3264   5.600   5.643   2.848
  203GLU    CA  3265   5.535   5.835   2.914
  203GLU    HA  3266   5.608   5.909   2.950
  203GLU    CB  3267   5.511   5.859   2.764
  203GLU    HB2 3268   5.432   5.792   2.733
  203GLU    HB3 3269   5.478   5.963   2.754
  203GLU    CG  3270   5.635   5.837   2.673
  203GLU    HG2 3271   5.712   5.908   2.702
  203GLU    HG3 3272   5.672   5.735   2.688
  203GLU    CD  3273   5.599   5.858   2.527
  203GLU    OE1 3274   5.608   5.760   2.450
  203GLU    OE2 3275   5.564   5.972   2.491
  203GLU    C   3276   5.404   5.859   2.990
  203GLU    O   3277   5.314   5.774   2.983
  204SER    N   3278   5.391   5.975   3.054
  204SER    H   3279   5.472   6.035   3.053
  204SER    CA  3280   5.272   6.020   3.128
  204SER    HA  3281   5.245   5.948   3.205
  204SER    CB  3282   5.305   6.155   3.194
  204SER    HB2 3283   5.326   6.229   3.116
  204SER    HB3 3284   5.219   6.187   3.253
  204SER    OG  3285   5.419   6.143   3.279
  204SER    HG  3286   5.438   6.227   3.320
  204SER    C   3287   5.146   6.032   3.040
  204SER    O   3288   5.034   6.029   3.093
  205ARG    N   3289   5.165   6.044   2.907
  205ARG    H   3290   5.260   6.060   2.879
  205ARG    CA  3291   5.061   6.042   2.804
  205ARG    HA  3292   4.983   6.114   2.826
  205ARG    CB  3293   5.126   6.077   2.669
  205ARG    HB2 3294   5.212   6.010   2.655
  205ARG    HB3 3295   5.053   6.058   2.591
  205ARG    CG  3296   5.174   6.224   2.660
  205ARG    HG2 3297   5.084   6.286   2.654
  205ARG    HG3 3298   5.228   6.246   2.752
  205ARG    CD  3299   5.263   6.253   2.538
  205ARG    HD2 3300   5.220   6.206   2.450
  205ARG    HD3 3301   5.269   6.360   2.524
  205ARG    NE  3302   5.399   6.200   2.556
  205ARG    HE  3303   5.416   6.109   2.514
  205ARG    CZ  3304   5.500   6.258   2.620
  205ARG    NH1 3305   5.487   6.377   2.680
  205ARG   HH11 3306   5.398   6.424   2.677
  205ARG   HH12 3307   5.565   6.419   2.729
  205ARG    NH2 3308   5.616   6.193   2.624
  205ARG   HH21 3309   5.625   6.104   2.579
  205ARG   HH22 3310   5.695   6.234   2.673
  205ARG    C   3311   4.987   5.907   2.794
  205ARG    O   3312   4.872   5.904   2.750
  206LEU    N   3313   5.052   5.797   2.836
  206LEU    H   3314   5.150   5.808   2.862
  206LEU    CA  3315   4.996   5.662   2.839
  206LEU    HA  3316   4.898   5.663   2.793
  206LEU    CB  3317   5.087   5.563   2.763
  206LEU    HB2 3318   5.187   5.591   2.800
  206LEU    HB3 3319   5.067   5.460   2.788
  206LEU    CG  3320   5.083   5.581   2.608
  206LEU    HG  3321   4.980   5.602   2.581
  206LEU    CD1 3322   5.174   5.696   2.559
  206LEU   HD11 3323   5.277   5.675   2.588
  206LEU   HD12 3324   5.168   5.704   2.451
  206LEU   HD13 3325   5.142   5.790   2.605
  206LEU    CD2 3326   5.112   5.449   2.535
  206LEU   HD21 3327   5.037   5.375   2.563
  206LEU   HD22 3328   5.108   5.466   2.428
  206LEU   HD23 3329   5.211   5.413   2.563
  206LEU    C   3330   4.975   5.625   2.987
  206LEU    O   3331   5.059   5.559   3.048
  207CYS    N   3332   4.862   5.672   3.041
  207CYS    H   3333   4.814   5.744   2.990
  207CYS    CA  3334   4.812   5.635   3.173
  207CYS    HA  3335   4.894   5.631   3.243
  207CYS    CB  3336   4.709   5.738   3.224
  207CYS    HB2 3337   4.670   5.708   3.323
  207CYS    HB3 3338   4.753   5.837   3.232
  207CYS    SG  3339   4.563   5.756   3.116
  207CYS    HG  3340   4.501   5.847   3.191
  207CYS    C   3341   4.759   5.491   3.170
  207CYS    O   3342   4.695   5.450   3.072
  208LEU    N   3343   4.789   5.416   3.277
  208LEU    H   3344   4.852   5.458   3.343
  208LEU    CA  3345   4.739   5.282   3.302
  208LEU    HA  3346   4.711   5.233   3.209
  208LEU    CB  3347   4.853   5.200   3.368
  208LEU    HB2 3348   4.765   5.247   3.322
  208LEU    HB3 3349   4.936   5.202   3.298
  208LEU    CG  3350   4.819   5.055   3.406
  208LEU    HG  3351   4.792   5.002   3.314
  208LEU    CD1 3352   4.936   4.983   3.472
  208LEU   HD11 3353   4.963   5.037   3.564
  208LEU   HD12 3354   4.908   4.881   3.496
  208LEU   HD13 3355   5.022   4.982   3.404
  208LEU    CD2 3356   4.782   4.975   3.284
  208LEU   HD21 3357   4.865   4.974   3.213
  208LEU   HD22 3358   4.759   4.872   3.313
  208LEU   HD23 3359   4.694   5.019   3.236
  208LEU    C   3360   4.614   5.291   3.391
  208LEU    O   3361   4.625   5.335   3.505
  209LYS    N   3362   4.499   5.253   3.335
  209LYS    H   3363   4.501   5.229   3.238
  209LYS    CA  3364   4.369   5.254   3.403
  209LYS    HA  3365   4.349   5.349   3.452
  209LYS    CB  3366   4.264   5.230   3.293
  209LYS    HB2 3367   4.299   5.285   3.206
  209LYS    HB3 3368   4.265   5.123   3.272
  209LYS    CG  3369   4.120   5.274   3.326
  209LYS    HG2 3370   4.071   5.194   3.382
  209LYS    HG3 3371   4.124   5.364   3.388
  209LYS    CD  3372   4.039   5.303   3.199
  209LYS    HD2 3373   4.090   5.383   3.146
  209LYS    HD3 3374   4.040   5.212   3.138
  209LYS    CE  3375   3.894   5.344   3.226
  209LYS    HE2 3376   3.840   5.257   3.266
  209LYS    HE3 3377   3.894   5.423   3.301
  209LYS    NZ  3378   3.826   5.391   3.104
  209LYS    HZ1 3379   3.826   5.317   3.035
  209LYS    HZ2 3380   3.731   5.417   3.126
  209LYS    HZ3 3381   3.876   5.471   3.067
  209LYS    C   3382   4.366   5.148   3.517
  209LYS    O   3383   4.437   5.047   3.507
  210PRO    N   3384   4.286   5.170   3.624
  210PRO    CD  3385   4.199   5.283   3.654
  210PRO    HD2 3386   4.103   5.268   3.604
  210PRO    HD3 3387   4.245   5.374   3.614
  210PRO    CG  3388   4.188   5.284   3.805
  210PRO    HG2 3389   4.092   5.328   3.836
  210PRO    HG3 3390   4.269   5.342   3.849
  210PRO    CB  3391   4.197   5.138   3.844
  210PRO    HB2 3392   4.099   5.091   3.847
  210PRO    HB3 3393   4.246   5.129   3.940
  210PRO    CA  3394   4.283   5.073   3.734
  210PRO    HA  3395   4.385   5.062   3.770
  210PRO    C   3396   4.227   4.936   3.697
  210PRO    O   3397   4.261   4.843   3.768
  211SER    N   3398   4.148   4.926   3.590
  211SER    H   3399   4.122   5.014   3.546
  211SER    CA  3400   4.092   4.803   3.534
  211SER    HA  3401   4.039   4.744   3.609
  211SER    CB  3402   3.991   4.845   3.424
  211SER    HB2 3403   3.912   4.901   3.474
  211SER    HB3 3404   4.045   4.911   3.356
  211SER    OG  3405   3.935   4.737   3.351
  211SER    HG  3406   3.874   4.772   3.286
  211SER    C   3407   4.199   4.707   3.477
  211SER    O   3408   4.175   4.587   3.461
  212ASP    N   3409   4.314   4.763   3.440
  212ASP    H   3410   4.323   4.863   3.454
  212ASP    CA  3411   4.420   4.694   3.370
  212ASP    HA  3412   4.378   4.635   3.289
  212ASP    CB  3413   4.521   4.792   3.311
  212ASP    HB2 3414   4.552   4.857   3.395
  212ASP    HB3 3415   4.609   4.741   3.272
  212ASP    CG  3416   4.459   4.880   3.201
  212ASP    OD1 3417   4.366   4.833   3.134
  212ASP    OD2 3418   4.504   4.992   3.171
  212ASP    C   3419   4.489   4.589   3.457
  212ASP    O   3420   4.496   4.605   3.579
  213LEU    N   3421   4.535   4.483   3.389
  213LEU    H   3422   4.507   4.478   3.292
  213LEU    CA  3423   4.610   4.373   3.448
  213LEU    HA  3424   4.622   4.293   3.373
  213LEU    CB  3425   4.750   4.421   3.490
  213LEU    HB2 3426   4.733   4.497   3.566
  213LEU    HB3 3427   4.804   4.337   3.535
  213LEU    CG  3428   4.834   4.481   3.376
  213LEU    HG  3429   4.805   4.584   3.361
  213LEU    CD1 3430   4.982   4.473   3.411
  213LEU   HD11 3431   5.012   4.369   3.426
  213LEU   HD12 3432   5.041   4.516   3.329
  213LEU   HD13 3433   5.001   4.530   3.501
  213LEU    CD2 3434   4.812   4.409   3.243
  213LEU   HD21 3435   4.707   4.416   3.214
  213LEU   HD22 3436   4.874   4.455   3.166
  213LEU   HD23 3437   4.839   4.304   3.253
  213LEU    C   3438   4.533   4.306   3.560
  213LEU    O   3439   4.583   4.295   3.672
  214ARG    N   3440   4.408   4.268   3.528
  214ARG    H   3441   4.378   4.288   3.434
  214ARG    CA  3442   4.312   4.209   3.620
  214ARG    HA  3443   4.216   4.197   3.572
  214ARG    CB  3444   4.361   4.072   3.668
  214ARG    HB2 3445   4.462   4.083   3.707
  214ARG    HB3 3446   4.294   4.037   3.747
  214ARG    CG  3447   4.361   3.970   3.555
  214ARG    HG2 3448   4.263   3.971   3.506
  214ARG    HG3 3449   4.438   3.997   3.483
  214ARG    CD  3450   4.389   3.833   3.611
  214ARG    HD2 3451   4.493   3.827   3.643
  214ARG    HD3 3452   4.323   3.812   3.695
  214ARG    NE  3453   4.367   3.731   3.508
  214ARG    HE  3454   4.356   3.763   3.412
  214ARG    CZ  3455   4.361   3.600   3.531
  214ARG    NH1 3456   4.373   3.554   3.657
  214ARG   HH11 3457   4.388   3.619   3.733
  214ARG   HH12 3458   4.369   3.454   3.674
  214ARG    NH2 3459   4.341   3.517   3.432
  214ARG   HH21 3460   4.331   3.553   3.337
  214ARG   HH22 3461   4.337   3.417   3.449
  214ARG    C   3462   4.282   4.301   3.740
  214ARG    O   3463   4.269   4.254   3.853
  215SER    N   3464   4.273   4.431   3.712
  215SER    H   3465   4.298   4.459   3.618
  215SER    CA  3466   4.244   4.533   3.810
  215SER    HA  3467   4.256   4.632   3.765
  215SER    CB  3468   4.099   4.519   3.861
  215SER    HB2 3469   4.070   4.415   3.856
  215SER    HB3 3470   4.095   4.554   3.965
  215SER    OG  3471   4.010   4.596   3.784
  215SER    HG  3472   3.921   4.586   3.818
  215SER    C   3473   4.346   4.539   3.924
  215SER    O   3474   4.307   4.564   4.038
  216PHE    N   3475   4.475   4.515   3.895
  216PHE    H   3476   4.499   4.490   3.800
  216PHE    CA  3477   4.578   4.505   3.998
  216PHE    HA  3478   4.553   4.426   4.069
  216PHE    CB  3479   4.715   4.472   3.934
  216PHE    HB2 3480   4.745   4.383   3.989
  216PHE    HB3 3481   4.712   4.448   3.827
  216PHE    CG  3482   4.826   4.574   3.953
  216PHE    CD1 3483   4.893   4.584   4.076
  216PHE    HD1 3484   4.873   4.511   4.154
  216PHE    CE1 3485   4.984   4.685   4.099
  216PHE    HE1 3486   5.035   4.694   4.194
  216PHE    CZ  3487   5.011   4.778   3.998
  216PHE    HZ  3488   5.085   4.856   4.014
  216PHE    CE2 3489   4.944   4.770   3.877
  216PHE    HE2 3490   4.966   4.843   3.798
  216PHE    CD2 3491   4.850   4.672   3.854
  216PHE    HD2 3492   4.794   4.670   3.760
  216PHE    C   3493   4.580   4.629   4.089
  216PHE    O   3494   4.602   4.614   4.209
  217LEU    N   3495   4.551   4.747   4.032
  217LEU    H   3496   4.540   4.749   3.931
  217LEU    CA  3497   4.545   4.872   4.105
  217LEU    HA  3498   4.636   4.887   4.163
  217LEU    CB  3499   4.531   4.988   4.006
  217LEU    HB2 3500   4.609   4.968   3.932
  217LEU    HB3 3501   4.434   4.979   3.957
  217LEU    CG  3502   4.547   5.130   4.062
  217LEU    HG  3503   4.457   5.155   4.116
  217LEU    CD1 3504   4.668   5.143   4.156
  217LEU   HD11 3505   4.759   5.118   4.102
  217LEU   HD12 3506   4.674   5.245   4.193
  217LEU   HD13 3507   4.655   5.075   4.240
  217LEU    CD2 3508   4.562   5.230   3.946
  217LEU   HD21 3509   4.472   5.226   3.883
  217LEU   HD22 3510   4.573   5.330   3.987
  217LEU   HD23 3511   4.649   5.205   3.887
  217LEU    C   3512   4.432   4.872   4.208
  217LEU    O   3513   4.457   4.895   4.325
  218THR    N   3514   4.310   4.839   4.163
  218THR    H   3515   4.298   4.826   4.064
  218THR    CA  3516   4.193   4.825   4.249
  218THR    HA  3517   4.170   4.919   4.299
  218THR    CB  3518   4.069   4.780   4.166
  218THR    HB  3519   4.080   4.674   4.145
  218THR    CG2 3520   3.938   4.805   4.240
  218THR   HG21 3521   3.927   4.911   4.262
  218THR   HG22 3522   3.855   4.772   4.177
  218THR   HG23 3523   3.937   4.749   4.333
  218THR    OG1 3524   4.066   4.850   4.042
  218THR    HG1 3525   3.989   4.822   3.992
  218THR    C   3526   4.214   4.723   4.362
  218THR    O   3527   4.183   4.753   4.477
  219MET    N   3528   4.274   4.606   4.330
  219MET    H   3529   4.294   4.591   4.233
  219MET    CA  3530   4.305   4.500   4.426
  219MET    HA  3531   4.218   4.479   4.487
  219MET    CB  3532   4.349   4.372   4.354
  219MET    HB2 3533   4.443   4.393   4.304
  219MET    HB3 3534   4.365   4.296   4.430
  219MET    CG  3535   4.247   4.320   4.251
  219MET    HG2 3536   4.233   4.400   4.179
  219MET    HG3 3537   4.292   4.234   4.202
  219MET    SD  3538   4.086   4.271   4.320
  219MET    CE  3539   3.977   4.368   4.213
  219MET    HE1 3540   3.992   4.339   4.109
  219MET    HE2 3541   3.874   4.350   4.242
  219MET    HE3 3542   4.000   4.474   4.225
  219MET    C   3543   4.413   4.542   4.527
  219MET    O   3544   4.404   4.508   4.645
  220PHE    N   3545   4.514   4.617   4.480
  220PHE    H   3546   4.521   4.629   4.379
  220PHE    CA  3547   4.620   4.672   4.563
  220PHE    HA  3548   4.664   4.592   4.624
  220PHE    CB  3549   4.731   4.734   4.476
  220PHE    HB2 3550   4.784   4.647   4.437
  220PHE    HB3 3551   4.694   4.795   4.393
  220PHE    CG  3552   4.833   4.818   4.550
  220PHE    CD1 3553   4.932   4.756   4.627
  220PHE    HD1 3554   4.940   4.647   4.629
  220PHE    CE1 3555   5.022   4.833   4.700
  220PHE    HE1 3556   5.102   4.784   4.757
  220PHE    CZ  3557   5.011   4.971   4.701
  220PHE    HZ  3558   5.082   5.031   4.757
  220PHE    CE2 3559   4.909   5.034   4.630
  220PHE    HE2 3560   4.899   5.142   4.634
  220PHE    CD2 3561   4.819   4.959   4.556
  220PHE    HD2 3562   4.739   5.008   4.501
  220PHE    C   3563   4.564   4.771   4.665
  220PHE    O   3564   4.605   4.769   4.781
  221VAL    N   3565   4.469   4.854   4.621
  221VAL    H   3566   4.447   4.856   4.522
  221VAL    CA  3567   4.402   4.949   4.708
  221VAL    HA  3568   4.475   5.010   4.762
  221VAL    CB  3569   4.306   5.043   4.631
  221VAL    HB  3570   4.244   4.981   4.567
  221VAL    CG1 3571   4.216   5.126   4.724
  221VAL   HG11 3572   4.278   5.188   4.788
  221VAL   HG12 3573   4.152   5.190   4.664
  221VAL   HG13 3574   4.155   5.060   4.785
  221VAL    CG2 3575   4.385   5.137   4.541
  221VAL   HG21 3576   4.442   5.079   4.469
  221VAL   HG22 3577   4.314   5.203   4.487
  221VAL   HG23 3578   4.452   5.198   4.601
  221VAL    C   3579   4.328   4.876   4.822
  221VAL    O   3580   4.348   4.913   4.938
  222VAL    N   3581   4.247   4.774   4.789
  222VAL    H   3582   4.233   4.754   4.692
  222VAL    CA  3583   4.176   4.691   4.888
  222VAL    HA  3584   4.106   4.751   4.947
  222VAL    CB  3585   4.099   4.573   4.822
  222VAL    HB  3586   4.170   4.516   4.763
  222VAL    CG1 3587   4.031   4.480   4.925
  222VAL   HG11 3588   3.960   4.536   4.984
  222VAL   HG12 3589   3.979   4.400   4.872
  222VAL   HG13 3590   4.107   4.436   4.990
  222VAL    CG2 3591   3.992   4.620   4.723
  222VAL   HG21 3592   4.040   4.677   4.644
  222VAL   HG22 3593   3.942   4.533   4.681
  222VAL   HG23 3594   3.920   4.683   4.775
  222VAL    C   3595   4.272   4.633   4.993
  222VAL    O   3596   4.241   4.639   5.113
  223PHE    N   3597   4.388   4.582   4.949
  223PHE    H   3598   4.398   4.565   4.850
  223PHE    CA  3599   4.495   4.538   5.037
  223PHE    HA  3600   4.455   4.461   5.104
  223PHE    CB  3601   4.614   4.479   4.958
  223PHE    HB2 3602   4.589   4.376   4.937
  223PHE    HB3 3603   4.632   4.533   4.865
  223PHE    CG  3604   4.746   4.477   5.035
  223PHE    CD1 3605   4.755   4.410   5.159
  223PHE    HD1 3606   4.671   4.354   5.197
  223PHE    CE1 3607   4.873   4.416   5.231
  223PHE    HE1 3608   4.880   4.367   5.327
  223PHE    CZ  3609   4.983   4.485   5.181
  223PHE    HZ  3610   5.076   4.487   5.239
  223PHE    CE2 3611   4.976   4.550   5.059
  223PHE    HE2 3612   5.063   4.602   5.020
  223PHE    CD2 3613   4.857   4.548   4.986
  223PHE    HD2 3614   4.851   4.601   4.891
  223PHE    C   3615   4.538   4.646   5.138
  223PHE    O   3616   4.538   4.622   5.259
  224VAL    N   3617   4.572   4.764   5.085
  224VAL    H   3618   4.575   4.774   4.984
  224VAL    CA  3619   4.615   4.877   5.166
  224VAL    HA  3620   4.699   4.851   5.231
  224VAL    CB  3621   4.656   4.997   5.078
  224VAL    HB  3622   4.578   5.012   5.004
  224VAL    CG1 3623   4.677   5.127   5.156
  224VAL   HG11 3624   4.756   5.112   5.230
  224VAL   HG12 3625   4.705   5.208   5.088
  224VAL   HG13 3626   4.584   5.154   5.208
  224VAL    CG2 3627   4.784   4.965   4.999
  224VAL   HG21 3628   4.766   4.878   4.936
  224VAL   HG22 3629   4.811   5.050   4.938
  224VAL   HG23 3630   4.865   4.943   5.069
  224VAL    C   3631   4.508   4.918   5.268
  224VAL    O   3632   4.540   4.933   5.386
  225ILE    N   3633   4.381   4.931   5.223
  225ILE    H   3634   4.367   4.926   5.124
  225ILE    CA  3635   4.268   4.958   5.310
  225ILE    HA  3636   4.277   5.046   5.373
  225ILE    CB  3637   4.134   4.966   5.230
  225ILE    HB  3638   4.139   4.889   5.153
  225ILE    CG2 3639   4.007   4.948   5.315
  225ILE   HG21 3640   4.002   5.025   5.392
  225ILE   HG22 3641   3.919   4.955   5.251
  225ILE   HG23 3642   4.009   4.849   5.362
  225ILE    CG1 3643   4.124   5.094   5.141
  225ILE   HG12 3644   4.219   5.099   5.087
  225ILE   HG13 3645   4.043   5.075   5.071
  225ILE    CD1 3646   4.100   5.228   5.214
  225ILE   HD11 3647   4.181   5.247   5.283
  225ILE   HD12 3648   4.095   5.309   5.140
  225ILE   HD13 3649   4.006   5.223   5.269
  225ILE    C   3650   4.255   4.854   5.421
  225ILE    O   3651   4.240   4.892   5.537
  226PHE    N   3652   4.264   4.724   5.385
  226PHE    H   3653   4.266   4.701   5.288
  226PHE    CA  3654   4.260   4.615   5.483
  226PHE    HA  3655   4.166   4.621   5.538
  226PHE    CB  3656   4.271   4.476   5.417
  226PHE    HB2 3657   4.205   4.457   5.333
  226PHE    HB3 3658   4.375   4.474   5.382
  226PHE    CG  3659   4.255   4.360   5.513
  226PHE    CD1 3660   4.362   4.320   5.597
  226PHE    HD1 3661   4.461   4.363   5.582
  226PHE    CE1 3662   4.342   4.225   5.695
  226PHE    HE1 3663   4.424   4.198   5.762
  226PHE    CZ  3664   4.218   4.163   5.710
  226PHE    HZ  3665   4.205   4.084   5.783
  226PHE    CE2 3666   4.111   4.203   5.630
  226PHE    HE2 3667   4.014   4.154   5.641
  226PHE    CD2 3668   4.127   4.302   5.535
  226PHE    HD2 3669   4.042   4.337   5.476
  226PHE    C   3670   4.369   4.635   5.588
  226PHE    O   3671   4.338   4.643   5.707
  227ALA    N   3672   4.494   4.651   5.543
  227ALA    H   3673   4.511   4.645   5.444
  227ALA    CA  3674   4.607   4.671   5.632
  227ALA    HA  3675   4.620   4.580   5.690
  227ALA    CB  3676   4.734   4.695   5.552
  227ALA    HB1 3677   4.723   4.786   5.493
  227ALA    HB2 3678   4.818   4.704   5.620
  227ALA    HB3 3679   4.750   4.611   5.484
  227ALA    C   3680   4.585   4.786   5.731
  227ALA    O   3681   4.603   4.763   5.850
  228ILE    N   3682   4.541   4.904   5.684
  228ILE    H   3683   4.532   4.917   5.584
  228ILE    CA  3684   4.510   5.016   5.772
  228ILE    HA  3685   4.594   5.042   5.836
  228ILE    CB  3686   4.464   5.143   5.694
  228ILE    HB  3687   4.381   5.115   5.630
  228ILE    CG2 3688   4.421   5.258   5.787
  228ILE   HG21 3689   4.503   5.287   5.852
  228ILE   HG22 3690   4.390   5.343   5.727
  228ILE   HG23 3691   4.337   5.226   5.849
  228ILE    CG1 3692   4.573   5.192   5.597
  228ILE   HG12 3693   4.653   5.238   5.656
  228ILE   HG13 3694   4.613   5.105   5.544
  228ILE    CD1 3695   4.519   5.293   5.496
  228ILE   HD11 3696   4.478   5.380   5.549
  228ILE   HD12 3697   4.599   5.325   5.429
  228ILE   HD13 3698   4.439   5.247   5.437
  228ILE    C   3699   4.400   4.980   5.874
  228ILE    O   3700   4.416   5.009   5.992
  229CYS    N   3701   4.293   4.916   5.826
  229CYS    H   3702   4.286   4.903   5.726
  229CYS    CA  3703   4.180   4.877   5.908
  229CYS    HA  3704   4.142   4.964   5.962
  229CYS    CB  3705   4.066   4.819   5.823
  229CYS    HB2 3706   4.102   4.760   5.739
  229CYS    HB3 3707   3.996   4.759   5.882
  229CYS    SG  3708   3.966   4.955   5.751
  229CYS    HG  3709   3.880   4.877   5.686
  229CYS    C   3710   4.218   4.781   6.023
  229CYS    O   3711   4.155   4.787   6.128
  230TRP    N   3712   4.320   4.698   6.001
  230TRP    H   3713   4.376   4.711   5.917
  230TRP    CA  3714   4.353   4.589   6.090
  230TRP    HA  3715   4.280   4.577   6.170
  230TRP    CB  3716   4.348   4.464   6.000
  230TRP    HB2 3717   4.402   4.490   5.910
  230TRP    HB3 3718   4.391   4.373   6.043
  230TRP    CG  3719   4.209   4.429   5.959
  230TRP    CD1 3720   4.145   4.456   5.843
  230TRP    HD1 3721   4.205   4.496   5.762
  230TRP    NE1 3722   4.012   4.424   5.853
  230TRP    HE1 3723   3.945   4.436   5.779
  230TRP    CE2 3724   3.985   4.373   5.977
  230TRP    CZ2 3725   3.869   4.327   6.038
  230TRP    HZ2 3726   3.775   4.335   5.982
  230TRP    CH2 3727   3.878   4.276   6.167
  230TRP    HH2 3728   3.787   4.242   6.218
  230TRP    CZ3 3729   4.001   4.267   6.234
  230TRP    HZ3 3730   4.010   4.221   6.333
  230TRP    CE3 3731   4.117   4.317   6.175
  230TRP    HE3 3732   4.209   4.313   6.233
  230TRP    CD2 3733   4.110   4.371   6.045
  230TRP    C   3734   4.487   4.604   6.161
  230TRP    O   3735   4.513   4.529   6.255
  231ALA    N   3736   4.570   4.699   6.117
  231ALA    H   3737   4.545   4.750   6.033
  231ALA    CA  3738   4.700   4.726   6.176
  231ALA    HA  3739   4.752   4.629   6.171
  231ALA    CB  3740   4.778   4.827   6.094
  231ALA    HB1 3741   4.728   4.924   6.099
  231ALA    HB2 3742   4.879   4.837   6.135
  231ALA    HB3 3743   4.785   4.795   5.990
  231ALA    C   3744   4.694   4.767   6.324
  231ALA    O   3745   4.771   4.708   6.400
  232PRO    N   3746   4.607   4.861   6.365
  232PRO    CD  3747   4.510   4.941   6.289
  232PRO    HD2 3748   4.463   4.876   6.214
  232PRO    HD3 3749   4.564   5.021   6.237
  232PRO    CG  3750   4.413   4.993   6.391
  232PRO    HG2 3751   4.335   4.921   6.412
  232PRO    HG3 3752   4.367   5.086   6.358
  232PRO    CB  3753   4.500   5.015   6.511
  232PRO    HB2 3754   4.445   5.008   6.604
  232PRO    HB3 3755   4.549   5.112   6.505
  232PRO    CA  3756   4.606   4.904   6.505
  232PRO    HA  3757   4.705   4.946   6.527
  232PRO    C   3758   4.576   4.792   6.606
  232PRO    O   3759   4.653   4.774   6.699
  233LEU    N   3760   4.468   4.715   6.584
  233LEU    H   3761   4.408   4.735   6.506
  233LEU    CA  3762   4.430   4.606   6.675
  233LEU    HA  3763   4.422   4.644   6.777
  233LEU    CB  3764   4.294   4.550   6.632
  233LEU    HB2 3765   4.228   4.637   6.636
  233LEU    HB3 3766   4.300   4.513   6.530
  233LEU    CG  3767   4.238   4.440   6.724
  233LEU    HG  3768   4.316   4.367   6.742
  233LEU    CD1 3769   4.189   4.496   6.858
  233LEU   HD11 3770   4.111   4.570   6.841
  233LEU   HD12 3771   4.151   4.415   6.919
  233LEU   HD13 3772   4.273   4.544   6.910
  233LEU    CD2 3773   4.125   4.367   6.651
  233LEU   HD21 3774   4.164   4.323   6.560
  233LEU   HD22 3775   4.085   4.289   6.716
  233LEU   HD23 3776   4.047   4.438   6.626
  233LEU    C   3777   4.535   4.495   6.681
  233LEU    O   3778   4.559   4.440   6.790
  234ASN    N   3779   4.599   4.465   6.568
  234ASN    H   3780   4.569   4.504   6.480
  234ASN    CA  3781   4.707   4.367   6.566
  234ASN    HA  3782   4.677   4.276   6.619
  234ASN    CB  3783   4.744   4.329   6.422
  234ASN    HB2 3784   4.731   4.414   6.356
  234ASN    HB3 3785   4.848   4.297   6.420
  234ASN    CG  3786   4.658   4.214   6.371
  234ASN    OD1 3787   4.684   4.097   6.397
  234ASN    ND2 3788   4.551   4.246   6.298
  234ASN   HD21 3789   4.491   4.173   6.262
  234ASN   HD22 3790   4.531   4.344   6.280
  234ASN    C   3791   4.829   4.416   6.645
  234ASN    O   3792   4.898   4.334   6.704
  235CYS    N   3793   4.850   4.548   6.650
  235CYS    H   3794   4.795   4.609   6.592
  235CYS    CA  3795   4.957   4.608   6.730
  235CYS    HA  3796   5.049   4.551   6.716
  235CYS    CB  3797   4.984   4.755   6.692
  235CYS    HB2 3798   4.892   4.812   6.681
  235CYS    HB3 3799   5.049   4.805   6.763
  235CYS    SG  3800   5.069   4.763   6.531
  235CYS    HG  3801   5.077   4.895   6.526
  235CYS    C   3802   4.926   4.599   6.880
  235CYS    O   3803   5.016   4.570   6.959
  236ILE    N   3804   4.800   4.618   6.916
  236ILE    H   3805   4.735   4.652   6.847
  236ILE    CA  3806   4.751   4.601   7.052
  236ILE    HA  3807   4.807   4.658   7.126
  236ILE    CB  3808   4.602   4.641   7.057
  236ILE    HB  3809   4.548   4.591   6.976
  236ILE    CG2 3810   4.541   4.603   7.189
  236ILE   HG21 3811   4.594   4.653   7.269
  236ILE   HG22 3812   4.436   4.632   7.191
  236ILE   HG23 3813   4.549   4.495   7.201
  236ILE    CG1 3814   4.587   4.794   7.027
  236ILE   HG12 3815   4.653   4.843   7.099
  236ILE   HG13 3816   4.626   4.807   6.927
  236ILE    CD1 3817   4.447   4.856   7.036
  236ILE   HD11 3818   4.407   4.843   7.136
  236ILE   HD12 3819   4.453   4.962   7.013
  236ILE   HD13 3820   4.381   4.807   6.965
  236ILE    C   3821   4.772   4.455   7.100
  236ILE    O   3822   4.831   4.433   7.207
  237GLY    N   3823   4.734   4.360   7.015
  237GLY    H   3824   4.692   4.390   6.928
  237GLY    CA  3825   4.748   4.217   7.039
  237GLY    HA2 3826   4.698   4.192   7.132
  237GLY    HA3 3827   4.700   4.163   6.956
  237GLY    C   3828   4.893   4.173   7.048
  237GLY    O   3829   4.925   4.079   7.121
  238LEU    N   3830   4.983   4.242   6.978
  238LEU    H   3831   4.948   4.316   6.917
  238LEU    CA  3832   5.127   4.217   6.978
  238LEU    HA  3833   5.148   4.111   6.970
  238LEU    CB  3834   5.187   4.288   6.855
  238LEU    HB2 3835   5.128   4.252   6.772
  238LEU    HB3 3836   5.169   4.394   6.869
  238LEU    CG  3837   5.335   4.264   6.827
  238LEU    HG  3838   5.385   4.238   6.920
  238LEU    CD1 3839   5.354   4.151   6.725
  238LEU   HD11 3840   5.305   4.177   6.632
  238LEU   HD12 3841   5.461   4.136   6.707
  238LEU   HD13 3842   5.311   4.059   6.765
  238LEU    CD2 3843   5.399   4.393   6.773
  238LEU   HD21 3844   5.388   4.472   6.847
  238LEU   HD22 3845   5.505   4.375   6.754
  238LEU   HD23 3846   5.349   4.422   6.681
  238LEU    C   3847   5.190   4.267   7.109
  238LEU    O   3848   5.271   4.195   7.168
  239ALA    N   3849   5.151   4.387   7.154
  239ALA    H   3850   5.088   4.442   7.097
  239ALA    CA  3851   5.198   4.444   7.279
  239ALA    HA  3852   5.308   4.447   7.276
  239ALA    CB  3853   5.147   4.587   7.295
  239ALA    HB1 3854   5.039   4.587   7.299
  239ALA    HB2 3855   5.188   4.631   7.386
  239ALA    HB3 3856   5.180   4.647   7.209
  239ALA    C   3857   5.158   4.360   7.401
  239ALA    O   3858   5.239   4.337   7.489
  240VAL    N   3859   5.034   4.311   7.399
  240VAL    H   3860   4.971   4.341   7.327
  240VAL    CA  3861   4.982   4.221   7.503
  240VAL    HA  3862   5.007   4.256   7.603
  240VAL    CB  3863   4.829   4.207   7.490
  240VAL    HB  3864   4.807   4.185   7.386
  240VAL    CG1 3865   4.769   4.098   7.580
  240VAL   HG11 3866   4.791   4.120   7.684
  240VAL   HG12 3867   4.660   4.094   7.565
  240VAL   HG13 3868   4.811   4.001   7.553
  240VAL    CG2 3869   4.760   4.341   7.522
  240VAL   HG21 3870   4.795   4.417   7.451
  240VAL   HG22 3871   4.652   4.330   7.513
  240VAL   HG23 3872   4.786   4.372   7.623
  240VAL    C   3873   5.053   4.083   7.497
  240VAL    O   3874   5.075   4.023   7.602
  241ALA    N   3875   5.089   4.037   7.378
  241ALA    H   3876   5.065   4.091   7.295
  241ALA    CA  3877   5.154   3.908   7.359
  241ALA    HA  3878   5.093   3.835   7.412
  241ALA    CB  3879   5.157   3.871   7.211
  241ALA    HB1 3880   5.220   3.943   7.157
  241ALA    HB2 3881   5.199   3.771   7.200
  241ALA    HB3 3882   5.056   3.874   7.171
  241ALA    C   3883   5.296   3.901   7.418
  241ALA    O   3884   5.341   3.792   7.452
  242ILE    N   3885   5.365   4.016   7.428
  242ILE    H   3886   5.325   4.100   7.391
  242ILE    CA  3887   5.501   4.021   7.479
  242ILE    HA  3888   5.555   3.929   7.454
  242ILE    CB  3889   5.580   4.143   7.427
  242ILE    HB  3890   5.523   4.232   7.450
  242ILE    CG2 3891   5.721   4.155   7.488
  242ILE   HG21 3892   5.779   4.065   7.464
  242ILE   HG22 3893   5.771   4.243   7.448
  242ILE   HG23 3894   5.713   4.165   7.596
  242ILE    CG1 3895   5.591   4.138   7.272
  242ILE   HG12 3896   5.678   4.077   7.247
  242ILE   HG13 3897   5.501   4.089   7.235
  242ILE    CD1 3898   5.604   4.275   7.207
  242ILE   HD11 3899   5.694   4.325   7.245
  242ILE   HD12 3900   5.611   4.264   7.100
  242ILE   HD13 3901   5.517   4.336   7.233
  242ILE    C   3902   5.498   4.016   7.633
  242ILE    O   3903   5.531   3.912   7.691
  243ASN    N   3904   5.454   4.125   7.696
  243ASN    H   3905   5.436   4.209   7.643
  243ASN    CA  3906   5.441   4.132   7.842
  243ASN    HA  3907   5.445   4.032   7.885
  243ASN    CB  3908   5.554   4.218   7.902
  243ASN    HB2 3909   5.603   4.270   7.821
  243ASN    HB3 3910   5.509   4.291   7.970
  243ASN    CG  3911   5.659   4.137   7.979
  243ASN    OD1 3912   5.647   4.017   8.002
  243ASN    ND2 3913   5.766   4.203   8.021
  243ASN   HD21 3914   5.838   4.155   8.073
  243ASN   HD22 3915   5.774   4.302   8.002
  243ASN    C   3916   5.302   4.188   7.878
  243ASN    O   3917   5.284   4.309   7.877
  244PRO    N   3918   5.207   4.101   7.914
  244PRO    CD  3919   5.214   3.955   7.915
  244PRO    HD2 3920   5.291   3.925   7.986
  244PRO    HD3 3921   5.243   3.922   7.815
  244PRO    CG  3922   5.075   3.908   7.954
  244PRO    HG2 3923   5.075   3.878   8.059
  244PRO    HG3 3924   5.045   3.824   7.891
  244PRO    CB  3925   4.985   4.028   7.931
  244PRO    HB2 3926   4.902   4.028   8.002
  244PRO    HB3 3927   4.947   4.030   7.829
  244PRO    CA  3928   5.075   4.148   7.955
  244PRO    HA  3929   5.048   4.232   7.891
  244PRO    C   3930   5.068   4.194   8.102
  244PRO    O   3931   4.970   4.257   8.140
  245GLN    N   3932   5.166   4.160   8.186
  245GLN    H   3933   5.242   4.102   8.153
  245GLN    CA  3934   5.165   4.198   8.328
  245GLN    HA  3935   5.068   4.178   8.370
  245GLN    CB  3936   5.271   4.119   8.406
  245GLN    HB2 3937   5.368   4.145   8.364
  245GLN    HB3 3938   5.266   4.154   8.510
  245GLN    CG  3939   5.252   3.966   8.403
  245GLN    HG2 3940   5.287   3.928   8.498
  245GLN    HG3 3941   5.146   3.943   8.391
  245GLN    CD  3942   5.330   3.898   8.291
  245GLN    OE1 3943   5.267   3.803   8.225
  245GLN    NE2 3944   5.446   3.927   8.265
  245GLN   HE21 3945   5.495   3.879   8.191
  245GLN   HE22 3946   5.493   3.998   8.319
  245GLN    C   3947   5.185   4.350   8.348
  245GLN    O   3948   5.141   4.404   8.449
  246GLU    N   3949   5.250   4.416   8.251
  246GLU    H   3950   5.282   4.363   8.172
  246GLU    CA  3951   5.285   4.558   8.257
  246GLU    HA  3952   5.233   4.605   8.340
  246GLU    CB  3953   5.437   4.577   8.279
  246GLU    HB2 3954   5.456   4.684   8.266
  246GLU    HB3 3955   5.457   4.549   8.382
  246GLU    CG  3956   5.529   4.496   8.184
  246GLU    HG2 3957   5.473   4.472   8.095
  246GLU    HG3 3958   5.612   4.561   8.159
  246GLU    CD  3959   5.580   4.368   8.248
  246GLU    OE1 3960   5.511   4.266   8.233
  246GLU    OE2 3961   5.689   4.372   8.310
  246GLU    C   3962   5.238   4.637   8.134
  246GLU    O   3963   5.195   4.751   8.150
  247MET    N   3964   5.246   4.579   8.013
  247MET    H   3965   5.285   4.485   8.005
  247MET    CA  3966   5.209   4.650   7.890
  247MET    HA  3967   5.234   4.755   7.902
  247MET    CB  3968   5.284   4.595   7.767
  247MET    HB2 3969   5.252   4.491   7.755
  247MET    HB3 3970   5.251   4.654   7.682
  247MET    CG  3971   5.437   4.601   7.777
  247MET    HG2 3972   5.467   4.705   7.761
  247MET    HG3 3973   5.466   4.570   7.877
  247MET    SD  3974   5.519   4.495   7.654
  247MET    CE  3975   5.691   4.517   7.704
  247MET    HE1 3976   5.704   4.484   7.807
  247MET    HE2 3977   5.756   4.458   7.639
  247MET    HE3 3978   5.718   4.622   7.697
  247MET    C   3979   5.058   4.647   7.866
  247MET    O   3980   5.007   4.738   7.801
  248ALA    N   3981   4.987   4.546   7.916
  248ALA    H   3982   5.034   4.471   7.965
  248ALA    CA  3983   4.843   4.534   7.896
  248ALA    HA  3984   4.830   4.556   7.790
  248ALA    CB  3985   4.793   4.393   7.923
  248ALA    HB1 3986   4.804   4.370   8.029
  248ALA    HB2 3987   4.687   4.387   7.895
  248ALA    HB3 3988   4.850   4.322   7.864
  248ALA    C   3989   4.756   4.631   7.977
  248ALA    O   3990   4.650   4.664   7.930
  249PRO    N   3991   4.788   4.675   8.100
  249PRO    CD  3992   4.877   4.614   8.194
  249PRO    HD2 3993   4.975   4.660   8.187
  249PRO    HD3 3994   4.886   4.506   8.173
  249PRO    CG  3995   4.812   4.639   8.328
  249PRO    HG2 3996   4.886   4.643   8.407
  249PRO    HG3 3997   4.738   4.562   8.351
  249PRO    CB  3998   4.744   4.774   8.310
  249PRO    HB2 3999   4.813   4.856   8.332
  249PRO    HB3 4000   4.655   4.783   8.373
  249PRO    CA  4001   4.704   4.779   8.162
  249PRO    HA  4002   4.599   4.748   8.151
  249PRO    C   4003   4.723   4.919   8.101
  249PRO    O   4004   4.639   5.006   8.120
  250GLN    N   4005   4.834   4.937   8.026
  250GLN    H   4006   4.900   4.861   8.024
  250GLN    CA  4007   4.870   5.062   7.960
  250GLN    HA  4008   4.843   5.148   8.021
  250GLN    CB  4009   5.023   5.063   7.935
  250GLN    HB2 4010   5.069   5.050   8.033
  250GLN    HB3 4011   5.044   4.977   7.873
  250GLN    CG  4012   5.079   5.191   7.869
  250GLN    HG2 4013   5.030   5.202   7.772
  250GLN    HG3 4014   5.054   5.277   7.931
  250GLN    CD  4015   5.229   5.189   7.846
  250GLN    OE1 4016   5.287   5.283   7.793
  250GLN    NE2 4017   5.296   5.080   7.887
  250GLN   HE21 4018   5.396   5.075   7.873
  250GLN   HE22 4019   5.246   5.004   7.930
  250GLN    C   4020   4.790   5.087   7.830
  250GLN    O   4021   4.808   5.190   7.768
  251ILE    N   4022   4.702   4.995   7.789
  251ILE    H   4023   4.698   4.905   7.837
  251ILE    CA  4024   4.617   5.014   7.672
  251ILE    HA  4025   4.656   5.088   7.602
  251ILE    CB  4026   4.590   4.882   7.597
  251ILE    HB  4027   4.684   4.852   7.551
  251ILE    CG2 4028   4.539   4.769   7.685
  251ILE   HG21 4029   4.446   4.798   7.733
  251ILE   HG22 4030   4.523   4.680   7.625
  251ILE   HG23 4031   4.614   4.747   7.762
  251ILE    CG1 4032   4.499   4.900   7.477
  251ILE   HG12 4033   4.406   4.946   7.509
  251ILE   HG13 4034   4.548   4.965   7.404
  251ILE    CD1 4035   4.471   4.768   7.414
  251ILE   HD11 4036   4.422   4.703   7.488
  251ILE   HD12 4037   4.405   4.781   7.329
  251ILE   HD13 4038   4.564   4.722   7.383
  251ILE    C   4039   4.486   5.083   7.716
  251ILE    O   4040   4.408   5.023   7.789
  252PRO    N   4041   4.465   5.210   7.677
  252PRO    CD  4042   4.551   5.296   7.595
  252PRO    HD2 4043   4.529   5.277   7.489
  252PRO    HD3 4044   4.655   5.271   7.615
  252PRO    CG  4045   4.516   5.435   7.638
  252PRO    HG2 4046   4.531   5.506   7.556
  252PRO    HG3 4047   4.575   5.465   7.724
  252PRO    CB  4048   4.369   5.426   7.675
  252PRO    HB2 4049   4.310   5.452   7.587
  252PRO    HB3 4050   4.342   5.493   7.756
  252PRO    CA  4051   4.343   5.281   7.715
  252PRO    HA  4052   4.331   5.271   7.823
  252PRO    C   4053   4.219   5.225   7.644
  252PRO    O   4054   4.229   5.183   7.528
  253GLU    N   4055   4.105   5.231   7.713
  253GLU    H   4056   4.107   5.264   7.809
  253GLU    CA  4057   3.976   5.185   7.659
  253GLU    HA  4058   3.984   5.081   7.629
  253GLU    CB  4059   3.867   5.198   7.766
  253GLU    HB2 4060   3.915   5.213   7.862
  253GLU    HB3 4061   3.805   5.285   7.741
  253GLU    CG  4062   3.779   5.073   7.772
  253GLU    HG2 4063   3.744   5.052   7.671
  253GLU    HG3 4064   3.842   4.990   7.807
  253GLU    CD  4065   3.660   5.088   7.866
  253GLU    OE1 4066   3.554   5.131   7.817
  253GLU    OE2 4067   3.674   5.056   7.985
  253GLU    C   4068   3.937   5.262   7.531
  253GLU    O   4069   3.888   5.200   7.436
  254GLY    N   4070   3.967   5.393   7.530
  254GLY    H   4071   4.011   5.431   7.612
  254GLY    CA  4072   3.939   5.483   7.418
  254GLY    HA2 4073   3.831   5.483   7.399
  254GLY    HA3 4074   3.970   5.584   7.445
  254GLY    C   4075   4.011   5.440   7.291
  254GLY    O   4076   3.954   5.445   7.183
  255LEU    N   4077   4.136   5.393   7.304
  255LEU    H   4078   4.182   5.400   7.394
  255LEU    CA  4079   4.214   5.342   7.191
  255LEU    HA  4080   4.202   5.406   7.104
  255LEU    CB  4081   4.362   5.337   7.230
  255LEU    HB2 4082   4.386   5.441   7.246
  255LEU    HB3 4083   4.377   5.282   7.324
  255LEU    CG  4084   4.454   5.278   7.121
  255LEU    HG  4085   4.397   5.207   7.061
  255LEU    CD1 4086   4.509   5.389   7.031
  255LEU   HD11 4087   4.566   5.460   7.091
  255LEU   HD12 4088   4.574   5.345   6.955
  255LEU   HD13 4089   4.426   5.440   6.982
  255LEU    CD2 4090   4.566   5.195   7.184
  255LEU   HD21 4091   4.521   5.113   7.240
  255LEU   HD22 4092   4.630   5.155   7.105
  255LEU   HD23 4093   4.625   5.257   7.251
  255LEU    C   4094   4.161   5.205   7.147
  255LEU    O   4095   4.146   5.183   7.027
  256PHE    N   4096   4.138   5.114   7.243
  256PHE    H   4097   4.158   5.138   7.339
  256PHE    CA  4098   4.094   4.977   7.213
  256PHE    HA  4099   4.168   4.927   7.150
  256PHE    CB  4100   4.077   4.897   7.343
  256PHE    HB2 4101   4.178   4.892   7.382
  256PHE    HB3 4102   4.011   4.940   7.417
  256PHE    CG  4103   4.031   4.754   7.321
  256PHE    CD1 4104   4.123   4.655   7.282
  256PHE    HD1 4105   4.229   4.681   7.273
  256PHE    CE1 4106   4.080   4.526   7.256
  256PHE    HE1 4107   4.153   4.449   7.228
  256PHE    CZ  4108   3.946   4.495   7.264
  256PHE    HZ  4109   3.913   4.392   7.245
  256PHE    CE2 4110   3.852   4.592   7.297
  256PHE    HE2 4111   3.746   4.567   7.300
  256PHE    CD2 4112   3.893   4.722   7.323
  256PHE    HD2 4113   3.819   4.799   7.346
  256PHE    C   4114   3.966   4.973   7.130
  256PHE    O   4115   3.960   4.903   7.029
  257VAL    N   4116   3.865   5.052   7.172
  257VAL    H   4117   3.872   5.103   7.259
  257VAL    CA  4118   3.740   5.061   7.098
  257VAL    HA  4119   3.698   4.962   7.074
  257VAL    CB  4120   3.632   5.141   7.175
  257VAL    HB  4121   3.682   5.228   7.218
  257VAL    CG1 4122   3.514   5.187   7.088
  257VAL   HG11 4123   3.464   5.100   7.045
  257VAL   HG12 4124   3.443   5.243   7.149
  257VAL   HG13 4125   3.551   5.251   7.008
  257VAL    CG2 4126   3.580   5.061   7.296
  257VAL   HG21 4127   3.662   5.039   7.362
  257VAL   HG22 4128   3.504   5.120   7.348
  257VAL   HG23 4129   3.536   4.968   7.260
  257VAL    C   4130   3.761   5.118   6.957
  257VAL    O   4131   3.707   5.063   6.862
  258THR    N   4132   3.845   5.222   6.945
  258THR    H   4133   3.880   5.266   7.029
  258THR    CA  4134   3.879   5.282   6.816
  258THR    HA  4135   3.787   5.318   6.769
  258THR    CB  4136   3.976   5.402   6.833
  258THR    HB  4137   4.064   5.364   6.885
  258THR    CG2 4138   4.020   5.467   6.701
  258THR   HG21 4139   3.932   5.506   6.649
  258THR   HG22 4140   4.087   5.550   6.723
  258THR   HG23 4141   4.070   5.394   6.638
  258THR    OG1 4142   3.912   5.502   6.909
  258THR    HG1 4143   3.970   5.577   6.920
  258THR    C   4144   3.937   5.179   6.717
  258THR    O   4145   3.901   5.183   6.600
  259SER    N   4146   4.018   5.084   6.766
  259SER    H   4147   4.049   5.092   6.862
  259SER    CA  4148   4.069   4.974   6.685
  259SER    HA  4149   4.115   5.012   6.594
  259SER    CB  4150   4.174   4.896   6.765
  259SER    HB2 4151   4.136   4.878   6.865
  259SER    HB3 4152   4.194   4.802   6.715
  259SER    OG  4153   4.294   4.969   6.774
  259SER    HG  4154   4.359   4.919   6.824
  259SER    C   4155   3.959   4.878   6.637
  259SER    O   4156   3.963   4.837   6.521
  260TYR    N   4157   3.863   4.846   6.724
  260TYR    H   4158   3.873   4.872   6.821
  260TYR    CA  4159   3.750   4.762   6.686
  260TYR    HA  4160   3.785   4.680   6.623
  260TYR    CB  4161   3.679   4.702   6.809
  260TYR    HB2 4162   3.709   4.764   6.893
  260TYR    HB3 4163   3.571   4.709   6.796
  260TYR    CG  4164   3.720   4.558   6.835
  260TYR    CD1 4165   3.832   4.529   6.914
  260TYR    HD1 4166   3.889   4.610   6.959
  260TYR    CE1 4167   3.870   4.395   6.936
  260TYR    HE1 4168   3.957   4.375   6.998
  260TYR    CZ  4169   3.797   4.290   6.879
  260TYR    OH  4170   3.839   4.163   6.902
  260TYR    HH  4171   3.917   4.159   6.957
  260TYR    CE2 4172   3.685   4.318   6.799
  260TYR    HE2 4173   3.627   4.238   6.755
  260TYR    CD2 4174   3.647   4.452   6.777
  260TYR    HD2 4175   3.561   4.475   6.713
  260TYR    C   4176   3.652   4.834   6.592
  260TYR    O   4177   3.596   4.768   6.505
  261LEU    N   4178   3.632   4.966   6.607
  261LEU    H   4179   3.680   5.014   6.684
  261LEU    CA  4180   3.542   5.044   6.523
  261LEU    HA  4181   3.444   4.996   6.524
  261LEU    CB  4182   3.527   5.190   6.571
  261LEU    HB2 4183   3.630   5.225   6.574
  261LEU    HB3 4184   3.473   5.245   6.494
  261LEU    CG  4185   3.460   5.214   6.708
  261LEU    HG  4186   3.535   5.201   6.786
  261LEU    CD1 4187   3.405   5.357   6.716
  261LEU   HD11 4188   3.329   5.371   6.638
  261LEU   HD12 4189   3.358   5.372   6.814
  261LEU   HD13 4190   3.485   5.429   6.703
  261LEU    CD2 4191   3.350   5.115   6.745
  261LEU   HD21 4192   3.392   5.015   6.747
  261LEU   HD22 4193   3.309   5.141   6.843
  261LEU   HD23 4194   3.271   5.120   6.669
  261LEU    C   4195   3.585   5.043   6.375
  261LEU    O   4196   3.501   5.025   6.288
  262LEU    N   4197   3.716   5.058   6.350
  262LEU    H   4198   3.780   5.070   6.427
  262LEU    CA  4199   3.772   5.048   6.214
  262LEU    HA  4200   3.722   5.120   6.149
  262LEU    CB  4201   3.922   5.078   6.215
  262LEU    HB2 4202   3.964   5.025   6.301
  262LEU    HB3 4203   3.959   5.034   6.123
  262LEU    CG  4204   3.962   5.224   6.221
  262LEU    HG  4205   3.880   5.284   6.260
  262LEU    CD1 4206   4.082   5.237   6.315
  262LEU   HD11 4207   4.164   5.177   6.277
  262LEU   HD12 4208   4.113   5.341   6.321
  262LEU   HD13 4209   4.053   5.202   6.414
  262LEU    CD2 4210   4.005   5.272   6.083
  262LEU   HD21 4211   3.922   5.261   6.013
  262LEU   HD22 4212   4.033   5.377   6.088
  262LEU   HD23 4213   4.089   5.214   6.047
  262LEU    C   4214   3.760   4.907   6.157
  262LEU    O   4215   3.726   4.891   6.040
  263ALA    N   4216   3.798   4.808   6.239
  263ALA    H   4217   3.829   4.832   6.332
  263ALA    CA  4218   3.799   4.668   6.199
  263ALA    HA  4219   3.862   4.657   6.111
  263ALA    CB  4220   3.857   4.586   6.313
  263ALA    HB1 4221   3.795   4.596   6.401
  263ALA    HB2 4222   3.862   4.482   6.283
  263ALA    HB3 4223   3.958   4.622   6.336
  263ALA    C   4224   3.659   4.619   6.161
  263ALA    O   4225   3.646   4.541   6.067
  264TYR    N   4226   3.555   4.670   6.229
  264TYR    H   4227   3.572   4.724   6.313
  264TYR    CA  4228   3.418   4.642   6.192
  264TYR    HA  4229   3.407   4.536   6.171
  264TYR    CB  4230   3.319   4.680   6.304
  264TYR    HB2 4231   3.346   4.783   6.331
  264TYR    HB3 4232   3.219   4.679   6.261
  264TYR    CG  4233   3.322   4.592   6.427
  264TYR    CD1 4234   3.359   4.455   6.419
  264TYR    HD1 4235   3.386   4.413   6.323
  264TYR    CE1 4236   3.361   4.376   6.534
  264TYR    HE1 4237   3.388   4.271   6.528
  264TYR    CZ  4238   3.321   4.430   6.657
  264TYR    OH  4239   3.321   4.354   6.770
  264TYR    HH  4240   3.351   4.264   6.754
  264TYR    CE2 4241   3.285   4.565   6.667
  264TYR    HE2 4242   3.256   4.608   6.763
  264TYR    CD2 4243   3.285   4.646   6.552
  264TYR    HD2 4244   3.257   4.751   6.559
  264TYR    C   4245   3.381   4.710   6.060
  264TYR    O   4246   3.320   4.645   5.975
  265PHE    N   4247   3.421   4.836   6.044
  265PHE    H   4248   3.468   4.879   6.123
  265PHE    CA  4249   3.393   4.918   5.927
  265PHE    HA  4250   3.286   4.927   5.911
  265PHE    CB  4251   3.452   5.058   5.951
  265PHE    HB2 4252   3.425   5.097   6.049
  265PHE    HB3 4253   3.560   5.049   5.944
  265PHE    CG  4254   3.411   5.163   5.850
  265PHE    CD1 4255   3.276   5.186   5.822
  265PHE    HD1 4256   3.199   5.127   5.873
  265PHE    CE1 4257   3.238   5.284   5.730
  265PHE    HE1 4258   3.133   5.298   5.705
  265PHE    CZ  4259   3.335   5.361   5.669
  265PHE    HZ  4260   3.305   5.438   5.597
  265PHE    CE2 4261   3.469   5.342   5.699
  265PHE    HE2 4262   3.545   5.407   5.651
  265PHE    CD2 4263   3.508   5.244   5.788
  265PHE    HD2 4264   3.614   5.229   5.810
  265PHE    C   4265   3.444   4.857   5.795
  265PHE    O   4266   3.381   4.876   5.691
  266ASN    N   4267   3.553   4.781   5.801
  266ASN    H   4268   3.599   4.773   5.890
  266ASN    CA  4269   3.615   4.718   5.685
  266ASN    HA  4270   3.640   4.792   5.609
  266ASN    CB  4271   3.744   4.648   5.731
  266ASN    HB2 4272   3.809   4.724   5.774
  266ASN    HB3 4273   3.719   4.574   5.807
  266ASN    CG  4274   3.820   4.578   5.618
  266ASN    OD1 4275   3.803   4.458   5.598
  266ASN    ND2 4276   3.905   4.650   5.546
  266ASN   HD21 4277   3.957   4.607   5.471
  266ASN   HD22 4278   3.918   4.748   5.567
  266ASN    C   4279   3.522   4.621   5.608
  266ASN    O   4280   3.543   4.602   5.488
  267SER    N   4281   3.419   4.569   5.674
  267SER    H   4282   3.407   4.593   5.771
  267SER    CA  4283   3.327   4.470   5.617
  267SER    HA  4284   3.383   4.389   5.570
  267SER    CB  4285   3.237   4.412   5.727
  267SER    HB2 4286   3.173   4.491   5.765
  267SER    HB3 4287   3.176   4.333   5.685
  267SER    OG  4288   3.316   4.360   5.834
  267SER    HG  4289   3.258   4.325   5.902
  267SER    C   4290   3.241   4.527   5.501
  267SER    O   4291   3.176   4.449   5.432
  268CYS    N   4292   3.242   4.659   5.478
  268CYS    H   4293   3.296   4.719   5.538
  268CYS    CA  4294   3.154   4.720   5.379
  268CYS    HA  4295   3.101   4.644   5.321
  268CYS    CB  4296   3.049   4.809   5.450
  268CYS    HB2 4297   2.970   4.837   5.381
  268CYS    HB3 4298   3.007   4.758   5.536
  268CYS    SG  4299   3.120   4.966   5.513
  268CYS    HG  4300   3.006   5.012   5.564
  268CYS    C   4301   3.230   4.797   5.270
  268CYS    O   4302   3.168   4.834   5.170
  269LEU    N   4303   3.361   4.821   5.287
  269LEU    H   4304   3.408   4.778   5.365
  269LEU    CA  4305   3.436   4.914   5.204
  269LEU    HA  4306   3.378   5.005   5.187
  269LEU    CB  4307   3.568   4.952   5.273
  269LEU    HB2 4308   3.585   4.871   5.345
  269LEU    HB3 4309   3.648   4.952   5.199
  269LEU    CG  4310   3.566   5.086   5.347
  269LEU    HG  4311   3.567   5.165   5.273
  269LEU    CD1 4312   3.445   5.103   5.438
  269LEU   HD11 4313   3.445   5.023   5.513
  269LEU   HD12 4314   3.449   5.199   5.488
  269LEU   HD13 4315   3.354   5.096   5.378
  269LEU    CD2 4316   3.694   5.103   5.431
  269LEU   HD21 4317   3.780   5.100   5.365
  269LEU   HD22 4318   3.691   5.199   5.482
  269LEU   HD23 4319   3.700   5.022   5.503
  269LEU    C   4320   3.466   4.863   5.062
  269LEU    O   4321   3.468   4.944   4.970
  270ASN    N   4322   3.495   4.735   5.046
  270ASN    H   4323   3.492   4.671   5.125
  270ASN    CA  4324   3.552   4.687   4.921
  270ASN    HA  4325   3.632   4.755   4.892
  270ASN    CB  4326   3.610   4.546   4.928
  270ASN    HB2 4327   3.530   4.471   4.924
  270ASN    HB3 4328   3.674   4.534   4.841
  270ASN    CG  4329   3.692   4.522   5.054
  270ASN    OD1 4330   3.770   4.607   5.098
  270ASN    ND2 4331   3.673   4.407   5.114
  270ASN   HD21 4332   3.726   4.385   5.198
  270ASN   HD22 4333   3.607   4.341   5.077
  270ASN    C   4334   3.460   4.704   4.798
  270ASN    O   4335   3.506   4.751   4.696
  271ALA    N   4336   3.329   4.675   4.811
  271ALA    H   4337   3.295   4.631   4.895
  271ALA    CA  4338   3.233   4.700   4.702
  271ALA    HA  4339   3.261   4.635   4.619
  271ALA    CB  4340   3.093   4.663   4.748
  271ALA    HB1 4341   3.064   4.728   4.831
  271ALA    HB2 4342   3.023   4.674   4.666
  271ALA    HB3 4343   3.092   4.559   4.782
  271ALA    C   4344   3.236   4.846   4.649
  271ALA    O   4345   3.219   4.869   4.529
  272ILE    N   4346   3.265   4.940   4.738
  272ILE    H   4347   3.272   4.913   4.835
  272ILE    CA  4348   3.281   5.080   4.706
  272ILE    HA  4349   3.210   5.119   4.632
  272ILE    CB  4350   3.275   5.166   4.834
  272ILE    HB  4351   3.333   5.113   4.909
  272ILE    CG2 4352   3.327   5.310   4.820
  272ILE   HG21 4353   3.269   5.363   4.745
  272ILE   HG22 4354   3.318   5.360   4.916
  272ILE   HG23 4355   3.432   5.307   4.790
  272ILE    CG1 4356   3.132   5.160   4.892
  272ILE   HG12 4357   3.073   5.238   4.843
  272ILE   HG13 4358   3.090   5.063   4.870
  272ILE    CD1 4359   3.133   5.183   5.043
  272ILE   HD11 4360   3.175   5.281   5.065
  272ILE   HD12 4361   3.030   5.179   5.079
  272ILE   HD13 4362   3.192   5.106   5.091
  272ILE    C   4363   3.411   5.108   4.628
  272ILE    O   4364   3.403   5.174   4.523
  273VAL    N   4365   3.525   5.057   4.674
  273VAL    H   4366   3.528   5.017   4.767
  273VAL    CA  4367   3.651   5.073   4.601
  273VAL    HA  4368   3.665   5.177   4.571
  273VAL    CB  4369   3.777   5.026   4.679
  273VAL    HB  4370   3.798   5.100   4.756
  273VAL    CG1 4371   3.759   4.892   4.742
  273VAL   HG11 4372   3.739   4.817   4.665
  273VAL   HG12 4373   3.851   4.864   4.795
  273VAL   HG13 4374   3.676   4.895   4.812
  273VAL    CG2 4375   3.905   5.022   4.596
  273VAL   HG21 4376   3.927   5.121   4.557
  273VAL   HG22 4377   3.988   4.989   4.658
  273VAL   HG23 4378   3.892   4.953   4.512
  273VAL    C   4379   3.645   5.009   4.460
  273VAL    O   4380   3.702   5.066   4.367
  274TYR    N   4381   3.571   4.899   4.445
  274TYR    H   4382   3.533   4.850   4.525
  274TYR    CA  4383   3.547   4.843   4.312
  274TYR    HA  4384   3.642   4.827   4.262
  274TYR    CB  4385   3.471   4.710   4.315
  274TYR    HB2 4386   3.372   4.737   4.353
  274TYR    HB3 4387   3.461   4.677   4.212
  274TYR    CG  4388   3.527   4.597   4.399
  274TYR    CD1 4389   3.664   4.588   4.432
  274TYR    HD1 4390   3.733   4.666   4.397
  274TYR    CE1 4391   3.711   4.481   4.509
  274TYR    HE1 4392   3.818   4.474   4.533
  274TYR    CZ  4393   3.623   4.381   4.555
  274TYR    OH  4394   3.668   4.278   4.630
  274TYR    HH  4395   3.763   4.283   4.647
  274TYR    CE2 4396   3.487   4.389   4.521
  274TYR    HE2 4397   3.418   4.312   4.554
  274TYR    CD2 4398   3.441   4.496   4.444
  274TYR    HD2 4399   3.335   4.503   4.417
  274TYR    C   4400   3.470   4.941   4.222
  274TYR    O   4401   3.509   4.960   4.108
  275GLY    N   4402   3.364   5.004   4.275
  275GLY    H   4403   3.342   4.989   4.373
  275GLY    CA  4404   3.279   5.095   4.198
  275GLY    HA2 4405   3.249   5.045   4.107
  275GLY    HA3 4406   3.190   5.117   4.257
  275GLY    C   4407   3.349   5.227   4.163
  275GLY    O   4408   3.319   5.287   4.058
  276LEU    N   4409   3.440   5.271   4.248
  276LEU    H   4410   3.458   5.220   4.333
  276LEU    CA  4411   3.515   5.394   4.226
  276LEU    HA  4412   3.450   5.469   4.180
  276LEU    CB  4413   3.567   5.450   4.359
  276LEU    HB2 4414   3.615   5.363   4.404
  276LEU    HB3 4415   3.641   5.528   4.341
  276LEU    CG  4416   3.457   5.502   4.452
  276LEU    HG  4417   3.379   5.428   4.461
  276LEU    CD1 4418   3.517   5.531   4.590
  276LEU   HD11 4419   3.596   5.606   4.580
  276LEU   HD12 4420   3.438   5.569   4.656
  276LEU   HD13 4421   3.558   5.440   4.631
  276LEU    CD2 4422   3.386   5.626   4.395
  276LEU   HD21 4423   3.339   5.600   4.299
  276LEU   HD22 4424   3.309   5.659   4.464
  276LEU   HD23 4425   3.458   5.705   4.379
  276LEU    C   4426   3.632   5.375   4.130
  276LEU    O   4427   3.666   5.472   4.062
  277LEU    N   4428   3.693   5.257   4.126
  277LEU    H   4429   3.660   5.180   4.184
  277LEU    CA  4430   3.815   5.236   4.047
  277LEU    HA  4431   3.844   5.330   4.001
  277LEU    CB  4432   3.930   5.186   4.135
  277LEU    HB2 4433   3.889   5.099   4.186
  277LEU    HB3 4434   4.012   5.156   4.071
  277LEU    CG  4435   3.981   5.286   4.240
  277LEU    HG  4436   3.897   5.321   4.300
  277LEU    CD1 4437   4.085   5.220   4.330
  277LEU   HD11 4438   4.169   5.185   4.270
  277LEU   HD12 4439   4.120   5.292   4.404
  277LEU   HD13 4440   4.039   5.135   4.381
  277LEU    CD2 4441   4.042   5.412   4.177
  277LEU   HD21 4442   3.966   5.462   4.117
  277LEU   HD22 4443   4.077   5.479   4.255
  277LEU   HD23 4444   4.126   5.383   4.113
  277LEU    C   4445   3.796   5.143   3.927
  277LEU    O   4446   3.868   5.162   3.829
  278ASN    N   4447   3.703   5.047   3.931
  278ASN    H   4448   3.655   5.026   4.017
  278ASN    CA  4449   3.683   4.958   3.817
  278ASN    HA  4450   3.764   4.974   3.746
  278ASN    CB  4451   3.679   4.809   3.853
  278ASN    HB2 4452   3.761   4.789   3.922
  278ASN    HB3 4453   3.584   4.788   3.904
  278ASN    CG  4454   3.693   4.714   3.732
  278ASN    OD1 4455   3.683   4.754   3.616
  278ASN    ND2 4456   3.716   4.586   3.755
  278ASN   HD21 4457   3.725   4.522   3.677
  278ASN   HD22 4458   3.723   4.552   3.850
  278ASN    C   4459   3.560   5.004   3.737
  278ASN    O   4460   3.447   5.001   3.787
  279GLN    N   4461   3.585   5.041   3.611
  279GLN    H   4462   3.683   5.051   3.586
  279GLN    CA  4463   3.485   5.081   3.514
  279GLN    HA  4464   3.423   5.162   3.555
  279GLN    CB  4465   3.552   5.133   3.385
  279GLN    HB2 4466   3.615   5.218   3.412
  279GLN    HB3 4467   3.615   5.053   3.346
  279GLN    CG  4468   3.452   5.177   3.275
  279GLN    HG2 4469   3.398   5.090   3.238
  279GLN    HG3 4470   3.379   5.246   3.320
  279GLN    CD  4471   3.520   5.247   3.158
  279GLN    OE1 4472   3.563   5.361   3.170
  279GLN    NE2 4473   3.532   5.180   3.044
  279GLN   HE21 4474   3.575   5.224   2.965
  279GLN   HE22 4475   3.495   5.085   3.038
  279GLN    C   4476   3.383   4.970   3.487
  279GLN    O   4477   3.264   4.995   3.477
  280ASN    N   4478   3.433   4.845   3.478
  280ASN    H   4479   3.533   4.833   3.489
  280ASN    CA  4480   3.352   4.729   3.445
  280ASN    HA  4481   3.284   4.753   3.363
  280ASN    CB  4482   3.439   4.609   3.403
  280ASN    HB2 4483   3.497   4.571   3.488
  280ASN    HB3 4484   3.372   4.531   3.368
  280ASN    CG  4485   3.536   4.645   3.291
  280ASN    OD1 4486   3.496   4.662   3.175
  280ASN    ND2 4487   3.663   4.661   3.326
  280ASN   HD21 4488   3.731   4.685   3.257
  280ASN   HD22 4489   3.689   4.649   3.423
  280ASN    C   4490   3.260   4.689   3.560
  280ASN    O   4491   3.151   4.638   3.535
  281PHE    N   4492   3.301   4.716   3.685
  281PHE    H   4493   3.397   4.743   3.701
  281PHE    CA  4494   3.214   4.696   3.801
  281PHE    HA  4495   3.159   4.602   3.789
  281PHE    CB  4496   3.295   4.688   3.932
  281PHE    HB2 4497   3.385   4.750   3.928
  281PHE    HB3 4498   3.230   4.724   4.012
  281PHE    CG  4499   3.340   4.549   3.970
  281PHE    CD1 4500   3.245   4.453   4.013
  281PHE    HD1 4501   3.140   4.480   4.018
  281PHE    CE1 4502   3.287   4.325   4.046
  281PHE    HE1 4503   3.215   4.253   4.082
  281PHE    CZ  4504   3.421   4.289   4.033
  281PHE    HZ  4505   3.452   4.188   4.058
  281PHE    CE2 4506   3.515   4.381   3.990
  281PHE    HE2 4507   3.619   4.353   3.979
  281PHE    CD2 4508   3.475   4.510   3.959
  281PHE    HD2 4509   3.548   4.584   3.926
  281PHE    C   4510   3.106   4.803   3.809
  281PHE    O   4511   2.990   4.770   3.829
  282ARG    N   4512   3.145   4.930   3.787
  282ARG    H   4513   3.244   4.946   3.777
  282ARG    CA  4514   3.055   5.046   3.784
  282ARG    HA  4515   3.006   5.059   3.879
  282ARG    CB  4516   3.141   5.169   3.753
  282ARG    HB2 4517   3.231   5.159   3.812
  282ARG    HB3 4518   3.166   5.164   3.647
  282ARG    CG  4519   3.074   5.305   3.783
  282ARG    HG2 4520   2.978   5.308   3.733
  282ARG    HG3 4521   3.059   5.313   3.891
  282ARG    CD  4522   3.161   5.422   3.734
  282ARG    HD2 4523   3.181   5.409   3.627
  282ARG    HD3 4524   3.108   5.515   3.751
  282ARG    NE  4525   3.290   5.427   3.805
  282ARG    HE  4526   3.284   5.425   3.906
  282ARG    CZ  4527   3.411   5.437   3.749
  282ARG    NH1 4528   3.425   5.437   3.617
  282ARG   HH11 4529   3.343   5.431   3.557
  282ARG   HH12 4530   3.517   5.445   3.576
  282ARG    NH2 4531   3.519   5.445   3.824
  282ARG   HH21 4532   3.510   5.444   3.925
  282ARG   HH22 4533   3.610   5.452   3.781
  282ARG    C   4534   2.942   5.027   3.680
  282ARG    O   4535   2.826   5.053   3.710
  283ARG    N   4536   2.980   4.979   3.560
  283ARG    H   4537   3.079   4.969   3.543
  283ARG    CA  4538   2.887   4.943   3.452
  283ARG    HA  4539   2.826   5.030   3.425
  283ARG    CB  4540   2.966   4.899   3.328
  283ARG    HB2 4541   3.040   4.976   3.308
  283ARG    HB3 4542   3.017   4.805   3.354
  283ARG    CG  4543   2.880   4.876   3.202
  283ARG    HG2 4544   2.789   4.824   3.233
  283ARG    HG3 4545   2.853   4.975   3.162
  283ARG    CD  4546   2.952   4.796   3.094
  283ARG    HD2 4547   2.975   4.697   3.133
  283ARG    HD3 4548   2.885   4.785   3.008
  283ARG    NE  4549   3.076   4.860   3.050
  283ARG    HE  4550   3.066   4.949   3.003
  283ARG    CZ  4551   3.199   4.811   3.068
  283ARG    NH1 4552   3.217   4.694   3.129
  283ARG   HH11 4553   3.137   4.641   3.162
  283ARG   HH12 4554   3.311   4.658   3.141
  283ARG    NH2 4555   3.305   4.879   3.026
  283ARG   HH21 4556   3.292   4.967   2.980
  283ARG   HH22 4557   3.397   4.841   3.040
  283ARG    C   4558   2.791   4.833   3.496
  283ARG    O   4559   2.670   4.845   3.475
  284GLU    N   4560   2.845   4.728   3.559
  284GLU    H   4561   2.945   4.722   3.564
  284GLU    CA  4562   2.767   4.618   3.610
  284GLU    HA  4563   2.701   4.580   3.532
  284GLU    CB  4564   2.859   4.503   3.655
  284GLU    HB2 4565   2.943   4.549   3.706
  284GLU    HB3 4566   2.801   4.442   3.725
  284GLU    CG  4567   2.910   4.414   3.541
  284GLU    HG2 4568   2.976   4.473   3.476
  284GLU    HG3 4569   2.968   4.337   3.590
  284GLU    CD  4570   2.800   4.350   3.457
  284GLU    OE1 4571   2.694   4.314   3.514
  284GLU    OE2 4572   2.820   4.341   3.334
  284GLU    C   4573   2.671   4.660   3.722
  284GLU    O   4574   2.554   4.624   3.713
  285TYR    N   4575   2.717   4.743   3.816
  285TYR    H   4576   2.817   4.755   3.821
  285TYR    CA  4577   2.634   4.804   3.920
  285TYR    HA  4578   2.591   4.724   3.981
  285TYR    CB  4579   2.713   4.897   4.012
  285TYR    HB2 4580   2.761   4.966   3.942
  285TYR    HB3 4581   2.641   4.951   4.074
  285TYR    CG  4582   2.819   4.834   4.101
  285TYR    CD1 4583   2.808   4.703   4.153
  285TYR    HD1 4584   2.721   4.643   4.127
  285TYR    CE1 4585   2.907   4.651   4.239
  285TYR    HE1 4586   2.896   4.549   4.278
  285TYR    CZ  4587   3.018   4.729   4.272
  285TYR    OH  4588   3.115   4.680   4.353
  285TYR    HH  4589   3.099   4.591   4.383
  285TYR    CE2 4590   3.029   4.859   4.222
  285TYR    HE2 4591   3.115   4.919   4.250
  285TYR    CD2 4592   2.931   4.912   4.137
  285TYR    HD2 4593   2.942   5.013   4.099
  285TYR    C   4594   2.510   4.873   3.862
  285TYR    O   4595   2.398   4.848   3.909
  286LYS    N   4596   2.532   4.954   3.758
  286LYS    H   4597   2.628   4.971   3.732
  286LYS    CA  4598   2.427   5.026   3.688
  286LYS    HA  4599   2.368   5.084   3.759
  286LYS    CB  4600   2.490   5.123   3.586
  286LYS    HB2 4601   2.557   5.188   3.641
  286LYS    HB3 4602   2.547   5.062   3.515
  286LYS    CG  4603   2.389   5.208   3.509
  286LYS    HG2 4604   2.320   5.140   3.459
  286LYS    HG3 4605   2.334   5.267   3.583
  286LYS    CD  4606   2.452   5.302   3.406
  286LYS    HD2 4607   2.520   5.368   3.459
  286LYS    HD3 4608   2.509   5.240   3.336
  286LYS    CE  4609   2.348   5.385   3.328
  286LYS    HE2 4610   2.281   5.317   3.276
  286LYS    HE3 4611   2.291   5.444   3.401
  286LYS    NZ  4612   2.412   5.475   3.232
  286LYS    HZ1 4613   2.465   5.419   3.166
  286LYS    HZ2 4614   2.342   5.527   3.183
  286LYS    HZ3 4615   2.475   5.537   3.280
  286LYS    C   4616   2.326   4.931   3.623
  286LYS    O   4617   2.206   4.955   3.634
  287ARG    N   4618   2.375   4.824   3.559
  287ARG    H   4619   2.475   4.814   3.550
  287ARG    CA  4620   2.290   4.723   3.493
  287ARG    HA  4621   2.222   4.770   3.423
  287ARG    CB  4622   2.378   4.621   3.418
  287ARG    HB2 4623   2.459   4.591   3.485
  287ARG    HB3 4624   2.315   4.535   3.395
  287ARG    CG  4625   2.436   4.677   3.288
  287ARG    HG2 4626   2.358   4.681   3.212
  287ARG    HG3 4627   2.473   4.778   3.307
  287ARG    CD  4628   2.551   4.590   3.239
  287ARG    HD2 4629   2.636   4.601   3.305
  287ARG    HD3 4630   2.518   4.485   3.238
  287ARG    NE  4631   2.591   4.626   3.103
  287ARG    HE  4632   2.533   4.694   3.056
  287ARG    CZ  4633   2.697   4.576   3.039
  287ARG    NH1 4634   2.780   4.491   3.099
  287ARG   HH11 4635   2.763   4.464   3.194
  287ARG   HH12 4636   2.859   4.454   3.048
  287ARG    NH2 4637   2.720   4.613   2.913
  287ARG   HH21 4638   2.658   4.678   2.868
  287ARG   HH22 4639   2.800   4.575   2.864
  287ARG    C   4640   2.201   4.648   3.594
  287ARG    O   4641   2.087   4.616   3.559
  288ILE    N   4642   2.251   4.625   3.715
  288ILE    H   4643   2.347   4.650   3.734
  288ILE    CA  4644   2.175   4.559   3.820
  288ILE    HA  4645   2.121   4.475   3.775
  288ILE    CB  4646   2.263   4.508   3.937
  288ILE    HB  4647   2.300   4.595   3.991
  288ILE    CG2 4648   2.185   4.417   4.032
  288ILE   HG21 4649   2.148   4.330   3.977
  288ILE   HG22 4650   2.251   4.384   4.113
  288ILE   HG23 4651   2.101   4.472   4.075
  288ILE    CG1 4652   2.385   4.429   3.887
  288ILE   HG12 4653   2.360   4.323   3.890
  288ILE   HG13 4654   2.405   4.459   3.784
  288ILE    CD1 4655   2.507   4.455   3.972
  288ILE   HD11 4656   2.488   4.425   4.075
  288ILE   HD12 4657   2.591   4.397   3.933
  288ILE   HD13 4658   2.531   4.561   3.969
  288ILE    C   4659   2.070   4.658   3.872
  288ILE    O   4660   1.952   4.627   3.870
  289LEU    N   4661   2.110   4.781   3.907
  289LEU    H   4662   2.210   4.802   3.903
  289LEU    CA  4663   2.020   4.882   3.959
  289LEU    HA  4664   1.966   4.844   4.045
  289LEU    CB  4665   2.098   5.008   4.001
  289LEU    HB2 4666   2.161   5.031   3.915
  289LEU    HB3 4667   2.028   5.091   4.016
  289LEU    CG  4668   2.186   4.989   4.126
  289LEU    HG  4669   2.226   4.888   4.126
  289LEU    CD1 4670   2.300   5.090   4.128
  289LEU   HD11 4671   2.260   5.192   4.128
  289LEU   HD12 4672   2.360   5.076   4.217
  289LEU   HD13 4673   2.362   5.077   4.039
  289LEU    CD2 4674   2.104   5.000   4.255
  289LEU   HD21 4675   2.026   4.923   4.256
  289LEU   HD22 4676   2.169   4.987   4.341
  289LEU   HD23 4677   2.056   5.099   4.261
  289LEU    C   4678   1.908   4.920   3.859
  289LEU    O   4679   1.793   4.934   3.900
  290LEU    N   4680   1.941   4.930   3.729
  290LEU    H   4681   2.038   4.918   3.702
  290LEU    CA  4682   1.844   4.966   3.626
  290LEU    HA  4683   1.782   5.048   3.663
  290LEU    CB  4684   1.914   5.013   3.497
  290LEU    HB2 4685   1.994   4.941   3.480
  290LEU    HB3 4686   1.842   5.007   3.416
  290LEU    CG  4687   1.974   5.154   3.503
  290LEU    HG  4688   2.028   5.167   3.596
  290LEU    CD1 4689   2.067   5.176   3.386
  290LEU   HD11 4690   2.013   5.164   3.292
  290LEU   HD12 4691   2.110   5.276   3.391
  290LEU   HD13 4692   2.148   5.103   3.390
  290LEU    CD2 4693   1.867   5.265   3.503
  290LEU   HD21 4694   1.801   5.252   3.589
  290LEU   HD22 4695   1.915   5.362   3.508
  290LEU   HD23 4696   1.808   5.257   3.411
  290LEU    C   4697   1.745   4.854   3.594
  290LEU    O   4698   1.633   4.885   3.556
  291ALA    N   4699   1.785   4.728   3.610
  291ALA    H   4700   1.880   4.708   3.638
  291ALA    CA  4701   1.697   4.615   3.581
  291ALA    HA  4702   1.646   4.636   3.487
  291ALA    CB  4703   1.777   4.486   3.566
  291ALA    HB1 4704   1.828   4.464   3.660
  291ALA    HB2 4705   1.710   4.404   3.540
  291ALA    HB3 4706   1.851   4.498   3.487
  291ALA    C   4707   1.588   4.597   3.688
  291ALA    O   4708   1.474   4.568   3.654
  292LEU    N   4709   1.624   4.618   3.815
  292LEU    H   4710   1.723   4.636   3.835
  292LEU    CA  4711   1.531   4.612   3.927
  292LEU    HA  4712   1.466   4.524   3.915
  292LEU    CB  4713   1.608   4.598   4.060
  292LEU    HB2 4714   1.692   4.668   4.053
  292LEU    HB3 4715   1.541   4.629   4.140
  292LEU    CG  4716   1.661   4.458   4.088
  292LEU    HG  4717   1.605   4.387   4.027
  292LEU    CD1 4718   1.809   4.445   4.055
  292LEU   HD11 4719   1.865   4.516   4.116
  292LEU   HD12 4720   1.842   4.343   4.077
  292LEU   HD13 4721   1.825   4.467   3.949
  292LEU    CD2 4722   1.641   4.420   4.234
  292LEU   HD21 4723   1.535   4.423   4.258
  292LEU   HD22 4724   1.680   4.320   4.251
  292LEU   HD23 4725   1.695   4.491   4.297
  292LEU    C   4726   1.438   4.733   3.931
  292LEU    O   4727   1.322   4.719   3.970
  293TRP    N   4728   1.490   4.850   3.892
  293TRP    H   4729   1.589   4.853   3.871
  293TRP    CA  4730   1.416   4.976   3.888
  293TRP    HA  4731   1.357   4.988   3.979
  293TRP    CB  4732   1.515   5.093   3.876
  293TRP    HB2 4733   1.587   5.083   3.957
  293TRP    HB3 4734   1.567   5.087   3.781
  293TRP    CG  4735   1.458   5.230   3.885
  293TRP    CD1 4736   1.458   5.324   3.788
  293TRP    HD1 4737   1.504   5.296   3.693
  293TRP    NE1 4738   1.399   5.440   3.833
  293TRP    HE1 4739   1.390   5.523   3.777
  293TRP    CE2 4740   1.356   5.426   3.964
  293TRP    CZ2 4741   1.291   5.512   4.052
  293TRP    HZ2 4742   1.266   5.612   4.016
  293TRP    CH2 4743   1.261   5.467   4.182
  293TRP    HH2 4744   1.210   5.531   4.255
  293TRP    CZ3 4745   1.296   5.335   4.221
  293TRP    HZ3 4746   1.274   5.298   4.321
  293TRP    CE3 4747   1.362   5.250   4.131
  293TRP    HE3 4748   1.387   5.151   4.169
  293TRP    CD2 4749   1.393   5.292   4.000
  293TRP    C   4750   1.312   4.974   3.774
  293TRP    O   4751   1.201   5.023   3.794
  294ASN    N   4752   1.349   4.918   3.658
  294ASN    H   4753   1.443   4.883   3.654
  294ASN    CA  4754   1.268   4.916   3.535
  294ASN    HA  4755   1.184   4.983   3.544
  294ASN    CB  4756   1.355   4.961   3.415
  294ASN    HB2 4757   1.429   5.031   3.453
  294ASN    HB3 4758   1.406   4.873   3.374
  294ASN    CG  4759   1.277   5.028   3.302
  294ASN    OD1 4760   1.251   4.967   3.198
  294ASN    ND2 4761   1.238   5.155   3.320
  294ASN   HD21 4762   1.185   5.201   3.247
  294ASN   HD22 4763   1.261   5.202   3.405
  294ASN    C   4764   1.197   4.781   3.507
  294ASN    O   4765   1.176   4.700   3.592
  295NME    N   4766   1.120   4.765   3.402
  295NME    H   4767   1.150   4.776   3.306
  295NME    CH3 4768   0.980   4.729   3.429
  295NME   HH31 4769   0.965   4.722   3.536
  295NME   HH32 4770   0.915   4.805   3.387
  295NME   HH33 4771   0.958   4.633   3.382
  92.66909 113.01360 131.11473   0.00000   0.00000   0.00000   0.00000   0.00000   0.00000
