# Supplementary material for: Free-Energy Simulations Support a Lipophilic Binding Route for Melatonin Receptors
Source: J Chem Inf Model. 2021 Dec 21;62(1):210–22. doi: 10.1021/acs.jcim.1c01183 (PMC8757440; doi:10.1021/acs.jcim.1c01183)
Supplement: Supplementary file 2 — ci1c01183_si_002.zip [file ci1c01183_si_002.zip › Elisi_input_files/restraint_MT1_US.itp]

; position restraints for vincoli of MT1-iodoMLT_mini

[ position_restraints ]
;  i funct       fcx        fcy        fcz
   5    1      41.84      41.84      41.84
  17    1      41.84      41.84      41.84
  23    1      41.84      41.84      41.84
  34    1      41.84      41.84      41.84
  58    1      41.84      41.84      41.84
 318    1      41.84      41.84      41.84
 337    1      41.84      41.84      41.84
 344    1      41.84      41.84      41.84
 358    1      41.84      41.84      41.84
 377    1      41.84      41.84      41.84
 396    1      41.84      41.84      41.84
 412    1      41.84      41.84      41.84
 431    1      41.84      41.84      41.84
 450    1      41.84      41.84      41.84
 461    1      41.84      41.84      41.84
 477    1      41.84      41.84      41.84
 498    1      41.84      41.84      41.84
 668    1      41.84      41.84      41.84
 687    1      41.84      41.84      41.84
 707    1      41.84      41.84      41.84
 723    1      41.84      41.84      41.84
 739    1      41.84      41.84      41.84
 750    1      41.84      41.84      41.84
 769    1      41.84      41.84      41.84
 779    1      41.84      41.84      41.84
 795    1      41.84      41.84      41.84
 805    1      41.84      41.84      41.84
 817    1      41.84      41.84      41.84
 836    1      41.84      41.84      41.84
1573    1      41.84      41.84      41.84
1592    1      41.84      41.84      41.84
1606    1      41.84      41.84      41.84
1630    1      41.84      41.84      41.84
1651    1      41.84      41.84      41.84
1662    1      41.84      41.84      41.84
1683    1      41.84      41.84      41.84
1702    1      41.84      41.84      41.84
1713    1      41.84      41.84      41.84
1730    1      41.84      41.84      41.84
1741    1      41.84      41.84      41.84
1760    1      41.84      41.84      41.84
1935    1      41.84      41.84      41.84
1946    1      41.84      41.84      41.84
1965    1      41.84      41.84      41.84
1976    1      41.84      41.84      41.84
1997    1      41.84      41.84      41.84
2013    1      41.84      41.84      41.84
2032    1      41.84      41.84      41.84
2051    1      41.84      41.84      41.84
2070    1      41.84      41.84      41.84
2094    1      41.84      41.84      41.84
2113    1      41.84      41.84      41.84
2132    1      41.84      41.84      41.84
2949    1      41.84      41.84      41.84
2970    1      41.84      41.84      41.84
2989    1      41.84      41.84      41.84
3013    1      41.84      41.84      41.84
3032    1      41.84      41.84      41.84
3056    1      41.84      41.84      41.84
3075    1      41.84      41.84      41.84
3094    1      41.84      41.84      41.84
3110    1      41.84      41.84      41.84
3129    1      41.84      41.84      41.84
3146    1      41.84      41.84      41.84
3162    1      41.84      41.84      41.84
3477    1      41.84      41.84      41.84
3501    1      41.84      41.84      41.84
3515    1      41.84      41.84      41.84
3535    1      41.84      41.84      41.84
3551    1      41.84      41.84      41.84
3565    1      41.84      41.84      41.84
3582    1      41.84      41.84      41.84
3602    1      41.84      41.84      41.84
3618    1      41.84      41.84      41.84
3634    1      41.84      41.84      41.84
3654    1      41.84      41.84      41.84
3670    1      41.84      41.84      41.84
4318    1      41.84      41.84      41.84
4332    1      41.84      41.84      41.84
4343    1      41.84      41.84      41.84
4354    1      41.84      41.84      41.84
4373    1      41.84      41.84      41.84
4387    1      41.84      41.84      41.84
4397    1      41.84      41.84      41.84
4416    1      41.84      41.84      41.84
4435    1      41.84      41.84      41.84
4456    1      41.84      41.84      41.84
4463    1      41.84      41.84      41.84
4482    1      41.84      41.84      41.84
