# Supplementary material for: Free-Energy Simulations Support a Lipophilic Binding Route for Melatonin Receptors
Source: J Chem Inf Model. 2021 Dec 21;62(1):210–22. doi: 10.1021/acs.jcim.1c01183 (PMC8757440; doi:10.1021/acs.jcim.1c01183)
Supplement: Supplementary file 2 — ci1c01183_si_002.zip [file ci1c01183_si_002.zip › Elisi_input_files/restraint_MT2_US.itp]

; position restraints for vincoli of MT2_iodoMLT_mini

[ position_restraints ]
;  i funct       fcx        fcy        fcz
   5    1      41.84      41.84      41.84
  17    1      41.84      41.84      41.84
  31    1      41.84      41.84      41.84
  37    1      41.84      41.84      41.84
  61    1      41.84      41.84      41.84
 303    1      41.84      41.84      41.84
 319    1      41.84      41.84      41.84
 326    1      41.84      41.84      41.84
 340    1      41.84      41.84      41.84
 359    1      41.84      41.84      41.84
 378    1      41.84      41.84      41.84
 394    1      41.84      41.84      41.84
 413    1      41.84      41.84      41.84
 432    1      41.84      41.84      41.84
 443    1      41.84      41.84      41.84
 459    1      41.84      41.84      41.84
 478    1      41.84      41.84      41.84
 650    1      41.84      41.84      41.84
 669    1      41.84      41.84      41.84
 689    1      41.84      41.84      41.84
 708    1      41.84      41.84      41.84
 724    1      41.84      41.84      41.84
 735    1      41.84      41.84      41.84
 754    1      41.84      41.84      41.84
 764    1      41.84      41.84      41.84
 783    1      41.84      41.84      41.84
 793    1      41.84      41.84      41.84
 805    1      41.84      41.84      41.84
 824    1      41.84      41.84      41.84
1553    1      41.84      41.84      41.84
1572    1      41.84      41.84      41.84
1586    1      41.84      41.84      41.84
1610    1      41.84      41.84      41.84
1631    1      41.84      41.84      41.84
1642    1      41.84      41.84      41.84
1663    1      41.84      41.84      41.84
1682    1      41.84      41.84      41.84
1693    1      41.84      41.84      41.84
1710    1      41.84      41.84      41.84
1721    1      41.84      41.84      41.84
1738    1      41.84      41.84      41.84
1939    1      41.84      41.84      41.84
1961    1      41.84      41.84      41.84
1967    1      41.84      41.84      41.84
1986    1      41.84      41.84      41.84
2003    1      41.84      41.84      41.84
2022    1      41.84      41.84      41.84
2033    1      41.84      41.84      41.84
2052    1      41.84      41.84      41.84
2071    1      41.84      41.84      41.84
2095    1      41.84      41.84      41.84
2114    1      41.84      41.84      41.84
2133    1      41.84      41.84      41.84
2945    1      41.84      41.84      41.84
2966    1      41.84      41.84      41.84
2985    1      41.84      41.84      41.84
3009    1      41.84      41.84      41.84
3028    1      41.84      41.84      41.84
3052    1      41.84      41.84      41.84
3068    1      41.84      41.84      41.84
3087    1      41.84      41.84      41.84
3103    1      41.84      41.84      41.84
3122    1      41.84      41.84      41.84
3139    1      41.84      41.84      41.84
3149    1      41.84      41.84      41.84
3442    1      41.84      41.84      41.84
3466    1      41.84      41.84      41.84
3477    1      41.84      41.84      41.84
3497    1      41.84      41.84      41.84
3516    1      41.84      41.84      41.84
3530    1      41.84      41.84      41.84
3547    1      41.84      41.84      41.84
3567    1      41.84      41.84      41.84
3583    1      41.84      41.84      41.84
3599    1      41.84      41.84      41.84
3619    1      41.84      41.84      41.84
3635    1      41.84      41.84      41.84
4269    1      41.84      41.84      41.84
4283    1      41.84      41.84      41.84
4294    1      41.84      41.84      41.84
4305    1      41.84      41.84      41.84
4324    1      41.84      41.84      41.84
4338    1      41.84      41.84      41.84
4348    1      41.84      41.84      41.84
4367    1      41.84      41.84      41.84
4383    1      41.84      41.84      41.84
4404    1      41.84      41.84      41.84
4411    1      41.84      41.84      41.84
4430    1      41.84      41.84      41.84
